# Supplementary material for: Machine Learning-Driven QSAR Modeling of FXIa Inhibitors for Virtual Screening and Rational Drug Design
Source: Pharmaceuticals (Basel). 2026 Jun 10;19(6):912. doi: 10.3390/ph19060912 (PMC13304848; doi:10.3390/ph19060912)
Supplement: Supplementary file 1 [file pharmaceuticals-19-00912-s001.zip]

Archive with 3 entries (3 files):
- Coagulation Factor XIa_target_id_chembl2820.csv
- Coagulation Factor XIa_lipinski_cleaned_ions_removed.csv
- Coagulation Factor XIa_scaled.csv
