# Supplementary material for: Machine Learning-Driven QSAR Modeling of FXIa Inhibitors for Virtual Screening and Rational Drug Design
Source: Pharmaceuticals (Basel). 2026 Jun 10;19(6):912. doi: 10.3390/ph19060912 (PMC13304848; doi:10.3390/ph19060912)
Supplement: Supplementary file 1 [file pharmaceuticals-19-00912-s001.zip › Coagulation Factor XIa_target_id_chembl2820.csv]

action_type	activity_comment	activity_id	activity_properties	assay_chembl_id	assay_description	assay_type	assay_variant_accession	assay_variant_mutation	bao_endpoint	bao_format	bao_label	canonical_smiles	data_validity_comment	data_validity_description	document_chembl_id	document_journal	document_year	ligand_efficiency	molecule_chembl_id	molecule_pref_name	parent_molecule_chembl_id	pchembl_value	potential_duplicate	qudt_units	record_id	relation	src_id	standard_flag	standard_relation	standard_text_value	standard_type	standard_units	standard_upper_value	standard_value	target_chembl_id	target_organism	target_pref_name	target_tax_id	text_value	toid	type	units	uo_units	upper_value	value
		1405708	[]	CHEMBL839937	Binding affinity determined against coagulation factor XI	B			BAO_0000192	BAO_0000357	single protein format	CN(C)Cc1nccn1-c1ccc(NC(=O)c2cc(C(F)(F)F)nn2-c2ccc3onc(N)c3c2)c(F)c1.Cl			CHEMBL1145195	J Med Chem	2005		CHEMBL558198	RAZAXABAN HYDROCHLORIDE	CHEMBL206335		0	http://www.openphacts.org/units/Nanomolar	360841	>	1	1	>		Ki	nM		12000.0	CHEMBL2820	Homo sapiens	Coagulation factor XI	9606			Ki	nM	UO_0000065		12000.0
		1744066	[]	CHEMBL868512	Inhibition of factor 11a	B			BAO_0000192	BAO_0000357	single protein format	Cl.NCCCC[C@H](NC(=O)c1ccc(F)c(F)c1)C(=O)c1noc(Cc2ccc(OCCc3ccc(Cl)c(Cl)c3)cc2)n1	Outside typical range	Values for this activity type are unusually large/small, so may not be accurate	CHEMBL1138088	Bioorg Med Chem Lett	2006		CHEMBL536972		CHEMBL1188643		0	http://www.openphacts.org/units/Nanomolar	509092	>	1	1	>		Ki	nM		150000.0	CHEMBL2820	Homo sapiens	Coagulation factor XI	9606			Ki app	uM	UO_0000065		150.0
		1901621	[]	CHEMBL889340	Inhibition of human F11a	B			BAO_0000192	BAO_0000357	single protein format	CNCc1csc(C(=O)Nc2c(OC)cc(Cl)cc2C(=O)Nc2ccc(Cl)cn2)c1Cl			CHEMBL1145379	J Med Chem	2007		CHEMBL227222		CHEMBL227222		0	http://www.openphacts.org/units/Nanomolar	643250	>	1	1	>		Ki	nM		10000.0	CHEMBL2820	Homo sapiens	Coagulation factor XI	9606			Ki	nM	UO_0000065		10000.0
		1901631	[]	CHEMBL889340	Inhibition of human F11a	B			BAO_0000192	BAO_0000357	single protein format	COc1cc(Cl)cc(C(=O)Nc2ccc(Cl)cn2)c1NC(=O)c1scc(CN(C)C2=NCCO2)c1Cl			CHEMBL1145379	J Med Chem	2007		CHEMBL173994		CHEMBL173994		0	http://www.openphacts.org/units/Nanomolar	643270	>	1	1	>		Ki	nM		10000.0	CHEMBL2820	Homo sapiens	Coagulation factor XI	9606			Ki	nM	UO_0000065		10000.0
		1901641	[]	CHEMBL889340	Inhibition of human F11a	B			BAO_0000192	BAO_0000357	single protein format	CNc1nccn1Cc1csc(C(=O)Nc2c(OC)cc(Cl)cc2C(=O)Nc2ccc(Cl)cn2)c1Cl			CHEMBL1145379	J Med Chem	2007		CHEMBL427421		CHEMBL427421		0	http://www.openphacts.org/units/Nanomolar	643294	>	1	1	>		Ki	nM		5000.0	CHEMBL2820	Homo sapiens	Coagulation factor XI	9606			Ki	nM	UO_0000065		5000.0
		1971735	[]	CHEMBL898079	Inhibition of human factor 11a	B			BAO_0000192	BAO_0000357	single protein format	O=C(N[C@H]1CCCC[C@H]1NC(=O)c1ccc2c(Cl)c[nH]c2c1)c1ccc(-n2ccccc2=O)cc1			CHEMBL1149575	Bioorg Med Chem Lett	2007		CHEMBL398380		CHEMBL398380		0	http://www.openphacts.org/units/Nanomolar	658774	>	1	1	>		Ki	nM		15000.0	CHEMBL2820	Homo sapiens	Coagulation factor XI	9606			Ki	nM	UO_0000065		15000.0
		1971745	[]	CHEMBL898079	Inhibition of human factor 11a	B			BAO_0000192	BAO_0000357	single protein format	O=C(N[C@H]1CCC[C@H]1NC(=O)c1ccc(Cl)s1)c1ccc(-n2ccccc2=O)cc1			CHEMBL1149575	Bioorg Med Chem Lett	2007		CHEMBL233992		CHEMBL233992		0	http://www.openphacts.org/units/Nanomolar	658776	>	1	1	>		Ki	nM		15000.0	CHEMBL2820	Homo sapiens	Coagulation factor XI	9606			Ki	nM	UO_0000065		15000.0
		1971755	[]	CHEMBL898079	Inhibition of human factor 11a	B			BAO_0000192	BAO_0000357	single protein format	O=C(N[C@H]1CCC[C@H]1NC(=O)c1ccc(Cl)s1)c1ccc(N2CCCCC2=O)cc1			CHEMBL1149575	Bioorg Med Chem Lett	2007		CHEMBL399593		CHEMBL399593		0	http://www.openphacts.org/units/Nanomolar	658807	>	1	1	>		Ki	nM		10000.0	CHEMBL2820	Homo sapiens	Coagulation factor XI	9606			Ki	nM	UO_0000065		10000.0
		1971765	[]	CHEMBL898079	Inhibition of human factor 11a	B			BAO_0000192	BAO_0000357	single protein format	O=C(N[C@H]1CCC[C@H]1NC(=O)c1ccc(Cl)s1)c1ccc(C2(CN3CCCC3)CC2)cc1			CHEMBL1149575	Bioorg Med Chem Lett	2007		CHEMBL450578		CHEMBL450578		0	http://www.openphacts.org/units/Nanomolar	658822	>	1	1	>		Ki	nM		10000.0	CHEMBL2820	Homo sapiens	Coagulation factor XI	9606			Ki	nM	UO_0000065		10000.0
	Not Determined	1979810	[]	CHEMBL897887	Inhibition of human factor 11a	B			BAO_0000192	BAO_0000357	single protein format	O=C(N[C@H]1C[C@H](CO)C[C@H]1NC(=O)c1ccc(Cl)s1)c1ccc(-n2ccccc2=O)cc1			CHEMBL1149671	Bioorg Med Chem Lett	2007		CHEMBL237065		CHEMBL237065		0		660858		1	0			Ki				CHEMBL2820	Homo sapiens	Coagulation factor XI	9606			Ki
		1979845	[]	CHEMBL897887	Inhibition of human factor 11a	B			BAO_0000192	BAO_0000357	single protein format	CCS(=O)(=O)N1C[C@H](NC(=O)c2ccc(-n3ccccc3=O)cc2)[C@H](NC(=O)c2ccc(Cl)s2)C1			CHEMBL1149671	Bioorg Med Chem Lett	2007	{'bei': '9.67', 'le': '0.20', 'lle': '3.07', 'sei': '4.40'}	CHEMBL392297		CHEMBL392297	5.17	0	http://www.openphacts.org/units/Nanomolar	660885	=	1	1	=		Ki	nM		6680.0	CHEMBL2820	Homo sapiens	Coagulation factor XI	9606			Ki	nM	UO_0000065		6680.0
		1979861	[]	CHEMBL897887	Inhibition of human factor 11a	B			BAO_0000192	BAO_0000357	single protein format	O=C(N[C@H]1C[C@H](C(=O)O)C[C@H]1NC(=O)c1ccc(Cl)s1)c1ccc(-n2ccccc2=O)cc1			CHEMBL1149671	Bioorg Med Chem Lett	2007		CHEMBL401235		CHEMBL401235		0	http://www.openphacts.org/units/Nanomolar	660859	>	1	1	>		Ki	nM		11000.0	CHEMBL2820	Homo sapiens	Coagulation factor XI	9606			Ki	nM	UO_0000065		11000.0
		1979862	[]	CHEMBL897887	Inhibition of human factor 11a	B			BAO_0000192	BAO_0000357	single protein format	CCOC(=O)N1C[C@H](NC(=O)c2ccc(-n3ccccc3=O)cc2)[C@H](NC(=O)c2ccc(Cl)s2)C1			CHEMBL1149671	Bioorg Med Chem Lett	2007	{'bei': '9.97', 'le': '0.20', 'lle': '2.21', 'sei': '4.68'}	CHEMBL437555		CHEMBL437555	5.13	0	http://www.openphacts.org/units/Nanomolar	660874	=	1	1	=		Ki	nM		7380.0	CHEMBL2820	Homo sapiens	Coagulation factor XI	9606			Ki	nM	UO_0000065		7380.0
		1979863	[]	CHEMBL897887	Inhibition of human factor 11a	B			BAO_0000192	BAO_0000357	single protein format	CC(=O)N1C[C@H](NC(=O)c2ccc(-n3ccccc3=O)cc2)[C@H](NC(=O)c2ccc(Cl)s2)C1			CHEMBL1149671	Bioorg Med Chem Lett	2007	{'bei': '10.29', 'le': '0.21', 'lle': '2.68', 'sei': '4.97'}	CHEMBL394129		CHEMBL394129	4.99	0	http://www.openphacts.org/units/Nanomolar	660872	=	1	1	=		Ki	nM		10170.0	CHEMBL2820	Homo sapiens	Coagulation factor XI	9606			Ki	nM	UO_0000065		10170.0
		1979864	[]	CHEMBL897887	Inhibition of human factor 11a	B			BAO_0000192	BAO_0000357	single protein format	O=C(N[C@H]1COC[C@H]1NC(=O)c1ccc(Cl)s1)c1ccc(-n2ccccc2=O)cc1			CHEMBL1149671	Bioorg Med Chem Lett	2007		CHEMBL237705		CHEMBL237705		0	http://www.openphacts.org/units/Nanomolar	660866	>	1	1	>		Ki	nM		11000.0	CHEMBL2820	Homo sapiens	Coagulation factor XI	9606			Ki	nM	UO_0000065		11000.0
		2073525	[]	CHEMBL928845	Inhibition of human factor 11a	B			BAO_0000192	BAO_0000357	single protein format	CN(C)Cc1nccn1-c1ccc(NC(=O)c2cc(C(F)(F)F)nn2-c2ccc3onc(N)c3c2)c(F)c1			CHEMBL1140796	Bioorg Med Chem Lett	2008		CHEMBL206335	RAZAXABAN	CHEMBL206335		0	http://www.openphacts.org/units/Nanomolar	687580	>	1	1	>		Ki	nM		12000.0	CHEMBL2820	Homo sapiens	Coagulation factor XI	9606			Ki	uM	UO_0000065		12.0
		2073532	[]	CHEMBL928845	Inhibition of human factor 11a	B			BAO_0000192	BAO_0000357	single protein format	COc1ccc(-n2nc(C(N)=O)cc2C(=O)Cc2ccc(-n3ccccc3=O)cc2F)cc1			CHEMBL1140796	Bioorg Med Chem Lett	2008		CHEMBL403042		CHEMBL403042		0	http://www.openphacts.org/units/Nanomolar	687601	>	1	1	>		Ki	nM		15000.0	CHEMBL2820	Homo sapiens	Coagulation factor XI	9606			Ki	uM	UO_0000065		15.0
		2227373	[]	CHEMBL1005617	Inhibition of human factor 11a	B			BAO_0000192	BAO_0000357	single protein format	CC[C@H](C)[C@H](NS(=O)(=O)Cc1cccc(C(=O)O)c1)C(=O)N[C@@H](CCSC)C(=O)NCc1ccc(C(=N)N)cc1			CHEMBL1156606	Bioorg Med Chem Lett	2008	{'bei': '11.73', 'le': '0.24', 'lle': '4.88', 'sei': '3.62'}	CHEMBL527117		CHEMBL527117	6.94	0	http://www.openphacts.org/units/Nanomolar	797494	=	1	1	=		Ki	nM		115.0	CHEMBL2820	Homo sapiens	Coagulation factor XI	9606			Ki	nM	UO_0000065		115.0
		2227374	[]	CHEMBL1005617	Inhibition of human factor 11a	B			BAO_0000192	BAO_0000357	single protein format	CSCC[C@H](NC(=O)[C@@H](NS(=O)(=O)Cc1cccc(C(=O)O)c1)[C@@H](C)O)C(=O)NCc1ccc(C(=N)N)cc1			CHEMBL1156606	Bioorg Med Chem Lett	2008	{'bei': '11.20', 'le': '0.23', 'lle': '6.10', 'sei': '3.07'}	CHEMBL506769		CHEMBL506769	6.49	0	http://www.openphacts.org/units/Nanomolar	797397	=	1	1	=		Ki	nM		323.0	CHEMBL2820	Homo sapiens	Coagulation factor XI	9606			Ki	nM	UO_0000065		323.0
		2227375	[]	CHEMBL1005617	Inhibition of human factor 11a	B			BAO_0000192	BAO_0000357	single protein format	C[C@@H](O)[C@H](NS(=O)(=O)Cc1cccc(C(=O)O)c1)C(=O)N[C@@H](CCC(N)=O)C(=O)NCc1ccc(C(=N)N)cc1			CHEMBL1156606	Bioorg Med Chem Lett	2008	{'bei': '11.42', 'le': '0.22', 'lle': '7.69', 'sei': '2.58'}	CHEMBL506502		CHEMBL506502	6.59	0	http://www.openphacts.org/units/Nanomolar	797396	=	1	1	=		Ki	nM		259.0	CHEMBL2820	Homo sapiens	Coagulation factor XI	9606			Ki	nM	UO_0000065		259.0
		2227376	[]	CHEMBL1005617	Inhibition of human factor 11a	B			BAO_0000192	BAO_0000357	single protein format	CC[C@H](C)[C@H](NS(=O)(=O)Cc1ccc(C(=O)O)cc1)C(=O)N[C@@H](CCC(N)=O)C(=O)NCc1ccc(C(=N)N)cc1			CHEMBL1156606	Bioorg Med Chem Lett	2008	{'bei': '13.20', 'le': '0.26', 'lle': '7.20', 'sei': '3.31'}	CHEMBL506501		CHEMBL506501	7.77	0	http://www.openphacts.org/units/Nanomolar	797395	=	1	1	=		Ki	nM		17.0	CHEMBL2820	Homo sapiens	Coagulation factor XI	9606			Ki	nM	UO_0000065		17.0
		2227377	[]	CHEMBL1005617	Inhibition of human factor 11a	B			BAO_0000192	BAO_0000357	single protein format	CC[C@H](C)[C@H](NS(=O)(=O)Cc1cccc(C(=O)O)c1)C(=O)N[C@@H](CCC(N)=O)C(=O)NCc1ccc(C(=N)N)cc1			CHEMBL1156606	Bioorg Med Chem Lett	2008	{'bei': '12.71', 'le': '0.25', 'lle': '6.91', 'sei': '3.19'}	CHEMBL506240		CHEMBL506240	7.48	0	http://www.openphacts.org/units/Nanomolar	797309	=	1	1	=		Ki	nM		33.0	CHEMBL2820	Homo sapiens	Coagulation factor XI	9606			Ki	nM	UO_0000065		33.0
		2227378	[]	CHEMBL1005617	Inhibition of human factor 11a	B			BAO_0000192	BAO_0000357	single protein format	CC[C@H](C)[C@H](NS(=O)(=O)Cc1ccccc1C(=O)O)C(=O)N[C@@H](CCC(N)=O)C(=O)NCc1ccc(C(=N)N)cc1			CHEMBL1156606	Bioorg Med Chem Lett	2008	{'bei': '11.80', 'le': '0.23', 'lle': '6.38', 'sei': '2.96'}	CHEMBL505986		CHEMBL505986	6.95	0	http://www.openphacts.org/units/Nanomolar	797308	=	1	1	=		Ki	nM		113.0	CHEMBL2820	Homo sapiens	Coagulation factor XI	9606			Ki	nM	UO_0000065		113.0
		3423033	[]	CHEMBL1227363	Inhibition of factor 11a	B			BAO_0000192	BAO_0000357	single protein format	CCS(=O)(=O)N1C[C@H](C(=O)Nc2ccc(Cl)cn2)[C@@H](C(=O)Nc2ccc(-n3ccccc3=O)cc2F)C1			CHEMBL1221236	Bioorg Med Chem Lett	2010		CHEMBL1221852		CHEMBL1221852		0	http://www.openphacts.org/units/Nanomolar	935147	>	1	1	>		Ki	nM		33000.0	CHEMBL2820	Homo sapiens	Coagulation factor XI	9606			Ki	uM	UO_0000065		33.0
		3423034	[]	CHEMBL1227363	Inhibition of factor 11a	B			BAO_0000192	BAO_0000357	single protein format	O=C(Nc1ccc(Cl)cn1)[C@H]1CN(CC(F)F)C[C@@H]1C(=O)Nc1ccc(-n2ccccc2=O)cc1F			CHEMBL1221236	Bioorg Med Chem Lett	2010		CHEMBL1221913		CHEMBL1221913		0	http://www.openphacts.org/units/Nanomolar	935239	>	1	1	>		Ki	nM		33000.0	CHEMBL2820	Homo sapiens	Coagulation factor XI	9606			Ki	uM	UO_0000065		33.0
		3423035	[]	CHEMBL1227363	Inhibition of factor 11a	B			BAO_0000192	BAO_0000357	single protein format	CC(C)N1C[C@H](C(=O)Nc2ccc(Cl)cn2)[C@@H](C(=O)Nc2ccc(-n3ccccc3=O)cc2F)C1			CHEMBL1221236	Bioorg Med Chem Lett	2010		CHEMBL1221915		CHEMBL1221915		0	http://www.openphacts.org/units/Nanomolar	935241	>	1	1	>		Ki	nM		33000.0	CHEMBL2820	Homo sapiens	Coagulation factor XI	9606			Ki	uM	UO_0000065		33.0
		3423036	[]	CHEMBL1227363	Inhibition of factor 11a	B			BAO_0000192	BAO_0000357	single protein format	COC(=O)N1C[C@H](C(=O)Nc2ccc(Cl)cn2)[C@@H](C(=O)Nc2ccc(-n3ccccc3=O)cc2F)C1			CHEMBL1221236	Bioorg Med Chem Lett	2010		CHEMBL1221916		CHEMBL1221916		0	http://www.openphacts.org/units/Nanomolar	935242	>	1	1	>		Ki	nM		33000.0	CHEMBL2820	Homo sapiens	Coagulation factor XI	9606			Ki	uM	UO_0000065		33.0
		7956654	[]	CHEMBL1926205	Inhibition of human factor 11a by Michaelis-Menten equation analysis	B			BAO_0000192	BAO_0000357	single protein format	O=C(CN1CCC[C@H](NS(=O)(=O)c2ccc3cc(Cl)ccc3c2)C1=O)N1C[C@@H]2C[C@H](C1)c1cccc(=O)n1C2			CHEMBL1921791	Bioorg Med Chem Lett	2011	{'bei': '8.57', 'le': '0.17', 'lle': '2.31', 'sei': '4.48'}	CHEMBL1923468		CHEMBL1923468	4.88	0	http://www.openphacts.org/units/Nanomolar	1562595	=	1	1	=		Ki	nM		13330.0	CHEMBL2820	Homo sapiens	Coagulation factor XI	9606			Ki	nM	UO_0000065		13330.0
		12615747	[]	CHEMBL2320207	Inhibition of human FXIa	B			BAO_0000192	BAO_0000357	single protein format	N=C(N)c1ccc(CNC(=O)[C@@H]2Cc3ccc(cc3)NC(=O)CCN3CCN(CCC(=O)Nc4ccc(cc4)C[C@@H](NS(=O)(=O)Cc4ccccc4)C(=O)N2)CC3)cc1.O=C(O)C(F)(F)F			CHEMBL2311491	J Med Chem	2013	{'bei': '6.66', 'le': '0.13', 'lle': '3.14', 'sei': '2.50'}	CHEMBL2315243		CHEMBL2365129	5.47	0	http://www.openphacts.org/units/Nanomolar	1845514	=	1	1	=		Ki	nM		3370.0	CHEMBL2820	Homo sapiens	Coagulation factor XI	9606			Ki	nM	UO_0000065		3370.0
		12615748	[]	CHEMBL2320207	Inhibition of human FXIa	B			BAO_0000192	BAO_0000357	single protein format	N=C(N)c1ccc(CNC(=O)[C@@H]2Cc3ccc(cc3)NC(=O)CN3CCN(CC3)CC(=O)Nc3ccc(cc3)C[C@@H](NS(=O)(=O)Cc3ccccc3)C(=O)N2)cc1.O=C(O)C(F)(F)F			CHEMBL2311491	J Med Chem	2013	{'bei': '6.71', 'le': '0.13', 'lle': '3.78', 'sei': '2.43'}	CHEMBL2315239		CHEMBL2364776	5.33	0	http://www.openphacts.org/units/Nanomolar	1845510	=	1	1	=		Ki	nM		4700.0	CHEMBL2820	Homo sapiens	Coagulation factor XI	9606			Ki	nM	UO_0000065		4700.0
		12712008	[]	CHEMBL2340213	Inhibition of human coagulation factor 11a using Boc-Phe-Ser-Arg-AMC as substrate assessed as residual activity by fluorometric analysis	B			BAO_0000192	BAO_0000357	single protein format	C[C@@H]1NC(=O)[C@@H]2CCCN2C(=O)[C@@H]2CCCN2C(=O)[C@@H]2CSCc3cc(cc(c3)CSC[C@@H](C(=O)NCC(=O)O)NC(=O)[C@H](Cc3ccc(O)cc3)NC1=O)CSC[C@H](NC(=O)CN)C(=O)NCC(=O)NCC(=O)N[C@@H](CCCNC(=N)N)C(=O)N1CCC[C@H]1C(=O)N2	Outside typical range	Values for this activity type are unusually large/small, so may not be accurate	CHEMBL2331474	J Med Chem	2013		CHEMBL2448529		CHEMBL2448529		0	http://www.openphacts.org/units/Nanomolar	1866350	>	1	1	>		Ki	nM		120000.0	CHEMBL2820	Homo sapiens	Coagulation factor XI	9606			Ki	uM	UO_0000065		120.0
		12712052	[]	CHEMBL2340213	Inhibition of human coagulation factor 11a using Boc-Phe-Ser-Arg-AMC as substrate assessed as residual activity by fluorometric analysis	B			BAO_0000192	BAO_0000357	single protein format	C[C@@H]1NC(=O)[C@@H]2CCCN2C(=O)[C@@H]2CCCN2C(=O)[C@@H]2CSCc3cc(cc(c3)CSC[C@H](NC(=O)[C@@H](N)CO)C(=O)NCC(=O)NCC(=O)N[C@@H](CCCNC(=N)N)C(=O)N3CCC[C@H]3C(=O)N2)CSC[C@@H](C(=O)N[C@@H](CCCCN)C(=O)O)NC(=O)[C@H](Cc2ccc(O)cc2)NC1=O	Outside typical range	Values for this activity type are unusually large/small, so may not be accurate	CHEMBL2331474	J Med Chem	2013		CHEMBL2448530		CHEMBL2448530		0	http://www.openphacts.org/units/Nanomolar	1866356	>	1	1	>		Ki	nM		120000.0	CHEMBL2820	Homo sapiens	Coagulation factor XI	9606			Ki	uM	UO_0000065		120.0
		13301597	[]	CHEMBL2384248	Binding affinity to factor-11a (unknown origin)	B			BAO_0000192	BAO_0000357	single protein format	CN(C)Cc1ccccc1-c1ccc(NC(=O)Nc2cccnc2Oc2ccccc2C(C)(C)C)c(F)c1			CHEMBL2380307	Bioorg Med Chem Lett	2013		CHEMBL2381898		CHEMBL2381898		0	http://www.openphacts.org/units/Nanomolar	1894578	>	1	1	>		Ki	nM		55000.0	CHEMBL2820	Homo sapiens	Coagulation factor XI	9606			Ki	uM	UO_0000065		55.0
		13912982	[]	CHEMBL3116759	Binding affinity to F11A (unknown origin) assessed as p-nitroaniline release by spectrophotometric analysis	B			BAO_0000192	BAO_0000357	single protein format	CCOc1ccc(F)c([C@@H](Nc2ccc3c(N)nccc3c2)C(=O)N2CCC[C@@H]2c2cc(NC(=O)OC)ccc2S(=O)(=O)C(C)C)c1			CHEMBL3112528	ACS Med Chem Lett	2014	{'bei': '7.76', 'le': '0.15', 'lle': '-1.08', 'sei': '3.37'}	CHEMBL3114836		CHEMBL3114836	5.15	0	http://www.openphacts.org/units/Nanomolar	1965824	=	1	1	=		Ki	nM		7100.0	CHEMBL2820	Homo sapiens	Coagulation factor XI	9606			Ki	nM	UO_0000065		7100.0
		13912983	[]	CHEMBL3116759	Binding affinity to F11A (unknown origin) assessed as p-nitroaniline release by spectrophotometric analysis	B			BAO_0000192	BAO_0000357	single protein format	CCOc1cc([C@@H](Nc2ccc3c(N)nccc3c2)C(=O)N2CCC[C@@H]2c2cc(NC(=O)OC)ccc2S(=O)(=O)C(C)C)c(F)cc1F			CHEMBL3112528	ACS Med Chem Lett	2014	{'bei': '7.27', 'le': '0.14', 'lle': '-1.41', 'sei': '3.24'}	CHEMBL3114835		CHEMBL3114835	4.96	0	http://www.openphacts.org/units/Nanomolar	1965823	=	1	1	=		Ki	nM		11000.0	CHEMBL2820	Homo sapiens	Coagulation factor XI	9606			Ki	nM	UO_0000065		11000.0
		13912984	[]	CHEMBL3116759	Binding affinity to F11A (unknown origin) assessed as p-nitroaniline release by spectrophotometric analysis	B			BAO_0000192	BAO_0000357	single protein format	COC(=O)Nc1ccc(S(=O)(=O)C(C)C)c([C@H]2CCCN2C(=O)[C@H](Nc2ccc3c(N)nccc3c2)c2cc(OC)ccc2F)c1			CHEMBL3112528	ACS Med Chem Lett	2014	{'bei': '7.63', 'le': '0.15', 'lle': '-0.88', 'sei': '3.24'}	CHEMBL3114834		CHEMBL3114834	4.96	0	http://www.openphacts.org/units/Nanomolar	1965822	=	1	1	=		Ki	nM		11000.0	CHEMBL2820	Homo sapiens	Coagulation factor XI	9606			Ki	nM	UO_0000065		11000.0
		13912985	[]	CHEMBL3116759	Binding affinity to F11A (unknown origin) assessed as p-nitroaniline release by spectrophotometric analysis	B			BAO_0000192	BAO_0000357	single protein format	COC(=O)Nc1ccc(S(=O)(=O)C(C)C)c([C@H]2CCCN2C(=O)[C@H](Nc2ccc3c(N)nccc3c2)c2cc(C)ccc2F)c1			CHEMBL3112528	ACS Med Chem Lett	2014	{'bei': '7.82', 'le': '0.15', 'lle': '-1.18', 'sei': '3.45'}	CHEMBL3114833		CHEMBL3114833	4.96	0	http://www.openphacts.org/units/Nanomolar	1965821	=	1	1	=		Ki	nM		11000.0	CHEMBL2820	Homo sapiens	Coagulation factor XI	9606			Ki	nM	UO_0000065		11000.0
		13912986	[]	CHEMBL3116759	Binding affinity to F11A (unknown origin) assessed as p-nitroaniline release by spectrophotometric analysis	B			BAO_0000192	BAO_0000357	single protein format	COC(=O)Nc1ccc(S(=O)(=O)C(C)C)c([C@H]2CCCN2C(=O)[C@H](Nc2ccc3c(N)nccc3c2)c2ccc(F)c(OC)c2)c1			CHEMBL3112528	ACS Med Chem Lett	2014	{'bei': '7.63', 'le': '0.15', 'lle': '-0.88', 'sei': '3.24'}	CHEMBL3114832		CHEMBL3114832	4.96	0	http://www.openphacts.org/units/Nanomolar	1965820	=	1	1	=		Ki	nM		11000.0	CHEMBL2820	Homo sapiens	Coagulation factor XI	9606			Ki	nM	UO_0000065		11000.0
		13912987	[]	CHEMBL3116759	Binding affinity to F11A (unknown origin) assessed as p-nitroaniline release by spectrophotometric analysis	B			BAO_0000192	BAO_0000357	single protein format	COC(=O)Nc1ccc(S(=O)(=O)C(C)C)c([C@H]2CCCN2C(=O)[C@H](Nc2ccc3c(N)nccc3c2)c2ccc(Cl)c(OC)c2)c1			CHEMBL3112528	ACS Med Chem Lett	2014	{'bei': '8.36', 'le': '0.17', 'lle': '-0.79', 'sei': '3.64'}	CHEMBL3114831		CHEMBL3114831	5.57	0	http://www.openphacts.org/units/Nanomolar	1965819	=	1	1	=		Ki	nM		2700.0	CHEMBL2820	Homo sapiens	Coagulation factor XI	9606			Ki	nM	UO_0000065		2700.0
		13912988	[]	CHEMBL3116759	Binding affinity to F11A (unknown origin) assessed as p-nitroaniline release by spectrophotometric analysis	B			BAO_0000192	BAO_0000357	single protein format	COC(=O)Nc1ccc(S(=O)(=O)C(C)C)c([C@H]2CCCN2C(=O)[C@H](Nc2ccc3c(N)nccc3c2)c2ccc(OC)c(OC)c2)c1			CHEMBL3112528	ACS Med Chem Lett	2014	{'bei': '7.56', 'le': '0.15', 'lle': '-0.71', 'sei': '3.08'}	CHEMBL3114849		CHEMBL3114849	5.00	0	http://www.openphacts.org/units/Nanomolar	1965837	=	1	1	=		Ki	nM		10000.0	CHEMBL2820	Homo sapiens	Coagulation factor XI	9606			Ki	nM	UO_0000065		10000.0
		13912989	[]	CHEMBL3116759	Binding affinity to F11A (unknown origin) assessed as p-nitroaniline release by spectrophotometric analysis	B			BAO_0000192	BAO_0000357	single protein format	COC(=O)Nc1ccc(S(=O)(=O)C(C)C)c([C@H]2CCCN2C(=O)[C@H](Nc2ccc3c(N)nccc3c2)c2cccc(OC(F)F)c2)c1			CHEMBL3112528	ACS Med Chem Lett	2014	{'bei': '7.43', 'le': '0.14', 'lle': '-1.34', 'sei': '3.24'}	CHEMBL3114848		CHEMBL3114848	4.96	0	http://www.openphacts.org/units/Nanomolar	1965836	=	1	1	=		Ki	nM		11000.0	CHEMBL2820	Homo sapiens	Coagulation factor XI	9606			Ki	nM	UO_0000065		11000.0
		13912990	[]	CHEMBL3116759	Binding affinity to F11A (unknown origin) assessed as p-nitroaniline release by spectrophotometric analysis	B			BAO_0000192	BAO_0000357	single protein format	COC(=O)Nc1ccc(S(=O)(=O)C(C)C)c([C@H]2CCCN2C(=O)[C@H](Nc2ccc3c(N)nccc3c2)c2ccccc2)c1			CHEMBL3112528	ACS Med Chem Lett	2014	{'bei': '8.24', 'le': '0.16', 'lle': '-0.73', 'sei': '3.45'}	CHEMBL3114847		CHEMBL3114847	4.96	0	http://www.openphacts.org/units/Nanomolar	1965835	=	1	1	=		Ki	nM		11000.0	CHEMBL2820	Homo sapiens	Coagulation factor XI	9606			Ki	nM	UO_0000065		11000.0
		13912991	[]	CHEMBL3116759	Binding affinity to F11A (unknown origin) assessed as p-nitroaniline release by spectrophotometric analysis	B			BAO_0000192	BAO_0000357	single protein format	CCOc1cc(C(Nc2ccc3c(N)nccc3c2)C(=O)NCc2cc(NC(C)=O)ccc2S(=O)(=O)CC)ccc1OC(C)C			CHEMBL3112528	ACS Med Chem Lett	2014	{'bei': '8.52', 'le': '0.16', 'lle': '0.18', 'sei': '3.34'}	CHEMBL3114843		CHEMBL3114843	5.40	0	http://www.openphacts.org/units/Nanomolar	1965831	=	1	1	=		Ki	nM		4000.0	CHEMBL2820	Homo sapiens	Coagulation factor XI	9606			Ki	nM	UO_0000065		4000.0
		13912992	[]	CHEMBL3116759	Binding affinity to F11A (unknown origin) assessed as p-nitroaniline release by spectrophotometric analysis	B			BAO_0000192	BAO_0000357	single protein format	CCOc1cc(C(Nc2ccc3c(N)nccc3c2)C(=O)NCc2ccccc2S(=O)(=O)CC)ccc1OC(C)C			CHEMBL3112528	ACS Med Chem Lett	2014	{'bei': '8.60', 'le': '0.17', 'lle': '-0.31', 'sei': '3.74'}	CHEMBL3114842		CHEMBL3114842	4.96	0	http://www.openphacts.org/units/Nanomolar	1965830	=	1	1	=		Ki	nM		11000.0	CHEMBL2820	Homo sapiens	Coagulation factor XI	9606			Ki	nM	UO_0000065		11000.0
		13912993	[]	CHEMBL3116759	Binding affinity to F11A (unknown origin) assessed as p-nitroaniline release by spectrophotometric analysis	B			BAO_0000192	BAO_0000357	single protein format	CCOc1cc(C(Nc2ccc3c(N)nccc3c2)C(=O)NCc2ccccc2S(=O)(=O)C(C)C)ccc1OC(C)C			CHEMBL3112528	ACS Med Chem Lett	2014	{'bei': '8.39', 'le': '0.16', 'lle': '-0.69', 'sei': '3.74'}	CHEMBL3114841		CHEMBL3114841	4.96	0	http://www.openphacts.org/units/Nanomolar	1965829	=	1	1	=		Ki	nM		11000.0	CHEMBL2820	Homo sapiens	Coagulation factor XI	9606			Ki	nM	UO_0000065		11000.0
		13912994	[]	CHEMBL3116759	Binding affinity to F11A (unknown origin) assessed as p-nitroaniline release by spectrophotometric analysis	B			BAO_0000192	BAO_0000357	single protein format	CCOc1cc(C(Nc2ccc3c(N)nccc3c2)C(=O)NCc2ccccc2S(=O)(=O)C2CC2)ccc1OC(C)C			CHEMBL3112528	ACS Med Chem Lett	2014	{'bei': '8.79', 'le': '0.17', 'lle': '-0.24', 'sei': '3.90'}	CHEMBL3114840		CHEMBL3114840	5.17	0	http://www.openphacts.org/units/Nanomolar	1965828	=	1	1	=		Ki	nM		6700.0	CHEMBL2820	Homo sapiens	Coagulation factor XI	9606			Ki	nM	UO_0000065		6700.0
		13912995	[]	CHEMBL3116759	Binding affinity to F11A (unknown origin) assessed as p-nitroaniline release by spectrophotometric analysis	B			BAO_0000192	BAO_0000357	single protein format	CCOc1cc(C(Nc2ccc3c(N)nccc3c2)C(=O)NCc2cccc(N(C)C(C)=O)c2)ccc1OC(C)C			CHEMBL3112528	ACS Med Chem Lett	2014	{'bei': '8.92', 'le': '0.17', 'lle': '-0.50', 'sei': '4.17'}	CHEMBL3114839		CHEMBL3114839	4.96	0	http://www.openphacts.org/units/Nanomolar	1965827	=	1	1	=		Ki	nM		11000.0	CHEMBL2820	Homo sapiens	Coagulation factor XI	9606			Ki	nM	UO_0000065		11000.0
		13912996	[]	CHEMBL3116759	Binding affinity to F11A (unknown origin) assessed as p-nitroaniline release by spectrophotometric analysis	B			BAO_0000192	BAO_0000357	single protein format	CCOc1cc(C(Nc2ccc3c(N)nccc3c2)C(=O)NCc2cccc(N)c2)ccc1OC(C)C			CHEMBL3112528	ACS Med Chem Lett	2014	{'bei': '10.03', 'le': '0.19', 'lle': '-0.04', 'sei': '4.03'}	CHEMBL3114857		CHEMBL3114857	5.01	0	http://www.openphacts.org/units/Nanomolar	1965846	=	1	1	=		Ki	nM		9700.0	CHEMBL2820	Homo sapiens	Coagulation factor XI	9606			Ki	nM	UO_0000065		9700.0
		13912997	[]	CHEMBL3116759	Binding affinity to F11A (unknown origin) assessed as p-nitroaniline release by spectrophotometric analysis	B			BAO_0000192	BAO_0000357	single protein format	CCOc1cc(C(Nc2ccc3c(N)nccc3c2)C(=O)NCc2cccc(O)c2)ccc1OC(C)C			CHEMBL3112528	ACS Med Chem Lett	2014	{'bei': '9.91', 'le': '0.18', 'lle': '-0.22', 'sei': '4.18'}	CHEMBL3114856		CHEMBL3114856	4.96	0	http://www.openphacts.org/units/Nanomolar	1965845	=	1	1	=		Ki	nM		11000.0	CHEMBL2820	Homo sapiens	Coagulation factor XI	9606			Ki	nM	UO_0000065		11000.0
		13912998	[]	CHEMBL3116759	Binding affinity to F11A (unknown origin) assessed as p-nitroaniline release by spectrophotometric analysis	B			BAO_0000192	BAO_0000357	single protein format	CCOc1cc(C(Nc2ccc3c(N)nccc3c2)C(=O)NCc2cccc(NC(=O)OC)c2)ccc1OC(C)C			CHEMBL3112528	ACS Med Chem Lett	2014	{'bei': '9.15', 'le': '0.17', 'lle': '-0.55', 'sei': '3.73'}	CHEMBL3114855		CHEMBL3114855	5.10	0	http://www.openphacts.org/units/Nanomolar	1965844	=	1	1	=		Ki	nM		7900.0	CHEMBL2820	Homo sapiens	Coagulation factor XI	9606			Ki	nM	UO_0000065		7900.0
		13912999	[]	CHEMBL3116759	Binding affinity to F11A (unknown origin) assessed as p-nitroaniline release by spectrophotometric analysis	B			BAO_0000192	BAO_0000357	single protein format	CCOc1cc(C(Nc2ccc3c(N)nccc3c2)C(=O)NCc2cccc(S(N)(=O)=O)c2)ccc1OC(C)C			CHEMBL3112528	ACS Med Chem Lett	2014	{'bei': '8.80', 'le': '0.17', 'lle': '0.84', 'sei': '3.13'}	CHEMBL3114854		CHEMBL3114854	4.96	0	http://www.openphacts.org/units/Nanomolar	1965843	=	1	1	=		Ki	nM		11000.0	CHEMBL2820	Homo sapiens	Coagulation factor XI	9606			Ki	nM	UO_0000065		11000.0
		13913000	[]	CHEMBL3116759	Binding affinity to F11A (unknown origin) assessed as p-nitroaniline release by spectrophotometric analysis	B			BAO_0000192	BAO_0000357	single protein format	CCOc1cc(C(Nc2ccc3c(N)nccc3c2)C(=O)NCc2cccc(NS(N)(=O)=O)c2)ccc1OC(C)C			CHEMBL3112528	ACS Med Chem Lett	2014	{'bei': '8.57', 'le': '0.17', 'lle': '0.87', 'sei': '2.91'}	CHEMBL3114853		CHEMBL3114853	4.96	0	http://www.openphacts.org/units/Nanomolar	1965842	=	1	1	=		Ki	nM		11000.0	CHEMBL2820	Homo sapiens	Coagulation factor XI	9606			Ki	nM	UO_0000065		11000.0
		13913001	[]	CHEMBL3116759	Binding affinity to F11A (unknown origin) assessed as p-nitroaniline release by spectrophotometric analysis	B			BAO_0000192	BAO_0000357	single protein format	CCOc1cc(C(Nc2ccc3c(N)nccc3c2)C(=O)NCc2cccc(NC(C)=O)c2)ccc1OC(C)C			CHEMBL3112528	ACS Med Chem Lett	2014	{'bei': '9.15', 'le': '0.17', 'lle': '-0.47', 'sei': '3.89'}	CHEMBL3114852		CHEMBL3114852	4.96	0	http://www.openphacts.org/units/Nanomolar	1965841	=	1	1	=		Ki	nM		11000.0	CHEMBL2820	Homo sapiens	Coagulation factor XI	9606			Ki	nM	UO_0000065		11000.0
		13913002	[]	CHEMBL3116759	Binding affinity to F11A (unknown origin) assessed as p-nitroaniline release by spectrophotometric analysis	B			BAO_0000192	BAO_0000357	single protein format	CCOc1cc(C(Nc2ccc3c(N)nccc3c2)C(=O)NCc2ccccc2)ccc1OC(C)C			CHEMBL3112528	ACS Med Chem Lett	2014	{'bei': '11.16', 'le': '0.21', 'lle': '-0.06', 'sei': '5.49'}	CHEMBL3114851		CHEMBL3114851	5.41	0	http://www.openphacts.org/units/Nanomolar	1965840	=	1	1	=		Ki	nM		3900.0	CHEMBL2820	Homo sapiens	Coagulation factor XI	9606			Ki	nM	UO_0000065		3900.0
		13914323	[]	CHEMBL3119261	Competitive inhibition of human coagulation factor 11a using S-2366 as substrate	B			BAO_0000192	BAO_0000357	single protein format	N=C(N)c1ccc(CNC(=O)C(Cc2ccc(CN)cc2)NC(=O)[C@@H](CC2CCCCC2)NCC(=O)O)cc1			CHEMBL3112440	Bioorg Med Chem Lett	2014	{'bei': '8.80', 'le': '0.17', 'lle': '2.93', 'sei': '2.57'}	CHEMBL3115903		CHEMBL3115903	4.72	0	http://www.openphacts.org/units/Nanomolar	1967086	=	1	1	=		Ki	nM		19000.0	CHEMBL2820	Homo sapiens	Coagulation factor XI	9606			Ki	uM	UO_0000065		19.0
		13914324	[]	CHEMBL3119261	Competitive inhibition of human coagulation factor 11a using S-2366 as substrate	B			BAO_0000192	BAO_0000357	single protein format	N=C(N)c1ccc(CNC(=O)[C@H](Cc2ccc(N)cc2)NC(=O)[C@@H](CC2CCCCC2)NCC(=O)O)cc1			CHEMBL3112440	Bioorg Med Chem Lett	2014	{'bei': '12.48', 'le': '0.23', 'lle': '4.61', 'sei': '3.56'}	CHEMBL3115901		CHEMBL3115901	6.52	0	http://www.openphacts.org/units/Nanomolar	1967084	=	1	1	=		Ki	nM		300.0	CHEMBL2820	Homo sapiens	Coagulation factor XI	9606			Ki	uM	UO_0000065		0.3
		13914325	[]	CHEMBL3119261	Competitive inhibition of human coagulation factor 11a using S-2366 as substrate	B			BAO_0000192	BAO_0000357	single protein format	N=C(N)c1ccc(CNC(=O)[C@H](Cc2ccc(O)cc2)NC(=O)[C@@H](CC2CCCCC2)NCC(=O)O)cc1			CHEMBL3112440	Bioorg Med Chem Lett	2014	{'bei': '11.64', 'le': '0.22', 'lle': '4.07', 'sei': '3.43'}	CHEMBL3115900		CHEMBL3115900	6.10	0	http://www.openphacts.org/units/Nanomolar	1967083	=	1	1	=		Ki	nM		800.0	CHEMBL2820	Homo sapiens	Coagulation factor XI	9606			Ki	uM	UO_0000065		0.8
		13914326	[]	CHEMBL3119261	Competitive inhibition of human coagulation factor 11a using S-2366 as substrate	B			BAO_0000192	BAO_0000357	single protein format	N=C(N)c1ccc(CNC(=O)C(CCC2CCNCC2)NC(=O)[C@@H](CC2CCCCC2)NCC(=O)O)cc1			CHEMBL3112440	Bioorg Med Chem Lett	2014		CHEMBL3115894		CHEMBL3115894		0	http://www.openphacts.org/units/Nanomolar	1967077	>	1	1	>		Ki	nM		19000.0	CHEMBL2820	Homo sapiens	Coagulation factor XI	9606			Ki	uM	UO_0000065		19.0
		13914327	[]	CHEMBL3119261	Competitive inhibition of human coagulation factor 11a using S-2366 as substrate	B			BAO_0000192	BAO_0000357	single protein format	N=C(N)c1ccc(CNC(=O)[C@@H](NC(=O)[C@@H](CC2CCCCC2)NCC(=O)O)C2CCNCC2)cc1			CHEMBL3112440	Bioorg Med Chem Lett	2014		CHEMBL3115892		CHEMBL3115892		0	http://www.openphacts.org/units/Nanomolar	1967075	>	1	1	>		Ki	nM		19000.0	CHEMBL2820	Homo sapiens	Coagulation factor XI	9606			Ki	uM	UO_0000065		19.0
		13914328	[]	CHEMBL3119261	Competitive inhibition of human coagulation factor 11a using S-2366 as substrate	B			BAO_0000192	BAO_0000357	single protein format	N=C(N)NCCC[C@H](NC(=O)[C@@H](CC1CCCCC1)NCCC(=O)O)C(=O)NCc1ccc(C(=N)N)cc1			CHEMBL3112440	Bioorg Med Chem Lett	2014		CHEMBL3115906		CHEMBL3115906		0	http://www.openphacts.org/units/Nanomolar	1967090	>	1	1	>		Ki	nM		19000.0	CHEMBL2820	Homo sapiens	Coagulation factor XI	9606			Ki	uM	UO_0000065		19.0
		13914329	[]	CHEMBL3119261	Competitive inhibition of human coagulation factor 11a using S-2366 as substrate	B			BAO_0000192	BAO_0000357	single protein format	N=C(N)c1ccc(CNC(=O)C2(NC(=O)[C@H](NCC(=O)O)C3CCCCC3)Cc3ccccc3C2)cc1			CHEMBL3112440	Bioorg Med Chem Lett	2014		CHEMBL215295		CHEMBL215295		0	http://www.openphacts.org/units/Nanomolar	1967087	>	1	1	>		Ki	nM		19000.0	CHEMBL2820	Homo sapiens	Coagulation factor XI	9606			Ki	uM	UO_0000065		19.0
		13954359	[]	CHEMBL3129742	Binding affinity to human factor 11a assessed as release of p-nitroaniline after 10 to 120 mins by spectrophotometric analysis	B			BAO_0000192	BAO_0000357	single protein format	CC1(c2ccccc2)CC(c2cccc(-c3ccc(C(N)=O)cc3C(=O)O)c2)Nc2ccc(C(=N)N)cc21			CHEMBL3124891	J Med Chem	2014	{'bei': '12.83', 'le': '0.23', 'lle': '1.17', 'sei': '4.55'}	CHEMBL3127370		CHEMBL3127370	6.47	0	http://www.openphacts.org/units/Nanomolar	1973414	=	1	1	=		Ki	nM		335.0	CHEMBL2820	Homo sapiens	Coagulation factor XI	9606			Ki	nM	UO_0000065		335.0
		13954360	[]	CHEMBL3129742	Binding affinity to human factor 11a assessed as release of p-nitroaniline after 10 to 120 mins by spectrophotometric analysis	B			BAO_0000192	BAO_0000357	single protein format	CC1(c2ccccc2)CC(c2cccc(-c3ccc(C(N)=O)cc3C(=O)O)c2)Nc2ccc(C(=N)N)cc21			CHEMBL3124891	J Med Chem	2014	{'bei': '18.65', 'le': '0.34', 'lle': '4.11', 'sei': '6.61'}	CHEMBL3127370		CHEMBL3127370	9.41	0	http://www.openphacts.org/units/Nanomolar	1973528	=	1	1	=		Ki	nM		0.39	CHEMBL2820	Homo sapiens	Coagulation factor XI	9606			Ki	nM	UO_0000065		0.39
		13954361	[]	CHEMBL3129742	Binding affinity to human factor 11a assessed as release of p-nitroaniline after 10 to 120 mins by spectrophotometric analysis	B			BAO_0000192	BAO_0000357	single protein format	CC(C)CC(=O)Nc1cc(-c2ccc(C(N)=O)cc2C(=O)O)cc(C2CC(C)(c3ccccc3)c3cc(C(=N)N)ccc3N2)c1			CHEMBL3124891	J Med Chem	2014	{'bei': '16.07', 'le': '0.29', 'lle': '3.42', 'sei': '5.66'}	CHEMBL3127463		CHEMBL3127463	9.70	0	http://www.openphacts.org/units/Nanomolar	1973530	=	1	1	=		Ki	nM		0.2	CHEMBL2820	Homo sapiens	Coagulation factor XI	9606			Ki	nM	UO_0000065		0.2
		13954362	[]	CHEMBL3129742	Binding affinity to human factor 11a assessed as release of p-nitroaniline after 10 to 120 mins by spectrophotometric analysis	B			BAO_0000192	BAO_0000357	single protein format	CC(C)CC(=O)Nc1cc(-c2ccc(C(N)=O)cc2C(=O)O)cc(C2CC(C)(c3ccccc3)c3cc(C(=N)N)ccc3N2)c1			CHEMBL3124891	J Med Chem	2014	{'bei': '11.00', 'le': '0.20', 'lle': '0.36', 'sei': '3.87'}	CHEMBL3127463		CHEMBL3127463	6.64	0	http://www.openphacts.org/units/Nanomolar	1973529	=	1	1	=		Ki	nM		230.0	CHEMBL2820	Homo sapiens	Coagulation factor XI	9606			Ki	nM	UO_0000065		230.0
		13954363	[]	CHEMBL3129742	Binding affinity to human factor 11a assessed as release of p-nitroaniline after 10 to 120 mins by spectrophotometric analysis	B			BAO_0000192	BAO_0000357	single protein format	CC(C)CC(=O)Nc1cc(-c2ccc(C(N)=O)cc2C(=O)O)cc([C@@H]2C[C@](C)(c3ccccc3)c3cc(C(=N)N)ccc3N2)c1			CHEMBL3124891	J Med Chem	2014	{'bei': '15.29', 'le': '0.28', 'lle': '2.95', 'sei': '5.38'}	CHEMBL3127491		CHEMBL3127491	9.23	0	http://www.openphacts.org/units/Nanomolar	1973561	=	1	1	=		Ki	nM		0.59	CHEMBL2820	Homo sapiens	Coagulation factor XI	9606			Ki	nM	UO_0000065		0.59
		13954364	[]	CHEMBL3129742	Binding affinity to human factor 11a assessed as release of p-nitroaniline after 10 to 120 mins by spectrophotometric analysis	B			BAO_0000192	BAO_0000357	single protein format	C[C@]1(c2ccccc2)C[C@@H](c2cc(NC(=O)C3CC3)cc(-c3ccc(C(N)=O)cc3C(=O)O)c2)Nc2ccc(C(=N)N)cc21			CHEMBL3124891	J Med Chem	2014	{'bei': '15.56', 'le': '0.28', 'lle': '3.49', 'sei': '5.33'}	CHEMBL3127490		CHEMBL3127490	9.14	0	http://www.openphacts.org/units/Nanomolar	1973560	=	1	1	=		Ki	nM		0.72	CHEMBL2820	Homo sapiens	Coagulation factor XI	9606			Ki	nM	UO_0000065		0.72
		13954365	[]	CHEMBL3129742	Binding affinity to human factor 11a assessed as release of p-nitroaniline after 10 to 120 mins by spectrophotometric analysis	B			BAO_0000192	BAO_0000357	single protein format	CCCC(=O)Nc1cc(-c2ccc(C(N)=O)cc2C(=O)O)cc([C@@H]2C[C@](C)(c3ccccc3)c3cc(C(=N)N)ccc3N2)c1			CHEMBL3124891	J Med Chem	2014	{'bei': '16.15', 'le': '0.30', 'lle': '3.48', 'sei': '5.56'}	CHEMBL3127489		CHEMBL3127489	9.52	0	http://www.openphacts.org/units/Nanomolar	1973559	=	1	1	=		Ki	nM		0.3	CHEMBL2820	Homo sapiens	Coagulation factor XI	9606			Ki	nM	UO_0000065		0.3
		13954366	[]	CHEMBL3129742	Binding affinity to human factor 11a assessed as release of p-nitroaniline after 10 to 120 mins by spectrophotometric analysis	B			BAO_0000192	BAO_0000357	single protein format	CCC(=O)Nc1cc(-c2ccc(C(N)=O)cc2C(=O)O)cc([C@@H]2C[C@](C)(c3ccccc3)c3cc(C(=N)N)ccc3N2)c1			CHEMBL3124891	J Med Chem	2014	{'bei': '15.91', 'le': '0.29', 'lle': '3.51', 'sei': '5.35'}	CHEMBL3127488		CHEMBL3127488	9.16	0	http://www.openphacts.org/units/Nanomolar	1973558	=	1	1	=		Ki	nM		0.69	CHEMBL2820	Homo sapiens	Coagulation factor XI	9606			Ki	nM	UO_0000065		0.69
		13954367	[]	CHEMBL3129742	Binding affinity to human factor 11a assessed as release of p-nitroaniline after 10 to 120 mins by spectrophotometric analysis	B			BAO_0000192	BAO_0000357	single protein format	CC(=O)Nc1cc(-c2ccc(C(N)=O)cc2C(=O)O)cc([C@@H]2C[C@](C)(c3ccccc3)c3cc(C(=N)N)ccc3N2)c1			CHEMBL3124891	J Med Chem	2014	{'bei': '16.02', 'le': '0.29', 'lle': '3.74', 'sei': '5.25'}	CHEMBL3127487		CHEMBL3127487	9.00	0	http://www.openphacts.org/units/Nanomolar	1973557	=	1	1	=		Ki	nM		1.0	CHEMBL2820	Homo sapiens	Coagulation factor XI	9606			Ki	nM	UO_0000065		1.0
		13954368	[]	CHEMBL3129742	Binding affinity to human factor 11a assessed as release of p-nitroaniline after 10 to 120 mins by spectrophotometric analysis	B			BAO_0000192	BAO_0000357	single protein format	C[C@]1(c2ccccc2)C[C@@H](c2cc(N)cc(-c3ccc(C(N)=O)cc3C(=O)O)c2)Nc2ccc(C(=N)N)cc21			CHEMBL3124891	J Med Chem	2014	{'bei': '17.69', 'le': '0.32', 'lle': '4.31', 'sei': '5.46'}	CHEMBL3127486		CHEMBL3127486	9.19	0	http://www.openphacts.org/units/Nanomolar	1973556	=	1	1	=		Ki	nM		0.64	CHEMBL2820	Homo sapiens	Coagulation factor XI	9606			Ki	nM	UO_0000065		0.64
		13954369	[]	CHEMBL3129742	Binding affinity to human factor 11a assessed as release of p-nitroaniline after 10 to 120 mins by spectrophotometric analysis	B			BAO_0000192	BAO_0000357	single protein format	N=C(N)c1ccc2c(c1)[C@@H](c1ccccc1)C[C@@H](c1cc(N)cc(-c3ccccc3C(=O)O)c1)N2			CHEMBL3124891	J Med Chem	2014	{'bei': '17.55', 'le': '0.32', 'lle': '2.51', 'sei': '6.48'}	CHEMBL3127485		CHEMBL3127485	8.12	0	http://www.openphacts.org/units/Nanomolar	1973555	=	1	1	=		Ki	nM		7.6	CHEMBL2820	Homo sapiens	Coagulation factor XI	9606			Ki	nM	UO_0000065		7.6
		13954370	[]	CHEMBL3129742	Binding affinity to human factor 11a assessed as release of p-nitroaniline after 10 to 120 mins by spectrophotometric analysis	B			BAO_0000192	BAO_0000357	single protein format	C[C@]1(c2ccccc2)C[C@H](c2cccc(-c3ccc(C(N)=O)cc3C(=O)O)c2)Nc2ccc(C(=N)N)cc21			CHEMBL3124891	J Med Chem	2014	{'bei': '15.03', 'le': '0.27', 'lle': '2.29', 'sei': '5.33'}	CHEMBL3127484		CHEMBL3127484	7.58	0	http://www.openphacts.org/units/Nanomolar	1973554	=	1	1	=		Ki	nM		26.0	CHEMBL2820	Homo sapiens	Coagulation factor XI	9606			Ki	nM	UO_0000065		26.0
		13954371	[]	CHEMBL3129742	Binding affinity to human factor 11a assessed as release of p-nitroaniline after 10 to 120 mins by spectrophotometric analysis	B			BAO_0000192	BAO_0000357	single protein format	CC(C)(C)NC(=O)c1ccc(-c2cccc([C@@H]3C[C@](C)(c4ccccc4)c4cc(C(=N)N)ccc4N3)c2)c(C(=O)O)c1			CHEMBL3124891	J Med Chem	2014	{'bei': '11.18', 'le': '0.20', 'lle': '-0.46', 'sei': '4.89'}	CHEMBL3127483		CHEMBL3127483	6.27	0	http://www.openphacts.org/units/Nanomolar	1973553	=	1	1	=		Ki	nM		540.0	CHEMBL2820	Homo sapiens	Coagulation factor XI	9606			Ki	nM	UO_0000065		540.0
		13954372	[]	CHEMBL3129742	Binding affinity to human factor 11a assessed as release of p-nitroaniline after 10 to 120 mins by spectrophotometric analysis	B			BAO_0000192	BAO_0000357	single protein format	CN(C)Cc1ccc(-c2cccc([C@@H]3C[C@](C)(c4ccccc4)c4cc(C(=N)N)ccc4N3)c2)c(C(=O)O)c1			CHEMBL3124891	J Med Chem	2014	{'bei': '12.21', 'le': '0.22', 'lle': '0.07', 'sei': '6.18'}	CHEMBL3127482		CHEMBL3127482	6.33	0	http://www.openphacts.org/units/Nanomolar	1973552	=	1	1	=		Ki	nM		466.0	CHEMBL2820	Homo sapiens	Coagulation factor XI	9606			Ki	nM	UO_0000065		466.0
		13954373	[]	CHEMBL3129742	Binding affinity to human factor 11a assessed as release of p-nitroaniline after 10 to 120 mins by spectrophotometric analysis	B			BAO_0000192	BAO_0000357	single protein format	CC(C)NC(=O)c1ccc(-c2cccc([C@@H]3C[C@](C)(c4ccccc4)c4cc(C(=N)N)ccc4N3)c2)c(C(=O)O)c1			CHEMBL3124891	J Med Chem	2014	{'bei': '12.23', 'le': '0.22', 'lle': '0.34', 'sei': '5.21'}	CHEMBL3127481		CHEMBL3127481	6.68	0	http://www.openphacts.org/units/Nanomolar	1973551	=	1	1	=		Ki	nM		207.0	CHEMBL2820	Homo sapiens	Coagulation factor XI	9606			Ki	nM	UO_0000065		207.0
		13954374	[]	CHEMBL3129742	Binding affinity to human factor 11a assessed as release of p-nitroaniline after 10 to 120 mins by spectrophotometric analysis	B			BAO_0000192	BAO_0000357	single protein format	CNC(=O)c1ccc(-c2cccc([C@@H]3C[C@](C)(c4ccccc4)c4cc(C(=N)N)ccc4N3)c2)c(C(=O)O)c1			CHEMBL3124891	J Med Chem	2014	{'bei': '13.14', 'le': '0.24', 'lle': '1.25', 'sei': '5.31'}	CHEMBL3127480		CHEMBL3127480	6.81	0	http://www.openphacts.org/units/Nanomolar	1973550	=	1	1	=		Ki	nM		154.0	CHEMBL2820	Homo sapiens	Coagulation factor XI	9606			Ki	nM	UO_0000065		154.0
		13954375	[]	CHEMBL3129742	Binding affinity to human factor 11a assessed as release of p-nitroaniline after 10 to 120 mins by spectrophotometric analysis	B			BAO_0000192	BAO_0000357	single protein format	CC(=O)Nc1ccc(-c2cccc([C@@H]3C[C@](C)(c4ccccc4)c4cc(C(=N)N)ccc4N3)c2)c(C(=O)O)c1			CHEMBL3124891	J Med Chem	2014	{'bei': '13.42', 'le': '0.24', 'lle': '0.80', 'sei': '5.42'}	CHEMBL3127479		CHEMBL3127479	6.96	0	http://www.openphacts.org/units/Nanomolar	1973549	=	1	1	=		Ki	nM		110.0	CHEMBL2820	Homo sapiens	Coagulation factor XI	9606			Ki	nM	UO_0000065		110.0
		13954376	[]	CHEMBL3129742	Binding affinity to human factor 11a assessed as release of p-nitroaniline after 10 to 120 mins by spectrophotometric analysis	B			BAO_0000192	BAO_0000357	single protein format	C[C@]1(c2ccccc2)C[C@@H](c2cccc(-c3ccccc3C(=O)O)c2)Nc2ccc(C(=N)N)cc21			CHEMBL3124891	J Med Chem	2014	{'bei': '15.08', 'le': '0.27', 'lle': '0.76', 'sei': '7.01'}	CHEMBL3127478		CHEMBL3127478	6.96	0	http://www.openphacts.org/units/Nanomolar	1973548	=	1	1	=		Ki	nM		110.0	CHEMBL2820	Homo sapiens	Coagulation factor XI	9606			Ki	nM	UO_0000065		110.0
		13954377	[]	CHEMBL3129742	Binding affinity to human factor 11a assessed as release of p-nitroaniline after 10 to 120 mins by spectrophotometric analysis	B			BAO_0000192	BAO_0000357	single protein format	COC(=O)c1ccc(-c2cccc([C@@H]3C[C@](C)(c4ccccc4)c4cc(C(=N)N)ccc4N3)c2)c(C(=O)O)c1			CHEMBL3124891	J Med Chem	2014	{'bei': '13.67', 'le': '0.25', 'lle': '1.11', 'sei': '5.66'}	CHEMBL3127477		CHEMBL3127477	7.10	0	http://www.openphacts.org/units/Nanomolar	1973547	=	1	1	=		Ki	nM		79.0	CHEMBL2820	Homo sapiens	Coagulation factor XI	9606			Ki	nM	UO_0000065		79.0
		13954378	[]	CHEMBL3129742	Binding affinity to human factor 11a assessed as release of p-nitroaniline after 10 to 120 mins by spectrophotometric analysis	B			BAO_0000192	BAO_0000357	single protein format	C[C@]1(c2ccccc2)C[C@@H](c2cccc(-c3ccc(N)cc3C(=O)O)c2)Nc2ccc(C(=N)N)cc21			CHEMBL3124891	J Med Chem	2014	{'bei': '15.09', 'le': '0.27', 'lle': '1.41', 'sei': '5.74'}	CHEMBL3127476		CHEMBL3127476	7.19	0	http://www.openphacts.org/units/Nanomolar	1973546	=	1	1	=		Ki	nM		64.0	CHEMBL2820	Homo sapiens	Coagulation factor XI	9606			Ki	nM	UO_0000065		64.0
		13954379	[]	CHEMBL3129742	Binding affinity to human factor 11a assessed as release of p-nitroaniline after 10 to 120 mins by spectrophotometric analysis	B			BAO_0000192	BAO_0000357	single protein format	C[C@]1(c2ccccc2)C[C@@H](c2cccc(-c3ccc(C#N)cc3C(=O)O)c2)Nc2ccc(C(=N)N)cc21			CHEMBL3124891	J Med Chem	2014	{'bei': '15.04', 'le': '0.27', 'lle': '1.25', 'sei': '5.95'}	CHEMBL3127475		CHEMBL3127475	7.32	0	http://www.openphacts.org/units/Nanomolar	1973545	=	1	1	=		Ki	nM		48.0	CHEMBL2820	Homo sapiens	Coagulation factor XI	9606			Ki	nM	UO_0000065		48.0
		13954380	[]	CHEMBL3129742	Binding affinity to human factor 11a assessed as release of p-nitroaniline after 10 to 120 mins by spectrophotometric analysis	B			BAO_0000192	BAO_0000357	single protein format	C[C@]1(c2ccccc2)C[C@@H](c2cccc(-c3ccc(NS(C)(=O)=O)cc3C(=O)O)c2)Nc2ccc(C(=N)N)cc21			CHEMBL3124891	J Med Chem	2014	{'bei': '13.40', 'le': '0.25', 'lle': '1.86', 'sei': '5.11'}	CHEMBL3124966		CHEMBL3124966	7.43	0	http://www.openphacts.org/units/Nanomolar	1973544	=	1	1	=		Ki	nM		37.0	CHEMBL2820	Homo sapiens	Coagulation factor XI	9606			Ki	nM	UO_0000065		37.0
		13954381	[]	CHEMBL3129742	Binding affinity to human factor 11a assessed as release of p-nitroaniline after 10 to 120 mins by spectrophotometric analysis	B			BAO_0000192	BAO_0000357	single protein format	CNC(=O)Nc1ccc(-c2cccc([C@@H]3C[C@](C)(c4ccccc4)c4cc(C(=N)N)ccc4N3)c2)c(C(=O)O)c1			CHEMBL3124891	J Med Chem	2014	{'bei': '14.66', 'le': '0.27', 'lle': '1.87', 'sei': '5.58'}	CHEMBL3127474		CHEMBL3127474	7.82	0	http://www.openphacts.org/units/Nanomolar	1973543	=	1	1	=		Ki	nM		15.0	CHEMBL2820	Homo sapiens	Coagulation factor XI	9606			Ki	nM	UO_0000065		15.0
		13954382	[]	CHEMBL3129742	Binding affinity to human factor 11a assessed as release of p-nitroaniline after 10 to 120 mins by spectrophotometric analysis	B			BAO_0000192	BAO_0000357	single protein format	C[C@]1(c2ccccc2)C[C@@H](c2cccc(-c3ccc(C(N)=O)cc3C(=O)O)c2)Nc2ccc(C(=N)N)cc21			CHEMBL3124891	J Med Chem	2014	{'bei': '17.49', 'le': '0.32', 'lle': '3.52', 'sei': '6.20'}	CHEMBL3127473		CHEMBL3127473	8.82	0	http://www.openphacts.org/units/Nanomolar	1973542	=	1	1	=		Ki	nM		1.5	CHEMBL2820	Homo sapiens	Coagulation factor XI	9606			Ki	nM	UO_0000065		1.5
		13954383	[]	CHEMBL3129742	Binding affinity to human factor 11a assessed as release of p-nitroaniline after 10 to 120 mins by spectrophotometric analysis	B			BAO_0000192	BAO_0000357	single protein format	CCC[C@]1(c2ccccc2)C[C@@H](c2cccc(-c3ccc(C(=O)O)cc3C(=O)O)c2)Nc2ccc(C(=N)N)cc21			CHEMBL3124891	J Med Chem	2014	{'bei': '10.70', 'le': '0.19', 'lle': '-0.97', 'sei': '4.18'}	CHEMBL3127472		CHEMBL3127472	5.71	0	http://www.openphacts.org/units/Nanomolar	1973541	=	1	1	=		Ki	nM		1960.0	CHEMBL2820	Homo sapiens	Coagulation factor XI	9606			Ki	nM	UO_0000065		1960.0
		13954384	[]	CHEMBL3129742	Binding affinity to human factor 11a assessed as release of p-nitroaniline after 10 to 120 mins by spectrophotometric analysis	B			BAO_0000192	BAO_0000357	single protein format	CC[C@]1(c2ccccc2)C[C@@H](c2cccc(-c3ccc(C(=O)O)cc3C(=O)O)c2)Nc2ccc(C(=N)N)cc21			CHEMBL3124891	J Med Chem	2014	{'bei': '11.70', 'le': '0.21', 'lle': '-0.21', 'sei': '4.45'}	CHEMBL3127471		CHEMBL3127471	6.08	0	http://www.openphacts.org/units/Nanomolar	1973540	=	1	1	=		Ki	nM		830.0	CHEMBL2820	Homo sapiens	Coagulation factor XI	9606			Ki	nM	UO_0000065		830.0
		13954385	[]	CHEMBL3129742	Binding affinity to human factor 11a assessed as release of p-nitroaniline after 10 to 120 mins by spectrophotometric analysis	B			BAO_0000192	BAO_0000357	single protein format	C[C@]1(c2ccccc2)C[C@@H](c2cccc(-c3ccc(C(=O)O)cc3C(=O)O)c2)Nc2ccc(C(=N)N)cc21			CHEMBL3124891	J Med Chem	2014	{'bei': '14.27', 'le': '0.26', 'lle': '1.31', 'sei': '5.29'}	CHEMBL3127470		CHEMBL3127470	7.21	0	http://www.openphacts.org/units/Nanomolar	1973539	=	1	1	=		Ki	nM		61.0	CHEMBL2820	Homo sapiens	Coagulation factor XI	9606			Ki	nM	UO_0000065		61.0
		13954386	[]	CHEMBL3129742	Binding affinity to human factor 11a assessed as release of p-nitroaniline after 10 to 120 mins by spectrophotometric analysis	B			BAO_0000192	BAO_0000357	single protein format	N=C(N)c1ccc2c(c1)[C@@H](c1ccccc1)C[C@@H](c1cccc(-c3ccc(C(=O)O)cc3C(=O)O)c1)N2			CHEMBL3124891	J Med Chem	2014	{'bei': '17.11', 'le': '0.31', 'lle': '2.69', 'sei': '6.16'}	CHEMBL3127469		CHEMBL3127469	8.41	0	http://www.openphacts.org/units/Nanomolar	1973538	=	1	1	=		Ki	nM		3.9	CHEMBL2820	Homo sapiens	Coagulation factor XI	9606			Ki	nM	UO_0000065		3.9
		13954387	[]	CHEMBL3129742	Binding affinity to human factor 11a assessed as release of p-nitroaniline after 10 to 120 mins by spectrophotometric analysis	B			BAO_0000192	BAO_0000357	single protein format	CC(C)CNC(=O)c1ccc(-c2cccc([C@@H]3C[C@H](c4ccccc4)c4cc(C(=N)N)ccc4N3)c2)c(C(=O)O)c1			CHEMBL3124891	J Med Chem	2014	{'bei': '13.97', 'le': '0.25', 'lle': '1.23', 'sei': '5.95'}	CHEMBL3127468		CHEMBL3127468	7.64	0	http://www.openphacts.org/units/Nanomolar	1973537	=	1	1	=		Ki	nM		23.0	CHEMBL2820	Homo sapiens	Coagulation factor XI	9606			Ki	nM	UO_0000065		23.0
		13954388	[]	CHEMBL3129742	Binding affinity to human factor 11a assessed as release of p-nitroaniline after 10 to 120 mins by spectrophotometric analysis	B			BAO_0000192	BAO_0000357	single protein format	N=C(N)c1ccc2c(c1)[C@@H](c1ccccc1)C[C@@H](c1ccccc1-c1ccc(C(=O)O)cc1)N2			CHEMBL3124891	J Med Chem	2014	{'bei': '12.56', 'le': '0.23', 'lle': '-0.40', 'sei': '5.67'}	CHEMBL3127467		CHEMBL3127467	5.62	0	http://www.openphacts.org/units/Nanomolar	1973536	=	1	1	=		Ki	nM		2400.0	CHEMBL2820	Homo sapiens	Coagulation factor XI	9606			Ki	nM	UO_0000065		2400.0
		13954389	[]	CHEMBL3129742	Binding affinity to human factor 11a assessed as release of p-nitroaniline after 10 to 120 mins by spectrophotometric analysis	B			BAO_0000192	BAO_0000357	single protein format	N=C(N)c1ccc2c(c1)[C@@H](c1ccccc1)C[C@@H](c1ccccc1-c1ccc(C(=O)O)cc1C(=O)O)N2			CHEMBL3124891	J Med Chem	2014	{'bei': '16.42', 'le': '0.30', 'lle': '2.35', 'sei': '5.91'}	CHEMBL3127466		CHEMBL3127466	8.07	0	http://www.openphacts.org/units/Nanomolar	1973535	=	1	1	=		Ki	nM		8.5	CHEMBL2820	Homo sapiens	Coagulation factor XI	9606			Ki	nM	UO_0000065		8.5
		13954390	[]	CHEMBL3129742	Binding affinity to human factor 11a assessed as release of p-nitroaniline after 10 to 120 mins by spectrophotometric analysis	B			BAO_0000192	BAO_0000357	single protein format	N=C(N)c1ccc2c(c1)[C@@H](c1ccccc1)C[C@@H](c1ccccc1-c1ccccc1C(=O)O)N2			CHEMBL3124891	J Med Chem	2014	{'bei': '15.55', 'le': '0.28', 'lle': '0.94', 'sei': '7.01'}	CHEMBL3127465		CHEMBL3127465	6.96	0	http://www.openphacts.org/units/Nanomolar	1973534	=	1	1	=		Ki	nM		110.0	CHEMBL2820	Homo sapiens	Coagulation factor XI	9606			Ki	nM	UO_0000065		110.0
		13954391	[]	CHEMBL3129742	Binding affinity to human factor 11a assessed as release of p-nitroaniline after 10 to 120 mins by spectrophotometric analysis	B			BAO_0000192	BAO_0000357	single protein format	CC(C)CNC(=O)c1ccc(-c2ccccc2[C@@H]2C[C@H](c3ccccc3)c3cc(C(=N)N)ccc3N2)c(C(=O)O)c1			CHEMBL3124891	J Med Chem	2014	{'bei': '13.91', 'le': '0.25', 'lle': '1.19', 'sei': '5.93'}	CHEMBL3127464		CHEMBL3127464	7.60	0	http://www.openphacts.org/units/Nanomolar	1973533	=	1	1	=		Ki	nM		25.0	CHEMBL2820	Homo sapiens	Coagulation factor XI	9606			Ki	nM	UO_0000065		25.0
		14642924	[]	CHEMBL3271330	Inhibition of human coagulation factor 11a after 20 to 180 mins	B			BAO_0000192	BAO_0000357	single protein format	COC(=O)Nc1ccc2c(c1)NC(=O)[C@H](C)CCC[C@H](N1CCC(c3c(Br)ccc(Cl)c3F)=CC1=O)c1cc-2ccn1			CHEMBL3259657	ACS Med Chem Lett	2014	{'bei': '15.39', 'le': '0.33', 'lle': '2.50', 'sei': '10.03'}	CHEMBL3260339		CHEMBL3260339	10.10	0	http://www.openphacts.org/units/Nanomolar	2098494	=	1	1	=		Ki	nM		0.08	CHEMBL2820	Homo sapiens	Coagulation factor XI	9606			Ki	nM	UO_0000065		0.08
		14642926	[]	CHEMBL3271330	Inhibition of human coagulation factor 11a after 20 to 180 mins	B			BAO_0000192	BAO_0000357	single protein format	COC(=O)Nc1ccc2c(c1)NC(=O)[C@@H](C)CCC[C@H](N1CCC(c3cccc(Cl)c3F)=CC1=O)c1ccnc-2c1			CHEMBL3259657	ACS Med Chem Lett	2014	{'bei': '12.75', 'le': '0.25', 'lle': '0.53', 'sei': '7.31'}	CHEMBL3260340		CHEMBL3260340	7.36	0	http://www.openphacts.org/units/Nanomolar	2098495	=	1	1	=		Ki	nM		43.82	CHEMBL2820	Homo sapiens	Coagulation factor XI	9606			Ki	nM	UO_0000065		43.82
		14642928	[]	CHEMBL3271330	Inhibition of human coagulation factor 11a after 20 to 180 mins	B			BAO_0000192	BAO_0000357	single protein format	COC(=O)Nc1ccc2c(c1)NC(=O)[C@H](C)CCC[C@H](n1ccc(-c3c(F)ccc(Cl)c3F)cc1=O)c1cc-2ccn1			CHEMBL3259657	ACS Med Chem Lett	2014	{'bei': '16.79', 'le': '0.32', 'lle': '2.92', 'sei': '9.73'}	CHEMBL3260341		CHEMBL3260341	9.96	0	http://www.openphacts.org/units/Nanomolar	2098496	=	1	1	=		Ki	nM		0.11	CHEMBL2820	Homo sapiens	Coagulation factor XI	9606			Ki	nM	UO_0000065		0.11
		14642930	[]	CHEMBL3271330	Inhibition of human coagulation factor 11a after 20 to 180 mins	B			BAO_0000192	BAO_0000357	single protein format	COC(=O)Nc1ccc2c(c1)NC(=O)CCCC[C@H](n1ccc(-c3c(F)ccc(Cl)c3F)cc1=O)c1cc-2ccn1			CHEMBL3259657	ACS Med Chem Lett	2014	{'bei': '15.56', 'le': '0.30', 'lle': '2.22', 'sei': '8.80'}	CHEMBL3260342		CHEMBL3260342	9.01	0	http://www.openphacts.org/units/Nanomolar	2098497	=	1	1	=		Ki	nM		0.98	CHEMBL2820	Homo sapiens	Coagulation factor XI	9606			Ki	nM	UO_0000065		0.98
		15015190	[]	CHEMBL3372063	Inhibition of human factor 11a	B			BAO_0000192	BAO_0000357	single protein format	COc1ccc(-n2nc(C(N)=O)c3c2C(=O)N(c2ccc(C(C)(C)CO)cc2)CC3)cc1			CHEMBL3351793	Bioorg Med Chem Lett	2014		CHEMBL3314440		CHEMBL3314440		0	http://www.openphacts.org/units/Nanomolar	2267583	>	1	1	>		Ki	nM		15000.0	CHEMBL2820	Homo sapiens	Coagulation factor XI	9606			Ki	nM	UO_0000065		15000.0
		15088558	[]	CHEMBL3377177	Inhibition of human coagulation factor 11a using p-nitroaniline as substrate assessed as substrate hydrolysis by spectrophotometrically	B			BAO_0000192	BAO_0000357	single protein format	NC[C@H]1CC[C@H](C(=O)N[C@@H](Cc2ccccc2)c2c[nH]c(-c3ccccc3)n2)CC1			CHEMBL3351269	J Med Chem	2014	{'bei': '14.37', 'le': '0.26', 'lle': '1.55', 'sei': '6.90'}	CHEMBL3355689		CHEMBL3355689	5.79	0	http://www.openphacts.org/units/Nanomolar	2252012	=	1	1	=		Ki	nM		1640.0	CHEMBL2820	Homo sapiens	Coagulation factor XI	9606			Ki	nM	UO_0000065		1640.0
		15088559	[]	CHEMBL3377177	Inhibition of human coagulation factor 11a using p-nitroaniline as substrate assessed as substrate hydrolysis by spectrophotometrically	B			BAO_0000192	BAO_0000357	single protein format	NC[C@H]1CC[C@H](C(=O)N[C@@H](Cc2ccccc2)c2nn(-c3ccccc3)c(=O)[nH]2)CC1			CHEMBL3351269	J Med Chem	2014	{'bei': '13.14', 'le': '0.24', 'lle': '2.78', 'sei': '5.21'}	CHEMBL3355688		CHEMBL3355688	5.51	0	http://www.openphacts.org/units/Nanomolar	2252011	=	1	1	=		Ki	nM		3074.0	CHEMBL2820	Homo sapiens	Coagulation factor XI	9606			Ki	nM	UO_0000065		3074.0
		15088560	[]	CHEMBL3377177	Inhibition of human coagulation factor 11a using p-nitroaniline as substrate assessed as substrate hydrolysis by spectrophotometrically	B			BAO_0000192	BAO_0000357	single protein format	NC[C@H]1CC[C@H](C(=O)N[C@@H](Cc2ccccc2)c2cc(-c3ccccc3)n[nH]2)CC1			CHEMBL3351269	J Med Chem	2014	{'bei': '12.82', 'le': '0.23', 'lle': '0.92', 'sei': '6.16'}	CHEMBL3355687		CHEMBL3355687	5.16	0	http://www.openphacts.org/units/Nanomolar	2252010	=	1	1	=		Ki	nM		6940.0	CHEMBL2820	Homo sapiens	Coagulation factor XI	9606			Ki	nM	UO_0000065		6940.0
		15088561	[]	CHEMBL3377177	Inhibition of human coagulation factor 11a using p-nitroaniline as substrate assessed as substrate hydrolysis by spectrophotometrically	B			BAO_0000192	BAO_0000357	single protein format	NC[C@H]1CC[C@H](C(=O)N[C@@H](Cc2ccccc2)c2nc(-c3ccccc3)n[nH]2)CC1			CHEMBL3351269	J Med Chem	2014	{'bei': '14.89', 'le': '0.27', 'lle': '2.37', 'sei': '6.21'}	CHEMBL3355686		CHEMBL3355686	6.01	0	http://www.openphacts.org/units/Nanomolar	2252009	=	1	1	=		Ki	nM		980.0	CHEMBL2820	Homo sapiens	Coagulation factor XI	9606			Ki	nM	UO_0000065		980.0
		15088562	[]	CHEMBL3377177	Inhibition of human coagulation factor 11a using p-nitroaniline as substrate assessed as substrate hydrolysis by spectrophotometrically	B			BAO_0000192	BAO_0000357	single protein format	NC[C@H]1CC[C@H](C(=O)N[C@@H](Cc2ccccc2)c2ncc(-c3ccccc3)o2)CC1			CHEMBL3351269	J Med Chem	2014	{'bei': '14.48', 'le': '0.27', 'lle': '1.33', 'sei': '7.20'}	CHEMBL3355685		CHEMBL3355685	5.84	0	http://www.openphacts.org/units/Nanomolar	2252008	=	1	1	=		Ki	nM		1440.0	CHEMBL2820	Homo sapiens	Coagulation factor XI	9606			Ki	nM	UO_0000065		1440.0
		15088563	[]	CHEMBL3377177	Inhibition of human coagulation factor 11a using p-nitroaniline as substrate assessed as substrate hydrolysis by spectrophotometrically	B			BAO_0000192	BAO_0000357	single protein format	NC[C@H]1CC[C@H](C(=O)N[C@@H](Cc2ccccc2)c2nc(-c3ccc4c(N)n[nH]c4c3)c(F)[nH]2)CC1.O=C(O)C(F)(F)F			CHEMBL3351269	J Med Chem	2014	{'bei': '20.02', 'le': '0.37', 'lle': '5.68', 'sei': '6.88'}	CHEMBL3355684		CHEMBL3545901	9.52	0	http://www.openphacts.org/units/Nanomolar	2252007	=	1	1	=		Ki	nM		0.3	CHEMBL2820	Homo sapiens	Coagulation factor XI	9606			Ki	nM	UO_0000065		0.3
		15088564	[]	CHEMBL3377177	Inhibition of human coagulation factor 11a using p-nitroaniline as substrate assessed as substrate hydrolysis by spectrophotometrically	B			BAO_0000192	BAO_0000357	single protein format	NC[C@H]1CC[C@H](C(=O)N[C@@H](Cc2ccccc2)c2nc(-c3ccc4c(N)n[nH]c4c3)c(Cl)[nH]2)CC1.O=C(O)C(F)(F)F			CHEMBL3351269	J Med Chem	2014	{'bei': '19.35', 'le': '0.37', 'lle': '5.17', 'sei': '6.88'}	CHEMBL3355683		CHEMBL3398612	9.52	0	http://www.openphacts.org/units/Nanomolar	2252006	=	1	1	=		Ki	nM		0.3	CHEMBL2820	Homo sapiens	Coagulation factor XI	9606			Ki	nM	UO_0000065		0.3
		15088565	[]	CHEMBL3377177	Inhibition of human coagulation factor 11a using p-nitroaniline as substrate assessed as substrate hydrolysis by spectrophotometrically	B			BAO_0000192	BAO_0000357	single protein format	NC[C@H]1CC[C@H](C(=O)N[C@@H](Cc2ccccc2)c2nc(-c3ccc4c(N)n[nH]c4c3)c[nH]2)CC1.O=C(O)C(F)(F)F			CHEMBL3351269	J Med Chem	2014	{'bei': '18.63', 'le': '0.34', 'lle': '4.82', 'sei': '6.15'}	CHEMBL3355682		CHEMBL3393381	8.52	0	http://www.openphacts.org/units/Nanomolar	2252005	=	1	1	=		Ki	nM		3.0	CHEMBL2820	Homo sapiens	Coagulation factor XI	9606			Ki	nM	UO_0000065		3.0
		15088566	[]	CHEMBL3377177	Inhibition of human coagulation factor 11a using p-nitroaniline as substrate assessed as substrate hydrolysis by spectrophotometrically	B			BAO_0000192	BAO_0000357	single protein format	NC[C@H]1CC[C@H](C(=O)N[C@@H](Cc2ccccc2)c2nc(-c3ccc(C(N)=O)cc3)c(F)[nH]2)CC1.O=C(O)C(F)(F)F			CHEMBL3351269	J Med Chem	2014	{'bei': '18.39', 'le': '0.34', 'lle': '5.04', 'sei': '6.72'}	CHEMBL3355681		CHEMBL3547542	8.52	0	http://www.openphacts.org/units/Nanomolar	2252004	=	1	1	=		Ki	nM		3.0	CHEMBL2820	Homo sapiens	Coagulation factor XI	9606			Ki	nM	UO_0000065		3.0
		15088567	[]	CHEMBL3377177	Inhibition of human coagulation factor 11a using p-nitroaniline as substrate assessed as substrate hydrolysis by spectrophotometrically	B			BAO_0000192	BAO_0000357	single protein format	NC[C@H]1CC[C@H](C(=O)N[C@@H](Cc2ccccc2)c2nc(-c3ccc(C(N)=O)cc3)c(Cl)[nH]2)CC1.O=C(O)C(F)(F)F			CHEMBL3351269	J Med Chem	2014	{'bei': '17.50', 'le': '0.34', 'lle': '4.41', 'sei': '6.62'}	CHEMBL3355680		CHEMBL3547541	8.40	0	http://www.openphacts.org/units/Nanomolar	2252003	=	1	1	=		Ki	nM		4.0	CHEMBL2820	Homo sapiens	Coagulation factor XI	9606			Ki	nM	UO_0000065		4.0
		15088568	[]	CHEMBL3377177	Inhibition of human coagulation factor 11a using p-nitroaniline as substrate assessed as substrate hydrolysis by spectrophotometrically	B			BAO_0000192	BAO_0000357	single protein format	NC[C@H]1CC[C@H](C(=O)N[C@@H](Cc2ccccc2)c2nc(-c3ccc(C(N)=O)cc3)c(Br)[nH]2)CC1.O=C(O)C(F)(F)F			CHEMBL3351269	J Med Chem	2014	{'bei': '15.34', 'le': '0.32', 'lle': '3.95', 'sei': '6.34'}	CHEMBL3355679		CHEMBL3547513	8.05	0	http://www.openphacts.org/units/Nanomolar	2252002	=	1	1	=		Ki	nM		9.0	CHEMBL2820	Homo sapiens	Coagulation factor XI	9606			Ki	nM	UO_0000065		9.0
		15088569	[]	CHEMBL3377177	Inhibition of human coagulation factor 11a using p-nitroaniline as substrate assessed as substrate hydrolysis by spectrophotometrically	B			BAO_0000192	BAO_0000357	single protein format	NC[C@H]1CC[C@H](C(=O)N[C@@H](Cc2ccccc2)c2nc(-c3cccc(CC(N)=O)c3)c[nH]2)CC1.O=C(O)C(F)(F)F			CHEMBL3351269	J Med Chem	2014	{'bei': '13.63', 'le': '0.25', 'lle': '2.99', 'sei': '4.94'}	CHEMBL3355678		CHEMBL3547512	6.26	0	http://www.openphacts.org/units/Nanomolar	2252001	=	1	1	=		Ki	nM		545.0	CHEMBL2820	Homo sapiens	Coagulation factor XI	9606			Ki	nM	UO_0000065		545.0
		15088570	[]	CHEMBL3377177	Inhibition of human coagulation factor 11a using p-nitroaniline as substrate assessed as substrate hydrolysis by spectrophotometrically	B			BAO_0000192	BAO_0000357	single protein format	NC[C@H]1CC[C@H](C(=O)N[C@@H](Cc2ccccc2)c2nc(-c3cccc(CC(=O)O)c3)c[nH]2)CC1.O=C(O)C(F)(F)F			CHEMBL3351269	J Med Chem	2014	{'bei': '14.24', 'le': '0.26', 'lle': '2.69', 'sei': '5.42'}	CHEMBL3355677		CHEMBL3547660	6.56	0	http://www.openphacts.org/units/Nanomolar	2252000	=	1	1	=		Ki	nM		275.0	CHEMBL2820	Homo sapiens	Coagulation factor XI	9606			Ki	nM	UO_0000065		275.0
		15088571	[]	CHEMBL3377177	Inhibition of human coagulation factor 11a using p-nitroaniline as substrate assessed as substrate hydrolysis by spectrophotometrically	B			BAO_0000192	BAO_0000357	single protein format	NC[C@H]1CC[C@H](C(=O)N[C@@H](Cc2ccccc2)c2nc(-c3cccc(C(N)=O)c3)c[nH]2)CC1.O=C(O)C(F)(F)F			CHEMBL3351269	J Med Chem	2014	{'bei': '13.37', 'le': '0.25', 'lle': '2.62', 'sei': '4.70'}	CHEMBL3355676		CHEMBL3545899	5.96	0	http://www.openphacts.org/units/Nanomolar	2251999	=	1	1	=		Ki	nM		1100.0	CHEMBL2820	Homo sapiens	Coagulation factor XI	9606			Ki	nM	UO_0000065		1100.0
		15088572	[]	CHEMBL3377177	Inhibition of human coagulation factor 11a using p-nitroaniline as substrate assessed as substrate hydrolysis by spectrophotometrically	B			BAO_0000192	BAO_0000357	single protein format	NC[C@H]1CC[C@H](C(=O)N[C@@H](Cc2ccccc2)c2nc(-c3ccc(CC(N)=O)cc3)c[nH]2)CC1.O=C(O)C(F)(F)F			CHEMBL3351269	J Med Chem	2014	{'bei': '13.92', 'le': '0.26', 'lle': '3.13', 'sei': '5.04'}	CHEMBL3355675		CHEMBL3547638	6.40	0	http://www.openphacts.org/units/Nanomolar	2251998	=	1	1	=		Ki	nM		400.0	CHEMBL2820	Homo sapiens	Coagulation factor XI	9606			Ki	nM	UO_0000065		400.0
		15088573	[]	CHEMBL3377177	Inhibition of human coagulation factor 11a using p-nitroaniline as substrate assessed as substrate hydrolysis by spectrophotometrically	B			BAO_0000192	BAO_0000357	single protein format	NC[C@H]1CC[C@H](C(=O)N[C@@H](Cc2ccccc2)c2nc(-c3ccc(CC(=O)O)cc3)c[nH]2)CC1.O=C(O)C(F)(F)F			CHEMBL3351269	J Med Chem	2014	{'bei': '14.82', 'le': '0.27', 'lle': '2.95', 'sei': '5.63'}	CHEMBL3355674		CHEMBL3547637	6.82	0	http://www.openphacts.org/units/Nanomolar	2251997	=	1	1	=		Ki	nM		150.0	CHEMBL2820	Homo sapiens	Coagulation factor XI	9606			Ki	nM	UO_0000065		150.0
		15088574	[]	CHEMBL3377177	Inhibition of human coagulation factor 11a using p-nitroaniline as substrate assessed as substrate hydrolysis by spectrophotometrically	B			BAO_0000192	BAO_0000357	single protein format	CN(C)C(=O)c1ccc(-c2c[nH]c([C@H](Cc3ccccc3)NC(=O)[C@H]3CC[C@H](CN)CC3)n2)cc1.O=C(O)C(F)(F)F			CHEMBL3351269	J Med Chem	2014	{'bei': '11.70', 'le': '0.22', 'lle': '1.60', 'sei': '5.32'}	CHEMBL3355673		CHEMBL3547636	5.54	0	http://www.openphacts.org/units/Nanomolar	2251996	=	1	1	=		Ki	nM		2860.0	CHEMBL2820	Homo sapiens	Coagulation factor XI	9606			Ki	nM	UO_0000065		2860.0
		15088575	[]	CHEMBL3377177	Inhibition of human coagulation factor 11a using p-nitroaniline as substrate assessed as substrate hydrolysis by spectrophotometrically	B			BAO_0000192	BAO_0000357	single protein format	CNC(=O)c1ccc(-c2c[nH]c([C@H](Cc3ccccc3)NC(=O)[C@H]3CC[C@H](CN)CC3)n2)cc1.O=C(O)C(F)(F)F			CHEMBL3351269	J Med Chem	2014	{'bei': '14.05', 'le': '0.26', 'lle': '2.86', 'sei': '5.72'}	CHEMBL3355672		CHEMBL3547698	6.46	0	http://www.openphacts.org/units/Nanomolar	2251995	=	1	1	=		Ki	nM		350.0	CHEMBL2820	Homo sapiens	Coagulation factor XI	9606			Ki	nM	UO_0000065		350.0
		15088576	[]	CHEMBL3377177	Inhibition of human coagulation factor 11a using p-nitroaniline as substrate assessed as substrate hydrolysis by spectrophotometrically	B			BAO_0000192	BAO_0000357	single protein format	NC[C@H]1CC[C@H](C(=O)N[C@@H](Cc2ccccc2)c2nc(-c3ccc(C(=O)O)cc3)c[nH]2)CC1.O=C(O)C(F)(F)F			CHEMBL3351269	J Med Chem	2014	{'bei': '13.95', 'le': '0.26', 'lle': '2.29', 'sei': '5.14'}	CHEMBL3355671		CHEMBL3547697	6.23	0	http://www.openphacts.org/units/Nanomolar	2251994	=	1	1	=		Ki	nM		590.0	CHEMBL2820	Homo sapiens	Coagulation factor XI	9606			Ki	nM	UO_0000065		590.0
		15088577	[]	CHEMBL3377177	Inhibition of human coagulation factor 11a using p-nitroaniline as substrate assessed as substrate hydrolysis by spectrophotometrically	B			BAO_0000192	BAO_0000357	single protein format	NC[C@H]1CC[C@H](C(=O)N[C@@H](Cc2ccccc2)c2nc(-c3ccc(C(N)=O)cc3)c[nH]2)CC1.O=C(O)C(F)(F)F			CHEMBL3351269	J Med Chem	2014	{'bei': '16.88', 'le': '0.31', 'lle': '4.18', 'sei': '5.93'}	CHEMBL3355670		CHEMBL3547696	7.52	0	http://www.openphacts.org/units/Nanomolar	2251993	=	1	1	=		Ki	nM		30.0	CHEMBL2820	Homo sapiens	Coagulation factor XI	9606			Ki	nM	UO_0000065		30.0
		15088578	[]	CHEMBL3377177	Inhibition of human coagulation factor 11a using p-nitroaniline as substrate assessed as substrate hydrolysis by spectrophotometrically	B			BAO_0000192	BAO_0000357	single protein format	NC[C@H]1CC[C@H](C(=O)N[C@@H](Cc2ccccc2)c2nc(-c3ccc(S(N)(=O)=O)cc3)c[nH]2)CC1.O=C(O)C(F)(F)F			CHEMBL3351269	J Med Chem	2014	{'bei': '12.19', 'le': '0.24', 'lle': '2.98', 'sei': '4.08'}	CHEMBL3352850		CHEMBL3547695	5.87	0	http://www.openphacts.org/units/Nanomolar	2251992	=	1	1	=		Ki	nM		1340.0	CHEMBL2820	Homo sapiens	Coagulation factor XI	9606			Ki	nM	UO_0000065		1340.0
		15088579	[]	CHEMBL3377177	Inhibition of human coagulation factor 11a using p-nitroaniline as substrate assessed as substrate hydrolysis by spectrophotometrically	B			BAO_0000192	BAO_0000357	single protein format	CCOC(=O)Cc1cccc(-c2c[nH]c([C@H](Cc3ccccc3)NC(=O)[C@H]3CC[C@H](CN)CC3)n2)c1.O=C(O)C(F)(F)F			CHEMBL3351269	J Med Chem	2014	{'bei': '12.69', 'le': '0.24', 'lle': '1.85', 'sei': '5.63'}	CHEMBL3355669		CHEMBL3547694	6.20	0	http://www.openphacts.org/units/Nanomolar	2251991	=	1	1	=		Ki	nM		630.0	CHEMBL2820	Homo sapiens	Coagulation factor XI	9606			Ki	nM	UO_0000065		630.0
		15088580	[]	CHEMBL3377177	Inhibition of human coagulation factor 11a using p-nitroaniline as substrate assessed as substrate hydrolysis by spectrophotometrically	B			BAO_0000192	BAO_0000357	single protein format	N#Cc1cccc(-c2c[nH]c([C@H](Cc3ccccc3)NC(=O)[C@H]3CC[C@H](CN)CC3)n2)c1.O=C(O)C(F)(F)F			CHEMBL3351269	J Med Chem	2014	{'bei': '13.92', 'le': '0.25', 'lle': '1.84', 'sei': '5.53'}	CHEMBL3355668		CHEMBL3545895	5.95	0	http://www.openphacts.org/units/Nanomolar	2251990	=	1	1	=		Ki	nM		1120.0	CHEMBL2820	Homo sapiens	Coagulation factor XI	9606			Ki	nM	UO_0000065		1120.0
		15088581	[]	CHEMBL3377177	Inhibition of human coagulation factor 11a using p-nitroaniline as substrate assessed as substrate hydrolysis by spectrophotometrically	B			BAO_0000192	BAO_0000357	single protein format	CCOC(=O)Cc1ccc(-c2c[nH]c([C@H](Cc3ccccc3)NC(=O)[C@H]3CC[C@H](CN)CC3)n2)cc1.O=C(O)C(F)(F)F			CHEMBL3351269	J Med Chem	2014	{'bei': '12.90', 'le': '0.24', 'lle': '1.96', 'sei': '5.73'}	CHEMBL3355667		CHEMBL3547268	6.30	0	http://www.openphacts.org/units/Nanomolar	2251989	=	1	1	=		Ki	nM		495.0	CHEMBL2820	Homo sapiens	Coagulation factor XI	9606			Ki	nM	UO_0000065		495.0
		15088582	[]	CHEMBL3377177	Inhibition of human coagulation factor 11a using p-nitroaniline as substrate assessed as substrate hydrolysis by spectrophotometrically	B			BAO_0000192	BAO_0000357	single protein format	COC(=O)c1ccc(-c2c[nH]c([C@H](Cc3ccccc3)NC(=O)[C@H]3CC[C@H](CN)CC3)n2)cc1.O=C(O)C(F)(F)F			CHEMBL3351269	J Med Chem	2014	{'bei': '13.24', 'le': '0.24', 'lle': '2.07', 'sei': '5.54'}	CHEMBL3355666		CHEMBL3547267	6.10	0	http://www.openphacts.org/units/Nanomolar	2251988	=	1	1	=		Ki	nM		800.0	CHEMBL2820	Homo sapiens	Coagulation factor XI	9606			Ki	nM	UO_0000065		800.0
		15088583	[]	CHEMBL3377177	Inhibition of human coagulation factor 11a using p-nitroaniline as substrate assessed as substrate hydrolysis by spectrophotometrically	B			BAO_0000192	BAO_0000357	single protein format	N#Cc1ccc(-c2c[nH]c([C@H](Cc3ccccc3)NC(=O)[C@H]3CC[C@H](CN)CC3)n2)cc1.O=C(O)C(F)(F)F			CHEMBL3351269	J Med Chem	2014	{'bei': '15.53', 'le': '0.28', 'lle': '2.53', 'sei': '6.17'}	CHEMBL3355665		CHEMBL3547266	6.64	0	http://www.openphacts.org/units/Nanomolar	2251987	=	1	1	=		Ki	nM		230.0	CHEMBL2820	Homo sapiens	Coagulation factor XI	9606			Ki	nM	UO_0000065		230.0
		15088584	[]	CHEMBL3377177	Inhibition of human coagulation factor 11a using p-nitroaniline as substrate assessed as substrate hydrolysis by spectrophotometrically	B			BAO_0000192	BAO_0000357	single protein format	NC[C@H]1CC[C@H](C(=O)N[C@@H](Cc2ccccc2)c2nc(-c3ccccc3)c[nH]2)CC1.O=C(O)C(F)(F)F			CHEMBL3351269	J Med Chem	2014	{'bei': '17.19', 'le': '0.32', 'lle': '2.68', 'sei': '8.26'}	CHEMBL3355664		CHEMBL3393362	6.92	0	http://www.openphacts.org/units/Nanomolar	2251986	=	1	1	=		Ki	nM		120.0	CHEMBL2820	Homo sapiens	Coagulation factor XI	9606			Ki	nM	UO_0000065		120.0
		15088585	[]	CHEMBL3377177	Inhibition of human coagulation factor 11a using p-nitroaniline as substrate assessed as substrate hydrolysis by spectrophotometrically	B			BAO_0000192	BAO_0000357	single protein format	CC(C)CC(=O)Nc1cc(-c2ccc(C(N)=O)cc2C(=O)O)cc([C@@H]2C[C@](C)(c3ccccc3)c3cc(C(=N)N)ccc3N2)c1			CHEMBL3351269	J Med Chem	2014	{'bei': '16.07', 'le': '0.29', 'lle': '3.42', 'sei': '5.66'}	CHEMBL3127491		CHEMBL3127491	9.70	0	http://www.openphacts.org/units/Nanomolar	2251985	=	1	1	=		Ki	nM		0.2	CHEMBL2820	Homo sapiens	Coagulation factor XI	9606			Ki	nM	UO_0000065		0.2
		15088680	[]	CHEMBL3384455	Inhibition of human coagulation factor 11a using p-nitroaniline as substrate assessed as substrate hydrolysis at 37 degC by spectrophotometrically	B			BAO_0000192	BAO_0000357	single protein format	NC[C@H]1CC[C@H](C(=O)N[C@@H](Cc2ccccc2)c2nc(-c3ccc4c(N)n[nH]c4c3)c(Cl)[nH]2)CC1.O=C(O)C(F)(F)F			CHEMBL3351269	J Med Chem	2014	{'bei': '18.49', 'le': '0.35', 'lle': '4.75', 'sei': '6.57'}	CHEMBL3355683		CHEMBL3398612	9.10	0	http://www.openphacts.org/units/Nanomolar	2252006	=	1	1	=		Ki	nM		0.8	CHEMBL2820	Homo sapiens	Coagulation factor XI	9606			Ki	nM	UO_0000065		0.8
		15152898	[]	CHEMBL3395462	Inhibition of human coagulation factor 11a after 10 to 120 mins	B			BAO_0000192	BAO_0000357	single protein format	NC[C@H]1CC[C@H](C(=O)NC(Cc2ccccc2)c2cc(-c3ccc4c(N)n[nH]c4c3)cc(=O)[nH]2)CC1			CHEMBL3393047	Bioorg Med Chem Lett	2015	{'bei': '17.40', 'le': '0.32', 'lle': '4.76', 'sei': '5.91'}	CHEMBL3393388		CHEMBL3393388	8.43	0	http://www.openphacts.org/units/Nanomolar	2276850	=	1	1	=		Ki	nM		3.7	CHEMBL2820	Homo sapiens	Coagulation factor XI	9606			Ki	nM	UO_0000065		3.7
		15152899	[]	CHEMBL3395462	Inhibition of human coagulation factor 11a after 10 to 120 mins	B			BAO_0000192	BAO_0000357	single protein format	NC[C@H]1CC[C@H](C(=O)N[C@H](Cc2ccccc2)c2cc(-c3ccc4c(N)n[nH]c4c3)ccn2)CC1			CHEMBL3393047	Bioorg Med Chem Lett	2015	{'bei': '12.74', 'le': '0.23', 'lle': '1.60', 'sei': '4.87'}	CHEMBL3393387		CHEMBL3393387	5.97	0	http://www.openphacts.org/units/Nanomolar	2276849	=	1	1	=		Ki	nM		1067.0	CHEMBL2820	Homo sapiens	Coagulation factor XI	9606			Ki	nM	UO_0000065		1067.0
		15152900	[]	CHEMBL3395462	Inhibition of human coagulation factor 11a after 10 to 120 mins	B			BAO_0000192	BAO_0000357	single protein format	NC[C@H]1CC[C@H](C(=O)N[C@@H](Cc2ccccc2)c2cc(-c3ccc4c(N)n[nH]c4c3)ccn2)CC1			CHEMBL3393047	Bioorg Med Chem Lett	2015	{'bei': '17.23', 'le': '0.32', 'lle': '3.71', 'sei': '6.58'}	CHEMBL3393386		CHEMBL3393386	8.08	0	http://www.openphacts.org/units/Nanomolar	2276848	=	1	1	=		Ki	nM		8.4	CHEMBL2820	Homo sapiens	Coagulation factor XI	9606			Ki	nM	UO_0000065		8.4
		15152901	[]	CHEMBL3395462	Inhibition of human coagulation factor 11a after 10 to 120 mins	B			BAO_0000192	BAO_0000357	single protein format	NC[C@H]1CC[C@H](C(=O)NC(Cc2ccccc2)c2cc(-c3ccc4c(N)n[nH]c4c3)ccn2)CC1			CHEMBL3393047	Bioorg Med Chem Lett	2015	{'bei': '16.83', 'le': '0.31', 'lle': '3.52', 'sei': '6.43'}	CHEMBL3393385		CHEMBL3393385	7.89	0	http://www.openphacts.org/units/Nanomolar	2276847	=	1	1	=		Ki	nM		13.0	CHEMBL2820	Homo sapiens	Coagulation factor XI	9606			Ki	nM	UO_0000065		13.0
		15152902	[]	CHEMBL3395462	Inhibition of human coagulation factor 11a after 10 to 120 mins	B			BAO_0000192	BAO_0000357	single protein format	NC[C@H]1CC[C@H](C(=O)N[C@H](Cc2ccccc2)c2cccc(-c3ccc4c(N)n[nH]c4c3)c2)CC1			CHEMBL3393047	Bioorg Med Chem Lett	2015	{'bei': '11.14', 'le': '0.20', 'lle': '0.23', 'sei': '4.74'}	CHEMBL3393384		CHEMBL3393384	5.21	0	http://www.openphacts.org/units/Nanomolar	2276846	=	1	1	=		Ki	nM		6160.0	CHEMBL2820	Homo sapiens	Coagulation factor XI	9606			Ki	nM	UO_0000065		6160.0
		15152903	[]	CHEMBL3395462	Inhibition of human coagulation factor 11a after 10 to 120 mins	B			BAO_0000192	BAO_0000357	single protein format	NC[C@H]1CC[C@H](C(=O)N[C@@H](Cc2ccccc2)c2cccc(-c3ccc4c(N)n[nH]c4c3)c2)CC1			CHEMBL3393047	Bioorg Med Chem Lett	2015	{'bei': '16.42', 'le': '0.30', 'lle': '2.70', 'sei': '6.99'}	CHEMBL3393383		CHEMBL3393383	7.68	0	http://www.openphacts.org/units/Nanomolar	2276845	=	1	1	=		Ki	nM		21.0	CHEMBL2820	Homo sapiens	Coagulation factor XI	9606			Ki	nM	UO_0000065		21.0
		15152904	[]	CHEMBL3395462	Inhibition of human coagulation factor 11a after 10 to 120 mins	B			BAO_0000192	BAO_0000357	single protein format	NC[C@H]1CC[C@H](C(=O)NC(Cc2ccccc2)c2cccc(-c3ccc4c(N)n[nH]c4c3)c2)CC1			CHEMBL3393047	Bioorg Med Chem Lett	2015	{'bei': '15.78', 'le': '0.29', 'lle': '2.40', 'sei': '6.72'}	CHEMBL3393382		CHEMBL3393382	7.38	0	http://www.openphacts.org/units/Nanomolar	2276844	=	1	1	=		Ki	nM		42.0	CHEMBL2820	Homo sapiens	Coagulation factor XI	9606			Ki	nM	UO_0000065		42.0
		15152905	[]	CHEMBL3395462	Inhibition of human coagulation factor 11a after 10 to 120 mins	B			BAO_0000192	BAO_0000357	single protein format	NC[C@H]1CC[C@H](C(=O)N[C@@H](Cc2ccccc2)c2nc(-c3ccc4c(N)n[nH]c4c3)c[nH]2)CC1			CHEMBL3393047	Bioorg Med Chem Lett	2015	{'bei': '18.56', 'le': '0.34', 'lle': '4.79', 'sei': '6.13'}	CHEMBL3393381		CHEMBL3393381	8.49	0	http://www.openphacts.org/units/Nanomolar	2276843	=	1	1	=		Ki	nM		3.2	CHEMBL2820	Homo sapiens	Coagulation factor XI	9606			Ki	nM	UO_0000065		3.2
		15152906	[]	CHEMBL3395462	Inhibition of human coagulation factor 11a after 10 to 120 mins	B			BAO_0000192	BAO_0000357	single protein format	Cn1c(C(Cc2ccccc2)NC(=O)[C@H]2CC[C@H](CN)CC2)cc(-c2ccccc2)cc1=O			CHEMBL3393047	Bioorg Med Chem Lett	2015	{'bei': '14.25', 'le': '0.26', 'lle': '2.10', 'sei': '8.19'}	CHEMBL3393380		CHEMBL3393380	6.32	0	http://www.openphacts.org/units/Nanomolar	2276842	=	1	1	=		Ki	nM		479.0	CHEMBL2820	Homo sapiens	Coagulation factor XI	9606			Ki	nM	UO_0000065		479.0
		15152907	[]	CHEMBL3395462	Inhibition of human coagulation factor 11a after 10 to 120 mins	B			BAO_0000192	BAO_0000357	single protein format	COc1cc(-c2ccccc2)cc(C(Cc2ccccc2)NC(=O)[C@H]2CC[C@H](CN)CC2)n1			CHEMBL3393047	Bioorg Med Chem Lett	2015	{'bei': '13.58', 'le': '0.25', 'lle': '1.10', 'sei': '7.80'}	CHEMBL3393379		CHEMBL3393379	6.02	0	http://www.openphacts.org/units/Nanomolar	2276841	=	1	1	=		Ki	nM		949.0	CHEMBL2820	Homo sapiens	Coagulation factor XI	9606			Ki	nM	UO_0000065		949.0
		15152908	[]	CHEMBL3395462	Inhibition of human coagulation factor 11a after 10 to 120 mins	B			BAO_0000192	BAO_0000357	single protein format	NC[C@H]1CC[C@H](C(=O)NC(Cc2ccccc2)c2cc(-c3ccccc3)cc(O)n2)CC1			CHEMBL3393047	Bioorg Med Chem Lett	2015	{'bei': '16.17', 'le': '0.30', 'lle': '2.33', 'sei': '7.87'}	CHEMBL3393378		CHEMBL3393378	6.95	0	http://www.openphacts.org/units/Nanomolar	2276840	=	1	1	=		Ki	nM		113.0	CHEMBL2820	Homo sapiens	Coagulation factor XI	9606			Ki	nM	UO_0000065		113.0
		15152909	[]	CHEMBL3395462	Inhibition of human coagulation factor 11a after 10 to 120 mins	B			BAO_0000192	BAO_0000357	single protein format	CNc1cc(-c2ccccc2)cc(C(Cc2ccccc2)NC(=O)[C@H]2CC[C@H](CN)CC2)n1			CHEMBL3393047	Bioorg Med Chem Lett	2015	{'bei': '13.70', 'le': '0.25', 'lle': '1.11', 'sei': '7.58'}	CHEMBL3393377		CHEMBL3393377	6.07	0	http://www.openphacts.org/units/Nanomolar	2276839	=	1	1	=		Ki	nM		860.0	CHEMBL2820	Homo sapiens	Coagulation factor XI	9606			Ki	nM	UO_0000065		860.0
		15152910	[]	CHEMBL3395462	Inhibition of human coagulation factor 11a after 10 to 120 mins	B			BAO_0000192	BAO_0000357	single protein format	NC[C@H]1CC[C@H](C(=O)NC(Cc2ccccc2)c2cc(-c3ccccc3)cc(N)n2)CC1			CHEMBL3393047	Bioorg Med Chem Lett	2015	{'bei': '15.50', 'le': '0.28', 'lle': '2.14', 'sei': '7.07'}	CHEMBL3393376		CHEMBL3393376	6.64	0	http://www.openphacts.org/units/Nanomolar	2276838	=	1	1	=		Ki	nM		227.0	CHEMBL2820	Homo sapiens	Coagulation factor XI	9606			Ki	nM	UO_0000065		227.0
		15152911	[]	CHEMBL3395462	Inhibition of human coagulation factor 11a after 10 to 120 mins	B			BAO_0000192	BAO_0000357	single protein format	NC[C@H]1CC[C@H](C(=O)NC(Cc2ccccc2)c2cc(-c3ccccc3)cc(Cl)n2)CC1			CHEMBL3393047	Bioorg Med Chem Lett	2015	{'bei': '14.92', 'le': '0.29', 'lle': '1.12', 'sei': '9.83'}	CHEMBL3393375		CHEMBL3393375	6.69	0	http://www.openphacts.org/units/Nanomolar	2276837	=	1	1	=		Ki	nM		206.0	CHEMBL2820	Homo sapiens	Coagulation factor XI	9606			Ki	nM	UO_0000065		206.0
		15152912	[]	CHEMBL3395462	Inhibition of human coagulation factor 11a after 10 to 120 mins	B			BAO_0000192	BAO_0000357	single protein format	NC[C@H]1CC[C@H](C(=O)NC(Cc2ccccc2)c2cc(-c3ccccc3)c(F)cn2)CC1			CHEMBL3393047	Bioorg Med Chem Lett	2015	{'bei': '15.05', 'le': '0.28', 'lle': '1.44', 'sei': '9.55'}	CHEMBL3393374		CHEMBL3393374	6.50	0	http://www.openphacts.org/units/Nanomolar	2276836	=	1	1	=		Ki	nM		320.0	CHEMBL2820	Homo sapiens	Coagulation factor XI	9606			Ki	nM	UO_0000065		320.0
		15152913	[]	CHEMBL3395462	Inhibition of human coagulation factor 11a after 10 to 120 mins	B			BAO_0000192	BAO_0000357	single protein format	NC[C@H]1CC[C@H](C(=O)N[C@@H](Cc2ccccc2)c2nc(-c3ccccc3)c(Cl)[nH]2)CC1			CHEMBL3393047	Bioorg Med Chem Lett	2015	{'bei': '18.13', 'le': '0.35', 'lle': '3.02', 'sei': '9.45'}	CHEMBL3393373		CHEMBL3393373	7.92	0	http://www.openphacts.org/units/Nanomolar	2276835	=	1	1	=		Ki	nM		12.0	CHEMBL2820	Homo sapiens	Coagulation factor XI	9606			Ki	nM	UO_0000065		12.0
		15152914	[]	CHEMBL3395462	Inhibition of human coagulation factor 11a after 10 to 120 mins	B			BAO_0000192	BAO_0000357	single protein format	NC[C@H]1CC[C@H](C(=O)NC(Cc2ccccc2)c2cccc(-c3ccccc3)c2)CC1			CHEMBL3393047	Bioorg Med Chem Lett	2015	{'bei': '14.61', 'le': '0.27', 'lle': '0.51', 'sei': '10.94'}	CHEMBL3393372		CHEMBL3393372	6.03	0	http://www.openphacts.org/units/Nanomolar	2276834	=	1	1	=		Ki	nM		936.0	CHEMBL2820	Homo sapiens	Coagulation factor XI	9606			Ki	nM	UO_0000065		936.0
		15152915	[]	CHEMBL3395462	Inhibition of human coagulation factor 11a after 10 to 120 mins	B			BAO_0000192	BAO_0000357	single protein format	NC[C@H]1CC[C@H](C(=O)NC(Cc2ccccc2)c2cc(-c3ccccc3)ncn2)CC1			CHEMBL3393047	Bioorg Med Chem Lett	2015	{'bei': '15.63', 'le': '0.29', 'lle': '2.17', 'sei': '8.01'}	CHEMBL3393371		CHEMBL3393371	6.48	0	http://www.openphacts.org/units/Nanomolar	2276833	=	1	1	=		Ki	nM		331.0	CHEMBL2820	Homo sapiens	Coagulation factor XI	9606			Ki	nM	UO_0000065		331.0
		15152916	[]	CHEMBL3395462	Inhibition of human coagulation factor 11a after 10 to 120 mins	B			BAO_0000192	BAO_0000357	single protein format	NC[C@H]1CC[C@H](C(=O)N[C@@H](Cc2ccccc2)c2nccc(-c3ccccc3)n2)CC1			CHEMBL3393047	Bioorg Med Chem Lett	2015	{'bei': '11.92', 'le': '0.22', 'lle': '0.63', 'sei': '6.11'}	CHEMBL3393370		CHEMBL3393370	4.94	0	http://www.openphacts.org/units/Nanomolar	2276832	=	1	1	=		Ki	nM		11423.0	CHEMBL2820	Homo sapiens	Coagulation factor XI	9606			Ki	nM	UO_0000065		11423.0
		15152917	[]	CHEMBL3395462	Inhibition of human coagulation factor 11a after 10 to 120 mins	B			BAO_0000192	BAO_0000357	single protein format	NC[C@H]1CC[C@H](C(=O)NC(Cc2ccccc2)c2cc[n+]([O-])c(-c3ccccc3)c2)CC1			CHEMBL3393047	Bioorg Med Chem Lett	2015	{'bei': '13.03', 'le': '0.24', 'lle': '1.45', 'sei': '6.82'}	CHEMBL3393369		CHEMBL3393369	5.60	0	http://www.openphacts.org/units/Nanomolar	2276831	=	1	1	=		Ki	nM		2530.0	CHEMBL2820	Homo sapiens	Coagulation factor XI	9606			Ki	nM	UO_0000065		2530.0
		15152918	[]	CHEMBL3395462	Inhibition of human coagulation factor 11a after 10 to 120 mins	B			BAO_0000192	BAO_0000357	single protein format	NC[C@H]1CC[C@H](C(=O)NC(Cc2ccccc2)c2cc(-c3ccccc3)c[n+]([O-])c2)CC1			CHEMBL3393047	Bioorg Med Chem Lett	2015	{'bei': '13.91', 'le': '0.25', 'lle': '1.82', 'sei': '7.28'}	CHEMBL3393368		CHEMBL3393368	5.97	0	http://www.openphacts.org/units/Nanomolar	2276830	=	1	1	=		Ki	nM		1063.0	CHEMBL2820	Homo sapiens	Coagulation factor XI	9606			Ki	nM	UO_0000065		1063.0
		15152919	[]	CHEMBL3395462	Inhibition of human coagulation factor 11a after 10 to 120 mins	B			BAO_0000192	BAO_0000357	single protein format	NC[C@H]1CC[C@H](C(=O)NC(Cc2ccccc2)c2cc(-c3ccccc3)cc[n+]2[O-])CC1			CHEMBL3393047	Bioorg Med Chem Lett	2015	{'bei': '13.44', 'le': '0.25', 'lle': '1.62', 'sei': '7.03'}	CHEMBL3393367		CHEMBL3393367	5.77	0	http://www.openphacts.org/units/Nanomolar	2276829	=	1	1	=		Ki	nM		1690.0	CHEMBL2820	Homo sapiens	Coagulation factor XI	9606			Ki	nM	UO_0000065		1690.0
		15152920	[]	CHEMBL3395462	Inhibition of human coagulation factor 11a after 10 to 120 mins	B			BAO_0000192	BAO_0000357	single protein format	NC[C@H]1CC[C@H](C(=O)NC(Cc2ccccc2)c2ccnc(-c3ccccc3)c2)CC1			CHEMBL3393047	Bioorg Med Chem Lett	2015	{'bei': '15.39', 'le': '0.28', 'lle': '1.45', 'sei': '9.36'}	CHEMBL3393366		CHEMBL3393366	6.36	0	http://www.openphacts.org/units/Nanomolar	2276828	=	1	1	=		Ki	nM		433.0	CHEMBL2820	Homo sapiens	Coagulation factor XI	9606			Ki	nM	UO_0000065		433.0
		15152921	[]	CHEMBL3395462	Inhibition of human coagulation factor 11a after 10 to 120 mins	B			BAO_0000192	BAO_0000357	single protein format	NC[C@H]1CC[C@H](C(=O)NC(Cc2ccccc2)c2cncc(-c3ccccc3)c2)CC1			CHEMBL3393047	Bioorg Med Chem Lett	2015	{'bei': '15.67', 'le': '0.29', 'lle': '1.57', 'sei': '9.53'}	CHEMBL3393365		CHEMBL3393365	6.48	0	http://www.openphacts.org/units/Nanomolar	2276827	=	1	1	=		Ki	nM		330.0	CHEMBL2820	Homo sapiens	Coagulation factor XI	9606			Ki	nM	UO_0000065		330.0
		15152922	[]	CHEMBL3395462	Inhibition of human coagulation factor 11a after 10 to 120 mins	B			BAO_0000192	BAO_0000357	single protein format	NC[C@H]1CC[C@H](C(=O)NC(Cc2ccccc2)c2cc(-c3ccccc3)ccn2)CC1			CHEMBL3393047	Bioorg Med Chem Lett	2015	{'bei': '15.53', 'le': '0.28', 'lle': '1.51', 'sei': '9.45'}	CHEMBL3393364		CHEMBL3393364	6.42	0	http://www.openphacts.org/units/Nanomolar	2276826	=	1	1	=		Ki	nM		377.0	CHEMBL2820	Homo sapiens	Coagulation factor XI	9606			Ki	nM	UO_0000065		377.0
		15152923	[]	CHEMBL3395462	Inhibition of human coagulation factor 11a after 10 to 120 mins	B			BAO_0000192	BAO_0000357	single protein format	NC[C@H]1CC[C@H](C(=O)NC(Cc2ccccc2)c2cccc(-c3ccccc3)n2)CC1			CHEMBL3393047	Bioorg Med Chem Lett	2015	{'bei': '10.93', 'le': '0.20', 'lle': '-0.39', 'sei': '6.65'}	CHEMBL3393363		CHEMBL3393363	4.52	0	http://www.openphacts.org/units/Nanomolar	2276825	=	1	1	=		Ki	nM		30207.0	CHEMBL2820	Homo sapiens	Coagulation factor XI	9606			Ki	nM	UO_0000065		30207.0
		15152924	[]	CHEMBL3395462	Inhibition of human coagulation factor 11a after 10 to 120 mins	B			BAO_0000192	BAO_0000357	single protein format	NC[C@H]1CC[C@H](C(=O)N[C@@H](Cc2ccccc2)c2nc(-c3ccccc3)c[nH]2)CC1			CHEMBL3393047	Bioorg Med Chem Lett	2015	{'bei': '17.19', 'le': '0.32', 'lle': '2.68', 'sei': '8.26'}	CHEMBL3393362		CHEMBL3393362	6.92	0	http://www.openphacts.org/units/Nanomolar	2276824	=	1	1	=		Ki	nM		120.0	CHEMBL2820	Homo sapiens	Coagulation factor XI	9606			Ki	nM	UO_0000065		120.0
		15158340	[]	CHEMBL3399896	Inhibition of human coagulation factor 11a at 25 degC	B			BAO_0000192	BAO_0000357	single protein format	NC[C@H]1CC[C@H](C(=O)N[C@@H](Cc2ccccc2)c2nc(-c3ccc4c(N)n[nH]c4c3)c(Cl)[nH]2)CC1			CHEMBL3396988	Bioorg Med Chem Lett	2015	{'bei': '19.33', 'le': '0.37', 'lle': '5.16', 'sei': '6.87'}	CHEMBL3398612		CHEMBL3398612	9.51	0	http://www.openphacts.org/units/Nanomolar	2280679	=	1	1	=		Ki	nM		0.31	CHEMBL2820	Homo sapiens	Coagulation factor XI	9606			Ki	nM	UO_0000065		0.31
		15158341	[]	CHEMBL3399896	Inhibition of human coagulation factor 11a at 25 degC	B			BAO_0000192	BAO_0000357	single protein format	NCC12CCC(C(=O)N[C@@H](Cc3ccccc3)c3nc(-c4ccc5c(N)n[nH]c5c4)c(Cl)[nH]3)(CC1)CC2			CHEMBL3396988	Bioorg Med Chem Lett	2015	{'bei': '17.04', 'le': '0.33', 'lle': '3.94', 'sei': '6.37'}	CHEMBL3398613		CHEMBL3398613	8.83	0	http://www.openphacts.org/units/Nanomolar	2280680	=	1	1	=		Ki	nM		1.49	CHEMBL2820	Homo sapiens	Coagulation factor XI	9606			Ki	nM	UO_0000065		1.49
		15158342	[]	CHEMBL3399896	Inhibition of human coagulation factor 11a at 25 degC	B			BAO_0000192	BAO_0000357	single protein format	NCc1ccc(C(=O)N[C@@H](Cc2ccccc2)c2nc(-c3ccc4c(N)n[nH]c4c3)c(Cl)[nH]2)cc1			CHEMBL3396988	Bioorg Med Chem Lett	2015	{'bei': '18.39', 'le': '0.35', 'lle': '4.58', 'sei': '6.45'}	CHEMBL3398614		CHEMBL3398614	8.94	0	http://www.openphacts.org/units/Nanomolar	2280681	=	1	1	=		Ki	nM		1.16	CHEMBL2820	Homo sapiens	Coagulation factor XI	9606			Ki	nM	UO_0000065		1.16
		15158343	[]	CHEMBL3399896	Inhibition of human coagulation factor 11a at 25 degC	B			BAO_0000192	BAO_0000357	single protein format	NCc1ccc(C(=O)N[C@@H](Cc2ccccc2)c2nc(-c3ccc4c(N)n[nH]c4c3)c(Cl)[nH]2)c(F)c1			CHEMBL3396988	Bioorg Med Chem Lett	2015	{'bei': '17.83', 'le': '0.34', 'lle': '4.49', 'sei': '6.49'}	CHEMBL3398615		CHEMBL3398615	8.99	0	http://www.openphacts.org/units/Nanomolar	2280682	=	1	1	=		Ki	nM		1.03	CHEMBL2820	Homo sapiens	Coagulation factor XI	9606			Ki	nM	UO_0000065		1.03
		15158344	[]	CHEMBL3399896	Inhibition of human coagulation factor 11a at 25 degC	B			BAO_0000192	BAO_0000357	single protein format	Nc1nccc2c1CCC(C(=O)N[C@@H](Cc1ccccc1)c1nc(-c3ccc4c(N)n[nH]c4c3)c(Cl)[nH]1)C2			CHEMBL3396988	Bioorg Med Chem Lett	2015	{'bei': '16.45', 'le': '0.31', 'lle': '4.30', 'sei': '5.73'}	CHEMBL3398616		CHEMBL3398616	8.67	0	http://www.openphacts.org/units/Nanomolar	2280683	=	1	1	=		Ki	nM		2.15	CHEMBL2820	Homo sapiens	Coagulation factor XI	9606			Ki	nM	UO_0000065		2.15
		15158345	[]	CHEMBL3399896	Inhibition of human coagulation factor 11a at 25 degC	B			BAO_0000192	BAO_0000357	single protein format	Nc1nccc2c1CCC(C(=O)N[C@@H](Cc1ccccc1)c1nc(-c3ccc4c(N)n[nH]c4c3)c(Cl)[nH]1)C2			CHEMBL3396988	Bioorg Med Chem Lett	2015	{'bei': '16.29', 'le': '0.31', 'lle': '4.22', 'sei': '5.67'}	CHEMBL3398616		CHEMBL3398616	8.59	0	http://www.openphacts.org/units/Nanomolar	2280684	=	1	1	=		Ki	nM		2.6	CHEMBL2820	Homo sapiens	Coagulation factor XI	9606			Ki	nM	UO_0000065		2.6
		15158346	[]	CHEMBL3399896	Inhibition of human coagulation factor 11a at 25 degC	B			BAO_0000192	BAO_0000357	single protein format	Nc1nccc2c1CCC(C(=O)N[C@@H](Cc1ccccc1)c1nc(-c3ccc4c(N)n[nH]c4c3)c(Cl)[nH]1)C2			CHEMBL3396988	Bioorg Med Chem Lett	2015	{'bei': '16.32', 'le': '0.31', 'lle': '4.23', 'sei': '5.68'}	CHEMBL3398616		CHEMBL3398616	8.60	0	http://www.openphacts.org/units/Nanomolar	2280685	=	1	1	=		Ki	nM		2.5	CHEMBL2820	Homo sapiens	Coagulation factor XI	9606			Ki	nM	UO_0000065		2.5
		15158347	[]	CHEMBL3399896	Inhibition of human coagulation factor 11a at 25 degC	B			BAO_0000192	BAO_0000357	single protein format	Nc1nccc2cc(C(=O)N[C@@H](Cc3ccccc3)c3nc(-c4ccc5c(N)n[nH]c5c4)c(Cl)[nH]3)ccc12			CHEMBL3396988	Bioorg Med Chem Lett	2015	{'bei': '14.76', 'le': '0.28', 'lle': '2.69', 'sei': '5.10'}	CHEMBL3398617		CHEMBL3398617	7.72	0	http://www.openphacts.org/units/Nanomolar	2280686	=	1	1	=		Ki	nM		19.0	CHEMBL2820	Homo sapiens	Coagulation factor XI	9606			Ki	nM	UO_0000065		19.0
		15158348	[]	CHEMBL3399896	Inhibition of human coagulation factor 11a at 25 degC	B			BAO_0000192	BAO_0000357	single protein format	Nc1n[nH]c2cc(C(=O)N[C@@H](Cc3ccccc3)c3nc(-c4ccc5c(N)n[nH]c5c4)c(Cl)[nH]3)ccc12			CHEMBL3396988	Bioorg Med Chem Lett	2015	{'bei': '14.13', 'le': '0.27', 'lle': '2.88', 'sei': '4.33'}	CHEMBL3398618		CHEMBL3398618	7.24	0	http://www.openphacts.org/units/Nanomolar	2280687	=	1	1	=		Ki	nM		58.0	CHEMBL2820	Homo sapiens	Coagulation factor XI	9606			Ki	nM	UO_0000065		58.0
		15158349	[]	CHEMBL3399896	Inhibition of human coagulation factor 11a at 25 degC	B			BAO_0000192	BAO_0000357	single protein format	Nc1n[nH]c2cc(-c3nc([C@H](Cc4ccccc4)NC(=O)c4ccc5c(N)noc5c4)[nH]c3Cl)ccc12			CHEMBL3396988	Bioorg Med Chem Lett	2015	{'bei': '13.46', 'le': '0.25', 'lle': '2.27', 'sei': '4.20'}	CHEMBL3398619		CHEMBL3398619	6.90	0	http://www.openphacts.org/units/Nanomolar	2280688	=	1	1	=		Ki	nM		125.0	CHEMBL2820	Homo sapiens	Coagulation factor XI	9606			Ki	nM	UO_0000065		125.0
		15158350	[]	CHEMBL3399896	Inhibition of human coagulation factor 11a at 25 degC	B			BAO_0000192	BAO_0000357	single protein format	Nc1n[nH]c2cc(-c3nc([C@H](Cc4ccccc4)NC(=O)[C@H]4CC[C@H](C(N)=O)CC4)[nH]c3Cl)ccc12			CHEMBL3396988	Bioorg Med Chem Lett	2015	{'bei': '10.94', 'le': '0.21', 'lle': '1.66', 'sei': '3.56'}	CHEMBL3398620		CHEMBL3398620	5.54	0	http://www.openphacts.org/units/Nanomolar	2280689	=	1	1	=		Ki	nM		2900.0	CHEMBL2820	Homo sapiens	Coagulation factor XI	9606			Ki	nM	UO_0000065		2900.0
		15158351	[]	CHEMBL3399896	Inhibition of human coagulation factor 11a at 25 degC	B			BAO_0000192	BAO_0000357	single protein format	C[C@H]1CC[C@H](C(=O)N[C@@H](Cc2ccccc2)c2nc(-c3ccc4c(N)n[nH]c4c3)c(Cl)[nH]2)CC1			CHEMBL3396988	Bioorg Med Chem Lett	2015	{'bei': '15.03', 'le': '0.29', 'lle': '1.76', 'sei': '6.37'}	CHEMBL3398621		CHEMBL3398621	7.17	0	http://www.openphacts.org/units/Nanomolar	2280690	=	1	1	=		Ki	nM		68.0	CHEMBL2820	Homo sapiens	Coagulation factor XI	9606			Ki	nM	UO_0000065		68.0
		15158352	[]	CHEMBL3399896	Inhibition of human coagulation factor 11a at 25 degC	B			BAO_0000192	BAO_0000357	single protein format	NC(=O)c1ccc(C(=O)N[C@@H](Cc2ccccc2)c2nc(-c3ccc4c(N)n[nH]c4c3)c(Cl)[nH]2)cc1			CHEMBL3396988	Bioorg Med Chem Lett	2015	{'bei': '13.02', 'le': '0.25', 'lle': '2.51', 'sei': '4.18'}	CHEMBL3398622		CHEMBL3398622	6.51	0	http://www.openphacts.org/units/Nanomolar	2280691	=	1	1	=		Ki	nM		310.0	CHEMBL2820	Homo sapiens	Coagulation factor XI	9606			Ki	nM	UO_0000065		310.0
		15158353	[]	CHEMBL3399896	Inhibition of human coagulation factor 11a at 25 degC	B			BAO_0000192	BAO_0000357	single protein format	Cc1ccc(C(=O)N[C@@H](Cc2ccccc2)c2nc(-c3ccc4c(N)n[nH]c4c3)c(Cl)[nH]2)cc1			CHEMBL3396988	Bioorg Med Chem Lett	2015	{'bei': '13.61', 'le': '0.26', 'lle': '1.20', 'sei': '5.70'}	CHEMBL3398623		CHEMBL3398623	6.41	0	http://www.openphacts.org/units/Nanomolar	2280692	=	1	1	=		Ki	nM		390.0	CHEMBL2820	Homo sapiens	Coagulation factor XI	9606			Ki	nM	UO_0000065		390.0
		15158354	[]	CHEMBL3399896	Inhibition of human coagulation factor 11a at 25 degC	B			BAO_0000192	BAO_0000357	single protein format	Cc1ccc(C(=O)N[C@@H](Cc2ccccc2)c2nc(-c3ccc4c(N)n[nH]c4c3)c(Cl)[nH]2)c(F)c1			CHEMBL3396988	Bioorg Med Chem Lett	2015	{'bei': '13.70', 'le': '0.26', 'lle': '1.35', 'sei': '5.96'}	CHEMBL3398624		CHEMBL3398624	6.70	0	http://www.openphacts.org/units/Nanomolar	2280693	=	1	1	=		Ki	nM		200.0	CHEMBL2820	Homo sapiens	Coagulation factor XI	9606			Ki	nM	UO_0000065		200.0
		15158355	[]	CHEMBL3399896	Inhibition of human coagulation factor 11a at 25 degC	B			BAO_0000192	BAO_0000357	single protein format	COc1ccc(C(=O)N[C@@H](Cc2ccccc2)c2nc(-c3ccc4c(N)n[nH]c4c3)c(Cl)[nH]2)c(F)c1			CHEMBL3396988	Bioorg Med Chem Lett	2015	{'bei': '12.98', 'le': '0.25', 'lle': '1.50', 'sei': '5.38'}	CHEMBL3398625		CHEMBL3398625	6.55	0	http://www.openphacts.org/units/Nanomolar	2280694	=	1	1	=		Ki	nM		280.0	CHEMBL2820	Homo sapiens	Coagulation factor XI	9606			Ki	nM	UO_0000065		280.0
		15158356	[]	CHEMBL3399896	Inhibition of human coagulation factor 11a at 25 degC	B			BAO_0000192	BAO_0000357	single protein format	COc1cc(F)c(C(=O)N[C@@H](Cc2ccccc2)c2nc(-c3ccc4c(N)n[nH]c4c3)c(Cl)[nH]2)c(F)c1			CHEMBL3396988	Bioorg Med Chem Lett	2015	{'bei': '13.74', 'le': '0.27', 'lle': '2.00', 'sei': '5.91'}	CHEMBL3398626		CHEMBL3398626	7.19	0	http://www.openphacts.org/units/Nanomolar	2280695	=	1	1	=		Ki	nM		65.0	CHEMBL2820	Homo sapiens	Coagulation factor XI	9606			Ki	nM	UO_0000065		65.0
		15158357	[]	CHEMBL3399896	Inhibition of human coagulation factor 11a at 25 degC	B			BAO_0000192	BAO_0000357	single protein format	Nc1n[nH]c2cc(-c3nc([C@H](Cc4ccccc4)NC(=O)c4cc(Cl)ccc4F)[nH]c3Cl)ccc12			CHEMBL3396988	Bioorg Med Chem Lett	2015	{'bei': '12.32', 'le': '0.24', 'lle': '0.59', 'sei': '5.58'}	CHEMBL3398627		CHEMBL3398627	6.28	0	http://www.openphacts.org/units/Nanomolar	2280696	=	1	1	=		Ki	nM		530.0	CHEMBL2820	Homo sapiens	Coagulation factor XI	9606			Ki	nM	UO_0000065		530.0
		15158358	[]	CHEMBL3399896	Inhibition of human coagulation factor 11a at 25 degC	B			BAO_0000192	BAO_0000357	single protein format	Nc1n[nH]c2cc(-c3nc([C@H](Cc4ccccc4)NC(=O)NCc4cccc(Cl)c4)[nH]c3Cl)ccc12			CHEMBL3396988	Bioorg Med Chem Lett	2015	{'bei': '13.96', 'le': '0.28', 'lle': '1.64', 'sei': '5.84'}	CHEMBL3398628		CHEMBL3398628	7.27	0	http://www.openphacts.org/units/Nanomolar	2280697	=	1	1	=		Ki	nM		54.0	CHEMBL2820	Homo sapiens	Coagulation factor XI	9606			Ki	nM	UO_0000065		54.0
		15158359	[]	CHEMBL3399896	Inhibition of human coagulation factor 11a at 25 degC	B			BAO_0000192	BAO_0000357	single protein format	Nc1n[nH]c2cc(-c3nc([C@H](Cc4ccccc4)NC(=O)NCc4cc(Cl)ccc4F)[nH]c3Cl)ccc12			CHEMBL3396988	Bioorg Med Chem Lett	2015	{'bei': '13.95', 'le': '0.28', 'lle': '1.75', 'sei': '6.03'}	CHEMBL3398629		CHEMBL3398629	7.51	0	http://www.openphacts.org/units/Nanomolar	2280698	=	1	1	=		Ki	nM		31.0	CHEMBL2820	Homo sapiens	Coagulation factor XI	9606			Ki	nM	UO_0000065		31.0
		15158360	[]	CHEMBL3399896	Inhibition of human coagulation factor 11a at 25 degC	B			BAO_0000192	BAO_0000357	single protein format	Cc1ccc(Cl)cc1CNC(=O)N[C@@H](Cc1ccccc1)c1nc(-c2ccc3c(N)n[nH]c3c2)c(Cl)[nH]1			CHEMBL3396988	Bioorg Med Chem Lett	2015	{'bei': '13.61', 'le': '0.27', 'lle': '1.35', 'sei': '5.84'}	CHEMBL3398630		CHEMBL3398630	7.28	0	http://www.openphacts.org/units/Nanomolar	2280699	=	1	1	=		Ki	nM		53.0	CHEMBL2820	Homo sapiens	Coagulation factor XI	9606			Ki	nM	UO_0000065		53.0
		15158361	[]	CHEMBL3399896	Inhibition of human coagulation factor 11a at 25 degC	B			BAO_0000192	BAO_0000357	single protein format	Nc1n[nH]c2cc(-c3nc([C@H](Cc4ccccc4)NC(=O)NCc4cc(Cl)ccc4C(F)(F)F)[nH]c3Cl)ccc12			CHEMBL3396988	Bioorg Med Chem Lett	2015	{'bei': '11.25', 'le': '0.23', 'lle': '-0.02', 'sei': '5.32'}	CHEMBL3398631		CHEMBL3398631	6.62	0	http://www.openphacts.org/units/Nanomolar	2280700	=	1	1	=		Ki	nM		240.0	CHEMBL2820	Homo sapiens	Coagulation factor XI	9606			Ki	nM	UO_0000065		240.0
		15158362	[]	CHEMBL3399896	Inhibition of human coagulation factor 11a at 25 degC	B			BAO_0000192	BAO_0000357	single protein format	COc1ccc(Cl)cc1CNC(=O)N[C@@H](Cc1ccccc1)c1nc(-c2ccc3c(N)n[nH]c3c2)c(Cl)[nH]1			CHEMBL3396988	Bioorg Med Chem Lett	2015	{'bei': '12.94', 'le': '0.26', 'lle': '1.49', 'sei': '5.33'}	CHEMBL3398632		CHEMBL3398632	7.12	0	http://www.openphacts.org/units/Nanomolar	2280701	=	1	1	=		Ki	nM		75.0	CHEMBL2820	Homo sapiens	Coagulation factor XI	9606			Ki	nM	UO_0000065		75.0
		15158363	[]	CHEMBL3399896	Inhibition of human coagulation factor 11a at 25 degC	B			BAO_0000192	BAO_0000357	single protein format	Nc1n[nH]c2cc(-c3nc([C@H](Cc4ccccc4)NC(=O)NCc4cccc(Cl)c4F)[nH]c3Cl)ccc12			CHEMBL3396988	Bioorg Med Chem Lett	2015	{'bei': '13.45', 'le': '0.27', 'lle': '1.48', 'sei': '5.82'}	CHEMBL3398633		CHEMBL3398633	7.24	0	http://www.openphacts.org/units/Nanomolar	2280702	=	1	1	=		Ki	nM		57.0	CHEMBL2820	Homo sapiens	Coagulation factor XI	9606			Ki	nM	UO_0000065		57.0
		15158364	[]	CHEMBL3399896	Inhibition of human coagulation factor 11a at 25 degC	B			BAO_0000192	BAO_0000357	single protein format	Nc1n[nH]c2cc(-c3nc([C@H](Cc4ccccc4)NC(=O)NCc4c(F)ccc(Cl)c4F)[nH]c3Cl)ccc12			CHEMBL3396988	Bioorg Med Chem Lett	2015	{'bei': '13.73', 'le': '0.27', 'lle': '1.74', 'sei': '6.13'}	CHEMBL3398634		CHEMBL3398634	7.64	0	http://www.openphacts.org/units/Nanomolar	2280703	=	1	1	=		Ki	nM		23.0	CHEMBL2820	Homo sapiens	Coagulation factor XI	9606			Ki	nM	UO_0000065		23.0
		15158365	[]	CHEMBL3399896	Inhibition of human coagulation factor 11a at 25 degC	B			BAO_0000192	BAO_0000357	single protein format	NCc1ccc(Cl)cc1CNC(=O)N[C@@H](Cc1ccccc1)c1nc(-c2ccc3c(N)n[nH]c3c2)c(Cl)[nH]1			CHEMBL3396988	Bioorg Med Chem Lett	2015	{'bei': '14.99', 'le': '0.30', 'lle': '3.16', 'sei': '5.47'}	CHEMBL3398635		CHEMBL3398635	8.24	0	http://www.openphacts.org/units/Nanomolar	2280704	=	1	1	=		Ki	nM		5.8	CHEMBL2820	Homo sapiens	Coagulation factor XI	9606			Ki	nM	UO_0000065		5.8
		15158366	[]	CHEMBL3399896	Inhibition of human coagulation factor 11a at 25 degC	B			BAO_0000192	BAO_0000357	single protein format	Nc1n[nH]c2cc(-c3nc([C@H](Cc4ccccc4)NC(=O)NCc4cc(Cl)ccc4-n4cnnn4)[nH]c3Cl)ccc12			CHEMBL3396988	Bioorg Med Chem Lett	2015	{'bei': '14.99', 'le': '0.29', 'lle': '4.22', 'sei': '5.25'}	CHEMBL3398636		CHEMBL3398636	8.82	0	http://www.openphacts.org/units/Nanomolar	2280705	=	1	1	=		Ki	nM		1.5	CHEMBL2820	Homo sapiens	Coagulation factor XI	9606			Ki	nM	UO_0000065		1.5
		15158367	[]	CHEMBL3399896	Inhibition of human coagulation factor 11a at 25 degC	B			BAO_0000192	BAO_0000357	single protein format	Nc1n[nH]c2cc(-c3nc([C@H](Cc4ccccc4)NC(=O)NCc4cc(Cl)ccc4-n4cccn4)[nH]c3Cl)ccc12			CHEMBL3396988	Bioorg Med Chem Lett	2015	{'bei': '10.82', 'le': '0.21', 'lle': '0.54', 'sei': '4.46'}	CHEMBL3398637		CHEMBL3398637	6.35	0	http://www.openphacts.org/units/Nanomolar	2280706	=	1	1	=		Ki	nM		450.0	CHEMBL2820	Homo sapiens	Coagulation factor XI	9606			Ki	nM	UO_0000065		450.0
		15158368	[]	CHEMBL3399896	Inhibition of human coagulation factor 11a at 25 degC	B			BAO_0000192	BAO_0000357	single protein format	Nc1n[nH]c2cc(-c3nc([C@H](Cc4ccccc4)NC(=O)NCc4cc(Cl)ccc4-n4cncn4)[nH]c3Cl)ccc12			CHEMBL3396988	Bioorg Med Chem Lett	2015	{'bei': '12.49', 'le': '0.24', 'lle': '2.13', 'sei': '4.73'}	CHEMBL3398638		CHEMBL3398638	7.34	0	http://www.openphacts.org/units/Nanomolar	2280707	=	1	1	=		Ki	nM		46.0	CHEMBL2820	Homo sapiens	Coagulation factor XI	9606			Ki	nM	UO_0000065		46.0
		15158369	[]	CHEMBL3399896	Inhibition of human coagulation factor 11a at 25 degC	B			BAO_0000192	BAO_0000357	single protein format	COC(=O)Nc1ccc(-c2nc([C@H](Cc3ccccc3)NC(=O)NCc3cc(Cl)ccc3-n3cnnn3)[nH]c2Cl)cc1			CHEMBL3396988	Bioorg Med Chem Lett	2015	{'bei': '13.96', 'le': '0.28', 'lle': '3.15', 'sei': '5.58'}	CHEMBL3398639		CHEMBL3398639	8.47	0	http://www.openphacts.org/units/Nanomolar	2280708	=	1	1	=		Ki	nM		3.4	CHEMBL2820	Homo sapiens	Coagulation factor XI	9606			Ki	nM	UO_0000065		3.4
		15158370	[]	CHEMBL3399896	Inhibition of human coagulation factor 11a at 25 degC	B			BAO_0000192	BAO_0000357	single protein format	COC(=O)Nc1ccc(-c2nc([C@H](Cc3ccccc3)NC(=O)CCc3cc(Cl)ccc3-n3cnnn3)[nH]c2Cl)cc1			CHEMBL3396988	Bioorg Med Chem Lett	2015	{'bei': '14.40', 'le': '0.28', 'lle': '3.15', 'sei': '6.24'}	CHEMBL3398640		CHEMBL3398640	8.72	0	http://www.openphacts.org/units/Nanomolar	2280709	=	1	1	=		Ki	nM		1.9	CHEMBL2820	Homo sapiens	Coagulation factor XI	9606			Ki	nM	UO_0000065		1.9
		15158371	[]	CHEMBL3399896	Inhibition of human coagulation factor 11a at 25 degC	B			BAO_0000192	BAO_0000357	single protein format	COC(=O)Nc1ccc(-c2nc([C@H](Cc3ccccc3)NC(=O)/C=C/c3cc(Cl)ccc3-n3cnnn3)[nH]c2Cl)cc1			CHEMBL3396988	Bioorg Med Chem Lett	2015	{'bei': '14.20', 'le': '0.28', 'lle': '2.92', 'sei': '6.13'}	CHEMBL3398641		CHEMBL3398641	8.57	0	http://www.openphacts.org/units/Nanomolar	2280710	=	1	1	=		Ki	nM		2.7	CHEMBL2820	Homo sapiens	Coagulation factor XI	9606			Ki	nM	UO_0000065		2.7
		15158372	[]	CHEMBL3399896	Inhibition of human coagulation factor 11a at 25 degC	B			BAO_0000192	BAO_0000357	single protein format	COC(=O)Nc1ccc(-c2c[nH]c([C@H](Cc3ccccc3)NC(=O)/C=C/c3cc(Cl)ccc3-n3cnnn3)n2)cc1			CHEMBL3396988	Bioorg Med Chem Lett	2015	{'bei': '14.36', 'le': '0.27', 'lle': '3.17', 'sei': '5.85'}	CHEMBL3398642		CHEMBL3398642	8.17	0	http://www.openphacts.org/units/Nanomolar	2280711	=	1	1	=		Ki	nM		6.7	CHEMBL2820	Homo sapiens	Coagulation factor XI	9606			Ki	nM	UO_0000065		6.7
		15158373	[]	CHEMBL3399896	Inhibition of human coagulation factor 11a at 25 degC	B			BAO_0000192	BAO_0000357	single protein format	Nc1n[nH]c2cc(-c3nc([C@H](Cc4ccccc4)NC(=O)/C=C/c4cc(Cl)ccc4-n4cnnn4)[nH]c3Cl)ccc12			CHEMBL3396988	Bioorg Med Chem Lett	2015	{'bei': '15.24', 'le': '0.30', 'lle': '3.99', 'sei': '5.72'}	CHEMBL3398644		CHEMBL3398644	8.92	0	http://www.openphacts.org/units/Nanomolar	2280713	=	1	1	=		Ki	nM		1.2	CHEMBL2820	Homo sapiens	Coagulation factor XI	9606			Ki	nM	UO_0000065		1.2
		15158473	[]	CHEMBL3399908	Inhibition of human coagulation factor 11a at 37 degC	B			BAO_0000192	BAO_0000357	single protein format	Nc1n[nH]c2cc(-c3c[nH]c([C@H](Cc4ccccc4)NC(=O)/C=C/c4cc(Cl)ccc4-n4cnnn4)n3)ccc12			CHEMBL3396988	Bioorg Med Chem Lett	2015	{'bei': '15.07', 'le': '0.28', 'lle': '4.02', 'sei': '5.32'}	CHEMBL3398643		CHEMBL3398643	8.30	0	http://www.openphacts.org/units/Nanomolar	2280712	=	1	1	=		Ki	nM		5.0	CHEMBL2820	Homo sapiens	Coagulation factor XI	9606			Ki	nM	UO_0000065		5.0
		15617373	[]	CHEMBL3584521	Inhibition of human coagulation factor 11a using p-nitroaniline as substrate assessed as substrate hydrolysis by spectrophotometry	B			BAO_0000192	BAO_0000357	single protein format	CN1CCN(C(=O)C[C@H](NC(=O)/C=C/c2cc(Cl)ccc2-n2cnnn2)c2nc(-c3ccc4[nH]c(=O)cc(O)c4c3)c(Cl)[nH]2)CC1			CHEMBL3580601	ACS Med Chem Lett	2015	{'bei': '15.67', 'le': '0.31', 'lle': '7.46', 'sei': '5.84'}	CHEMBL3580759		CHEMBL3580759	10.40	0	http://www.openphacts.org/units/Nanomolar	2481315	=	1	1	=		Ki	nM		0.04	CHEMBL2820	Homo sapiens	Coagulation factor XI	9606			Ki	nM	UO_0000065		0.04
		15617374	[]	CHEMBL3584521	Inhibition of human coagulation factor 11a using p-nitroaniline as substrate assessed as substrate hydrolysis by spectrophotometry	B			BAO_0000192	BAO_0000357	single protein format	COC(=O)Nc1ccc(-c2nc([C@H](CC(=O)N3CCS(=O)(=O)CC3)NC(=O)/C=C/c3cc(Cl)ccc3-n3cnnn3)[nH]c2Cl)cc1			CHEMBL3580601	ACS Med Chem Lett	2015	{'bei': '13.83', 'le': '0.28', 'lle': '6.46', 'sei': '4.90'}	CHEMBL3580758		CHEMBL3580758	9.52	0	http://www.openphacts.org/units/Nanomolar	2481314	=	1	1	=		Ki	nM		0.3	CHEMBL2820	Homo sapiens	Coagulation factor XI	9606			Ki	nM	UO_0000065		0.3
		15617375	[]	CHEMBL3584521	Inhibition of human coagulation factor 11a using p-nitroaniline as substrate assessed as substrate hydrolysis by spectrophotometry	B			BAO_0000192	BAO_0000357	single protein format	COC(=O)Nc1ccc(-c2nc([C@H](CC(=O)N3CCN(C)CC3)NC(=O)/C=C/c3cc(Cl)ccc3-n3cnnn3)[nH]c2Cl)cc1			CHEMBL3580601	ACS Med Chem Lett	2015	{'bei': '14.38', 'le': '0.29', 'lle': '5.83', 'sei': '5.76'}	CHEMBL3580757		CHEMBL3580757	9.40	0	http://www.openphacts.org/units/Nanomolar	2481313	=	1	1	=		Ki	nM		0.4	CHEMBL2820	Homo sapiens	Coagulation factor XI	9606			Ki	nM	UO_0000065		0.4
		15617376	[]	CHEMBL3584521	Inhibition of human coagulation factor 11a using p-nitroaniline as substrate assessed as substrate hydrolysis by spectrophotometry	B			BAO_0000192	BAO_0000357	single protein format	COC(=O)Nc1ccc(-c2nc([C@H](CC(=O)N3CCN(C(C)=O)CC3)NC(=O)/C=C/c3cc(Cl)ccc3-n3cnnn3)[nH]c2Cl)cc1			CHEMBL3580601	ACS Med Chem Lett	2015	{'bei': '13.53', 'le': '0.27', 'lle': '5.73', 'sei': '5.11'}	CHEMBL3580756		CHEMBL3580756	9.22	0	http://www.openphacts.org/units/Nanomolar	2481312	=	1	1	=		Ki	nM		0.6	CHEMBL2820	Homo sapiens	Coagulation factor XI	9606			Ki	nM	UO_0000065		0.6
		15617377	[]	CHEMBL3584521	Inhibition of human coagulation factor 11a using p-nitroaniline as substrate assessed as substrate hydrolysis by spectrophotometry	B			BAO_0000192	BAO_0000357	single protein format	COC(=O)Nc1ccc(-c2nc([C@H](CC(=O)N3CCOCC3)NC(=O)/C=C/c3cc(Cl)ccc3-n3cnnn3)[nH]c2Cl)cc1			CHEMBL3580601	ACS Med Chem Lett	2015	{'bei': '14.29', 'le': '0.28', 'lle': '5.49', 'sei': '5.41'}	CHEMBL3580755		CHEMBL3580755	9.15	0	http://www.openphacts.org/units/Nanomolar	2481311	=	1	1	=		Ki	nM		0.7	CHEMBL2820	Homo sapiens	Coagulation factor XI	9606			Ki	nM	UO_0000065		0.7
		15617378	[]	CHEMBL3584521	Inhibition of human coagulation factor 11a using p-nitroaniline as substrate assessed as substrate hydrolysis by spectrophotometry	B			BAO_0000192	BAO_0000357	single protein format	O=C(/C=C/c1cc(Cl)ccc1-n1cnnn1)N[C@@H](Cc1ccccc1)c1nc(-c2ccc3[nH]c(=O)cc(O)c3c2)c(Cl)[nH]1			CHEMBL3580601	ACS Med Chem Lett	2015	{'bei': '15.88', 'le': '0.31', 'lle': '4.72', 'sei': '6.31'}	CHEMBL3580754		CHEMBL3580754	9.74	0	http://www.openphacts.org/units/Nanomolar	2481310	=	1	1	=		Ki	nM		0.18	CHEMBL2820	Homo sapiens	Coagulation factor XI	9606			Ki	nM	UO_0000065		0.18
		15617379	[]	CHEMBL3584521	Inhibition of human coagulation factor 11a using p-nitroaniline as substrate assessed as substrate hydrolysis by spectrophotometry	B			BAO_0000192	BAO_0000357	single protein format	O=C(CCc1cc(Cl)ccc1-n1cnnn1)N[C@@H](Cc1ccccc1)c1nc(-c2ccc3[nH]c(=O)cc(O)c3c2)c(Cl)[nH]1			CHEMBL3580601	ACS Med Chem Lett	2015	{'bei': '15.43', 'le': '0.30', 'lle': '4.55', 'sei': '6.15'}	CHEMBL3580753		CHEMBL3580753	9.49	0	http://www.openphacts.org/units/Nanomolar	2481309	=	1	1	=		Ki	nM		0.32	CHEMBL2820	Homo sapiens	Coagulation factor XI	9606			Ki	nM	UO_0000065		0.32
		15617380	[]	CHEMBL3584521	Inhibition of human coagulation factor 11a using p-nitroaniline as substrate assessed as substrate hydrolysis by spectrophotometry	B			BAO_0000192	BAO_0000357	single protein format	Cc1ccc(-n2cnnn2)c(CCC(=O)N[C@@H](Cc2ccccc2)c2nc(-c3ccc4[nH]c(=O)cc(O)c4c3)c(Cl)[nH]2)c1			CHEMBL3580601	ACS Med Chem Lett	2015	{'bei': '15.63', 'le': '0.30', 'lle': '4.71', 'sei': '6.02'}	CHEMBL3580752		CHEMBL3580752	9.30	0	http://www.openphacts.org/units/Nanomolar	2481308	=	1	1	=		Ki	nM		0.5	CHEMBL2820	Homo sapiens	Coagulation factor XI	9606			Ki	nM	UO_0000065		0.5
		15617381	[]	CHEMBL3584521	Inhibition of human coagulation factor 11a using p-nitroaniline as substrate assessed as substrate hydrolysis by spectrophotometry	B			BAO_0000192	BAO_0000357	single protein format	Cc1ccc(-n2cnnn2)c(CCC(=O)N[C@@H](Cc2ccccc2)c2nc(-c3ccc4[nH]c(=O)ccc4c3)c(Cl)[nH]2)c1			CHEMBL3580601	ACS Med Chem Lett	2015	{'bei': '13.68', 'le': '0.26', 'lle': '3.03', 'sei': '5.90'}	CHEMBL3580751		CHEMBL3580751	7.92	0	http://www.openphacts.org/units/Nanomolar	2481307	=	1	1	=		Ki	nM		12.0	CHEMBL2820	Homo sapiens	Coagulation factor XI	9606			Ki	nM	UO_0000065		12.0
		15617382	[]	CHEMBL3584521	Inhibition of human coagulation factor 11a using p-nitroaniline as substrate assessed as substrate hydrolysis by spectrophotometry	B			BAO_0000192	BAO_0000357	single protein format	O=C(/C=C/c1cc(Cl)ccc1-n1cnnn1)N[C@@H](Cc1ccccc1)c1nc(-c2ccc3c(c2)CCC(=O)N3)c(Cl)[nH]1			CHEMBL3580601	ACS Med Chem Lett	2015	{'bei': '12.88', 'le': '0.25', 'lle': '2.36', 'sei': '5.92'}	CHEMBL3580665		CHEMBL3580665	7.72	0	http://www.openphacts.org/units/Nanomolar	2481306	=	1	1	=		Ki	nM		19.0	CHEMBL2820	Homo sapiens	Coagulation factor XI	9606			Ki	nM	UO_0000065		19.0
		15617383	[]	CHEMBL3584521	Inhibition of human coagulation factor 11a using p-nitroaniline as substrate assessed as substrate hydrolysis by spectrophotometry	B			BAO_0000192	BAO_0000357	single protein format	COC(=O)Nc1ccc(-c2nc([C@H](Cc3ccccc3)NC(=O)/C=C/c3cc(Cl)ccc3-n3cnnn3)[nH]c2Cl)cc1			CHEMBL3580601	ACS Med Chem Lett	2015	{'bei': '13.97', 'le': '0.27', 'lle': '2.78', 'sei': '6.04'}	CHEMBL3398641		CHEMBL3398641	8.43	0	http://www.openphacts.org/units/Nanomolar	2481305	=	1	1	=		Ki	nM		3.7	CHEMBL2820	Homo sapiens	Coagulation factor XI	9606			Ki	nM	UO_0000065		3.7
		15617400	[]	CHEMBL3584644	Inhibition of human coagulation factor 11a using p-nitroaniline as substrate assessed as substrate hydrolysis at 37 degC by spectrophotometry	B			BAO_0000192	BAO_0000357	single protein format	CN1CCN(C(=O)C[C@H](NC(=O)/C=C/c2cc(Cl)ccc2-n2cnnn2)c2nc(-c3ccc4[nH]c(=O)cc(O)c4c3)c(Cl)[nH]2)CC1			CHEMBL3580601	ACS Med Chem Lett	2015	{'bei': '15.07', 'le': '0.30', 'lle': '7.06', 'sei': '5.62'}	CHEMBL3580759		CHEMBL3580759	10.00	0	http://www.openphacts.org/units/Nanomolar	2481315	=	1	1	=		Ki	nM		0.1	CHEMBL2820	Homo sapiens	Coagulation factor XI	9606			Ki	nM	UO_0000065		0.1
		16392950	[]	CHEMBL3739091	Inhibition of human coagulation factor 11a after 15 mins	B			BAO_0000192	BAO_0000357	single protein format	CC(C)C[C@@H]1NC(=O)[C@H](Cc2ccc(O)cc2)NC(=O)[C@H](CCCNC(=N)N)NC(=O)[C@H](CO)NC(=O)[C@H](Cc2ccc(O)cc2)NC(=O)[C@H](C)NC(=O)[C@@H]2CCCN2C(=O)[C@@H](N)CSSC[C@@H](C(=O)O)NC(=O)[C@H](CC(=O)O)NC1=O	Outside typical range	Values for this activity type are unusually large/small, so may not be accurate	CHEMBL3734702	J Med Chem	2015		CHEMBL3734777		CHEMBL3734777		0	http://www.openphacts.org/units/Nanomolar	2734952	>	1	1	>		Ki	nM		1000000.0	CHEMBL2820	Homo sapiens	Coagulation factor XI	9606			Ki	uM	UO_0000065		1000.0
		16392951	[]	CHEMBL3739091	Inhibition of human coagulation factor 11a after 15 mins	B			BAO_0000192	BAO_0000357	single protein format	CC(C)C[C@@H]1NC(=O)[C@H](Cc2ccc(O)cc2)NC(=O)[C@H](CC2CCN(C(=N)N)CC2)NC(=O)[C@H](CO)NC(=O)[C@H](Cc2ccc(O)cc2)NC(=O)[C@H](C)NC(=O)[C@@H]2CCCN2C(=O)[C@@H](N)CSSC[C@@H](C(=O)O)NC(=O)[C@H](CC(=O)O)NC1=O			CHEMBL3734702	J Med Chem	2015	{'bei': '4.55', 'le': None, 'lle': None, 'sei': None}	CHEMBL3735080		CHEMBL3735080	5.59	0	http://www.openphacts.org/units/Nanomolar	2734953	=	1	1	=		Ki	nM		2560.0	CHEMBL2820	Homo sapiens	Coagulation factor XI	9606			Ki	uM	UO_0000065		2.56
		16392952	[]	CHEMBL3739091	Inhibition of human coagulation factor 11a after 15 mins	B			BAO_0000192	BAO_0000357	single protein format	CC(C)C[C@@H]1NC(=O)[C@H](C)NC(=O)[C@H](CC2CCN(C(=N)N)CC2)NC(=O)[C@H](Cc2ccccc2)NC(=O)[C@H](CCCNC(=N)N)NC(=O)[C@H](C)NC(=O)[C@@H]2CCCN2C(=O)[C@@H](N)CSSC[C@@H](C(=O)O)NC(=O)[C@H](Cc2c[nH]c3ccccc23)NC1=O			CHEMBL3734702	J Med Chem	2015	{'bei': '4.11', 'le': None, 'lle': None, 'sei': None}	CHEMBL3735263		CHEMBL3735263	5.18	0	http://www.openphacts.org/units/Nanomolar	2734956	=	1	1	=		Ki	nM		6630.0	CHEMBL2820	Homo sapiens	Coagulation factor XI	9606			Ki	uM	UO_0000065		6.63
		16392953	[]	CHEMBL3739091	Inhibition of human coagulation factor 11a after 15 mins	B			BAO_0000192	BAO_0000357	single protein format	CC(C)C[C@@H]1NC(=O)[C@H](C)NC(=O)[C@H](CC2CCN(C(=N)N)CC2)NC(=O)[C@H](Cc2ccccc2)NC(=O)[C@H](CCCNC(=N)N)NC(=O)[C@H](C)NC(=O)[C@@H]2CCCN2C(=O)[C@@H](N)CSSC[C@@H](C(=O)O)NC(=O)[C@H](Cc2ccccc2)NC1=O			CHEMBL3734702	J Med Chem	2015	{'bei': '4.42', 'le': None, 'lle': None, 'sei': None}	CHEMBL3735513		CHEMBL3735513	5.40	0	http://www.openphacts.org/units/Nanomolar	2734954	=	1	1	=		Ki	nM		3970.0	CHEMBL2820	Homo sapiens	Coagulation factor XI	9606			Ki	uM	UO_0000065		3.97
		16392954	[]	CHEMBL3739091	Inhibition of human coagulation factor 11a after 15 mins	B			BAO_0000192	BAO_0000357	single protein format	CC(C)C[C@@H]1NC(=O)[C@H](C)NC(=O)[C@H](CC2CCN(C(=N)N)CC2)NC(=O)[C@H](Cc2ccccc2)NC(=O)[C@H](CCCNC(=N)N)NC(=O)[C@H](CCCCN)NC(=O)[C@@H]2CCCN2C(=O)[C@@H](N)CSSC[C@@H](C(=O)O)NC(=O)[C@H](Cc2ccccc2)NC1=O			CHEMBL3734702	J Med Chem	2015	{'bei': '3.85', 'le': None, 'lle': None, 'sei': None}	CHEMBL3735217		CHEMBL3735217	4.92	0	http://www.openphacts.org/units/Nanomolar	2734955	=	1	1	=		Ki	nM		12100.0	CHEMBL2820	Homo sapiens	Coagulation factor XI	9606			Ki	uM	UO_0000065		12.1
		16434607	[]	CHEMBL3756134	Inhibition of human coagulation factor 11a assessed as substrate hydrolysis to p-nitroaniline incubated for 10 to 120 mins by spectrophotometry analysis	B			BAO_0000192	BAO_0000357	single protein format	COC(=O)Nc1ccc(NC(=O)[C@H](Cc2ccccc2)NC(=O)/C=C/c2cc(Cl)ccc2-n2cnnn2)cc1			CHEMBL3751839	Bioorg Med Chem Lett	2016	{'bei': '13.54', 'le': '0.26', 'lle': '3.52', 'sei': '5.28'}	CHEMBL3753890		CHEMBL3753890	7.39	0	http://www.openphacts.org/units/Nanomolar	2746002	=	1	1	=		Ki	nM		40.5	CHEMBL2820	Homo sapiens	Coagulation factor XI	9606			Ki	nM	UO_0000065		40.5
		16434608	[]	CHEMBL3756134	Inhibition of human coagulation factor 11a assessed as substrate hydrolysis to p-nitroaniline incubated for 10 to 120 mins by spectrophotometry analysis	B			BAO_0000192	BAO_0000357	single protein format	Nc1n[nH]c2cc(NC(=O)[C@H](Cc3ccccc3)NC(=O)/C=C/c3cc(Cl)ccc3-n3cnnn3)ccc12			CHEMBL3751839	Bioorg Med Chem Lett	2016	{'bei': '15.52', 'le': '0.29', 'lle': '5.04', 'sei': '5.24'}	CHEMBL3754635		CHEMBL3754635	8.19	0	http://www.openphacts.org/units/Nanomolar	2746003	=	1	1	=		Ki	nM		6.4	CHEMBL2820	Homo sapiens	Coagulation factor XI	9606			Ki	nM	UO_0000065		6.4
		16434609	[]	CHEMBL3756134	Inhibition of human coagulation factor 11a assessed as substrate hydrolysis to p-nitroaniline incubated for 10 to 120 mins by spectrophotometry analysis	B			BAO_0000192	BAO_0000357	single protein format	O=C(/C=C/c1cc(Cl)ccc1-n1cnnn1)N[C@@H](Cc1ccccc1)C(=O)Nc1ccc2[nH]c(=O)cc(O)c2c1			CHEMBL3751839	Bioorg Med Chem Lett	2016	{'bei': '14.30', 'le': '0.27', 'lle': '4.71', 'sei': '5.13'}	CHEMBL3754712		CHEMBL3754712	7.95	0	http://www.openphacts.org/units/Nanomolar	2746004	=	1	1	=		Ki	nM		11.2	CHEMBL2820	Homo sapiens	Coagulation factor XI	9606			Ki	nM	UO_0000065		11.2
		16434610	[]	CHEMBL3756134	Inhibition of human coagulation factor 11a assessed as substrate hydrolysis to p-nitroaniline incubated for 10 to 120 mins by spectrophotometry analysis	B			BAO_0000192	BAO_0000357	single protein format	O=C(/C=C/c1cc(Cl)ccc1-n1cnnn1)N[C@@H](Cc1ccccc1)C(=O)Nc1ccc(C(=O)O)cc1			CHEMBL3751839	Bioorg Med Chem Lett	2016	{'bei': '16.83', 'le': '0.32', 'lle': '5.31', 'sei': '6.25'}	CHEMBL3754069		CHEMBL3754069	8.70	0	http://www.openphacts.org/units/Nanomolar	2746005	=	1	1	=		Ki	nM		2.0	CHEMBL2820	Homo sapiens	Coagulation factor XI	9606			Ki	nM	UO_0000065		2.0
		16434611	[]	CHEMBL3756134	Inhibition of human coagulation factor 11a assessed as substrate hydrolysis to p-nitroaniline incubated for 10 to 120 mins by spectrophotometry analysis	B			BAO_0000192	BAO_0000357	single protein format	O=C(O)Cc1ccc(NC(=O)[C@H](Cc2ccccc2)NC(=O)/C=C/c2cc(Cl)ccc2-n2cnnn2)cc1			CHEMBL3751839	Bioorg Med Chem Lett	2016	{'bei': '14.63', 'le': '0.28', 'lle': '4.45', 'sei': '5.59'}	CHEMBL3752772		CHEMBL3752772	7.77	0	http://www.openphacts.org/units/Nanomolar	2746006	=	1	1	=		Ki	nM		17.0	CHEMBL2820	Homo sapiens	Coagulation factor XI	9606			Ki	nM	UO_0000065		17.0
		16434612	[]	CHEMBL3756134	Inhibition of human coagulation factor 11a assessed as substrate hydrolysis to p-nitroaniline incubated for 10 to 120 mins by spectrophotometry analysis	B			BAO_0000192	BAO_0000357	single protein format	NC(=O)c1ccc(NC(=O)[C@H](Cc2ccccc2)NC(=O)/C=C/c2cc(Cl)ccc2-n2cnnn2)cc1			CHEMBL3751839	Bioorg Med Chem Lett	2016	{'bei': '15.03', 'le': '0.29', 'lle': '4.97', 'sei': '5.35'}	CHEMBL3754262		CHEMBL3754262	7.76	0	http://www.openphacts.org/units/Nanomolar	2746007	=	1	1	=		Ki	nM		17.5	CHEMBL2820	Homo sapiens	Coagulation factor XI	9606			Ki	nM	UO_0000065		17.5
		16434613	[]	CHEMBL3756134	Inhibition of human coagulation factor 11a assessed as substrate hydrolysis to p-nitroaniline incubated for 10 to 120 mins by spectrophotometry analysis	B			BAO_0000192	BAO_0000357	single protein format	N#Cc1ccc(NC(=O)[C@H](Cc2ccccc2)NC(=O)/C=C/c2cc(Cl)ccc2-n2cnnn2)cc1			CHEMBL3751839	Bioorg Med Chem Lett	2016	{'bei': '14.72', 'le': '0.28', 'lle': '3.76', 'sei': '5.83'}	CHEMBL3752147		CHEMBL3752147	7.33	0	http://www.openphacts.org/units/Nanomolar	2746008	=	1	1	=		Ki	nM		47.0	CHEMBL2820	Homo sapiens	Coagulation factor XI	9606			Ki	nM	UO_0000065		47.0
		16434614	[]	CHEMBL3756134	Inhibition of human coagulation factor 11a assessed as substrate hydrolysis to p-nitroaniline incubated for 10 to 120 mins by spectrophotometry analysis	B			BAO_0000192	BAO_0000357	single protein format	COC(=O)Nc1cccc(NC(=O)[C@H](Cc2ccccc2)NC(=O)/C=C/c2cc(Cl)ccc2-n2cnnn2)c1			CHEMBL3751839	Bioorg Med Chem Lett	2016	{'bei': '12.38', 'le': '0.24', 'lle': '2.89', 'sei': '4.83'}	CHEMBL3752735		CHEMBL3752735	6.76	0	http://www.openphacts.org/units/Nanomolar	2746009	=	1	1	=		Ki	nM		173.0	CHEMBL2820	Homo sapiens	Coagulation factor XI	9606			Ki	nM	UO_0000065		173.0
		16434615	[]	CHEMBL3756134	Inhibition of human coagulation factor 11a assessed as substrate hydrolysis to p-nitroaniline incubated for 10 to 120 mins by spectrophotometry analysis	B			BAO_0000192	BAO_0000357	single protein format	O=C(/C=C/c1cc(Cl)ccc1-n1cnnn1)N[C@@H](Cc1ccccc1)C(=O)Nc1cccc(C(=O)O)c1			CHEMBL3751839	Bioorg Med Chem Lett	2016	{'bei': '14.20', 'le': '0.27', 'lle': '3.95', 'sei': '5.28'}	CHEMBL3753374		CHEMBL3753374	7.34	0	http://www.openphacts.org/units/Nanomolar	2746010	=	1	1	=		Ki	nM		45.6	CHEMBL2820	Homo sapiens	Coagulation factor XI	9606			Ki	nM	UO_0000065		45.6
		16434616	[]	CHEMBL3756134	Inhibition of human coagulation factor 11a assessed as substrate hydrolysis to p-nitroaniline incubated for 10 to 120 mins by spectrophotometry analysis	B			BAO_0000192	BAO_0000357	single protein format	O=C(/C=C/c1cc(Cl)ccc1-n1cnnn1)N[C@@H](Cc1ccccc1)C(=O)Nc1ccc(-c2nnn[nH]2)cc1			CHEMBL3751839	Bioorg Med Chem Lett	2016	{'bei': '16.37', 'le': '0.31', 'lle': '5.97', 'sei': '5.67'}	CHEMBL3753020		CHEMBL3753020	8.85	0	http://www.openphacts.org/units/Nanomolar	2746011	=	1	1	=		Ki	nM		1.4	CHEMBL2820	Homo sapiens	Coagulation factor XI	9606			Ki	nM	UO_0000065		1.4
		16434617	[]	CHEMBL3756134	Inhibition of human coagulation factor 11a assessed as substrate hydrolysis to p-nitroaniline incubated for 10 to 120 mins by spectrophotometry analysis	B			BAO_0000192	BAO_0000357	single protein format	O=C(/C=C/c1cc(Cl)ccc1-n1cnnn1)N[C@@H](Cc1ccccc1)C(=O)Nc1ccc(-n2cnnn2)cc1			CHEMBL3751839	Bioorg Med Chem Lett	2016	{'bei': '13.62', 'le': '0.26', 'lle': '4.70', 'sei': '5.07'}	CHEMBL3751935		CHEMBL3751935	7.37	0	http://www.openphacts.org/units/Nanomolar	2746012	=	1	1	=		Ki	nM		43.0	CHEMBL2820	Homo sapiens	Coagulation factor XI	9606			Ki	nM	UO_0000065		43.0
		16434618	[]	CHEMBL3756134	Inhibition of human coagulation factor 11a assessed as substrate hydrolysis to p-nitroaniline incubated for 10 to 120 mins by spectrophotometry analysis	B			BAO_0000192	BAO_0000357	single protein format	O=C(/C=C/c1cc(Cl)ccc1-n1cnnn1)N[C@@H](Cc1ccccc1)C(=O)Nc1ccc(-c2ncc[nH]2)cc1			CHEMBL3751839	Bioorg Med Chem Lett	2016	{'bei': '15.32', 'le': '0.29', 'lle': '4.17', 'sei': '6.33'}	CHEMBL3752951		CHEMBL3752951	8.26	0	http://www.openphacts.org/units/Nanomolar	2746013	=	1	1	=		Ki	nM		5.5	CHEMBL2820	Homo sapiens	Coagulation factor XI	9606			Ki	nM	UO_0000065		5.5
		16434619	[]	CHEMBL3756134	Inhibition of human coagulation factor 11a assessed as substrate hydrolysis to p-nitroaniline incubated for 10 to 120 mins by spectrophotometry analysis	B			BAO_0000192	BAO_0000357	single protein format	O=C(/C=C/c1cc(Cl)ccc1-n1cnnn1)N[C@@H](Cc1ccccc1)C(=O)Nc1ccc(-c2nc[nH]n2)cc1			CHEMBL3751839	Bioorg Med Chem Lett	2016	{'bei': '14.54', 'le': '0.28', 'lle': '4.37', 'sei': '5.48'}	CHEMBL3753468		CHEMBL3753468	7.85	0	http://www.openphacts.org/units/Nanomolar	2746014	=	1	1	=		Ki	nM		14.0	CHEMBL2820	Homo sapiens	Coagulation factor XI	9606			Ki	nM	UO_0000065		14.0
		16434620	[]	CHEMBL3756134	Inhibition of human coagulation factor 11a assessed as substrate hydrolysis to p-nitroaniline incubated for 10 to 120 mins by spectrophotometry analysis	B			BAO_0000192	BAO_0000357	single protein format	O=C(/C=C/c1cc(Cl)ccc1-n1cnnn1)N[C@@H](Cc1ccccc1)C(=O)Nc1ccc(-c2nc(=O)o[nH]2)cc1			CHEMBL3751839	Bioorg Med Chem Lett	2016	{'bei': '15.62', 'le': '0.30', 'lle': '5.66', 'sei': '5.41'}	CHEMBL3752251		CHEMBL3752251	8.70	0	http://www.openphacts.org/units/Nanomolar	2746015	=	1	1	=		Ki	nM		2.0	CHEMBL2820	Homo sapiens	Coagulation factor XI	9606			Ki	nM	UO_0000065		2.0
		16434621	[]	CHEMBL3756134	Inhibition of human coagulation factor 11a assessed as substrate hydrolysis to p-nitroaniline incubated for 10 to 120 mins by spectrophotometry analysis	B			BAO_0000192	BAO_0000357	single protein format	O=C(/C=C/c1cc(Cl)ccc1-n1cnnn1)N[C@@H](Cc1ccccc1)C(=O)Nc1ccc(-c2n[nH]c(=O)o2)cc1			CHEMBL3751839	Bioorg Med Chem Lett	2016	{'bei': '14.79', 'le': '0.28', 'lle': '5.20', 'sei': '5.13'}	CHEMBL3754487		CHEMBL3754487	8.24	0	http://www.openphacts.org/units/Nanomolar	2746016	=	1	1	=		Ki	nM		5.8	CHEMBL2820	Homo sapiens	Coagulation factor XI	9606			Ki	nM	UO_0000065		5.8
		16434622	[]	CHEMBL3756134	Inhibition of human coagulation factor 11a assessed as substrate hydrolysis to p-nitroaniline incubated for 10 to 120 mins by spectrophotometry analysis	B			BAO_0000192	BAO_0000357	single protein format	O=C(/C=C/c1c(-n2cnnn2)ccc(Cl)c1F)N[C@@H](Cc1ccccc1)C(=O)Nc1ccc(C(=O)O)cc1			CHEMBL3751839	Bioorg Med Chem Lett	2016	{'bei': '16.39', 'le': '0.32', 'lle': '5.24', 'sei': '6.30'}	CHEMBL3752669		CHEMBL3752669	8.77	0	http://www.openphacts.org/units/Nanomolar	2746017	=	1	1	=		Ki	nM		1.7	CHEMBL2820	Homo sapiens	Coagulation factor XI	9606			Ki	nM	UO_0000065		1.7
		16434623	[]	CHEMBL3756134	Inhibition of human coagulation factor 11a assessed as substrate hydrolysis to p-nitroaniline incubated for 10 to 120 mins by spectrophotometry analysis	B			BAO_0000192	BAO_0000357	single protein format	CCCc1ccc(C[C@H](NC(=O)/C=C/c2cc(Cl)ccc2-n2cnnn2)C(=O)Nc2ccc(C(=O)O)cc2)cc1			CHEMBL3751839	Bioorg Med Chem Lett	2016	{'bei': '14.58', 'le': '0.28', 'lle': '3.80', 'sei': '5.86'}	CHEMBL3752830		CHEMBL3752830	8.15	0	http://www.openphacts.org/units/Nanomolar	2746018	=	1	1	=		Ki	nM		7.1	CHEMBL2820	Homo sapiens	Coagulation factor XI	9606			Ki	nM	UO_0000065		7.1
		16434624	[]	CHEMBL3756134	Inhibition of human coagulation factor 11a assessed as substrate hydrolysis to p-nitroaniline incubated for 10 to 120 mins by spectrophotometry analysis	B			BAO_0000192	BAO_0000357	single protein format	O=C(/C=C/c1cc(Cl)ccc1-n1cnnn1)N[C@@H](Cc1ccc(-c2ccccc2)cc1)C(=O)Nc1ccc(C(=O)O)cc1			CHEMBL3751839	Bioorg Med Chem Lett	2016	{'bei': '13.39', 'le': '0.25', 'lle': '2.88', 'sei': '5.71'}	CHEMBL3754443		CHEMBL3754443	7.94	0	http://www.openphacts.org/units/Nanomolar	2746019	=	1	1	=		Ki	nM		11.5	CHEMBL2820	Homo sapiens	Coagulation factor XI	9606			Ki	nM	UO_0000065		11.5
		16434625	[]	CHEMBL3756134	Inhibition of human coagulation factor 11a assessed as substrate hydrolysis to p-nitroaniline incubated for 10 to 120 mins by spectrophotometry analysis	B			BAO_0000192	BAO_0000357	single protein format	CN1CCN(C(=O)Nc2ccc(C[C@H](NC(=O)/C=C/c3cc(Cl)ccc3-n3cnnn3)C(=O)Nc3ccc(C(=O)O)cc3)cc2)CC1			CHEMBL3751839	Bioorg Med Chem Lett	2016	{'bei': '13.22', 'le': '0.25', 'lle': '5.53', 'sei': '4.98'}	CHEMBL3752047		CHEMBL3752047	8.70	0	http://www.openphacts.org/units/Nanomolar	2746020	=	1	1	=		Ki	nM		2.0	CHEMBL2820	Homo sapiens	Coagulation factor XI	9606			Ki	nM	UO_0000065		2.0
		16434626	[]	CHEMBL3756134	Inhibition of human coagulation factor 11a assessed as substrate hydrolysis to p-nitroaniline incubated for 10 to 120 mins by spectrophotometry analysis	B			BAO_0000192	BAO_0000357	single protein format	CN1CCN(C(=O)Nc2ccc(C[C@H](NC(=O)/C=C/c3c(-n4cnnn4)ccc(Cl)c3F)C(=O)Nc3ccc(C(=O)O)cc3)cc2)CC1			CHEMBL3751839	Bioorg Med Chem Lett	2016	{'bei': '12.93', 'le': '0.25', 'lle': '5.43', 'sei': '5.01'}	CHEMBL3752266		CHEMBL3752266	8.74	0	http://www.openphacts.org/units/Nanomolar	2746021	=	1	1	=		Ki	nM		1.8	CHEMBL2820	Homo sapiens	Coagulation factor XI	9606			Ki	nM	UO_0000065		1.8
		16434627	[]	CHEMBL3756134	Inhibition of human coagulation factor 11a assessed as substrate hydrolysis to p-nitroaniline incubated for 10 to 120 mins by spectrophotometry analysis	B			BAO_0000192	BAO_0000357	single protein format	CC1CC1C(=O)Nc1ccc(C[C@H](NC(=O)/C=C/c2c(-n3cnnn3)ccc(Cl)c2F)C(=O)Nc2ccc(C(=O)O)cc2)cc1			CHEMBL3751839	Bioorg Med Chem Lett	2016	{'bei': '14.94', 'le': '0.29', 'lle': '5.31', 'sei': '5.61'}	CHEMBL3752610		CHEMBL3752610	9.44	0	http://www.openphacts.org/units/Nanomolar	2746022	=	1	1	=		Ki	nM		0.36	CHEMBL2820	Homo sapiens	Coagulation factor XI	9606			Ki	nM	UO_0000065		0.36
		16434628	[]	CHEMBL3756134	Inhibition of human coagulation factor 11a assessed as substrate hydrolysis to p-nitroaniline incubated for 10 to 120 mins by spectrophotometry analysis	B			BAO_0000192	BAO_0000357	single protein format	O=C(O)c1ccc(C(=O)N[C@@H](Cc2ccccc2)C(=O)NCCc2cc(Cl)ccc2-n2cnnn2)cc1			CHEMBL3751839	Bioorg Med Chem Lett	2016	{'bei': '10.73', 'le': '0.21', 'lle': '2.86', 'sei': '4.00'}	CHEMBL3753069		CHEMBL3753069	5.57	0	http://www.openphacts.org/units/Nanomolar	2746023	=	1	1	=		Ki	nM		2688.0	CHEMBL2820	Homo sapiens	Coagulation factor XI	9606			Ki	nM	UO_0000065		2688.0
		16434629	[]	CHEMBL3756134	Inhibition of human coagulation factor 11a assessed as substrate hydrolysis to p-nitroaniline incubated for 10 to 120 mins by spectrophotometry analysis	B			BAO_0000192	BAO_0000357	single protein format	O=C(N[C@@H](Cc1ccccc1)C(=O)NCCc1cc(Cl)ccc1-n1cnnn1)c1ccc(-c2nnn[nH]2)cc1			CHEMBL3751839	Bioorg Med Chem Lett	2016	{'bei': '10.65', 'le': '0.20', 'lle': '3.58', 'sei': '3.70'}	CHEMBL3752071		CHEMBL3752071	5.78	0	http://www.openphacts.org/units/Nanomolar	2746024	=	1	1	=		Ki	nM		1656.0	CHEMBL2820	Homo sapiens	Coagulation factor XI	9606			Ki	nM	UO_0000065		1656.0
		16434630	[]	CHEMBL3756134	Inhibition of human coagulation factor 11a assessed as substrate hydrolysis to p-nitroaniline incubated for 10 to 120 mins by spectrophotometry analysis	B			BAO_0000192	BAO_0000357	single protein format	COC(=O)Nc1ccc(C(=O)N[C@@H](Cc2ccccc2)C(=O)NCCc2cc(Cl)ccc2-n2cnnn2)cc1			CHEMBL3751839	Bioorg Med Chem Lett	2016	{'bei': '15.45', 'le': '0.30', 'lle': '5.28', 'sei': '6.04'}	CHEMBL3752066		CHEMBL3752066	8.47	0	http://www.openphacts.org/units/Nanomolar	2746025	=	1	1	=		Ki	nM		3.4	CHEMBL2820	Homo sapiens	Coagulation factor XI	9606			Ki	nM	UO_0000065		3.4
		16434631	[]	CHEMBL3756134	Inhibition of human coagulation factor 11a assessed as substrate hydrolysis to p-nitroaniline incubated for 10 to 120 mins by spectrophotometry analysis	B			BAO_0000192	BAO_0000357	single protein format	O=C(N[C@@H](Cc1ccccc1)C(=O)NCCc1cc(Cl)ccc1-n1cnnn1)c1ccc2[nH]c(=O)cc(O)c2c1			CHEMBL3751839	Bioorg Med Chem Lett	2016	{'bei': '15.76', 'le': '0.30', 'lle': '6.24', 'sei': '5.68'}	CHEMBL3754781		CHEMBL3754781	8.80	0	http://www.openphacts.org/units/Nanomolar	2746026	=	1	1	=		Ki	nM		1.6	CHEMBL2820	Homo sapiens	Coagulation factor XI	9606			Ki	nM	UO_0000065		1.6
		16514447	[]	CHEMBL3784478	Competitive inhibition of human coagulation factor 11a assessed as reduction in release of p-nitroaniline after 10 to 120 mins by Michaelis-Menten equation analysis	B			BAO_0000192	BAO_0000357	single protein format	NC[C@H]1CC[C@H](C(=O)N[C@@H](Cc2ccccc2)c2nc(-c3ccc4c(N)n[nH]c4c3)c(Cl)[nH]2)CC1			CHEMBL3779805	Bioorg Med Chem	2016	{'bei': '19.33', 'le': '0.37', 'lle': '5.16', 'sei': '6.87'}	CHEMBL3398612		CHEMBL3398612	9.51	1	http://www.openphacts.org/units/Nanomolar	2764615	=	1	1	=		Ki	nM		0.31	CHEMBL2820	Homo sapiens	Coagulation factor XI	9606			Ki	nM	UO_0000065		0.31
		16514448	[]	CHEMBL3784478	Competitive inhibition of human coagulation factor 11a assessed as reduction in release of p-nitroaniline after 10 to 120 mins by Michaelis-Menten equation analysis	B			BAO_0000192	BAO_0000357	single protein format	COC(=O)Nc1ccc(-c2cc([C@H](Cc3ccccc3)NC(=O)/C=C/c3cc(Cl)ccc3-n3cnnn3)[nH]c(=O)c2)cc1			CHEMBL3779805	Bioorg Med Chem	2016	{'bei': '14.46', 'le': '0.27', 'lle': '3.66', 'sei': '5.99'}	CHEMBL3781742		CHEMBL3781742	8.62	0	http://www.openphacts.org/units/Nanomolar	2764614	=	1	1	=		Ki	nM		2.4	CHEMBL2820	Homo sapiens	Coagulation factor XI	9606			Ki	nM	UO_0000065		2.4
		16514449	[]	CHEMBL3784478	Competitive inhibition of human coagulation factor 11a assessed as reduction in release of p-nitroaniline after 10 to 120 mins by Michaelis-Menten equation analysis	B			BAO_0000192	BAO_0000357	single protein format	COC(=O)Nc1ccc(-c2cc([C@H](Cc3ccccc3)NC(=O)/C=C/c3cc(Cl)ccc3-n3cnnn3)ncn2)cc1			CHEMBL3779805	Bioorg Med Chem	2016	{'bei': '14.07', 'le': '0.27', 'lle': '3.11', 'sei': '5.97'}	CHEMBL3781363		CHEMBL3781363	8.17	0	http://www.openphacts.org/units/Nanomolar	2764613	=	1	1	=		Ki	nM		6.7	CHEMBL2820	Homo sapiens	Coagulation factor XI	9606			Ki	nM	UO_0000065		6.7
		16514450	[]	CHEMBL3784478	Competitive inhibition of human coagulation factor 11a assessed as reduction in release of p-nitroaniline after 10 to 120 mins by Michaelis-Menten equation analysis	B			BAO_0000192	BAO_0000357	single protein format	COC(=O)Nc1ccc(-c2cc([C@H](Cc3ccccc3)NC(=O)/C=C/c3cc(Cl)ccc3-n3cnnn3)ccn2)cc1			CHEMBL3779805	Bioorg Med Chem	2016	{'bei': '13.72', 'le': '0.26', 'lle': '2.29', 'sei': '6.42'}	CHEMBL3780001		CHEMBL3780001	7.96	0	http://www.openphacts.org/units/Nanomolar	2764612	=	1	1	=		Ki	nM		11.0	CHEMBL2820	Homo sapiens	Coagulation factor XI	9606			Ki	nM	UO_0000065		11.0
		16514451	[]	CHEMBL3784478	Competitive inhibition of human coagulation factor 11a assessed as reduction in release of p-nitroaniline after 10 to 120 mins by Michaelis-Menten equation analysis	B			BAO_0000192	BAO_0000357	single protein format	COC(=O)Nc1ccc(-c2ccnc([C@H](Cc3ccccc3)NC(=O)/C=C/c3cc(Cl)ccc3-n3cnnn3)c2)cc1			CHEMBL3779805	Bioorg Med Chem	2016	{'bei': '13.17', 'le': '0.25', 'lle': '1.97', 'sei': '6.16'}	CHEMBL3781319		CHEMBL3781319	7.64	0	http://www.openphacts.org/units/Nanomolar	2764611	=	1	1	=		Ki	nM		23.0	CHEMBL2820	Homo sapiens	Coagulation factor XI	9606			Ki	nM	UO_0000065		23.0
		16514452	[]	CHEMBL3784478	Competitive inhibition of human coagulation factor 11a assessed as reduction in release of p-nitroaniline after 10 to 120 mins by Michaelis-Menten equation analysis	B			BAO_0000192	BAO_0000357	single protein format	COC(=O)Nc1ccc(-c2c[nH]c([C@H](Cc3ccccc3)NC(=O)/C=C/c3cc(Cl)ccc3-n3cnnn3)n2)cc1			CHEMBL3779805	Bioorg Med Chem	2016	{'bei': '14.36', 'le': '0.27', 'lle': '3.17', 'sei': '5.85'}	CHEMBL3398642		CHEMBL3398642	8.17	1	http://www.openphacts.org/units/Nanomolar	2764610	=	1	1	=		Ki	nM		6.7	CHEMBL2820	Homo sapiens	Coagulation factor XI	9606			Ki	nM	UO_0000065		6.7
		16514453	[]	CHEMBL3784478	Competitive inhibition of human coagulation factor 11a assessed as reduction in release of p-nitroaniline after 10 to 120 mins by Michaelis-Menten equation analysis	B			BAO_0000192	BAO_0000357	single protein format	COC(=O)Nc1ccc(-c2cc([C@H](Cc3ccccc3)NC(=O)[C@H]3CC[C@H](CN)CC3)[nH]c(=O)c2)cc1			CHEMBL3779805	Bioorg Med Chem	2016	{'bei': '17.15', 'le': '0.32', 'lle': '4.23', 'sei': '6.82'}	CHEMBL3780342		CHEMBL3780342	8.62	0	http://www.openphacts.org/units/Nanomolar	2764609	=	1	1	=		Ki	nM		2.4	CHEMBL2820	Homo sapiens	Coagulation factor XI	9606			Ki	nM	UO_0000065		2.4
		16514454	[]	CHEMBL3784478	Competitive inhibition of human coagulation factor 11a assessed as reduction in release of p-nitroaniline after 10 to 120 mins by Michaelis-Menten equation analysis	B			BAO_0000192	BAO_0000357	single protein format	COC(=O)Nc1ccc(-c2cc([C@H](Cc3ccccc3)NC(=O)[C@H]3CC[C@H](CN)CC3)ncn2)cc1			CHEMBL3779805	Bioorg Med Chem	2016	{'bei': '16.49', 'le': '0.31', 'lle': '3.55', 'sei': '6.74'}	CHEMBL3781550		CHEMBL3781550	8.04	0	http://www.openphacts.org/units/Nanomolar	2764608	=	1	1	=		Ki	nM		9.1	CHEMBL2820	Homo sapiens	Coagulation factor XI	9606			Ki	nM	UO_0000065		9.1
		16514455	[]	CHEMBL3784478	Competitive inhibition of human coagulation factor 11a assessed as reduction in release of p-nitroaniline after 10 to 120 mins by Michaelis-Menten equation analysis	B			BAO_0000192	BAO_0000357	single protein format	COC(=O)Nc1ccc(-c2cc([C@H](Cc3ccccc3)NC(=O)[C@H]3CC[C@H](CN)CC3)ccn2)cc1			CHEMBL3779805	Bioorg Med Chem	2016	{'bei': '16.65', 'le': '0.31', 'lle': '3.01', 'sei': '7.62'}	CHEMBL3780777		CHEMBL3780777	8.10	0	http://www.openphacts.org/units/Nanomolar	2766171	=	1	1	=		Ki	nM		7.9	CHEMBL2820	Homo sapiens	Coagulation factor XI	9606			Ki	nM	UO_0000065		7.9
		16514456	[]	CHEMBL3784478	Competitive inhibition of human coagulation factor 11a assessed as reduction in release of p-nitroaniline after 10 to 120 mins by Michaelis-Menten equation analysis	B			BAO_0000192	BAO_0000357	single protein format	COC(=O)Nc1ccc(-c2cncc([C@H](Cc3ccccc3)NC(=O)[C@H]3CC[C@H](CN)CC3)c2)cc1			CHEMBL3779805	Bioorg Med Chem	2016	{'bei': '16.60', 'le': '0.31', 'lle': '2.99', 'sei': '7.59'}	CHEMBL3780030		CHEMBL3780030	8.08	0	http://www.openphacts.org/units/Nanomolar	2766170	=	1	1	=		Ki	nM		8.4	CHEMBL2820	Homo sapiens	Coagulation factor XI	9606			Ki	nM	UO_0000065		8.4
		16514457	[]	CHEMBL3784478	Competitive inhibition of human coagulation factor 11a assessed as reduction in release of p-nitroaniline after 10 to 120 mins by Michaelis-Menten equation analysis	B			BAO_0000192	BAO_0000357	single protein format	COC(=O)Nc1ccc(-c2cccc([C@H](Cc3ccccc3)NC(=O)[C@H]3CC[C@H](CN)CC3)c2)cc1			CHEMBL3779805	Bioorg Med Chem	2016	{'bei': '16.00', 'le': '0.29', 'lle': '2.07', 'sei': '8.31'}	CHEMBL3780127		CHEMBL3780127	7.77	0	http://www.openphacts.org/units/Nanomolar	2766169	=	1	1	=		Ki	nM		17.0	CHEMBL2820	Homo sapiens	Coagulation factor XI	9606			Ki	nM	UO_0000065		17.0
		16514458	[]	CHEMBL3784478	Competitive inhibition of human coagulation factor 11a assessed as reduction in release of p-nitroaniline after 10 to 120 mins by Michaelis-Menten equation analysis	B			BAO_0000192	BAO_0000357	single protein format	COC(=O)Nc1ccc(-c2ccnc([C@H](Cc3ccccc3)NC(=O)[C@H]3CC[C@H](CN)CC3)c2)cc1			CHEMBL3779805	Bioorg Med Chem	2016	{'bei': '16.85', 'le': '0.31', 'lle': '3.11', 'sei': '7.71'}	CHEMBL3781788		CHEMBL3781788	8.20	0	http://www.openphacts.org/units/Nanomolar	2766168	=	1	1	=		Ki	nM		6.3	CHEMBL2820	Homo sapiens	Coagulation factor XI	9606			Ki	nM	UO_0000065		6.3
		16514459	[]	CHEMBL3784478	Competitive inhibition of human coagulation factor 11a assessed as reduction in release of p-nitroaniline after 10 to 120 mins by Michaelis-Menten equation analysis	B			BAO_0000192	BAO_0000357	single protein format	COC(=O)Nc1ccc(-c2ccnc(C(Cc3ccccc3)NC(=O)[C@H]3CC[C@H](CN)CC3)c2)cc1			CHEMBL3779805	Bioorg Med Chem	2016	{'bei': '16.28', 'le': '0.30', 'lle': '2.83', 'sei': '7.45'}	CHEMBL3781580		CHEMBL3781580	7.92	0	http://www.openphacts.org/units/Nanomolar	2766167	=	1	1	=		Ki	nM		12.0	CHEMBL2820	Homo sapiens	Coagulation factor XI	9606			Ki	nM	UO_0000065		12.0
		16514460	[]	CHEMBL3784478	Competitive inhibition of human coagulation factor 11a assessed as reduction in release of p-nitroaniline after 10 to 120 mins by Michaelis-Menten equation analysis	B			BAO_0000192	BAO_0000357	single protein format	NC[C@H]1CC[C@H](C(=O)NC(Cc2ccccc2)c2cc(-c3ccc(N)nc3)ccn2)CC1			CHEMBL3779805	Bioorg Med Chem	2016	{'bei': '17.74', 'le': '0.33', 'lle': '3.73', 'sei': '7.13'}	CHEMBL3781277		CHEMBL3781277	7.62	0	http://www.openphacts.org/units/Nanomolar	2766166	=	1	1	=		Ki	nM		24.0	CHEMBL2820	Homo sapiens	Coagulation factor XI	9606			Ki	nM	UO_0000065		24.0
		16514461	[]	CHEMBL3784478	Competitive inhibition of human coagulation factor 11a assessed as reduction in release of p-nitroaniline after 10 to 120 mins by Michaelis-Menten equation analysis	B			BAO_0000192	BAO_0000357	single protein format	NC[C@H]1CC[C@H](C(=O)NC(Cc2ccccc2)c2cc(-c3ccc(N)cc3)ccn2)CC1			CHEMBL3779805	Bioorg Med Chem	2016	{'bei': '16.92', 'le': '0.31', 'lle': '2.75', 'sei': '7.71'}	CHEMBL3781981		CHEMBL3781981	7.25	0	http://www.openphacts.org/units/Nanomolar	2766165	=	1	1	=		Ki	nM		56.0	CHEMBL2820	Homo sapiens	Coagulation factor XI	9606			Ki	nM	UO_0000065		56.0
		16514462	[]	CHEMBL3784478	Competitive inhibition of human coagulation factor 11a assessed as reduction in release of p-nitroaniline after 10 to 120 mins by Michaelis-Menten equation analysis	B			BAO_0000192	BAO_0000357	single protein format	NC[C@H]1CC[C@H](C(=O)NC(Cc2ccccc2)c2cc(-c3cccc(C(=O)O)c3)ccn2)CC1			CHEMBL3779805	Bioorg Med Chem	2016	{'bei': '14.62', 'le': '0.27', 'lle': '2.08', 'sei': '6.35'}	CHEMBL3780389		CHEMBL3780389	6.69	0	http://www.openphacts.org/units/Nanomolar	2766164	=	1	1	=		Ki	nM		205.0	CHEMBL2820	Homo sapiens	Coagulation factor XI	9606			Ki	nM	UO_0000065		205.0
		16514463	[]	CHEMBL3784478	Competitive inhibition of human coagulation factor 11a assessed as reduction in release of p-nitroaniline after 10 to 120 mins by Michaelis-Menten equation analysis	B			BAO_0000192	BAO_0000357	single protein format	NC[C@H]1CC[C@H](C(=O)NC(Cc2ccccc2)c2cc(-c3ccc(N)c(C(=O)O)c3)ccn2)CC1			CHEMBL3779805	Bioorg Med Chem	2016	{'bei': '17.51', 'le': '0.32', 'lle': '4.09', 'sei': '6.30'}	CHEMBL3781553		CHEMBL3781553	8.28	0	http://www.openphacts.org/units/Nanomolar	2766163	=	1	1	=		Ki	nM		5.3	CHEMBL2820	Homo sapiens	Coagulation factor XI	9606			Ki	nM	UO_0000065		5.3
		16514464	[]	CHEMBL3784478	Competitive inhibition of human coagulation factor 11a assessed as reduction in release of p-nitroaniline after 10 to 120 mins by Michaelis-Menten equation analysis	B			BAO_0000192	BAO_0000357	single protein format	Cn1[nH]c2ccc(-c3ccnc(C(Cc4ccccc4)NC(=O)[C@H]4CC[C@H](CN)CC4)c3)cc2c1=O			CHEMBL3779805	Bioorg Med Chem	2016	{'bei': '14.39', 'le': '0.26', 'lle': '2.87', 'sei': '6.58'}	CHEMBL3781691		CHEMBL3781691	6.96	0	http://www.openphacts.org/units/Nanomolar	2766162	=	1	1	=		Ki	nM		110.0	CHEMBL2820	Homo sapiens	Coagulation factor XI	9606			Ki	nM	UO_0000065		110.0
		16514465	[]	CHEMBL3784478	Competitive inhibition of human coagulation factor 11a assessed as reduction in release of p-nitroaniline after 10 to 120 mins by Michaelis-Menten equation analysis	B			BAO_0000192	BAO_0000357	single protein format	COc1n[nH]c2ccc(-c3ccnc(C(Cc4ccccc4)NC(=O)[C@H]4CC[C@H](CN)CC4)c3)cc12			CHEMBL3779805	Bioorg Med Chem	2016	{'bei': '14.60', 'le': '0.27', 'lle': '2.26', 'sei': '6.67'}	CHEMBL3780501		CHEMBL3780501	7.06	0	http://www.openphacts.org/units/Nanomolar	2766161	=	1	1	=		Ki	nM		87.0	CHEMBL2820	Homo sapiens	Coagulation factor XI	9606			Ki	nM	UO_0000065		87.0
		16514466	[]	CHEMBL3784478	Competitive inhibition of human coagulation factor 11a assessed as reduction in release of p-nitroaniline after 10 to 120 mins by Michaelis-Menten equation analysis	B			BAO_0000192	BAO_0000357	single protein format	NC[C@H]1CC[C@H](C(=O)N[C@@H](Cc2ccccc2)c2cc(-c3ccc4[nH]nc(O)c4c3)ccn2)CC1			CHEMBL3779805	Bioorg Med Chem	2016	{'bei': '17.96', 'le': '0.33', 'lle': '3.93', 'sei': '7.21'}	CHEMBL3780324		CHEMBL3780324	8.43	0	http://www.openphacts.org/units/Nanomolar	2766160	=	1	1	=		Ki	nM		3.7	CHEMBL2820	Homo sapiens	Coagulation factor XI	9606			Ki	nM	UO_0000065		3.7
		16514467	[]	CHEMBL3784478	Competitive inhibition of human coagulation factor 11a assessed as reduction in release of p-nitroaniline after 10 to 120 mins by Michaelis-Menten equation analysis	B			BAO_0000192	BAO_0000357	single protein format	NC[C@H]1CC[C@H](C(=O)NC(Cc2ccccc2)c2cc(-c3ccc4[nH]nc(O)c4c3)ccn2)CC1			CHEMBL3779805	Bioorg Med Chem	2016	{'bei': '17.30', 'le': '0.32', 'lle': '3.62', 'sei': '6.95'}	CHEMBL3780189		CHEMBL3780189	8.12	0	http://www.openphacts.org/units/Nanomolar	2766159	=	1	1	=		Ki	nM		7.5	CHEMBL2820	Homo sapiens	Coagulation factor XI	9606			Ki	nM	UO_0000065		7.5
		16514468	[]	CHEMBL3784478	Competitive inhibition of human coagulation factor 11a assessed as reduction in release of p-nitroaniline after 10 to 120 mins by Michaelis-Menten equation analysis	B			BAO_0000192	BAO_0000357	single protein format	NC[C@H]1CC[C@H](C(=O)NC(Cc2ccccc2)c2cc(-c3ccc4[nH]ncc4c3)ccn2)CC1			CHEMBL3779805	Bioorg Med Chem	2016	{'bei': '15.91', 'le': '0.29', 'lle': '2.42', 'sei': '7.46'}	CHEMBL3780930		CHEMBL3780930	7.21	0	http://www.openphacts.org/units/Nanomolar	2766158	=	1	1	=		Ki	nM		61.0	CHEMBL2820	Homo sapiens	Coagulation factor XI	9606			Ki	nM	UO_0000065		61.0
		16514469	[]	CHEMBL3784478	Competitive inhibition of human coagulation factor 11a assessed as reduction in release of p-nitroaniline after 10 to 120 mins by Michaelis-Menten equation analysis	B			BAO_0000192	BAO_0000357	single protein format	NC[C@H]1CC[C@H](C(=O)NC(Cc2ccccc2)c2cc(-c3ccc4[nH]nc(N)c4c3)ccn2)CC1			CHEMBL3779805	Bioorg Med Chem	2016	{'bei': '15.53', 'le': '0.28', 'lle': '2.91', 'sei': '5.93'}	CHEMBL3780751		CHEMBL3780751	7.28	0	http://www.openphacts.org/units/Nanomolar	2766157	=	1	1	=		Ki	nM		53.0	CHEMBL2820	Homo sapiens	Coagulation factor XI	9606			Ki	nM	UO_0000065		53.0
		16514470	[]	CHEMBL3784478	Competitive inhibition of human coagulation factor 11a assessed as reduction in release of p-nitroaniline after 10 to 120 mins by Michaelis-Menten equation analysis	B			BAO_0000192	BAO_0000357	single protein format	NC[C@H]1CC[C@H](C(=O)NC(Cc2ccccc2)c2cc(-c3ccc4c(N)nccc4c3)ccn2)CC1			CHEMBL3779805	Bioorg Med Chem	2016	{'bei': '14.26', 'le': '0.26', 'lle': '1.80', 'sei': '6.40'}	CHEMBL3781468		CHEMBL3781468	6.84	0	http://www.openphacts.org/units/Nanomolar	2766156	=	1	1	=		Ki	nM		144.0	CHEMBL2820	Homo sapiens	Coagulation factor XI	9606			Ki	nM	UO_0000065		144.0
		16514471	[]	CHEMBL3784478	Competitive inhibition of human coagulation factor 11a assessed as reduction in release of p-nitroaniline after 10 to 120 mins by Michaelis-Menten equation analysis	B			BAO_0000192	BAO_0000357	single protein format	NC[C@H]1CC[C@H](C(=O)NC(Cc2ccccc2)c2cc(-c3ccc4c(N)ncnc4c3)ccn2)CC1			CHEMBL3779805	Bioorg Med Chem	2016	{'bei': '16.65', 'le': '0.30', 'lle': '3.56', 'sei': '6.68'}	CHEMBL3781505		CHEMBL3781505	8.00	0	http://www.openphacts.org/units/Nanomolar	2766155	=	1	1	=		Ki	nM		10.0	CHEMBL2820	Homo sapiens	Coagulation factor XI	9606			Ki	nM	UO_0000065		10.0
		16514472	[]	CHEMBL3784478	Competitive inhibition of human coagulation factor 11a assessed as reduction in release of p-nitroaniline after 10 to 120 mins by Michaelis-Menten equation analysis	B			BAO_0000192	BAO_0000357	single protein format	NC[C@H]1CC[C@H](C(=O)N[C@@H](Cc2ccccc2)c2cc(-c3ccc4c(N)noc4c3)ccn2)CC1			CHEMBL3779805	Bioorg Med Chem	2016	{'bei': '17.93', 'le': '0.33', 'lle': '3.78', 'sei': '7.01'}	CHEMBL3780922		CHEMBL3780922	8.42	0	http://www.openphacts.org/units/Nanomolar	2766154	=	1	1	=		Ki	nM		3.8	CHEMBL2820	Homo sapiens	Coagulation factor XI	9606			Ki	nM	UO_0000065		3.8
		16514473	[]	CHEMBL3784478	Competitive inhibition of human coagulation factor 11a assessed as reduction in release of p-nitroaniline after 10 to 120 mins by Michaelis-Menten equation analysis	B			BAO_0000192	BAO_0000357	single protein format	NC[C@H]1CC[C@H](C(=O)NC(Cc2ccccc2)c2cc(-c3ccc4c(N)noc4c3)ccn2)CC1			CHEMBL3779805	Bioorg Med Chem	2016	{'bei': '17.11', 'le': '0.31', 'lle': '3.40', 'sei': '6.69'}	CHEMBL3780285		CHEMBL3780285	8.04	0	http://www.openphacts.org/units/Nanomolar	2766153	=	1	1	=		Ki	nM		9.2	CHEMBL2820	Homo sapiens	Coagulation factor XI	9606			Ki	nM	UO_0000065		9.2
		16514474	[]	CHEMBL3784478	Competitive inhibition of human coagulation factor 11a assessed as reduction in release of p-nitroaniline after 10 to 120 mins by Michaelis-Menten equation analysis	B			BAO_0000192	BAO_0000357	single protein format	NC[C@H]1CC[C@H](C(=O)NC(Cc2ccccc2)c2cc(-c3ccc4c(O)n[nH]c4c3)ccn2)CC1			CHEMBL3779805	Bioorg Med Chem	2016	{'bei': '14.93', 'le': '0.27', 'lle': '2.51', 'sei': '6.00'}	CHEMBL3781581		CHEMBL3781581	7.01	0	http://www.openphacts.org/units/Nanomolar	2766152	=	1	1	=		Ki	nM		97.0	CHEMBL2820	Homo sapiens	Coagulation factor XI	9606			Ki	nM	UO_0000065		97.0
		16514475	[]	CHEMBL3784478	Competitive inhibition of human coagulation factor 11a assessed as reduction in release of p-nitroaniline after 10 to 120 mins by Michaelis-Menten equation analysis	B			BAO_0000192	BAO_0000357	single protein format	NC[C@H]1CC[C@H](C(=O)NC(Cc2ccccc2)c2cc(-c3ccc4cn[nH]c4c3)ccn2)CC1			CHEMBL3779805	Bioorg Med Chem	2016	{'bei': '15.57', 'le': '0.28', 'lle': '2.27', 'sei': '7.30'}	CHEMBL3781679		CHEMBL3781679	7.06	0	http://www.openphacts.org/units/Nanomolar	2766151	=	1	1	=		Ki	nM		87.0	CHEMBL2820	Homo sapiens	Coagulation factor XI	9606			Ki	nM	UO_0000065		87.0
		16514476	[]	CHEMBL3784478	Competitive inhibition of human coagulation factor 11a assessed as reduction in release of p-nitroaniline after 10 to 120 mins by Michaelis-Menten equation analysis	B			BAO_0000192	BAO_0000357	single protein format	NC[C@H]1CC[C@H](C(=O)NC(Cc2ccccc2)c2cc(-c3ccc4c(N)n[nH]c4c3)ccn2)CC1			CHEMBL3779805	Bioorg Med Chem	2016	{'bei': '16.83', 'le': '0.31', 'lle': '3.52', 'sei': '6.43'}	CHEMBL3393385		CHEMBL3393385	7.89	1	http://www.openphacts.org/units/Nanomolar	2766150	=	1	1	=		Ki	nM		13.0	CHEMBL2820	Homo sapiens	Coagulation factor XI	9606			Ki	nM	UO_0000065		13.0
		16514477	[]	CHEMBL3784478	Competitive inhibition of human coagulation factor 11a assessed as reduction in release of p-nitroaniline after 10 to 120 mins by Michaelis-Menten equation analysis	B			BAO_0000192	BAO_0000357	single protein format	NC[C@H]1CC[C@H](C(=O)N[C@@H](Cc2ccccc2)c2cc(-c3ccc4c(N)n[nH]c4c3)ccn2)CC1			CHEMBL3779805	Bioorg Med Chem	2016	{'bei': '17.38', 'le': '0.32', 'lle': '3.77', 'sei': '6.64'}	CHEMBL3393386		CHEMBL3393386	8.14	0	http://www.openphacts.org/units/Nanomolar	2766149	=	1	1	=		Ki	nM		7.2	CHEMBL2820	Homo sapiens	Coagulation factor XI	9606			Ki	nM	UO_0000065		7.2
		16514478	[]	CHEMBL3784478	Competitive inhibition of human coagulation factor 11a assessed as reduction in release of p-nitroaniline after 10 to 120 mins by Michaelis-Menten equation analysis	B			BAO_0000192	BAO_0000357	single protein format	NC[C@H]1CC[C@H](C(=O)N[C@H](Cc2ccccc2)c2cc(-c3ccc4c(N)noc4c3)ccn2)CC1			CHEMBL3779805	Bioorg Med Chem	2016	{'bei': '18.09', 'le': '0.33', 'lle': '3.86', 'sei': '7.08'}	CHEMBL3781202		CHEMBL3781202	8.49	0	http://www.openphacts.org/units/Nanomolar	2764616	=	1	1	=		Ki	nM		3.197	CHEMBL2820	Homo sapiens	Coagulation factor XI	9606			Ki	nM	UO_0000065		3.197
		16596026	[]	CHEMBL3811620	Inhibition of purified human factor 11a after 30 to 60 mins	B			BAO_0000192	BAO_0000357	single protein format	Nc1nccc2cc(NC3C(=O)NCc4cccc(c4)NC(=O)OCCc4ccc3cc4)ccc12			CHEMBL3808300	J Med Chem	2016	{'bei': '11.22', 'le': '0.20', 'lle': '0.85', 'sei': '4.43'}	CHEMBL3809472		CHEMBL3809472	5.24	0	http://www.openphacts.org/units/Nanomolar	2779280	=	1	1	=		Ki	nM		5700.0	CHEMBL2820	Homo sapiens	Coagulation factor XI	9606			Ki	nM	UO_0000065		5700.0
		16596027	[]	CHEMBL3811620	Inhibition of purified human factor 11a after 30 to 60 mins	B			BAO_0000192	BAO_0000357	single protein format	CC1COC(=O)Nc2cccc(c2)CNC(=O)C(Nc2ccc3c(N)nccc3c2)c2ccc1cc2			CHEMBL3808300	J Med Chem	2016	{'bei': '10.31', 'le': '0.19', 'lle': '0.02', 'sei': '4.20'}	CHEMBL3808853		CHEMBL3808853	4.97	0	http://www.openphacts.org/units/Nanomolar	2779281	=	1	1	=		Ki	nM		10800.0	CHEMBL2820	Homo sapiens	Coagulation factor XI	9606			Ki	nM	UO_0000065		10800.0
		16596028	[]	CHEMBL3811620	Inhibition of purified human factor 11a after 30 to 60 mins	B			BAO_0000192	BAO_0000357	single protein format	C[C@H]1COC(=O)Nc2cccc(c2)CNC(=O)C(Nc2ccc3c(N)nccc3c2)c2ccc1cc2			CHEMBL3808300	J Med Chem	2016	{'bei': '10.47', 'le': '0.19', 'lle': '0.09', 'sei': '4.26'}	CHEMBL3808399		CHEMBL3808399	5.04	0	http://www.openphacts.org/units/Nanomolar	2779282	=	1	1	=		Ki	nM		9100.0	CHEMBL2820	Homo sapiens	Coagulation factor XI	9606			Ki	nM	UO_0000065		9100.0
		16596029	[]	CHEMBL3811620	Inhibition of purified human factor 11a after 30 to 60 mins	B			BAO_0000192	BAO_0000357	single protein format	C[C@@H]1COC(=O)Nc2cccc(c2)CNC(=O)C(Nc2ccc3c(N)nccc3c2)c2ccc1cc2			CHEMBL3808300	J Med Chem	2016		CHEMBL3809352		CHEMBL3809352		0	http://www.openphacts.org/units/Nanomolar	2779283	>	1	1	>		Ki	nM		11000.0	CHEMBL2820	Homo sapiens	Coagulation factor XI	9606			Ki	nM	UO_0000065		11000.0
		16596030	[]	CHEMBL3811620	Inhibition of purified human factor 11a after 30 to 60 mins	B			BAO_0000192	BAO_0000357	single protein format	CC1(C)COC(=O)Nc2cccc(c2)CNC(=O)[C@@H](Nc2ccc3c(N)nccc3c2)c2ccc1cc2			CHEMBL3808300	J Med Chem	2016		CHEMBL3809344		CHEMBL3809344		0	http://www.openphacts.org/units/Nanomolar	2779284	>	1	1	>		Ki	nM		14200.0	CHEMBL2820	Homo sapiens	Coagulation factor XI	9606			Ki	nM	UO_0000065		14200.0
		16596031	[]	CHEMBL3811620	Inhibition of purified human factor 11a after 30 to 60 mins	B			BAO_0000192	BAO_0000357	single protein format	CN1Cc2cccc(c2)NC(=O)OCC(C)(C)c2ccc(cc2)[C@H](Nc2ccc3c(N)nccc3c2)C1=O			CHEMBL3808300	J Med Chem	2016		CHEMBL3809993		CHEMBL3809993		0	http://www.openphacts.org/units/Nanomolar	2779285	>	1	1	>		Ki	nM		14200.0	CHEMBL2820	Homo sapiens	Coagulation factor XI	9606			Ki	nM	UO_0000065		14200.0
		16596032	[]	CHEMBL3811620	Inhibition of purified human factor 11a after 30 to 60 mins	B			BAO_0000192	BAO_0000357	single protein format	CC1(C)COC(=O)Nc2cccc(c2)CNC(=O)[C@H](Nc2ccc3c(N)nccc3c2)c2ccc1cc2			CHEMBL3808300	J Med Chem	2016		CHEMBL3809909		CHEMBL3809909		0	http://www.openphacts.org/units/Nanomolar	2779286	>	1	1	>		Ki	nM		14200.0	CHEMBL2820	Homo sapiens	Coagulation factor XI	9606			Ki	nM	UO_0000065		14200.0
		16596033	[]	CHEMBL3811620	Inhibition of purified human factor 11a after 30 to 60 mins	B			BAO_0000192	BAO_0000357	single protein format	CN1Cc2cccc(c2)NC(=O)OCC(C)(C)c2ccc(cc2)[C@@H](Nc2ccc3c(N)nccc3c2)C1=O			CHEMBL3808300	J Med Chem	2016		CHEMBL3808801		CHEMBL3808801		0	http://www.openphacts.org/units/Nanomolar	2779287	>	1	1	>		Ki	nM		14200.0	CHEMBL2820	Homo sapiens	Coagulation factor XI	9606			Ki	nM	UO_0000065		14200.0
		16667713	[]	CHEMBL3854656	Inhibition of human factor 11a using pyroGlu-Pro-Arg-pNA as substrate assessed as release of pNA after 10 to 120 mins by spectrophotometric method	B			BAO_0000192	BAO_0000357	single protein format	Cc1cc2ccc1[C@@H](C)COC(=O)Nc1ccc(S(=O)(=O)C3CC3)c(c1)CN(C)C(=O)[C@@H]2Nc1ccc2c(N)ncc(F)c2c1			CHEMBL3853316	J Med Chem	2016	{'bei': '8.66', 'le': '0.17', 'lle': '-0.21', 'sei': '3.80'}	CHEMBL3902498		CHEMBL3902498	5.47	0	http://www.openphacts.org/units/Nanomolar	2796516	=	1	1	=		Ki	nM		3400.0	CHEMBL2820	Homo sapiens	Coagulation factor XI	9606			Ki	nM	UO_0000065		3400.0
		16667714	[]	CHEMBL3854656	Inhibition of human factor 11a using pyroGlu-Pro-Arg-pNA as substrate assessed as release of pNA after 10 to 120 mins by spectrophotometric method	B			BAO_0000192	BAO_0000357	single protein format	Cc1cc2ccc1[C@@H](C)COC(=O)Nc1ccc(S(=O)(=O)C3CC3)c(c1)CN(C)C(=O)[C@@H]2Nc1ccc2c(N)nccc2c1			CHEMBL3853316	J Med Chem	2016	{'bei': '9.19', 'le': '0.18', 'lle': '0.10', 'sei': '3.92'}	CHEMBL3891120		CHEMBL3891120	5.64	0	http://www.openphacts.org/units/Nanomolar	2796513	=	1	1	=		Ki	nM		2300.0	CHEMBL2820	Homo sapiens	Coagulation factor XI	9606			Ki	nM	UO_0000065		2300.0
		16667715	[]	CHEMBL3854656	Inhibition of human factor 11a using pyroGlu-Pro-Arg-pNA as substrate assessed as release of pNA after 10 to 120 mins by spectrophotometric method	B			BAO_0000192	BAO_0000357	single protein format	CCOP(=O)(O)c1ccc2cc1CN(C)C(=O)[C@H](Nc1ccc3c(N)nccc3c1)c1ccc(c(C)c1)[C@@H](C)COC(=O)N2			CHEMBL3853316	J Med Chem	2016	{'bei': '9.48', 'le': '0.18', 'lle': '0.40', 'sei': '3.75'}	CHEMBL3978562		CHEMBL3978562	5.85	0	http://www.openphacts.org/units/Nanomolar	2796512	=	1	1	=		Ki	nM		1400.0	CHEMBL2820	Homo sapiens	Coagulation factor XI	9606			Ki	nM	UO_0000065		1400.0
		16667716	[]	CHEMBL3854656	Inhibition of human factor 11a using pyroGlu-Pro-Arg-pNA as substrate assessed as release of pNA after 10 to 120 mins by spectrophotometric method	B			BAO_0000192	BAO_0000357	single protein format	CCOP(=O)(OCC)c1ccc2cc1CN(C)C(=O)[C@H](Nc1ccc3c(N)nccc3c1)c1ccc(c(C)c1)[C@@H](C)COC(=O)N2			CHEMBL3853316	J Med Chem	2016	{'bei': '8.58', 'le': '0.16', 'lle': '-0.95', 'sei': '3.82'}	CHEMBL3980787		CHEMBL3980787	5.54	0	http://www.openphacts.org/units/Nanomolar	2796511	=	1	1	=		Ki	nM		2900.0	CHEMBL2820	Homo sapiens	Coagulation factor XI	9606			Ki	nM	UO_0000065		2900.0
		16667717	[]	CHEMBL3854656	Inhibition of human factor 11a using pyroGlu-Pro-Arg-pNA as substrate assessed as release of pNA after 10 to 120 mins by spectrophotometric method	B			BAO_0000192	BAO_0000357	single protein format	Cc1cc2ccc1[C@@H](C)COC(=O)Nc1ccc(-c3ccnn3C)c(c1)CN(C)C(=O)[C@@H]2Nc1ccc2c(N)nccc2c1			CHEMBL3853316	J Med Chem	2016	{'bei': '9.34', 'le': '0.17', 'lle': '-0.49', 'sei': '4.32'}	CHEMBL3951940		CHEMBL3951940	5.51	0	http://www.openphacts.org/units/Nanomolar	2796510	=	1	1	=		Ki	nM		3100.0	CHEMBL2820	Homo sapiens	Coagulation factor XI	9606			Ki	nM	UO_0000065		3100.0
		16667718	[]	CHEMBL3854656	Inhibition of human factor 11a using pyroGlu-Pro-Arg-pNA as substrate assessed as release of pNA after 10 to 120 mins by spectrophotometric method	B			BAO_0000192	BAO_0000357	single protein format	CCN(CC)C(=O)c1ccc2cc1CN(C)C(=O)[C@H](Nc1ccc3c(N)nccc3c1)c1ccc(c(C)c1)[C@@H](C)COC(=O)N2			CHEMBL3853316	J Med Chem	2016	{'bei': '8.57', 'le': '0.16', 'lle': '-0.87', 'sei': '4.01'}	CHEMBL3917434		CHEMBL3917434	5.21	0	http://www.openphacts.org/units/Nanomolar	2796509	=	1	1	=		Ki	nM		6100.0	CHEMBL2820	Homo sapiens	Coagulation factor XI	9606			Ki	nM	UO_0000065		6100.0
		16667719	[]	CHEMBL3854656	Inhibition of human factor 11a using pyroGlu-Pro-Arg-pNA as substrate assessed as release of pNA after 10 to 120 mins by spectrophotometric method	B			BAO_0000192	BAO_0000357	single protein format	Cc1cc2ccc1[C@@H](C)COC(=O)Nc1ccc(C(=O)N(C)C)c(c1)CN(C)C(=O)[C@@H]2Nc1ccc2c(N)nccc2c1			CHEMBL3853316	J Med Chem	2016		CHEMBL3930523		CHEMBL3930523		0	http://www.openphacts.org/units/Nanomolar	2796508	>	1	1	>		Ki	nM		10000.0	CHEMBL2820	Homo sapiens	Coagulation factor XI	9606			Ki	nM	UO_0000065		10000.0
		16667720	[]	CHEMBL3854656	Inhibition of human factor 11a using pyroGlu-Pro-Arg-pNA as substrate assessed as release of pNA after 10 to 120 mins by spectrophotometric method	B			BAO_0000192	BAO_0000357	single protein format	Cc1cc2ccc1[C@@H](C)COC(=O)Nc1ccc(C(N)=O)c(c1)CN(C)C(=O)[C@@H]2Nc1ccc2c(N)nccc2c1			CHEMBL3853316	J Med Chem	2016	{'bei': '9.39', 'le': '0.17', 'lle': '0.49', 'sei': '3.40'}	CHEMBL3926417		CHEMBL3926417	5.19	0	http://www.openphacts.org/units/Nanomolar	2796507	=	1	1	=		Ki	nM		6500.0	CHEMBL2820	Homo sapiens	Coagulation factor XI	9606			Ki	nM	UO_0000065		6500.0
		16667721	[]	CHEMBL3854656	Inhibition of human factor 11a using pyroGlu-Pro-Arg-pNA as substrate assessed as release of pNA after 10 to 120 mins by spectrophotometric method	B			BAO_0000192	BAO_0000357	single protein format	COC(=O)c1ccc2cc1CN(C)C(=O)[C@H](Nc1ccc3c(N)nccc3c1)c1ccc(c(C)c1)[C@@H](C)COC(=O)N2			CHEMBL3853316	J Med Chem	2016	{'bei': '9.07', 'le': '0.17', 'lle': '-0.24', 'sei': '3.79'}	CHEMBL3942944		CHEMBL3942944	5.15	0	http://www.openphacts.org/units/Nanomolar	2796506	=	1	1	=		Ki	nM		7100.0	CHEMBL2820	Homo sapiens	Coagulation factor XI	9606			Ki	nM	UO_0000065		7100.0
		16667722	[]	CHEMBL3854656	Inhibition of human factor 11a using pyroGlu-Pro-Arg-pNA as substrate assessed as release of pNA after 10 to 120 mins by spectrophotometric method	B			BAO_0000192	BAO_0000357	single protein format	Cc1cc2ccc1[C@@H](C)COC(=O)Nc1ccc(OC(F)(F)F)c(c1)CN(C)C(=O)[C@@H]2Nc1ccc2c(N)nccc2c1			CHEMBL3853316	J Med Chem	2016	{'bei': '8.52', 'le': '0.16', 'lle': '-1.44', 'sei': '4.26'}	CHEMBL3935309		CHEMBL3935309	5.06	0	http://www.openphacts.org/units/Nanomolar	2796505	=	1	1	=		Ki	nM		8800.0	CHEMBL2820	Homo sapiens	Coagulation factor XI	9606			Ki	nM	UO_0000065		8800.0
		16667723	[]	CHEMBL3854656	Inhibition of human factor 11a using pyroGlu-Pro-Arg-pNA as substrate assessed as release of pNA after 10 to 120 mins by spectrophotometric method	B			BAO_0000192	BAO_0000357	single protein format	Cc1cc2ccc1[C@@H](C)COC(=O)Nc1cccc(c1)CN(C)C(=O)[C@@H]2Nc1ccc2c(N)nccc2c1			CHEMBL3853316	J Med Chem	2016		CHEMBL3907376		CHEMBL3907376		0	http://www.openphacts.org/units/Nanomolar	2796504	>	1	1	>		Ki	nM		10000.0	CHEMBL2820	Homo sapiens	Coagulation factor XI	9606			Ki	nM	UO_0000065		10000.0
		16759054	[]	CHEMBL3861660	Inhibition of human factor 11a using pyroGlu-Pro-Arg-pNA.HCl substrate	B			BAO_0000192	BAO_0000357	single protein format	O=C(N[C@@H](Cc1ccccc1)C(=O)NCc1cc2cc(Cl)ccc2[nH]c1=O)c1ccc2[nH]c(=O)cc(O)c2c1			CHEMBL3860096	J Med Chem	2017	{'bei': '17.13', 'le': '0.33', 'lle': '5.91', 'sei': '6.45'}	CHEMBL3948388		CHEMBL3948388	9.30	0	http://www.openphacts.org/units/Nanomolar	2801610	=	1	1	=		Ki	nM		0.5	CHEMBL2820	Homo sapiens	Coagulation factor XI	9606			Ki	uM	UO_0000065		0.0005
		16759055	[]	CHEMBL3861660	Inhibition of human factor 11a using pyroGlu-Pro-Arg-pNA.HCl substrate	B			BAO_0000192	BAO_0000357	single protein format	O=c1ccc2cc(Cl)ccc2[nH]1			CHEMBL3860096	J Med Chem	2017	{'bei': '23.13', 'le': '0.47', 'lle': '1.97', 'sei': '12.64'}	CHEMBL3929492		CHEMBL3929492	4.16	0	http://www.openphacts.org/units/Nanomolar	2801609	=	1	1	=		Ki	nM		70000.0	CHEMBL2820	Homo sapiens	Coagulation factor XI	9606			Ki	uM	UO_0000065		70.0
		16780881	[]	CHEMBL3865433	Inhibition of human coagulation factor-11a	B			BAO_0000192	BAO_0000357	single protein format	COC(=O)Nc1ccc(S(=O)(=O)C(C)C)c([C@H]2CCCN2C(=O)[C@H](Nc2ccc3cc[nH]c(=O)c3c2)c2ccc(OC)c(OC)c2)c1			CHEMBL3864178	ACS Med Chem Lett	2016		CHEMBL3949343		CHEMBL3949343		0	http://www.openphacts.org/units/Nanomolar	2805478	>	1	1	>		Ki	nM		1000.0	CHEMBL2820	Homo sapiens	Coagulation factor XI	9606			Ki	nM	UO_0000065		1000.0
		16780882	[]	CHEMBL3865433	Inhibition of human coagulation factor-11a	B			BAO_0000192	BAO_0000357	single protein format	COC(=O)Nc1ccc(S(=O)(=O)C(C)C)c([C@H]2CCCN2C(=O)[C@H](Nc2cc3c(cc2F)CNC3=O)c2ccc(OC)c(OC)c2)c1			CHEMBL3864178	ACS Med Chem Lett	2016		CHEMBL3962367		CHEMBL3962367		0	http://www.openphacts.org/units/Nanomolar	2805497	>	1	1	>		Ki	nM		1000.0	CHEMBL2820	Homo sapiens	Coagulation factor XI	9606			Ki	nM	UO_0000065		1000.0
	198629	17602141	[]	CHEMBL3706025	In Vitro Assay: The effectiveness of compounds of the present invention as inhibitors of the coagulation Factors XIa, VIIa, IXa, Xa, XIIa, plasma kallikrein or thrombin, can be determined using a relevant purified serine protease, respectively, and an appropriate synthetic substrate. The rate of hydrolysis of the chromogenic or fluorogenic substrate by the relevant serine protease was measured bo…	B			BAO_0000192	BAO_0000357	single protein format	COC(=O)Nc1ccc2c(c1)NC(=O)CCCC[C@H](NC(=O)/C=C/c1cc(Cl)ccc1-n1cnnn1)c1nc-2c[nH]1			CHEMBL3638593		2015		CHEMBL3676167		CHEMBL3676167		1	http://www.openphacts.org/units/Nanomolar	2576377	<	37	1	<		Ki	nM		5.0	CHEMBL2820	Homo sapiens	Coagulation factor XI	9606			Ki	nM	UO_0000065		5.0
	221950	17610858	[]	CHEMBL3705835	In Vitro Assay: The effectiveness of compounds of the present invention as inhibitors of the coagulation factors XIa, VIIa, IXa, Xa, XIIa, plasma kallikrein or thrombin, can be determined using a relevant purified serine protease, respectively, and an appropriate synthetic substrate. The rate of hydrolysis of the chromogenic or fluorogenic substrate by the relevant serine protease was measured bo…	B			BAO_0000192	BAO_0000357	single protein format	CC(C)(C)OC(=O)c1ccc(NC(=O)C2c3cccc(C(=O)N4CCN(C(=O)OC(C)(C)C)CC4)c3CCN2C(=O)/C=C/c2c(-n3cnnn3)ccc(Cl)c2F)cc1			CHEMBL3639111		2015	{'bei': '8.30', 'le': '0.16', 'lle': '0.89', 'sei': '4.00'}	CHEMBL3920798		CHEMBL3920798	6.77	0	http://www.openphacts.org/units/Nanomolar	2835479	=	37	1	=		Ki	nM		169.6	CHEMBL2820	Homo sapiens	Coagulation factor XI	9606			Ki	nM	UO_0000065		169.6
	228243	17616544	[]	CHEMBL3705559	Inhibition Assay: Inhibition of human FXIa was determined by the method described in [0092]-[0098] using activated human Factor XI from Enzyme Research Laboratories at 96 ng/mL and H-D-Lys(Cbo)-Pro-Arg-pNA (Pefachrome PCa) at 5 mM, 4 mM, and 2 mM as substrate; results are reported as Ki values (nanomolar).	B			BAO_0000192	BAO_0000357	single protein format	N=C(N)c1ccc(CNC(=O)[C@H](CCC2CCNCC2)NC(=O)[C@@H](CCCn2cnnn2)NS(=O)(=O)Cc2ccccc2)cc1			CHEMBL3639037		2013	{'bei': '9.16', 'le': '0.18', 'lle': '5.04', 'sei': '2.79'}	CHEMBL3660192		CHEMBL3660192	5.85	0	http://www.openphacts.org/units/Nanomolar	2534759	=	37	1	=		Ki	nM		1400.0	CHEMBL2820	Homo sapiens	Coagulation factor XI	9606			Ki	nM	UO_0000065		1400.0
	228244	17616545	[]	CHEMBL3705559	Inhibition Assay: Inhibition of human FXIa was determined by the method described in [0092]-[0098] using activated human Factor XI from Enzyme Research Laboratories at 96 ng/mL and H-D-Lys(Cbo)-Pro-Arg-pNA (Pefachrome PCa) at 5 mM, 4 mM, and 2 mM as substrate; results are reported as Ki values (nanomolar).	B			BAO_0000192	BAO_0000357	single protein format	N=C(N)c1ccc(CNC(=O)[C@H](CCC2CCNCC2)NC(=O)[C@@H](CCCc2ccncc2)NS(=O)(=O)Cc2ccccc2)cc1			CHEMBL3639037		2013	{'bei': '9.73', 'le': '0.19', 'lle': '3.54', 'sei': '3.52'}	CHEMBL3660191		CHEMBL3660191	6.30	0	http://www.openphacts.org/units/Nanomolar	2534758	=	37	1	=		Ki	nM		500.0	CHEMBL2820	Homo sapiens	Coagulation factor XI	9606			Ki	nM	UO_0000065		500.0
	228245	17616546	[]	CHEMBL3705559	Inhibition Assay: Inhibition of human FXIa was determined by the method described in [0092]-[0098] using activated human Factor XI from Enzyme Research Laboratories at 96 ng/mL and H-D-Lys(Cbo)-Pro-Arg-pNA (Pefachrome PCa) at 5 mM, 4 mM, and 2 mM as substrate; results are reported as Ki values (nanomolar).	B			BAO_0000192	BAO_0000357	single protein format	COC(=O)c1cccc(CS(=O)(=O)N[C@H](CCCc2ccccc2)C(=O)N[C@@H](CCC2CCNCC2)C(=O)NCc2ccc(C(=N)N)cc2)c1			CHEMBL3639037		2013	{'bei': '8.94', 'le': '0.17', 'lle': '3.15', 'sei': '3.27'}	CHEMBL3660190		CHEMBL3660190	6.30	0	http://www.openphacts.org/units/Nanomolar	2534757	=	37	1	=		Ki	nM		500.0	CHEMBL2820	Homo sapiens	Coagulation factor XI	9606			Ki	nM	UO_0000065		500.0
	228246	17616547	[]	CHEMBL3705559	Inhibition Assay: Inhibition of human FXIa was determined by the method described in [0092]-[0098] using activated human Factor XI from Enzyme Research Laboratories at 96 ng/mL and H-D-Lys(Cbo)-Pro-Arg-pNA (Pefachrome PCa) at 5 mM, 4 mM, and 2 mM as substrate; results are reported as Ki values (nanomolar).	B			BAO_0000192	BAO_0000357	single protein format	N=C(N)c1ccc(CNC(=O)[C@H](CCC2CCNCC2)NC(=O)[C@@H](CCCc2ccccc2)NS(=O)(=O)Cc2cccc(C(=O)O)c2)cc1			CHEMBL3639037		2013	{'bei': '10.36', 'le': '0.20', 'lle': '4.09', 'sei': '3.51'}	CHEMBL3660171		CHEMBL3660171	7.16	0	http://www.openphacts.org/units/Nanomolar	2534738	=	37	1	=		Ki	nM		70.0	CHEMBL2820	Homo sapiens	Coagulation factor XI	9606			Ki	nM	UO_0000065		70.0
	228247	17616548	[]	CHEMBL3705559	Inhibition Assay: Inhibition of human FXIa was determined by the method described in [0092]-[0098] using activated human Factor XI from Enzyme Research Laboratories at 96 ng/mL and H-D-Lys(Cbo)-Pro-Arg-pNA (Pefachrome PCa) at 5 mM, 4 mM, and 2 mM as substrate; results are reported as Ki values (nanomolar).	B			BAO_0000192	BAO_0000357	single protein format	CC(=O)N1CCC(CC[C@@H](NS(=O)(=O)Cc2ccccc2)C(=O)N[C@@H](CCC2CCNCC2)C(=O)NCc2ccc(C(=N)N)cc2)CC1			CHEMBL3639037		2013	{'bei': '8.58', 'le': '0.17', 'lle': '3.47', 'sei': '3.14'}	CHEMBL3660172		CHEMBL3660172	5.85	0	http://www.openphacts.org/units/Nanomolar	2534739	=	37	1	=		Ki	nM		1400.0	CHEMBL2820	Homo sapiens	Coagulation factor XI	9606			Ki	nM	UO_0000065		1400.0
	228248	17616549	[]	CHEMBL3705559	Inhibition Assay: Inhibition of human FXIa was determined by the method described in [0092]-[0098] using activated human Factor XI from Enzyme Research Laboratories at 96 ng/mL and H-D-Lys(Cbo)-Pro-Arg-pNA (Pefachrome PCa) at 5 mM, 4 mM, and 2 mM as substrate; results are reported as Ki values (nanomolar).	B			BAO_0000192	BAO_0000357	single protein format	N=C(N)c1ccc(CNC(=O)[C@H](CCC2CCNCC2)NC(=O)[C@@H](CCCC2CCNCC2)NS(=O)(=O)Cc2ccccc2)cc1			CHEMBL3639037		2013	{'bei': '9.32', 'le': '0.18', 'lle': '3.59', 'sei': '3.42'}	CHEMBL3660173		CHEMBL3660173	6.10	0	http://www.openphacts.org/units/Nanomolar	2534740	=	37	1	=		Ki	nM		800.0	CHEMBL2820	Homo sapiens	Coagulation factor XI	9606			Ki	nM	UO_0000065		800.0
	228249	17616550	[]	CHEMBL3705559	Inhibition Assay: Inhibition of human FXIa was determined by the method described in [0092]-[0098] using activated human Factor XI from Enzyme Research Laboratories at 96 ng/mL and H-D-Lys(Cbo)-Pro-Arg-pNA (Pefachrome PCa) at 5 mM, 4 mM, and 2 mM as substrate; results are reported as Ki values (nanomolar).	B			BAO_0000192	BAO_0000357	single protein format	N=C(N)c1ccc(CNC(=O)[C@H](CCC2CCNCC2)NC(=O)[C@@H](CCC2CCN(C(=O)C3CC3)CC2)NS(=O)(=O)Cc2ccccc2)cc1			CHEMBL3639037		2013	{'bei': '8.74', 'le': '0.17', 'lle': '3.42', 'sei': '3.32'}	CHEMBL3660174		CHEMBL3660174	6.19	0	http://www.openphacts.org/units/Nanomolar	2534741	=	37	1	=		Ki	nM		650.0	CHEMBL2820	Homo sapiens	Coagulation factor XI	9606			Ki	nM	UO_0000065		650.0
	228250	17616551	[]	CHEMBL3705559	Inhibition Assay: Inhibition of human FXIa was determined by the method described in [0092]-[0098] using activated human Factor XI from Enzyme Research Laboratories at 96 ng/mL and H-D-Lys(Cbo)-Pro-Arg-pNA (Pefachrome PCa) at 5 mM, 4 mM, and 2 mM as substrate; results are reported as Ki values (nanomolar).	B			BAO_0000192	BAO_0000357	single protein format	CCC(=O)N1CCC(CC[C@@H](NS(=O)(=O)Cc2ccccc2)C(=O)N[C@@H](CCC2CCNCC2)C(=O)NCc2ccc(C(=N)N)cc2)CC1			CHEMBL3639037		2013	{'bei': '8.83', 'le': '0.17', 'lle': '3.37', 'sei': '3.29'}	CHEMBL3660175		CHEMBL3660175	6.14	0	http://www.openphacts.org/units/Nanomolar	2534742	=	37	1	=		Ki	nM		720.0	CHEMBL2820	Homo sapiens	Coagulation factor XI	9606			Ki	nM	UO_0000065		720.0
	228251	17616552	[]	CHEMBL3705559	Inhibition Assay: Inhibition of human FXIa was determined by the method described in [0092]-[0098] using activated human Factor XI from Enzyme Research Laboratories at 96 ng/mL and H-D-Lys(Cbo)-Pro-Arg-pNA (Pefachrome PCa) at 5 mM, 4 mM, and 2 mM as substrate; results are reported as Ki values (nanomolar).	B			BAO_0000192	BAO_0000357	single protein format	CC(=O)N1CCC(CCC[C@@H](NS(=O)(=O)Cc2ccccc2)C(=O)N[C@@H](CCC2CCNCC2)C(=O)NCc2ccc(C(=N)N)cc2)CC1			CHEMBL3639037		2013	{'bei': '8.71', 'le': '0.17', 'lle': '3.29', 'sei': '3.25'}	CHEMBL3660176		CHEMBL3660176	6.06	0	http://www.openphacts.org/units/Nanomolar	2835407	=	37	1	=		Ki	nM		870.0	CHEMBL2820	Homo sapiens	Coagulation factor XI	9606			Ki	nM	UO_0000065		870.0
	228252	17616553	[]	CHEMBL3705559	Inhibition Assay: Inhibition of human FXIa was determined by the method described in [0092]-[0098] using activated human Factor XI from Enzyme Research Laboratories at 96 ng/mL and H-D-Lys(Cbo)-Pro-Arg-pNA (Pefachrome PCa) at 5 mM, 4 mM, and 2 mM as substrate; results are reported as Ki values (nanomolar).	B			BAO_0000192	BAO_0000357	single protein format	N=C(N)c1ccc(CNC(=O)[C@H](CCC2CCNCC2)NC(=O)[C@@H](CCC2CCNCC2)NS(=O)(=O)Cc2ccccc2)cc1			CHEMBL3639037		2013	{'bei': '9.15', 'le': '0.18', 'lle': '3.73', 'sei': '3.28'}	CHEMBL3660177		CHEMBL3660177	5.85	0	http://www.openphacts.org/units/Nanomolar	2534744	=	37	1	=		Ki	nM		1400.0	CHEMBL2820	Homo sapiens	Coagulation factor XI	9606			Ki	nM	UO_0000065		1400.0
	228253	17616554	[]	CHEMBL3705559	Inhibition Assay: Inhibition of human FXIa was determined by the method described in [0092]-[0098] using activated human Factor XI from Enzyme Research Laboratories at 96 ng/mL and H-D-Lys(Cbo)-Pro-Arg-pNA (Pefachrome PCa) at 5 mM, 4 mM, and 2 mM as substrate; results are reported as Ki values (nanomolar).	B			BAO_0000192	BAO_0000357	single protein format	COCC(=O)N1CCC(CC[C@@H](NS(=O)(=O)Cc2ccccc2)C(=O)N[C@@H](CCC2CCNCC2)C(=O)NCc2ccc(C(=N)N)cc2)CC1			CHEMBL3639037		2013	{'bei': '8.22', 'le': '0.16', 'lle': '3.85', 'sei': '2.99'}	CHEMBL3660178		CHEMBL3660178	5.85	0	http://www.openphacts.org/units/Nanomolar	2534745	=	37	1	=		Ki	nM		1400.0	CHEMBL2820	Homo sapiens	Coagulation factor XI	9606			Ki	nM	UO_0000065		1400.0
	228254	17616555	[]	CHEMBL3705559	Inhibition Assay: Inhibition of human FXIa was determined by the method described in [0092]-[0098] using activated human Factor XI from Enzyme Research Laboratories at 96 ng/mL and H-D-Lys(Cbo)-Pro-Arg-pNA (Pefachrome PCa) at 5 mM, 4 mM, and 2 mM as substrate; results are reported as Ki values (nanomolar).	B			BAO_0000192	BAO_0000357	single protein format	N=C(N)c1ccc(CNC(=O)[C@H](CCC2CCNCC2)NC(=O)[C@@H](CCc2ccncc2)NS(=O)(=O)Cc2ccccc2)cc1			CHEMBL3639037		2013	{'bei': '9.94', 'le': '0.19', 'lle': '3.93', 'sei': '3.52'}	CHEMBL3660179		CHEMBL3660179	6.30	0	http://www.openphacts.org/units/Nanomolar	2835408	=	37	1	=		Ki	nM		500.0	CHEMBL2820	Homo sapiens	Coagulation factor XI	9606			Ki	nM	UO_0000065		500.0
	228255	17616556	[]	CHEMBL3705559	Inhibition Assay: Inhibition of human FXIa was determined by the method described in [0092]-[0098] using activated human Factor XI from Enzyme Research Laboratories at 96 ng/mL and H-D-Lys(Cbo)-Pro-Arg-pNA (Pefachrome PCa) at 5 mM, 4 mM, and 2 mM as substrate; results are reported as Ki values (nanomolar).	B			BAO_0000192	BAO_0000357	single protein format	CN(C)C(=O)N1CCC(CC[C@@H](NS(=O)(=O)Cc2ccccc2)C(=O)N[C@@H](CCC2CCNCC2)C(=O)NCc2ccc(C(=N)N)cc2)CC1			CHEMBL3639037		2013	{'bei': '8.19', 'le': '0.16', 'lle': '3.31', 'sei': '3.07'}	CHEMBL3660180		CHEMBL3660180	5.82	0	http://www.openphacts.org/units/Nanomolar	2534747	=	37	1	=		Ki	nM		1500.0	CHEMBL2820	Homo sapiens	Coagulation factor XI	9606			Ki	nM	UO_0000065		1500.0
	228256	17616557	[]	CHEMBL3705559	Inhibition Assay: Inhibition of human FXIa was determined by the method described in [0092]-[0098] using activated human Factor XI from Enzyme Research Laboratories at 96 ng/mL and H-D-Lys(Cbo)-Pro-Arg-pNA (Pefachrome PCa) at 5 mM, 4 mM, and 2 mM as substrate; results are reported as Ki values (nanomolar).	B			BAO_0000192	BAO_0000357	single protein format	CNC(=O)N1CCC(CC[C@@H](NS(=O)(=O)Cc2ccccc2)C(=O)N[C@@H](CCC2CCNCC2)C(=O)NCc2ccc(C(=N)N)cc2)CC1			CHEMBL3639037		2013	{'bei': '8.45', 'le': '0.16', 'lle': '3.72', 'sei': '2.96'}	CHEMBL3660181		CHEMBL3660181	5.89	0	http://www.openphacts.org/units/Nanomolar	2534748	=	37	1	=		Ki	nM		1300.0	CHEMBL2820	Homo sapiens	Coagulation factor XI	9606			Ki	nM	UO_0000065		1300.0
	228257	17616558	[]	CHEMBL3705559	Inhibition Assay: Inhibition of human FXIa was determined by the method described in [0092]-[0098] using activated human Factor XI from Enzyme Research Laboratories at 96 ng/mL and H-D-Lys(Cbo)-Pro-Arg-pNA (Pefachrome PCa) at 5 mM, 4 mM, and 2 mM as substrate; results are reported as Ki values (nanomolar).	B			BAO_0000192	BAO_0000357	single protein format	CCCC(=O)N1CCC(CC[C@@H](NS(=O)(=O)Cc2ccccc2)C(=O)N[C@@H](CCC2CCNCC2)C(=O)NCc2ccc(C(=N)N)cc2)CC1			CHEMBL3639037		2013	{'bei': '8.54', 'le': '0.17', 'lle': '2.90', 'sei': '3.25'}	CHEMBL3660182		CHEMBL3660182	6.06	0	http://www.openphacts.org/units/Nanomolar	2534749	=	37	1	=		Ki	nM		870.0	CHEMBL2820	Homo sapiens	Coagulation factor XI	9606			Ki	nM	UO_0000065		870.0
	228258	17616559	[]	CHEMBL3705559	Inhibition Assay: Inhibition of human FXIa was determined by the method described in [0092]-[0098] using activated human Factor XI from Enzyme Research Laboratories at 96 ng/mL and H-D-Lys(Cbo)-Pro-Arg-pNA (Pefachrome PCa) at 5 mM, 4 mM, and 2 mM as substrate; results are reported as Ki values (nanomolar).	B			BAO_0000192	BAO_0000357	single protein format	COC(=O)N1CCC(CC[C@@H](NS(=O)(=O)Cc2ccccc2)C(=O)N[C@@H](CCC2CCNCC2)C(=O)NCc2ccc(C(=N)N)cc2)CC1			CHEMBL3639037		2013	{'bei': '8.80', 'le': '0.17', 'lle': '3.54', 'sei': '3.14'}	CHEMBL3660183		CHEMBL3660183	6.14	0	http://www.openphacts.org/units/Nanomolar	2534750	=	37	1	=		Ki	nM		720.0	CHEMBL2820	Homo sapiens	Coagulation factor XI	9606			Ki	nM	UO_0000065		720.0
	228259	17616560	[]	CHEMBL3705559	Inhibition Assay: Inhibition of human FXIa was determined by the method described in [0092]-[0098] using activated human Factor XI from Enzyme Research Laboratories at 96 ng/mL and H-D-Lys(Cbo)-Pro-Arg-pNA (Pefachrome PCa) at 5 mM, 4 mM, and 2 mM as substrate; results are reported as Ki values (nanomolar).	B			BAO_0000192	BAO_0000357	single protein format	N=C(N)c1ccc(CNC(=O)[C@H](CCC2CCNCC2)NC(=O)[C@@H](CCCc2cc[n+]([O-])cc2)NS(=O)(=O)Cc2ccccc2)cc1			CHEMBL3639037		2013	{'bei': '8.82', 'le': '0.17', 'lle': '3.85', 'sei': '3.03'}	CHEMBL3660184		CHEMBL3660184	5.85	0	http://www.openphacts.org/units/Nanomolar	2534751	=	37	1	=		Ki	nM		1400.0	CHEMBL2820	Homo sapiens	Coagulation factor XI	9606			Ki	nM	UO_0000065		1400.0
	228260	17616561	[]	CHEMBL3705559	Inhibition Assay: Inhibition of human FXIa was determined by the method described in [0092]-[0098] using activated human Factor XI from Enzyme Research Laboratories at 96 ng/mL and H-D-Lys(Cbo)-Pro-Arg-pNA (Pefachrome PCa) at 5 mM, 4 mM, and 2 mM as substrate; results are reported as Ki values (nanomolar).	B			BAO_0000192	BAO_0000357	single protein format	CC(C)C(=O)N1CCC(CC[C@@H](NS(=O)(=O)Cc2ccccc2)C(=O)N[C@@H](CCC2CCNCC2)C(=O)NCc2ccc(C(=N)N)cc2)CC1			CHEMBL3639037		2013	{'bei': '8.50', 'le': '0.16', 'lle': '3.03', 'sei': '3.24'}	CHEMBL3660185		CHEMBL3660185	6.04	0	http://www.openphacts.org/units/Nanomolar	2534752	=	37	1	=		Ki	nM		920.0	CHEMBL2820	Homo sapiens	Coagulation factor XI	9606			Ki	nM	UO_0000065		920.0
	228261	17616562	[]	CHEMBL3705559	Inhibition Assay: Inhibition of human FXIa was determined by the method described in [0092]-[0098] using activated human Factor XI from Enzyme Research Laboratories at 96 ng/mL and H-D-Lys(Cbo)-Pro-Arg-pNA (Pefachrome PCa) at 5 mM, 4 mM, and 2 mM as substrate; results are reported as Ki values (nanomolar).	B			BAO_0000192	BAO_0000357	single protein format	N=C(N)c1ccc(CNC(=O)[C@H](CCC2CCNCC2)NC(=O)[C@@H](CCCc2ccccc2)NS(=O)(=O)Cc2ccccc2)cc1			CHEMBL3639037		2013	{'bei': '10.62', 'le': '0.20', 'lle': '3.51', 'sei': '4.13'}	CHEMBL3660186		CHEMBL3660186	6.87	0	http://www.openphacts.org/units/Nanomolar	2534753	=	37	1	=		Ki	nM		135.0	CHEMBL2820	Homo sapiens	Coagulation factor XI	9606			Ki	nM	UO_0000065		135.0
	228262	17616563	[]	CHEMBL3705559	Inhibition Assay: Inhibition of human FXIa was determined by the method described in [0092]-[0098] using activated human Factor XI from Enzyme Research Laboratories at 96 ng/mL and H-D-Lys(Cbo)-Pro-Arg-pNA (Pefachrome PCa) at 5 mM, 4 mM, and 2 mM as substrate; results are reported as Ki values (nanomolar).	B			BAO_0000192	BAO_0000357	single protein format	N=C(N)c1ccc(CNC(=O)[C@H](CCC2CCNCC2)NC(=O)[C@H](NS(=O)(=O)Cc2ccccc2)c2ccccc2)cc1			CHEMBL3639037		2013	{'bei': '9.92', 'le': '0.19', 'lle': '3.29', 'sei': '3.61'}	CHEMBL3660187		CHEMBL3660187	6.00	0	http://www.openphacts.org/units/Nanomolar	2534754	=	37	1	=		Ki	nM		1000.0	CHEMBL2820	Homo sapiens	Coagulation factor XI	9606			Ki	nM	UO_0000065		1000.0
	228263	17616564	[]	CHEMBL3705559	Inhibition Assay: Inhibition of human FXIa was determined by the method described in [0092]-[0098] using activated human Factor XI from Enzyme Research Laboratories at 96 ng/mL and H-D-Lys(Cbo)-Pro-Arg-pNA (Pefachrome PCa) at 5 mM, 4 mM, and 2 mM as substrate; results are reported as Ki values (nanomolar).	B			BAO_0000192	BAO_0000357	single protein format	N=C(N)c1ccc(CNC(=O)[C@H](CCC2CCNCC2)NC(=O)[C@@H](CCc2cc[n+]([O-])cc2)NS(=O)(=O)Cc2ccccc2)cc1			CHEMBL3639037		2013	{'bei': '8.62', 'le': '0.17', 'lle': '3.99', 'sei': '2.90'}	CHEMBL3660188		CHEMBL3660188	5.60	0	http://www.openphacts.org/units/Nanomolar	2534755	=	37	1	=		Ki	nM		2500.0	CHEMBL2820	Homo sapiens	Coagulation factor XI	9606			Ki	nM	UO_0000065		2500.0
	228264	17616565	[]	CHEMBL3705559	Inhibition Assay: Inhibition of human FXIa was determined by the method described in [0092]-[0098] using activated human Factor XI from Enzyme Research Laboratories at 96 ng/mL and H-D-Lys(Cbo)-Pro-Arg-pNA (Pefachrome PCa) at 5 mM, 4 mM, and 2 mM as substrate; results are reported as Ki values (nanomolar).	B			BAO_0000192	BAO_0000357	single protein format	CC(C)C(=O)N1CCC(CC[C@@H](NS(=O)(=O)Cc2ccccc2)C(=O)N[C@@H](CCC2CCNCC2)C(=O)NCc2ccc(C(=N)N)cc2)CC1			CHEMBL3639037		2013	{'bei': '8.50', 'le': '0.16', 'lle': '3.03', 'sei': '3.24'}	CHEMBL3660185		CHEMBL3660185	6.04	0	http://www.openphacts.org/units/Nanomolar	2534752	=	37	1	=		Ki	nM		920.0	CHEMBL2820	Homo sapiens	Coagulation factor XI	9606			Ki	nM	UO_0000065		920.0
	228265	17616566	[]	CHEMBL3705559	Inhibition Assay: Inhibition of human FXIa was determined by the method described in [0092]-[0098] using activated human Factor XI from Enzyme Research Laboratories at 96 ng/mL and H-D-Lys(Cbo)-Pro-Arg-pNA (Pefachrome PCa) at 5 mM, 4 mM, and 2 mM as substrate; results are reported as Ki values (nanomolar).	B			BAO_0000192	BAO_0000357	single protein format	N=C(N)c1ccc(CNC(=O)[C@H](CCC2CCNCC2)NC(=O)[C@@H](CCCc2cc[n+]([O-])cc2)NS(=O)(=O)Cc2ccccc2)cc1			CHEMBL3639037		2013	{'bei': '8.82', 'le': '0.17', 'lle': '3.85', 'sei': '3.03'}	CHEMBL3660184		CHEMBL3660184	5.85	0	http://www.openphacts.org/units/Nanomolar	2534751	=	37	1	=		Ki	nM		1400.0	CHEMBL2820	Homo sapiens	Coagulation factor XI	9606			Ki	nM	UO_0000065		1400.0
	228266	17616567	[]	CHEMBL3705559	Inhibition Assay: Inhibition of human FXIa was determined by the method described in [0092]-[0098] using activated human Factor XI from Enzyme Research Laboratories at 96 ng/mL and H-D-Lys(Cbo)-Pro-Arg-pNA (Pefachrome PCa) at 5 mM, 4 mM, and 2 mM as substrate; results are reported as Ki values (nanomolar).	B			BAO_0000192	BAO_0000357	single protein format	COC(=O)N1CCC(CCC[C@@H](NS(=O)(=O)Cc2ccccc2)C(=O)N[C@@H](CCC2CCNCC2)C(=O)NCc2ccc(C(=N)N)cc2)CC1			CHEMBL3639037		2013	{'bei': '8.74', 'le': '0.17', 'lle': '3.23', 'sei': '3.18'}	CHEMBL3660189		CHEMBL3660189	6.22	0	http://www.openphacts.org/units/Nanomolar	2534756	=	37	1	=		Ki	nM		600.0	CHEMBL2820	Homo sapiens	Coagulation factor XI	9606			Ki	nM	UO_0000065		600.0
	263195	17645687	[]	CHEMBL3706014	In Vitro Assay: The effectiveness of compounds of the present invention as inhibitors of the coagulation Factors XIa, VIIa, IXa, Xa, XIIa, plasma kallikrein or thrombin, can be determined using a relevant purified serine protease, respectively, and an appropriate synthetic substrate. The rate of hydrolysis of the chromogenic or fluorogenic substrate by the relevant serine protease was measured bo…	B			BAO_0000192	BAO_0000357	single protein format	O=C(/C=C/c1cc(Cl)ccc1-n1cnnn1)N[C@H]1CCCCCCc2ccccc2-c2c[nH]c1n2			CHEMBL3638865		2014	{'bei': '11.32', 'le': '0.22', 'lle': '0.45', 'sei': '5.45'}	CHEMBL3676156		CHEMBL3676156	5.53	0	http://www.openphacts.org/units/Nanomolar	2551886	=	37	1	=		Ki	nM		2983.0	CHEMBL2820	Homo sapiens	Coagulation factor XI	9606			Ki	nM	UO_0000065		2983.0
	263196	17645688	[]	CHEMBL3706014	In Vitro Assay: The effectiveness of compounds of the present invention as inhibitors of the coagulation Factors XIa, VIIa, IXa, Xa, XIIa, plasma kallikrein or thrombin, can be determined using a relevant purified serine protease, respectively, and an appropriate synthetic substrate. The rate of hydrolysis of the chromogenic or fluorogenic substrate by the relevant serine protease was measured bo…	B			BAO_0000192	BAO_0000357	single protein format	COC(=O)Nc1ccc2c(c1)NC(=O)CCCC[C@H](NC(=O)/C=C/c1cc(Cl)ccc1-n1cnnn1)c1nc-2c[nH]1			CHEMBL3638865		2014		CHEMBL3676167		CHEMBL3676167		0	http://www.openphacts.org/units/Nanomolar	2551897	<	37	1	<		Ki	nM		5.0	CHEMBL2820	Homo sapiens	Coagulation factor XI	9606			Ki	nM	UO_0000065		5.0
	263197	17645689	[]	CHEMBL3706014	In Vitro Assay: The effectiveness of compounds of the present invention as inhibitors of the coagulation Factors XIa, VIIa, IXa, Xa, XIIa, plasma kallikrein or thrombin, can be determined using a relevant purified serine protease, respectively, and an appropriate synthetic substrate. The rate of hydrolysis of the chromogenic or fluorogenic substrate by the relevant serine protease was measured bo…	B			BAO_0000192	BAO_0000357	single protein format	COC(=O)Nc1ccc2c(c1)NC[C@@H]1CCN(C1)C(=O)C[C@H](NC(=O)/C=C/c1cc(Cl)ccc1-n1cnnn1)c1nc-2c[nH]1			CHEMBL3638865		2014	{'bei': '9.11', 'le': '0.17', 'lle': '2.20', 'sei': '3.27'}	CHEMBL3676157		CHEMBL3676157	5.62	0	http://www.openphacts.org/units/Nanomolar	2551887	=	37	1	=		Ki	nM		2392.0	CHEMBL2820	Homo sapiens	Coagulation factor XI	9606			Ki	nM	UO_0000065		2392.0
	263198	17645690	[]	CHEMBL3706014	In Vitro Assay: The effectiveness of compounds of the present invention as inhibitors of the coagulation Factors XIa, VIIa, IXa, Xa, XIIa, plasma kallikrein or thrombin, can be determined using a relevant purified serine protease, respectively, and an appropriate synthetic substrate. The rate of hydrolysis of the chromogenic or fluorogenic substrate by the relevant serine protease was measured bo…	B			BAO_0000192	BAO_0000357	single protein format	COC(=O)Nc1ccc2c(c1)CCCCc1cccc(c1)C[C@H](NC(=O)/C=C/c1cc(Cl)ccc1-n1cnnn1)c1nc-2c(Cl)[nH]1			CHEMBL3638865		2014	{'bei': '12.30', 'le': '0.24', 'lle': '1.56', 'sei': '5.79'}	CHEMBL3676158		CHEMBL3676158	8.09	0	http://www.openphacts.org/units/Nanomolar	2551888	=	37	1	=		Ki	nM		8.16	CHEMBL2820	Homo sapiens	Coagulation factor XI	9606			Ki	nM	UO_0000065		8.16
	263199	17645691	[]	CHEMBL3706014	In Vitro Assay: The effectiveness of compounds of the present invention as inhibitors of the coagulation Factors XIa, VIIa, IXa, Xa, XIIa, plasma kallikrein or thrombin, can be determined using a relevant purified serine protease, respectively, and an appropriate synthetic substrate. The rate of hydrolysis of the chromogenic or fluorogenic substrate by the relevant serine protease was measured bo…	B			BAO_0000192	BAO_0000357	single protein format	COC(=O)Nc1ccc2c(c1)CNC(=O)c1ccc(cc1)C[C@H](NC(=O)/C=C/c1cc(Cl)ccc1-n1cnnn1)c1nc-2c(Cl)[nH]1			CHEMBL3638865		2014	{'bei': '7.73', 'le': '0.15', 'lle': '0.20', 'sei': '3.02'}	CHEMBL3676159		CHEMBL3676159	5.09	0	http://www.openphacts.org/units/Nanomolar	2551889	=	37	1	=		Ki	nM		8117.0	CHEMBL2820	Homo sapiens	Coagulation factor XI	9606			Ki	nM	UO_0000065		8117.0
	263200	17645692	[]	CHEMBL3706014	In Vitro Assay: The effectiveness of compounds of the present invention as inhibitors of the coagulation Factors XIa, VIIa, IXa, Xa, XIIa, plasma kallikrein or thrombin, can be determined using a relevant purified serine protease, respectively, and an appropriate synthetic substrate. The rate of hydrolysis of the chromogenic or fluorogenic substrate by the relevant serine protease was measured bo…	B			BAO_0000192	BAO_0000357	single protein format	COC(=O)Nc1ccc2c(c1)CCCCc1ccc(cc1)C[C@H](NC(=O)/C=C/c1cc(Cl)ccc1-n1cnnn1)c1nc-2c[nH]1			CHEMBL3638865		2014	{'bei': '11.47', 'le': '0.22', 'lle': '1.27', 'sei': '5.12'}	CHEMBL3676160		CHEMBL3676160	7.15	0	http://www.openphacts.org/units/Nanomolar	2551890	=	37	1	=		Ki	nM		71.0	CHEMBL2820	Homo sapiens	Coagulation factor XI	9606			Ki	nM	UO_0000065		71.0
	263201	17645693	[]	CHEMBL3706014	In Vitro Assay: The effectiveness of compounds of the present invention as inhibitors of the coagulation Factors XIa, VIIa, IXa, Xa, XIIa, plasma kallikrein or thrombin, can be determined using a relevant purified serine protease, respectively, and an appropriate synthetic substrate. The rate of hydrolysis of the chromogenic or fluorogenic substrate by the relevant serine protease was measured bo…	B			BAO_0000192	BAO_0000357	single protein format	COC(=O)Nc1ccc2c(c1)NC(=O)CCc1nc(ccc1F)CC(NC(=O)/C=C/c1cc(Cl)ccc1C(C)=O)c1nc-2c[nH]1			CHEMBL3638865		2014		CHEMBL3676161		CHEMBL3676161		0	http://www.openphacts.org/units/Nanomolar	2551891	<	37	1	<		Ki	nM		5.0	CHEMBL2820	Homo sapiens	Coagulation factor XI	9606			Ki	nM	UO_0000065		5.0
	263202	17645694	[]	CHEMBL3706014	In Vitro Assay: The effectiveness of compounds of the present invention as inhibitors of the coagulation Factors XIa, VIIa, IXa, Xa, XIIa, plasma kallikrein or thrombin, can be determined using a relevant purified serine protease, respectively, and an appropriate synthetic substrate. The rate of hydrolysis of the chromogenic or fluorogenic substrate by the relevant serine protease was measured bo…	B			BAO_0000192	BAO_0000357	single protein format	COC(=O)Nc1ccc2c(c1)NC(=O)CCc1nc(ccc1F)CC(NC(=O)c1c(F)cc(C)cc1F)c1nc-2c[nH]1			CHEMBL3638865		2014	{'bei': '11.82', 'le': '0.22', 'lle': '1.87', 'sei': '4.95'}	CHEMBL3676162		CHEMBL3676162	6.84	0	http://www.openphacts.org/units/Nanomolar	2551892	=	37	1	=		Ki	nM		145.0	CHEMBL2820	Homo sapiens	Coagulation factor XI	9606			Ki	nM	UO_0000065		145.0
	263203	17645695	[]	CHEMBL3706014	In Vitro Assay: The effectiveness of compounds of the present invention as inhibitors of the coagulation Factors XIa, VIIa, IXa, Xa, XIIa, plasma kallikrein or thrombin, can be determined using a relevant purified serine protease, respectively, and an appropriate synthetic substrate. The rate of hydrolysis of the chromogenic or fluorogenic substrate by the relevant serine protease was measured bo…	B			BAO_0000192	BAO_0000357	single protein format	COC(=O)Nc1ccc2c(c1)NC(=O)CCc1nc(ccc1F)CC(NC(=O)[C@H]1CC[C@H](C)CC1)c1nc-2c[nH]1			CHEMBL3638865		2014	{'bei': '10.72', 'le': '0.20', 'lle': '0.98', 'sei': '4.26'}	CHEMBL3676163		CHEMBL3676163	5.88	0	http://www.openphacts.org/units/Nanomolar	2551893	=	37	1	=		Ki	nM		1309.0	CHEMBL2820	Homo sapiens	Coagulation factor XI	9606			Ki	nM	UO_0000065		1309.0
	263204	17645696	[]	CHEMBL3706014	In Vitro Assay: The effectiveness of compounds of the present invention as inhibitors of the coagulation Factors XIa, VIIa, IXa, Xa, XIIa, plasma kallikrein or thrombin, can be determined using a relevant purified serine protease, respectively, and an appropriate synthetic substrate. The rate of hydrolysis of the chromogenic or fluorogenic substrate by the relevant serine protease was measured bo…	B			BAO_0000192	BAO_0000357	single protein format	CCC1CCC(C(=O)NC2Cc3ccc(F)c(n3)CCC(=O)Nc3cc(NC(=O)OC)ccc3-c3nc2[nH]c3Cl)CC1			CHEMBL3638865		2014	{'bei': '11.90', 'le': '0.23', 'lle': '1.17', 'sei': '5.15'}	CHEMBL3948282		CHEMBL3948282	7.11	0	http://www.openphacts.org/units/Nanomolar	2551895	=	37	1	=		Ki	nM		78.0	CHEMBL2820	Homo sapiens	Coagulation factor XI	9606			Ki	nM	UO_0000065		78.0
	263205	17645697	[]	CHEMBL3706014	In Vitro Assay: The effectiveness of compounds of the present invention as inhibitors of the coagulation Factors XIa, VIIa, IXa, Xa, XIIa, plasma kallikrein or thrombin, can be determined using a relevant purified serine protease, respectively, and an appropriate synthetic substrate. The rate of hydrolysis of the chromogenic or fluorogenic substrate by the relevant serine protease was measured bo…	B			BAO_0000192	BAO_0000357	single protein format	CNc1ccc2c(c1)NC(=O)CCc1nc(ccc1F)CC(NC(=O)/C=C/c1cc(Cl)ccc1-n1cnnn1)c1nc-2c(Cl)[nH]1			CHEMBL3638865		2014	{'bei': '7.92', 'le': '0.16', 'lle': '0.20', 'sei': '3.30'}	CHEMBL3676166		CHEMBL3676166	5.13	0	http://www.openphacts.org/units/Nanomolar	2551896	=	37	1	=		Ki	nM		7428.0	CHEMBL2820	Homo sapiens	Coagulation factor XI	9606			Ki	nM	UO_0000065		7428.0
	263206	17645698	[]	CHEMBL3706014	In Vitro Assay: The effectiveness of compounds of the present invention as inhibitors of the coagulation Factors XIa, VIIa, IXa, Xa, XIIa, plasma kallikrein or thrombin, can be determined using a relevant purified serine protease, respectively, and an appropriate synthetic substrate. The rate of hydrolysis of the chromogenic or fluorogenic substrate by the relevant serine protease was measured bo…	B			BAO_0000192	BAO_0000357	single protein format	CNc1ccc2c(c1)NC(=O)CCc1nc(ccc1F)CC(NC(=O)/C=C/c1cc(Cl)ccc1-n1cnnn1)c1nc-2c(Cl)[nH]1			CHEMBL3638865		2014	{'bei': '10.77', 'le': '0.21', 'lle': '2.04', 'sei': '4.49'}	CHEMBL3676166		CHEMBL3676166	6.97	0	http://www.openphacts.org/units/Nanomolar	2551896	=	37	1	=		Ki	nM		107.0	CHEMBL2820	Homo sapiens	Coagulation factor XI	9606			Ki	nM	UO_0000065		107.0
	263207	17645699	[]	CHEMBL3706014	In Vitro Assay: The effectiveness of compounds of the present invention as inhibitors of the coagulation Factors XIa, VIIa, IXa, Xa, XIIa, plasma kallikrein or thrombin, can be determined using a relevant purified serine protease, respectively, and an appropriate synthetic substrate. The rate of hydrolysis of the chromogenic or fluorogenic substrate by the relevant serine protease was measured bo…	B			BAO_0000192	BAO_0000357	single protein format	COC(=O)Nc1ccc2c(c1)NC(=O)CCc1nc(ccc1F)CC(NC(=O)/C=C/c1cc(Cl)ccc1-n1cnnn1)c1nc-2cn1C			CHEMBL3638865		2014	{'bei': '10.41', 'le': '0.20', 'lle': '2.56', 'sei': '4.09'}	CHEMBL3676164		CHEMBL3676164	6.99	0	http://www.openphacts.org/units/Nanomolar	2551894	=	37	1	=		Ki	nM		103.0	CHEMBL2820	Homo sapiens	Coagulation factor XI	9606			Ki	nM	UO_0000065		103.0
	274944	17657244	[]	CHEMBL3705671	In Vitro Assay: The effectiveness of compounds of the present invention as inhibitors of the coagulation Factors XIa, VIIa, IXa, Xa, XIIa, plasma kallikrein or thrombin, can be determined using a relevant purified serine protease, respectively, and an appropriate synthetic substrate. The rate of hydrolysis of the chromogenic or fluorogenic substrate by the relevant serine protease was measured bo…	B			BAO_0000192	BAO_0000357	single protein format	COC(=O)Nc1ccc2c(c1)NC(=O)CCCC[C@H](N1CCC(c3cccc(Cl)c3)OC1=O)c1nc-2c[nH]1			CHEMBL3638876		2014	{'bei': '10.17', 'le': '0.20', 'lle': '-0.58', 'sei': '4.35'}	CHEMBL3647393		CHEMBL3647393	5.47	0	http://www.openphacts.org/units/Nanomolar	2520647	=	37	1	=		Ki	nM		3396.0	CHEMBL2820	Homo sapiens	Coagulation factor XI	9606			Ki	nM	UO_0000065		3396.0
	274945	17657245	[]	CHEMBL3705671	In Vitro Assay: The effectiveness of compounds of the present invention as inhibitors of the coagulation Factors XIa, VIIa, IXa, Xa, XIIa, plasma kallikrein or thrombin, can be determined using a relevant purified serine protease, respectively, and an appropriate synthetic substrate. The rate of hydrolysis of the chromogenic or fluorogenic substrate by the relevant serine protease was measured bo…	B			BAO_0000192	BAO_0000357	single protein format	COC(=O)Nc1ccc2c(c1)N[C@@H](C(=O)OC)CCCC[C@H](N1CCC(c3cccc(Cl)c3)OC1=O)c1nc-2c[nH]1			CHEMBL3638876		2014	{'bei': '13.59', 'le': '0.26', 'lle': '1.85', 'sei': '5.87'}	CHEMBL3647394		CHEMBL3647394	7.91	0	http://www.openphacts.org/units/Nanomolar	2520648	=	37	1	=		Ki	nM		12.24	CHEMBL2820	Homo sapiens	Coagulation factor XI	9606			Ki	nM	UO_0000065		12.24
	274946	17657246	[]	CHEMBL3705671	In Vitro Assay: The effectiveness of compounds of the present invention as inhibitors of the coagulation Factors XIa, VIIa, IXa, Xa, XIIa, plasma kallikrein or thrombin, can be determined using a relevant purified serine protease, respectively, and an appropriate synthetic substrate. The rate of hydrolysis of the chromogenic or fluorogenic substrate by the relevant serine protease was measured bo…	B			BAO_0000192	BAO_0000357	single protein format	COC(=O)Nc1ccc2c(c1)N[C@@H](C(=O)OC)CCCC[C@H](N1CCC(c3cc(Cl)ccc3OC(F)F)OC1=O)c1nc-2c(C#N)[nH]1			CHEMBL3638876		2014	{'bei': '10.96', 'le': '0.21', 'lle': '0.85', 'sei': '4.39'}	CHEMBL3647395		CHEMBL3647395	7.38	0	http://www.openphacts.org/units/Nanomolar	2520649	=	37	1	=		Ki	nM		41.77	CHEMBL2820	Homo sapiens	Coagulation factor XI	9606			Ki	nM	UO_0000065		41.77
	274947	17657247	[]	CHEMBL3705671	In Vitro Assay: The effectiveness of compounds of the present invention as inhibitors of the coagulation Factors XIa, VIIa, IXa, Xa, XIIa, plasma kallikrein or thrombin, can be determined using a relevant purified serine protease, respectively, and an appropriate synthetic substrate. The rate of hydrolysis of the chromogenic or fluorogenic substrate by the relevant serine protease was measured bo…	B			BAO_0000192	BAO_0000357	single protein format	COC(=O)Nc1ccc2c(c1)NC(=O)CC/C=C/C[C@H](N1CCC(c3cccc(Cl)c3)CC1=O)c1nc-2c[nH]1			CHEMBL3638876		2014		CHEMBL3647396		CHEMBL3647396		0	http://www.openphacts.org/units/Nanomolar	2520650	<	37	1	<		Ki	nM		5.0	CHEMBL2820	Homo sapiens	Coagulation factor XI	9606			Ki	nM	UO_0000065		5.0
	274948	17657248	[]	CHEMBL3705671	In Vitro Assay: The effectiveness of compounds of the present invention as inhibitors of the coagulation Factors XIa, VIIa, IXa, Xa, XIIa, plasma kallikrein or thrombin, can be determined using a relevant purified serine protease, respectively, and an appropriate synthetic substrate. The rate of hydrolysis of the chromogenic or fluorogenic substrate by the relevant serine protease was measured bo…	B			BAO_0000192	BAO_0000357	single protein format	COC(=O)Nc1ccc2c(c1)NC(=O)C(C)CCC[C@H](N1CC[C@H](c3c(F)ccc(Cl)c3F)OC1=O)c1cc-2cnn1			CHEMBL3638876		2014		CHEMBL3647397		CHEMBL3647397		0	http://www.openphacts.org/units/Nanomolar	2520651	<	37	1	<		Ki	nM		5.0	CHEMBL2820	Homo sapiens	Coagulation factor XI	9606			Ki	nM	UO_0000065		5.0
	274949	17657249	[]	CHEMBL3705671	In Vitro Assay: The effectiveness of compounds of the present invention as inhibitors of the coagulation Factors XIa, VIIa, IXa, Xa, XIIa, plasma kallikrein or thrombin, can be determined using a relevant purified serine protease, respectively, and an appropriate synthetic substrate. The rate of hydrolysis of the chromogenic or fluorogenic substrate by the relevant serine protease was measured bo…	B			BAO_0000192	BAO_0000357	single protein format	COC(=O)Nc1ccc2c(c1)NC(=O)[C@H](C)CCC[C@H](N1CCC(c3c(Cl)ccc(Cl)c3F)NC1=O)c1nc-2c[nH]1			CHEMBL3638876		2014	{'bei': '13.53', 'le': '0.27', 'lle': '1.51', 'sei': '6.36'}	CHEMBL3647398		CHEMBL3647398	8.17	0	http://www.openphacts.org/units/Nanomolar	2520652	=	37	1	=		Ki	nM		6.83	CHEMBL2820	Homo sapiens	Coagulation factor XI	9606			Ki	nM	UO_0000065		6.83
	274950	17657250	[]	CHEMBL3705671	In Vitro Assay: The effectiveness of compounds of the present invention as inhibitors of the coagulation Factors XIa, VIIa, IXa, Xa, XIIa, plasma kallikrein or thrombin, can be determined using a relevant purified serine protease, respectively, and an appropriate synthetic substrate. The rate of hydrolysis of the chromogenic or fluorogenic substrate by the relevant serine protease was measured bo…	B			BAO_0000192	BAO_0000357	single protein format	COC(=O)Nc1ccc2c(c1)NC(=O)[C@H](C)CCC[C@H](N1CCN(c3cccc(Cl)c3F)CC1=O)c1cc-2ccn1			CHEMBL3638876		2014	{'bei': '14.01', 'le': '0.27', 'lle': '2.26', 'sei': '7.82'}	CHEMBL3647399		CHEMBL3647399	8.13	0	http://www.openphacts.org/units/Nanomolar	2520653	=	37	1	=		Ki	nM		7.46	CHEMBL2820	Homo sapiens	Coagulation factor XI	9606			Ki	nM	UO_0000065		7.46
	274951	17657251	[]	CHEMBL3705671	In Vitro Assay: The effectiveness of compounds of the present invention as inhibitors of the coagulation Factors XIa, VIIa, IXa, Xa, XIIa, plasma kallikrein or thrombin, can be determined using a relevant purified serine protease, respectively, and an appropriate synthetic substrate. The rate of hydrolysis of the chromogenic or fluorogenic substrate by the relevant serine protease was measured bo…	B			BAO_0000192	BAO_0000357	single protein format	C[C@@H]1CCC[C@H](N2CC[C@H](c3c(F)ccc(Cl)c3F)OC2=O)c2cc(ccn2)-c2cc(C(=O)O)ccc2NC1=O			CHEMBL3638876		2014		CHEMBL3647400		CHEMBL3647400		0	http://www.openphacts.org/units/Nanomolar	2520654	<	37	1	<		Ki	nM		5.0	CHEMBL2820	Homo sapiens	Coagulation factor XI	9606			Ki	nM	UO_0000065		5.0
	274952	17657252	[]	CHEMBL3705671	In Vitro Assay: The effectiveness of compounds of the present invention as inhibitors of the coagulation Factors XIa, VIIa, IXa, Xa, XIIa, plasma kallikrein or thrombin, can be determined using a relevant purified serine protease, respectively, and an appropriate synthetic substrate. The rate of hydrolysis of the chromogenic or fluorogenic substrate by the relevant serine protease was measured bo…	B			BAO_0000192	BAO_0000357	single protein format	COC(=O)Nc1ccc2c(c1)NC(=O)CC/C=C/C[C@H](N1CCC(C)(c3c(F)ccc(Cl)c3F)OC1=O)c1nc-2c(Cl)[nH]1			CHEMBL3638876		2014	{'bei': '8.84', 'le': '0.18', 'lle': '-1.71', 'sei': '4.46'}	CHEMBL3647401		CHEMBL3647401	5.61	0	http://www.openphacts.org/units/Nanomolar	2520655	=	37	1	=		Ki	nM		2461.0	CHEMBL2820	Homo sapiens	Coagulation factor XI	9606			Ki	nM	UO_0000065		2461.0
	274953	17657253	[]	CHEMBL3705671	In Vitro Assay: The effectiveness of compounds of the present invention as inhibitors of the coagulation Factors XIa, VIIa, IXa, Xa, XIIa, plasma kallikrein or thrombin, can be determined using a relevant purified serine protease, respectively, and an appropriate synthetic substrate. The rate of hydrolysis of the chromogenic or fluorogenic substrate by the relevant serine protease was measured bo…	B			BAO_0000192	BAO_0000357	single protein format	COC(=O)Nc1ccc2c(c1)NC(=O)[C@H](C)CCCC(N1CC(=O)N(c3c(C(F)(F)F)ccc(Cl)c3F)CC1=O)c1cc-2ccn1			CHEMBL3638876		2014		CHEMBL3647402		CHEMBL3647402		0	http://www.openphacts.org/units/Nanomolar	2520656	<	37	1	<		Ki	nM		5.0	CHEMBL2820	Homo sapiens	Coagulation factor XI	9606			Ki	nM	UO_0000065		5.0
	274954	17657254	[]	CHEMBL3705671	In Vitro Assay: The effectiveness of compounds of the present invention as inhibitors of the coagulation Factors XIa, VIIa, IXa, Xa, XIIa, plasma kallikrein or thrombin, can be determined using a relevant purified serine protease, respectively, and an appropriate synthetic substrate. The rate of hydrolysis of the chromogenic or fluorogenic substrate by the relevant serine protease was measured bo…	B			BAO_0000192	BAO_0000357	single protein format	COC(=O)Nc1ccc2c(c1)NC(=O)CC/C=C/C[C@H](N1CCC(c3cc(Cl)ccn3)NC1=O)c1nc-2c[nH]1			CHEMBL3638876		2014	{'bei': '13.84', 'le': '0.27', 'lle': '2.43', 'sei': '5.39'}	CHEMBL3647403		CHEMBL3647403	7.61	0	http://www.openphacts.org/units/Nanomolar	2520657	=	37	1	=		Ki	nM		24.42	CHEMBL2820	Homo sapiens	Coagulation factor XI	9606			Ki	nM	UO_0000065		24.42
	274955	17657255	[]	CHEMBL3705671	In Vitro Assay: The effectiveness of compounds of the present invention as inhibitors of the coagulation Factors XIa, VIIa, IXa, Xa, XIIa, plasma kallikrein or thrombin, can be determined using a relevant purified serine protease, respectively, and an appropriate synthetic substrate. The rate of hydrolysis of the chromogenic or fluorogenic substrate by the relevant serine protease was measured bo…	B			BAO_0000192	BAO_0000357	single protein format	COC(=O)Nc1ccc2c(c1)NC(=O)CC/C=C/C[C@H](N1CC[C@H](c3c(F)ccc(Cl)c3F)NC1=O)c1nc-2c[nH]1			CHEMBL3638876		2014		CHEMBL3647404		CHEMBL3647404		0	http://www.openphacts.org/units/Nanomolar	2520658	<	37	1	<		Ki	nM		5.0	CHEMBL2820	Homo sapiens	Coagulation factor XI	9606			Ki	nM	UO_0000065		5.0
	274956	17657256	[]	CHEMBL3705671	In Vitro Assay: The effectiveness of compounds of the present invention as inhibitors of the coagulation Factors XIa, VIIa, IXa, Xa, XIIa, plasma kallikrein or thrombin, can be determined using a relevant purified serine protease, respectively, and an appropriate synthetic substrate. The rate of hydrolysis of the chromogenic or fluorogenic substrate by the relevant serine protease was measured bo…	B			BAO_0000192	BAO_0000357	single protein format	COC(=O)Nc1ccc2c(c1)NC(=O)[C@H](C)CCC[C@H](N1CCC(c3nccc(Cl)c3F)NC1=O)c1nc-2c[nH]1			CHEMBL3638876		2014		CHEMBL3647405		CHEMBL3647405		0	http://www.openphacts.org/units/Nanomolar	2520659	<	37	1	<		Ki	nM		5.0	CHEMBL2820	Homo sapiens	Coagulation factor XI	9606			Ki	nM	UO_0000065		5.0
	274957	17657257	[]	CHEMBL3705671	In Vitro Assay: The effectiveness of compounds of the present invention as inhibitors of the coagulation Factors XIa, VIIa, IXa, Xa, XIIa, plasma kallikrein or thrombin, can be determined using a relevant purified serine protease, respectively, and an appropriate synthetic substrate. The rate of hydrolysis of the chromogenic or fluorogenic substrate by the relevant serine protease was measured bo…	B			BAO_0000192	BAO_0000357	single protein format	COC(=O)Nc1ccc2c(c1)NC(=O)[C@H](C)CCC[C@H](N1CC[C@@H](c3c(F)ccc(Cl)c3F)NC1=O)c1nc-2c[nH]1			CHEMBL3638876		2014		CHEMBL3647406		CHEMBL3647406		0	http://www.openphacts.org/units/Nanomolar	2520660	<	37	1	<		Ki	nM		5.0	CHEMBL2820	Homo sapiens	Coagulation factor XI	9606			Ki	nM	UO_0000065		5.0
	274958	17657258	[]	CHEMBL3705671	In Vitro Assay: The effectiveness of compounds of the present invention as inhibitors of the coagulation Factors XIa, VIIa, IXa, Xa, XIIa, plasma kallikrein or thrombin, can be determined using a relevant purified serine protease, respectively, and an appropriate synthetic substrate. The rate of hydrolysis of the chromogenic or fluorogenic substrate by the relevant serine protease was measured bo…	B			BAO_0000192	BAO_0000357	single protein format	COC(=O)Nc1ccc2c(c1)NC(=O)[C@H](C)CCC[C@H](N1CC[C@@H](c3nccc(Cl)c3F)N(C)C1=O)c1nc-2c[nH]1			CHEMBL3638876		2014	{'bei': '11.10', 'le': '0.22', 'lle': '0.74', 'sei': '4.89'}	CHEMBL3647407		CHEMBL3647407	6.48	0	http://www.openphacts.org/units/Nanomolar	2520661	=	37	1	=		Ki	nM		329.8	CHEMBL2820	Homo sapiens	Coagulation factor XI	9606			Ki	nM	UO_0000065		329.8
	274959	17657259	[]	CHEMBL3705671	In Vitro Assay: The effectiveness of compounds of the present invention as inhibitors of the coagulation Factors XIa, VIIa, IXa, Xa, XIIa, plasma kallikrein or thrombin, can be determined using a relevant purified serine protease, respectively, and an appropriate synthetic substrate. The rate of hydrolysis of the chromogenic or fluorogenic substrate by the relevant serine protease was measured bo…	B			BAO_0000192	BAO_0000357	single protein format	COC(=O)Nc1ccc2c(c1)NC(=O)[C@H](C)CCC[C@H](N1CC[C@H](c3nccc(Cl)c3F)N(C)C1=O)c1nc-2c[nH]1			CHEMBL3638876		2014	{'bei': '12.91', 'le': '0.25', 'lle': '1.80', 'sei': '5.69'}	CHEMBL3647408		CHEMBL3647408	7.54	0	http://www.openphacts.org/units/Nanomolar	2520662	=	37	1	=		Ki	nM		28.79	CHEMBL2820	Homo sapiens	Coagulation factor XI	9606			Ki	nM	UO_0000065		28.79
	274960	17657260	[]	CHEMBL3705671	In Vitro Assay: The effectiveness of compounds of the present invention as inhibitors of the coagulation Factors XIa, VIIa, IXa, Xa, XIIa, plasma kallikrein or thrombin, can be determined using a relevant purified serine protease, respectively, and an appropriate synthetic substrate. The rate of hydrolysis of the chromogenic or fluorogenic substrate by the relevant serine protease was measured bo…	B			BAO_0000192	BAO_0000357	single protein format	COC(=O)Nc1ccc2c(c1)NC(=O)CC/C=C/C[C@H](N1CC[C@H](c3cc(Cl)ccc3OC(F)F)OC1=O)c1nc-2c[nH]1			CHEMBL3638876		2014	{'bei': '13.19', 'le': '0.26', 'lle': '1.32', 'sei': '6.03'}	CHEMBL3647409		CHEMBL3647409	8.13	0	http://www.openphacts.org/units/Nanomolar	2520663	=	37	1	=		Ki	nM		7.46	CHEMBL2820	Homo sapiens	Coagulation factor XI	9606			Ki	nM	UO_0000065		7.46
	274961	17657261	[]	CHEMBL3705671	In Vitro Assay: The effectiveness of compounds of the present invention as inhibitors of the coagulation Factors XIa, VIIa, IXa, Xa, XIIa, plasma kallikrein or thrombin, can be determined using a relevant purified serine protease, respectively, and an appropriate synthetic substrate. The rate of hydrolysis of the chromogenic or fluorogenic substrate by the relevant serine protease was measured bo…	B			BAO_0000192	BAO_0000357	single protein format	COC(=O)Nc1ccc2c(c1)N[C@@H](C(=O)OC)CCCC[C@H](N1CCC(c3cccc(Cl)c3)OC1=O)c1nc-2c(C#N)[nH]1			CHEMBL3638876		2014	{'bei': '12.97', 'le': '0.25', 'lle': '1.94', 'sei': '4.96'}	CHEMBL3647410		CHEMBL3647410	7.88	0	http://www.openphacts.org/units/Nanomolar	2520664	=	37	1	=		Ki	nM		13.35	CHEMBL2820	Homo sapiens	Coagulation factor XI	9606			Ki	nM	UO_0000065		13.35
	274962	17657262	[]	CHEMBL3705671	In Vitro Assay: The effectiveness of compounds of the present invention as inhibitors of the coagulation Factors XIa, VIIa, IXa, Xa, XIIa, plasma kallikrein or thrombin, can be determined using a relevant purified serine protease, respectively, and an appropriate synthetic substrate. The rate of hydrolysis of the chromogenic or fluorogenic substrate by the relevant serine protease was measured bo…	B			BAO_0000192	BAO_0000357	single protein format	COC(=O)Nc1ccc2c(c1)NC(=O)CC/C=C/C[C@H](N1CCC(C)(c3c(F)ccc(Cl)c3F)OC1=O)c1nc-2c(Cl)[nH]1			CHEMBL3638876		2014	{'bei': '9.01', 'le': '0.18', 'lle': '-1.60', 'sei': '4.55'}	CHEMBL3647401		CHEMBL3647401	5.71	0	http://www.openphacts.org/units/Nanomolar	2520655	=	37	1	=		Ki	nM		1926.0	CHEMBL2820	Homo sapiens	Coagulation factor XI	9606			Ki	nM	UO_0000065		1926.0
	274963	17657263	[]	CHEMBL3705671	In Vitro Assay: The effectiveness of compounds of the present invention as inhibitors of the coagulation Factors XIa, VIIa, IXa, Xa, XIIa, plasma kallikrein or thrombin, can be determined using a relevant purified serine protease, respectively, and an appropriate synthetic substrate. The rate of hydrolysis of the chromogenic or fluorogenic substrate by the relevant serine protease was measured bo…	B			BAO_0000192	BAO_0000357	single protein format	COC(=O)Nc1ccc2c(c1)NC(=O)[C@H](C)CCC[C@H](N1CC[C@@H](c3c(F)ccc(Cl)c3F)OC1=O)c1cc-2ccn1			CHEMBL3638876		2014		CHEMBL3647411		CHEMBL3647411		0	http://www.openphacts.org/units/Nanomolar	2520665	<	37	1	<		Ki	nM		5.0	CHEMBL2820	Homo sapiens	Coagulation factor XI	9606			Ki	nM	UO_0000065		5.0
	274964	17657264	[]	CHEMBL3705671	In Vitro Assay: The effectiveness of compounds of the present invention as inhibitors of the coagulation Factors XIa, VIIa, IXa, Xa, XIIa, plasma kallikrein or thrombin, can be determined using a relevant purified serine protease, respectively, and an appropriate synthetic substrate. The rate of hydrolysis of the chromogenic or fluorogenic substrate by the relevant serine protease was measured bo…	B			BAO_0000192	BAO_0000357	single protein format	COC(=O)Nc1ccc2c(c1)NC(=O)[C@@H](C)CCC[C@H](N1CC[C@@H](c3c(F)ccc(Cl)c3F)OC1=O)c1ccnc-2c1			CHEMBL3638876		2014	{'bei': '13.38', 'le': '0.26', 'lle': '0.78', 'sei': '7.30'}	CHEMBL3647412		CHEMBL3647412	8.02	0	http://www.openphacts.org/units/Nanomolar	2520666	=	37	1	=		Ki	nM		9.6	CHEMBL2820	Homo sapiens	Coagulation factor XI	9606			Ki	nM	UO_0000065		9.6
	274965	17657265	[]	CHEMBL3705671	In Vitro Assay: The effectiveness of compounds of the present invention as inhibitors of the coagulation Factors XIa, VIIa, IXa, Xa, XIIa, plasma kallikrein or thrombin, can be determined using a relevant purified serine protease, respectively, and an appropriate synthetic substrate. The rate of hydrolysis of the chromogenic or fluorogenic substrate by the relevant serine protease was measured bo…	B			BAO_0000192	BAO_0000357	single protein format	COC(=O)Nc1ccc2c(c1)NC(=O)[C@H](C)CCC[C@H](N1CCC(c3c(C(F)(F)F)ccc(Cl)c3F)OC1=O)c1cc-2ccn1			CHEMBL3638876		2014	{'bei': '11.03', 'le': '0.22', 'lle': '-0.96', 'sei': '6.52'}	CHEMBL3647413		CHEMBL3647413	7.16	0	http://www.openphacts.org/units/Nanomolar	2520667	=	37	1	=		Ki	nM		69.32	CHEMBL2820	Homo sapiens	Coagulation factor XI	9606			Ki	nM	UO_0000065		69.32
	274966	17657266	[]	CHEMBL3705671	In Vitro Assay: The effectiveness of compounds of the present invention as inhibitors of the coagulation Factors XIa, VIIa, IXa, Xa, XIIa, plasma kallikrein or thrombin, can be determined using a relevant purified serine protease, respectively, and an appropriate synthetic substrate. The rate of hydrolysis of the chromogenic or fluorogenic substrate by the relevant serine protease was measured bo…	B			BAO_0000192	BAO_0000357	single protein format	COC(=O)Nc1ccc2c(c1)NC(=O)CCCC[C@H](N1CCC(c3cccc(Cl)c3)CC1=O)c1nc-2c[nH]1			CHEMBL3638876		2014	{'bei': '14.97', 'le': '0.29', 'lle': '2.15', 'sei': '6.89'}	CHEMBL3647414		CHEMBL3647414	8.02	0	http://www.openphacts.org/units/Nanomolar	2520668	=	37	1	=		Ki	nM		9.48	CHEMBL2820	Homo sapiens	Coagulation factor XI	9606			Ki	nM	UO_0000065		9.48
	274967	17657267	[]	CHEMBL3705671	In Vitro Assay: The effectiveness of compounds of the present invention as inhibitors of the coagulation Factors XIa, VIIa, IXa, Xa, XIIa, plasma kallikrein or thrombin, can be determined using a relevant purified serine protease, respectively, and an appropriate synthetic substrate. The rate of hydrolysis of the chromogenic or fluorogenic substrate by the relevant serine protease was measured bo…	B			BAO_0000192	BAO_0000357	single protein format	COC(=O)Nc1ccc2c(c1)NC(=O)[C@H](C)CCC[C@H](N1CCC(c3cccc(Cl)c3)CC1=O)c1cc-2ccn1			CHEMBL3638876		2014		CHEMBL3647415		CHEMBL3647415		0	http://www.openphacts.org/units/Nanomolar	2520669	<	37	1	<		Ki	nM		5.0	CHEMBL2820	Homo sapiens	Coagulation factor XI	9606			Ki	nM	UO_0000065		5.0
	274968	17657268	[]	CHEMBL3705671	In Vitro Assay: The effectiveness of compounds of the present invention as inhibitors of the coagulation Factors XIa, VIIa, IXa, Xa, XIIa, plasma kallikrein or thrombin, can be determined using a relevant purified serine protease, respectively, and an appropriate synthetic substrate. The rate of hydrolysis of the chromogenic or fluorogenic substrate by the relevant serine protease was measured bo…	B			BAO_0000192	BAO_0000357	single protein format	COC(=O)Nc1ccc2c(c1)NC(=O)CC/C=C/C[C@H](N1CCN(c3cccc(Cl)c3)C(C)C1=O)c1nc-2c[nH]1			CHEMBL3638876		2014	{'bei': '10.67', 'le': '0.21', 'lle': '0.64', 'sei': '5.02'}	CHEMBL3647416		CHEMBL3647416	6.01	0	http://www.openphacts.org/units/Nanomolar	2520670	=	37	1	=		Ki	nM		983.8	CHEMBL2820	Homo sapiens	Coagulation factor XI	9606			Ki	nM	UO_0000065		983.8
	279132	17661477	[]	CHEMBL3706025	In Vitro Assay: The effectiveness of compounds of the present invention as inhibitors of the coagulation Factors XIa, VIIa, IXa, Xa, XIIa, plasma kallikrein or thrombin, can be determined using a relevant purified serine protease, respectively, and an appropriate synthetic substrate. The rate of hydrolysis of the chromogenic or fluorogenic substrate by the relevant serine protease was measured bo…	B			BAO_0000192	BAO_0000357	single protein format	NC[C@H]1CC[C@H](C(=O)N[C@H]2C/C=C/CCCc3ccccc3-c3c[nH]c2n3)CC1			CHEMBL3638593		2015	{'bei': '13.27', 'le': '0.25', 'lle': '0.93', 'sei': '6.22'}	CHEMBL3699159		CHEMBL3699159	5.21	0	http://www.openphacts.org/units/Nanomolar	2576301	=	37	1	=		Ki	nM		6174.0	CHEMBL2820	Homo sapiens	Coagulation factor XI	9606			Ki	nM	UO_0000065		6174.0
	279133	17661478	[]	CHEMBL3706025	In Vitro Assay: The effectiveness of compounds of the present invention as inhibitors of the coagulation Factors XIa, VIIa, IXa, Xa, XIIa, plasma kallikrein or thrombin, can be determined using a relevant purified serine protease, respectively, and an appropriate synthetic substrate. The rate of hydrolysis of the chromogenic or fluorogenic substrate by the relevant serine protease was measured bo…	B			BAO_0000192	BAO_0000357	single protein format	COC(=O)Nc1ccc2c(c1)CCC/C=C/C[C@H](NC(=O)/C=C/c1cc(Cl)ccc1-n1cnnn1)c1nc-2c[nH]1			CHEMBL3638593		2015	{'bei': '11.08', 'le': '0.21', 'lle': '1.16', 'sei': '4.44'}	CHEMBL3699160		CHEMBL3699160	6.20	0	http://www.openphacts.org/units/Nanomolar	2576302	=	37	1	=		Ki	nM		636.0	CHEMBL2820	Homo sapiens	Coagulation factor XI	9606			Ki	nM	UO_0000065		636.0
	279134	17661479	[]	CHEMBL3706025	In Vitro Assay: The effectiveness of compounds of the present invention as inhibitors of the coagulation Factors XIa, VIIa, IXa, Xa, XIIa, plasma kallikrein or thrombin, can be determined using a relevant purified serine protease, respectively, and an appropriate synthetic substrate. The rate of hydrolysis of the chromogenic or fluorogenic substrate by the relevant serine protease was measured bo…	B			BAO_0000192	BAO_0000357	single protein format	COC(=O)Nc1ccc2c(c1)CCCCCC[C@H](NC(=O)/C=C/c1cc(Cl)ccc1-n1cnnn1)c1nc-2c[nH]1			CHEMBL3638593		2015	{'bei': '13.31', 'le': '0.25', 'lle': '2.21', 'sei': '5.35'}	CHEMBL3699161		CHEMBL3699161	7.47	0	http://www.openphacts.org/units/Nanomolar	2576303	=	37	1	=		Ki	nM		34.0	CHEMBL2820	Homo sapiens	Coagulation factor XI	9606			Ki	nM	UO_0000065		34.0
	279135	17661480	[]	CHEMBL3706025	In Vitro Assay: The effectiveness of compounds of the present invention as inhibitors of the coagulation Factors XIa, VIIa, IXa, Xa, XIIa, plasma kallikrein or thrombin, can be determined using a relevant purified serine protease, respectively, and an appropriate synthetic substrate. The rate of hydrolysis of the chromogenic or fluorogenic substrate by the relevant serine protease was measured bo…	B			BAO_0000192	BAO_0000357	single protein format	COC(=O)Nc1ccc2c(c1)OCCCCC[C@H](NC(=O)/C=C/c1cc(Cl)ccc1-n1cnnn1)c1nc-2c(Cl)[nH]1			CHEMBL3638593		2015	{'bei': '11.05', 'le': '0.22', 'lle': '1.24', 'sei': '4.43'}	CHEMBL3699162		CHEMBL3699162	6.60	0	http://www.openphacts.org/units/Nanomolar	2576304	=	37	1	=		Ki	nM		249.0	CHEMBL2820	Homo sapiens	Coagulation factor XI	9606			Ki	nM	UO_0000065		249.0
	279136	17661481	[]	CHEMBL3706025	In Vitro Assay: The effectiveness of compounds of the present invention as inhibitors of the coagulation Factors XIa, VIIa, IXa, Xa, XIIa, plasma kallikrein or thrombin, can be determined using a relevant purified serine protease, respectively, and an appropriate synthetic substrate. The rate of hydrolysis of the chromogenic or fluorogenic substrate by the relevant serine protease was measured bo…	B			BAO_0000192	BAO_0000357	single protein format	COC(=O)Nc1ccc2c(c1)NCCCCC[C@H](NC(=O)/C=C/c1cc(Cl)ccc1-n1cnnn1)c1nc-2c[nH]1			CHEMBL3638593		2015	{'bei': '14.63', 'le': '0.28', 'lle': '3.48', 'sei': '5.42'}	CHEMBL3699163		CHEMBL3699163	8.22	0	http://www.openphacts.org/units/Nanomolar	2576305	=	37	1	=		Ki	nM		6.0	CHEMBL2820	Homo sapiens	Coagulation factor XI	9606			Ki	nM	UO_0000065		6.0
	279137	17661482	[]	CHEMBL3706025	In Vitro Assay: The effectiveness of compounds of the present invention as inhibitors of the coagulation Factors XIa, VIIa, IXa, Xa, XIIa, plasma kallikrein or thrombin, can be determined using a relevant purified serine protease, respectively, and an appropriate synthetic substrate. The rate of hydrolysis of the chromogenic or fluorogenic substrate by the relevant serine protease was measured bo…	B			BAO_0000192	BAO_0000357	single protein format	COC(=O)Nc1ccc2c(c1)NS(=O)(=O)C/C=C\C[C@H](NC(=O)/C=C/c1cc(Cl)ccc1-n1cnnn1)c1nc-2c[nH]1			CHEMBL3638593		2015	{'bei': '11.50', 'le': '0.23', 'lle': '3.56', 'sei': '3.78'}	CHEMBL3699164		CHEMBL3699164	7.02	0	http://www.openphacts.org/units/Nanomolar	2576306	=	37	1	=		Ki	nM		96.0	CHEMBL2820	Homo sapiens	Coagulation factor XI	9606			Ki	nM	UO_0000065		96.0
	279138	17661483	[]	CHEMBL3706025	In Vitro Assay: The effectiveness of compounds of the present invention as inhibitors of the coagulation Factors XIa, VIIa, IXa, Xa, XIIa, plasma kallikrein or thrombin, can be determined using a relevant purified serine protease, respectively, and an appropriate synthetic substrate. The rate of hydrolysis of the chromogenic or fluorogenic substrate by the relevant serine protease was measured bo…	B			BAO_0000192	BAO_0000357	single protein format	COC(=O)Nc1ccc2c(c1)NCC(F)(F)C(=O)NC[C@H](NC(=O)/C=C/c1cc(Cl)ccc1-n1cnnn1)c1nc-2c[nH]1			CHEMBL3638593		2015	{'bei': '8.72', 'le': '0.17', 'lle': '2.42', 'sei': '2.96'}	CHEMBL3699165		CHEMBL3699165	5.34	0	http://www.openphacts.org/units/Nanomolar	2576307	=	37	1	=		Ki	nM		4515.0	CHEMBL2820	Homo sapiens	Coagulation factor XI	9606			Ki	nM	UO_0000065		4515.0
	279139	17661484	[]	CHEMBL3706025	In Vitro Assay: The effectiveness of compounds of the present invention as inhibitors of the coagulation Factors XIa, VIIa, IXa, Xa, XIIa, plasma kallikrein or thrombin, can be determined using a relevant purified serine protease, respectively, and an appropriate synthetic substrate. The rate of hydrolysis of the chromogenic or fluorogenic substrate by the relevant serine protease was measured bo…	B			BAO_0000192	BAO_0000357	single protein format	COC(=O)Nc1ccc2c(c1)NC(=O)CCC(C)CC[C@H](NC(=O)/C=C/c1cc(Cl)ccc1-n1cnnn1)c1nc-2c[nH]1			CHEMBL3638593		2015		CHEMBL3699199		CHEMBL3699199		0	http://www.openphacts.org/units/Nanomolar	2576341	<	37	1	<		Ki	nM		5.0	CHEMBL2820	Homo sapiens	Coagulation factor XI	9606			Ki	nM	UO_0000065		5.0
	279140	17661485	[]	CHEMBL3706025	In Vitro Assay: The effectiveness of compounds of the present invention as inhibitors of the coagulation Factors XIa, VIIa, IXa, Xa, XIIa, plasma kallikrein or thrombin, can be determined using a relevant purified serine protease, respectively, and an appropriate synthetic substrate. The rate of hydrolysis of the chromogenic or fluorogenic substrate by the relevant serine protease was measured bo…	B			BAO_0000192	BAO_0000357	single protein format	COC(=O)Nc1ccc2c(c1)NC(=O)CC/C=C/CC(NC(=O)/C=C/c1cc(Cl)ccc1-n1cnnn1)c1cc(Cl)nnc1-2			CHEMBL3638593		2015	{'bei': '9.42', 'le': '0.19', 'lle': '0.83', 'sei': '3.60'}	CHEMBL3699166		CHEMBL3699166	5.98	0	http://www.openphacts.org/units/Nanomolar	2576308	=	37	1	=		Ki	nM		1057.0	CHEMBL2820	Homo sapiens	Coagulation factor XI	9606			Ki	nM	UO_0000065		1057.0
	279141	17661486	[]	CHEMBL3706025	In Vitro Assay: The effectiveness of compounds of the present invention as inhibitors of the coagulation Factors XIa, VIIa, IXa, Xa, XIIa, plasma kallikrein or thrombin, can be determined using a relevant purified serine protease, respectively, and an appropriate synthetic substrate. The rate of hydrolysis of the chromogenic or fluorogenic substrate by the relevant serine protease was measured bo…	B			BAO_0000192	BAO_0000357	single protein format	COC(=O)Nc1ccc2c(c1)NC(=O)CC/C=C/C[C@H](NC(=O)[C@H]1CC[C@H](CN)CC1)c1cc-2ccn1			CHEMBL3638593		2015		CHEMBL3699167		CHEMBL3699167		0	http://www.openphacts.org/units/Nanomolar	2576309	<	37	1	<		Ki	nM		5.0	CHEMBL2820	Homo sapiens	Coagulation factor XI	9606			Ki	nM	UO_0000065		5.0
	279142	17661487	[]	CHEMBL3706025	In Vitro Assay: The effectiveness of compounds of the present invention as inhibitors of the coagulation Factors XIa, VIIa, IXa, Xa, XIIa, plasma kallikrein or thrombin, can be determined using a relevant purified serine protease, respectively, and an appropriate synthetic substrate. The rate of hydrolysis of the chromogenic or fluorogenic substrate by the relevant serine protease was measured bo…	B			BAO_0000192	BAO_0000357	single protein format	COC(=O)Nc1ccc2c(c1)NC(=O)CC/C=C/CC(NC(=O)/C=C/c1cc(Cl)ccc1-n1cnnn1)c1cccc-2c1			CHEMBL3638593		2015		CHEMBL3699168		CHEMBL3699168		0	http://www.openphacts.org/units/Nanomolar	2576310	<	37	1	<		Ki	nM		5.0	CHEMBL2820	Homo sapiens	Coagulation factor XI	9606			Ki	nM	UO_0000065		5.0
	279143	17661488	[]	CHEMBL3706025	In Vitro Assay: The effectiveness of compounds of the present invention as inhibitors of the coagulation Factors XIa, VIIa, IXa, Xa, XIIa, plasma kallikrein or thrombin, can be determined using a relevant purified serine protease, respectively, and an appropriate synthetic substrate. The rate of hydrolysis of the chromogenic or fluorogenic substrate by the relevant serine protease was measured bo…	B			BAO_0000192	BAO_0000357	single protein format	O=C(/C=C/c1cc(Cl)ccc1-n1cnnn1)N[C@H]1C/C=C/COC(=O)Nc2ccccc2-c2nc1[nH]c2Cl			CHEMBL3638593		2015		CHEMBL3699169		CHEMBL3699169		0	http://www.openphacts.org/units/Nanomolar	2576311	<	37	1	<		Ki	nM		5.0	CHEMBL2820	Homo sapiens	Coagulation factor XI	9606			Ki	nM	UO_0000065		5.0
	279144	17661489	[]	CHEMBL3706025	In Vitro Assay: The effectiveness of compounds of the present invention as inhibitors of the coagulation Factors XIa, VIIa, IXa, Xa, XIIa, plasma kallikrein or thrombin, can be determined using a relevant purified serine protease, respectively, and an appropriate synthetic substrate. The rate of hydrolysis of the chromogenic or fluorogenic substrate by the relevant serine protease was measured bo…	B			BAO_0000192	BAO_0000357	single protein format	O=C(/C=C/c1cc(Cl)ccc1-n1cnnn1)N[C@H]1C/C=C/CCC(=O)Nc2ccccc2-c2nnc1o2			CHEMBL3638593		2015	{'bei': '14.71', 'le': '0.28', 'lle': '3.68', 'sei': '5.40'}	CHEMBL3699170		CHEMBL3699170	7.60	0	http://www.openphacts.org/units/Nanomolar	2576312	=	37	1	=		Ki	nM		25.0	CHEMBL2820	Homo sapiens	Coagulation factor XI	9606			Ki	nM	UO_0000065		25.0
	279145	17661490	[]	CHEMBL3706025	In Vitro Assay: The effectiveness of compounds of the present invention as inhibitors of the coagulation Factors XIa, VIIa, IXa, Xa, XIIa, plasma kallikrein or thrombin, can be determined using a relevant purified serine protease, respectively, and an appropriate synthetic substrate. The rate of hydrolysis of the chromogenic or fluorogenic substrate by the relevant serine protease was measured bo…	B			BAO_0000192	BAO_0000357	single protein format	COC(=O)Nc1ccc2c(c1)NC(=O)CC/C=C/C[C@H](NC(=O)c1ccc(C#N)cc1)c1nc-2c(Cl)[nH]1			CHEMBL3638593		2015	{'bei': '11.59', 'le': '0.22', 'lle': '1.09', 'sei': '4.04'}	CHEMBL3699171		CHEMBL3699171	6.02	0	http://www.openphacts.org/units/Nanomolar	2576313	=	37	1	=		Ki	nM		962.0	CHEMBL2820	Homo sapiens	Coagulation factor XI	9606			Ki	nM	UO_0000065		962.0
	279146	17661491	[]	CHEMBL3706025	In Vitro Assay: The effectiveness of compounds of the present invention as inhibitors of the coagulation Factors XIa, VIIa, IXa, Xa, XIIa, plasma kallikrein or thrombin, can be determined using a relevant purified serine protease, respectively, and an appropriate synthetic substrate. The rate of hydrolysis of the chromogenic or fluorogenic substrate by the relevant serine protease was measured bo…	B			BAO_0000192	BAO_0000357	single protein format	COC(=O)Nc1ccc2c(c1)NC(=O)CC(O)C(O)C[C@H](NC(=O)/C=C/c1cc(Cl)ccc1-n1cnnn1)c1nc-2c[nH]1			CHEMBL3638593		2015	{'bei': '11.05', 'le': '0.21', 'lle': '4.51', 'sei': '3.21'}	CHEMBL3699172		CHEMBL3699172	6.72	0	http://www.openphacts.org/units/Nanomolar	2576314	=	37	1	=		Ki	nM		192.0	CHEMBL2820	Homo sapiens	Coagulation factor XI	9606			Ki	nM	UO_0000065		192.0
	279147	17661492	[]	CHEMBL3706025	In Vitro Assay: The effectiveness of compounds of the present invention as inhibitors of the coagulation Factors XIa, VIIa, IXa, Xa, XIIa, plasma kallikrein or thrombin, can be determined using a relevant purified serine protease, respectively, and an appropriate synthetic substrate. The rate of hydrolysis of the chromogenic or fluorogenic substrate by the relevant serine protease was measured bo…	B			BAO_0000192	BAO_0000357	single protein format	O=C(/C=C/c1cc(Cl)ccc1-n1cnnn1)N[C@H]1CCCCC(=O)Nc2cnccc2-c2ccnc1c2			CHEMBL3638593		2015	{'bei': '14.95', 'le': '0.28', 'lle': '3.54', 'sei': '6.03'}	CHEMBL3699173		CHEMBL3699173	7.70	0	http://www.openphacts.org/units/Nanomolar	2576315	=	37	1	=		Ki	nM		20.0	CHEMBL2820	Homo sapiens	Coagulation factor XI	9606			Ki	nM	UO_0000065		20.0
	279148	17661493	[]	CHEMBL3706025	In Vitro Assay: The effectiveness of compounds of the present invention as inhibitors of the coagulation Factors XIa, VIIa, IXa, Xa, XIIa, plasma kallikrein or thrombin, can be determined using a relevant purified serine protease, respectively, and an appropriate synthetic substrate. The rate of hydrolysis of the chromogenic or fluorogenic substrate by the relevant serine protease was measured bo…	B			BAO_0000192	BAO_0000357	single protein format	COC(=O)Nc1ccc2c(c1)NC(=O)C/C=C/CC(NC(=O)/C=C/c1cc(Cl)ccc1-n1cnnn1)c1cc-2nc(C)n1			CHEMBL3638593		2015	{'bei': '11.34', 'le': '0.22', 'lle': '2.38', 'sei': '4.10'}	CHEMBL3699174		CHEMBL3699174	6.80	0	http://www.openphacts.org/units/Nanomolar	2576316	=	37	1	=		Ki	nM		157.0	CHEMBL2820	Homo sapiens	Coagulation factor XI	9606			Ki	nM	UO_0000065		157.0
	279149	17661494	[]	CHEMBL3706025	In Vitro Assay: The effectiveness of compounds of the present invention as inhibitors of the coagulation Factors XIa, VIIa, IXa, Xa, XIIa, plasma kallikrein or thrombin, can be determined using a relevant purified serine protease, respectively, and an appropriate synthetic substrate. The rate of hydrolysis of the chromogenic or fluorogenic substrate by the relevant serine protease was measured bo…	B			BAO_0000192	BAO_0000357	single protein format	COC(=O)Nc1ccc2c(c1)NC(=O)CCCC[C@H](NC(=O)c1ccc(C(=N)N)cc1)c1nc-2c[nH]1			CHEMBL3638593		2015		CHEMBL3699200		CHEMBL3699200		0	http://www.openphacts.org/units/Nanomolar	2576342	<	37	1	<		Ki	nM		5.0	CHEMBL2820	Homo sapiens	Coagulation factor XI	9606			Ki	nM	UO_0000065		5.0
	279150	17661495	[]	CHEMBL3706025	In Vitro Assay: The effectiveness of compounds of the present invention as inhibitors of the coagulation Factors XIa, VIIa, IXa, Xa, XIIa, plasma kallikrein or thrombin, can be determined using a relevant purified serine protease, respectively, and an appropriate synthetic substrate. The rate of hydrolysis of the chromogenic or fluorogenic substrate by the relevant serine protease was measured bo…	B			BAO_0000192	BAO_0000357	single protein format	COC(=O)Nc1ccc2c(c1)NC(=O)CCCC[C@H](NC(=O)/C=C/c1cc(Cl)ccc1-n1ccnn1)c1nc-2c[nH]1			CHEMBL3638593		2015		CHEMBL3699201		CHEMBL3699201		0	http://www.openphacts.org/units/Nanomolar	2576343	<	37	1	<		Ki	nM		5.0	CHEMBL2820	Homo sapiens	Coagulation factor XI	9606			Ki	nM	UO_0000065		5.0
	279151	17661496	[]	CHEMBL3706025	In Vitro Assay: The effectiveness of compounds of the present invention as inhibitors of the coagulation Factors XIa, VIIa, IXa, Xa, XIIa, plasma kallikrein or thrombin, can be determined using a relevant purified serine protease, respectively, and an appropriate synthetic substrate. The rate of hydrolysis of the chromogenic or fluorogenic substrate by the relevant serine protease was measured bo…	B			BAO_0000192	BAO_0000357	single protein format	COC(=O)Nc1ccc2c(c1)NC(=O)CCCC[C@H](NC(=O)c1cc(-c3cccc(Cl)c3)no1)c1nc-2c[nH]1			CHEMBL3638593		2015	{'bei': '10.43', 'le': '0.20', 'lle': '0.18', 'sei': '3.79'}	CHEMBL3699202		CHEMBL3699202	5.73	0	http://www.openphacts.org/units/Nanomolar	2576344	=	37	1	=		Ki	nM		1872.0	CHEMBL2820	Homo sapiens	Coagulation factor XI	9606			Ki	nM	UO_0000065		1872.0
	279152	17661497	[]	CHEMBL3706025	In Vitro Assay: The effectiveness of compounds of the present invention as inhibitors of the coagulation Factors XIa, VIIa, IXa, Xa, XIIa, plasma kallikrein or thrombin, can be determined using a relevant purified serine protease, respectively, and an appropriate synthetic substrate. The rate of hydrolysis of the chromogenic or fluorogenic substrate by the relevant serine protease was measured bo…	B			BAO_0000192	BAO_0000357	single protein format	COC(=O)Nc1ccc2c(c1)NC(=O)CCCC[C@H](NC(=O)c1cn(-c3cccc(Cl)c3)nn1)c1nc-2c[nH]1			CHEMBL3638593		2015	{'bei': '12.14', 'le': '0.23', 'lle': '2.19', 'sei': '4.27'}	CHEMBL3699203		CHEMBL3699203	6.66	0	http://www.openphacts.org/units/Nanomolar	2576345	=	37	1	=		Ki	nM		217.0	CHEMBL2820	Homo sapiens	Coagulation factor XI	9606			Ki	nM	UO_0000065		217.0
	279153	17661498	[]	CHEMBL3706025	In Vitro Assay: The effectiveness of compounds of the present invention as inhibitors of the coagulation Factors XIa, VIIa, IXa, Xa, XIIa, plasma kallikrein or thrombin, can be determined using a relevant purified serine protease, respectively, and an appropriate synthetic substrate. The rate of hydrolysis of the chromogenic or fluorogenic substrate by the relevant serine protease was measured bo…	B			BAO_0000192	BAO_0000357	single protein format	COC(=O)Nc1ccc2c(c1)NC(=O)CCCC[C@H](NC(=O)c1ccc3c(c1)CCCN3)c1nc-2c[nH]1			CHEMBL3638593		2015	{'bei': '12.95', 'le': '0.24', 'lle': '1.91', 'sei': '4.74'}	CHEMBL3699204		CHEMBL3699204	6.51	0	http://www.openphacts.org/units/Nanomolar	2576346	=	37	1	=		Ki	nM		311.0	CHEMBL2820	Homo sapiens	Coagulation factor XI	9606			Ki	nM	UO_0000065		311.0
	279154	17661499	[]	CHEMBL3706025	In Vitro Assay: The effectiveness of compounds of the present invention as inhibitors of the coagulation Factors XIa, VIIa, IXa, Xa, XIIa, plasma kallikrein or thrombin, can be determined using a relevant purified serine protease, respectively, and an appropriate synthetic substrate. The rate of hydrolysis of the chromogenic or fluorogenic substrate by the relevant serine protease was measured bo…	B			BAO_0000192	BAO_0000357	single protein format	COC(=O)Nc1ccc2c(c1)NC(=O)CCCC[C@H](NC(=O)c1ccc3ncccc3c1)c1nc-2c[nH]1			CHEMBL3638593		2015	{'bei': '11.10', 'le': '0.20', 'lle': '0.74', 'sei': '4.01'}	CHEMBL3699205		CHEMBL3699205	5.54	0	http://www.openphacts.org/units/Nanomolar	2576347	=	37	1	=		Ki	nM		2920.0	CHEMBL2820	Homo sapiens	Coagulation factor XI	9606			Ki	nM	UO_0000065		2920.0
	279155	17661500	[]	CHEMBL3706025	In Vitro Assay: The effectiveness of compounds of the present invention as inhibitors of the coagulation Factors XIa, VIIa, IXa, Xa, XIIa, plasma kallikrein or thrombin, can be determined using a relevant purified serine protease, respectively, and an appropriate synthetic substrate. The rate of hydrolysis of the chromogenic or fluorogenic substrate by the relevant serine protease was measured bo…	B			BAO_0000192	BAO_0000357	single protein format	COC(=O)Nc1ccc2c(c1)NC(=O)CCCC[C@H](NC(=O)c1cccc3ccccc13)c1nc-2c[nH]1			CHEMBL3638593		2015	{'bei': '12.97', 'le': '0.24', 'lle': '1.06', 'sei': '5.16'}	CHEMBL3699206		CHEMBL3699206	6.46	0	http://www.openphacts.org/units/Nanomolar	2576348	=	37	1	=		Ki	nM		351.0	CHEMBL2820	Homo sapiens	Coagulation factor XI	9606			Ki	nM	UO_0000065		351.0
	279156	17661501	[]	CHEMBL3706025	In Vitro Assay: The effectiveness of compounds of the present invention as inhibitors of the coagulation Factors XIa, VIIa, IXa, Xa, XIIa, plasma kallikrein or thrombin, can be determined using a relevant purified serine protease, respectively, and an appropriate synthetic substrate. The rate of hydrolysis of the chromogenic or fluorogenic substrate by the relevant serine protease was measured bo…	B			BAO_0000192	BAO_0000357	single protein format	COC(=O)Nc1ccc2c(c1)NC(=O)CCCC[C@H](NC(=O)c1c(F)cc3c(ncn3C)c1F)c1nc-2c(F)[nH]1			CHEMBL3638593		2015		CHEMBL3699207		CHEMBL3699207		0	http://www.openphacts.org/units/Nanomolar	2576349	<	37	1	<		Ki	nM		5.0	CHEMBL2820	Homo sapiens	Coagulation factor XI	9606			Ki	nM	UO_0000065		5.0
	279157	17661502	[]	CHEMBL3706025	In Vitro Assay: The effectiveness of compounds of the present invention as inhibitors of the coagulation Factors XIa, VIIa, IXa, Xa, XIIa, plasma kallikrein or thrombin, can be determined using a relevant purified serine protease, respectively, and an appropriate synthetic substrate. The rate of hydrolysis of the chromogenic or fluorogenic substrate by the relevant serine protease was measured bo…	B			BAO_0000192	BAO_0000357	single protein format	COC(=O)Nc1ccc2c(c1)NC(=O)C(C)CCC[C@H](NC(=O)c1c(F)cc3c(ncn3C)c1F)c1nc-2c(Cl)[nH]1			CHEMBL3638593		2015	{'bei': '13.96', 'le': '0.27', 'lle': '2.88', 'sei': '5.72'}	CHEMBL3699208		CHEMBL3699208	8.18	0	http://www.openphacts.org/units/Nanomolar	2576350	=	37	1	=		Ki	nM		6.6	CHEMBL2820	Homo sapiens	Coagulation factor XI	9606			Ki	nM	UO_0000065		6.6
	279158	17661503	[]	CHEMBL3706025	In Vitro Assay: The effectiveness of compounds of the present invention as inhibitors of the coagulation Factors XIa, VIIa, IXa, Xa, XIIa, plasma kallikrein or thrombin, can be determined using a relevant purified serine protease, respectively, and an appropriate synthetic substrate. The rate of hydrolysis of the chromogenic or fluorogenic substrate by the relevant serine protease was measured bo…	B			BAO_0000192	BAO_0000357	single protein format	COC(=O)Nc1ccc2c(c1)NC(=O)C(C)CCC[C@H](NC(=O)c1c(F)cc3c(ccn3C)c1F)c1nc-2c(Cl)[nH]1			CHEMBL3638593		2015		CHEMBL3639980		CHEMBL3639980		0	http://www.openphacts.org/units/Nanomolar	2576351	<	37	1	<		Ki	nM		5.0	CHEMBL2820	Homo sapiens	Coagulation factor XI	9606			Ki	nM	UO_0000065		5.0
	279159	17661504	[]	CHEMBL3706025	In Vitro Assay: The effectiveness of compounds of the present invention as inhibitors of the coagulation Factors XIa, VIIa, IXa, Xa, XIIa, plasma kallikrein or thrombin, can be determined using a relevant purified serine protease, respectively, and an appropriate synthetic substrate. The rate of hydrolysis of the chromogenic or fluorogenic substrate by the relevant serine protease was measured bo…	B			BAO_0000192	BAO_0000357	single protein format	COC(=O)Nc1ccc2c(c1)NC(C(F)(F)F)CCCC[C@H](NC(=O)/C=C/c1cc(Cl)ccc1-n1cnnn1)c1nc-2c(Cl)[nH]1			CHEMBL3638593		2015	{'bei': '9.35', 'le': '0.19', 'lle': '-0.12', 'sei': '4.09'}	CHEMBL3699209		CHEMBL3699209	6.21	0	http://www.openphacts.org/units/Nanomolar	2576352	=	37	1	=		Ki	nM		616.0	CHEMBL2820	Homo sapiens	Coagulation factor XI	9606			Ki	nM	UO_0000065		616.0
	279160	17661505	[]	CHEMBL3706025	In Vitro Assay: The effectiveness of compounds of the present invention as inhibitors of the coagulation Factors XIa, VIIa, IXa, Xa, XIIa, plasma kallikrein or thrombin, can be determined using a relevant purified serine protease, respectively, and an appropriate synthetic substrate. The rate of hydrolysis of the chromogenic or fluorogenic substrate by the relevant serine protease was measured bo…	B			BAO_0000192	BAO_0000357	single protein format	CCOC(=O)[C@H]1CCCC[C@H](NC(=O)/C=C/c2cc(Cl)ccc2-n2cnnn2)c2nc(c[nH]2)-c2ccc(NC(=O)OC)cc2N1			CHEMBL3638593		2015	{'bei': '10.55', 'le': '0.20', 'lle': '2.02', 'sei': '3.76'}	CHEMBL3699175		CHEMBL3699175	6.69	0	http://www.openphacts.org/units/Nanomolar	2576317	=	37	1	=		Ki	nM		203.0	CHEMBL2820	Homo sapiens	Coagulation factor XI	9606			Ki	nM	UO_0000065		203.0
	279161	17661506	[]	CHEMBL3706025	In Vitro Assay: The effectiveness of compounds of the present invention as inhibitors of the coagulation Factors XIa, VIIa, IXa, Xa, XIIa, plasma kallikrein or thrombin, can be determined using a relevant purified serine protease, respectively, and an appropriate synthetic substrate. The rate of hydrolysis of the chromogenic or fluorogenic substrate by the relevant serine protease was measured bo…	B			BAO_0000192	BAO_0000357	single protein format	COC(=O)Nc1ccc2c(c1)NC(C(F)(F)F)CCCC[C@H](NC(=O)/C=C/c1cc(Cl)ccc1-n1cnnn1)c1nc-2c(C)[nH]1			CHEMBL3638593		2015	{'bei': '10.20', 'le': '0.20', 'lle': '0.59', 'sei': '4.33'}	CHEMBL3699210		CHEMBL3699210	6.57	0	http://www.openphacts.org/units/Nanomolar	2576353	=	37	1	=		Ki	nM		270.0	CHEMBL2820	Homo sapiens	Coagulation factor XI	9606			Ki	nM	UO_0000065		270.0
	279162	17661507	[]	CHEMBL3706025	In Vitro Assay: The effectiveness of compounds of the present invention as inhibitors of the coagulation Factors XIa, VIIa, IXa, Xa, XIIa, plasma kallikrein or thrombin, can be determined using a relevant purified serine protease, respectively, and an appropriate synthetic substrate. The rate of hydrolysis of the chromogenic or fluorogenic substrate by the relevant serine protease was measured bo…	B			BAO_0000192	BAO_0000357	single protein format	COC(=O)Nc1ccc2c(c1)NC(C(F)F)CCCC[C@H](NC(=O)/C=C/c1cc(Cl)ccc1-n1cnnn1)c1nc-2c[nH]1			CHEMBL3638593		2015	{'bei': '10.68', 'le': '0.21', 'lle': '1.17', 'sei': '4.31'}	CHEMBL3699211		CHEMBL3699211	6.54	0	http://www.openphacts.org/units/Nanomolar	2576354	=	37	1	=		Ki	nM		289.0	CHEMBL2820	Homo sapiens	Coagulation factor XI	9606			Ki	nM	UO_0000065		289.0
	279163	17661508	[]	CHEMBL3706025	In Vitro Assay: The effectiveness of compounds of the present invention as inhibitors of the coagulation Factors XIa, VIIa, IXa, Xa, XIIa, plasma kallikrein or thrombin, can be determined using a relevant purified serine protease, respectively, and an appropriate synthetic substrate. The rate of hydrolysis of the chromogenic or fluorogenic substrate by the relevant serine protease was measured bo…	B			BAO_0000192	BAO_0000357	single protein format	COC(=O)Nc1ccc2c(c1)N[C@@H](CO)CCCC[C@H](NC(=O)/C=C/c1cc(Cl)ccc1-n1cnnn1)c1nc-2c[nH]1			CHEMBL3638593		2015		CHEMBL3699176		CHEMBL3699176		0	http://www.openphacts.org/units/Nanomolar	2576318	<	37	1	<		Ki	nM		5.0	CHEMBL2820	Homo sapiens	Coagulation factor XI	9606			Ki	nM	UO_0000065		5.0
	279164	17661509	[]	CHEMBL3706025	In Vitro Assay: The effectiveness of compounds of the present invention as inhibitors of the coagulation Factors XIa, VIIa, IXa, Xa, XIIa, plasma kallikrein or thrombin, can be determined using a relevant purified serine protease, respectively, and an appropriate synthetic substrate. The rate of hydrolysis of the chromogenic or fluorogenic substrate by the relevant serine protease was measured bo…	B			BAO_0000192	BAO_0000357	single protein format	COC(=O)Nc1ccc2c(c1)N[C@@H](C(=O)N1CCCC1)CCCC[C@H](NC(=O)/C=C/c1cc(Cl)ccc1-n1cnnn1)c1nc-2c[nH]1			CHEMBL3638593		2015		CHEMBL3699212		CHEMBL3699212		0	http://www.openphacts.org/units/Nanomolar	2576355	<	37	1	<		Ki	nM		5.0	CHEMBL2820	Homo sapiens	Coagulation factor XI	9606			Ki	nM	UO_0000065		5.0
	279165	17661510	[]	CHEMBL3706025	In Vitro Assay: The effectiveness of compounds of the present invention as inhibitors of the coagulation Factors XIa, VIIa, IXa, Xa, XIIa, plasma kallikrein or thrombin, can be determined using a relevant purified serine protease, respectively, and an appropriate synthetic substrate. The rate of hydrolysis of the chromogenic or fluorogenic substrate by the relevant serine protease was measured bo…	B			BAO_0000192	BAO_0000357	single protein format	COC(=O)Nc1ccc2c(c1)N[C@H](C(=O)O)CCCC[C@H](NC(=O)/C=C/c1cc(Cl)ccc1-n1cnnn1)c1nc-2c[nH]1			CHEMBL3638593		2015	{'bei': '10.29', 'le': '0.20', 'lle': '2.05', 'sei': '3.30'}	CHEMBL3699213		CHEMBL3699213	6.24	0	http://www.openphacts.org/units/Nanomolar	2576356	=	37	1	=		Ki	nM		580.0	CHEMBL2820	Homo sapiens	Coagulation factor XI	9606			Ki	nM	UO_0000065		580.0
	279166	17661511	[]	CHEMBL3706025	In Vitro Assay: The effectiveness of compounds of the present invention as inhibitors of the coagulation Factors XIa, VIIa, IXa, Xa, XIIa, plasma kallikrein or thrombin, can be determined using a relevant purified serine protease, respectively, and an appropriate synthetic substrate. The rate of hydrolysis of the chromogenic or fluorogenic substrate by the relevant serine protease was measured bo…	B			BAO_0000192	BAO_0000357	single protein format	COC(=O)Nc1ccc2c(c1)N[C@H](c1nn(N)cc1Cl)CCCC[C@H](NC(=O)/C=C/c1cc(Cl)ccc1-n1cnnn1)c1nc-2c[nH]1			CHEMBL3638593		2015	{'bei': '7.99', 'le': '0.16', 'lle': '0.36', 'sei': '2.77'}	CHEMBL3699214		CHEMBL3699214	5.41	0	http://www.openphacts.org/units/Nanomolar	2576357	=	37	1	=		Ki	nM		3851.0	CHEMBL2820	Homo sapiens	Coagulation factor XI	9606			Ki	nM	UO_0000065		3851.0
	279167	17661512	[]	CHEMBL3706025	In Vitro Assay: The effectiveness of compounds of the present invention as inhibitors of the coagulation Factors XIa, VIIa, IXa, Xa, XIIa, plasma kallikrein or thrombin, can be determined using a relevant purified serine protease, respectively, and an appropriate synthetic substrate. The rate of hydrolysis of the chromogenic or fluorogenic substrate by the relevant serine protease was measured bo…	B			BAO_0000192	BAO_0000357	single protein format	COC(=O)Nc1ccc2c(c1)NC(C1(C)COC1)CCCC[C@H](NC(=O)/C=C/c1cc(Cl)ccc1-n1cnnn1)c1nc-2c[nH]1			CHEMBL3638593		2015	{'bei': '9.30', 'le': '0.18', 'lle': '0.73', 'sei': '3.65'}	CHEMBL3699215		CHEMBL3699215	5.88	0	http://www.openphacts.org/units/Nanomolar	2576358	=	37	1	=		Ki	nM		1322.0	CHEMBL2820	Homo sapiens	Coagulation factor XI	9606			Ki	nM	UO_0000065		1322.0
	279168	17661513	[]	CHEMBL3706025	In Vitro Assay: The effectiveness of compounds of the present invention as inhibitors of the coagulation Factors XIa, VIIa, IXa, Xa, XIIa, plasma kallikrein or thrombin, can be determined using a relevant purified serine protease, respectively, and an appropriate synthetic substrate. The rate of hydrolysis of the chromogenic or fluorogenic substrate by the relevant serine protease was measured bo…	B			BAO_0000192	BAO_0000357	single protein format	COC(=O)Nc1ccc2c(c1)NC(C(=O)OC)(C(F)(F)F)CCCC[C@H](NC(=O)/C=C/c1cc(Cl)ccc1-n1cnnn1)c1nc-2c[nH]1			CHEMBL3638593		2015	{'bei': '9.25', 'le': '0.18', 'lle': '1.15', 'sei': '3.57'}	CHEMBL3699216		CHEMBL3699216	6.36	0	http://www.openphacts.org/units/Nanomolar	2576359	=	37	1	=		Ki	nM		435.0	CHEMBL2820	Homo sapiens	Coagulation factor XI	9606			Ki	nM	UO_0000065		435.0
	279169	17661514	[]	CHEMBL3706025	In Vitro Assay: The effectiveness of compounds of the present invention as inhibitors of the coagulation Factors XIa, VIIa, IXa, Xa, XIIa, plasma kallikrein or thrombin, can be determined using a relevant purified serine protease, respectively, and an appropriate synthetic substrate. The rate of hydrolysis of the chromogenic or fluorogenic substrate by the relevant serine protease was measured bo…	B			BAO_0000192	BAO_0000357	single protein format	COC(=O)Nc1ccc2c(c1)NC(=O)/C=C\CC[C@H](NC(=O)/C=C/c1cc(Cl)ccc1-n1cnnn1)c1nc-2c[nH]1			CHEMBL3638593		2015	{'bei': '13.27', 'le': '0.25', 'lle': '3.58', 'sei': '4.51'}	CHEMBL3699177		CHEMBL3699177	7.62	0	http://www.openphacts.org/units/Nanomolar	2576319	=	37	1	=		Ki	nM		24.0	CHEMBL2820	Homo sapiens	Coagulation factor XI	9606			Ki	nM	UO_0000065		24.0
	279170	17661515	[]	CHEMBL3706025	In Vitro Assay: The effectiveness of compounds of the present invention as inhibitors of the coagulation Factors XIa, VIIa, IXa, Xa, XIIa, plasma kallikrein or thrombin, can be determined using a relevant purified serine protease, respectively, and an appropriate synthetic substrate. The rate of hydrolysis of the chromogenic or fluorogenic substrate by the relevant serine protease was measured bo…	B			BAO_0000192	BAO_0000357	single protein format	COC(=O)Nc1ccc2c(c1)/N=C/CCCC[C@H](NC(=O)/C=C/c1cc(Cl)ccc1-n1cnnn1)c1nc-2c(F)[nH]1			CHEMBL3638593		2015	{'bei': '13.04', 'le': '0.25', 'lle': '2.37', 'sei': '4.96'}	CHEMBL3699178		CHEMBL3699178	7.54	0	http://www.openphacts.org/units/Nanomolar	2576320	=	37	1	=		Ki	nM		29.0	CHEMBL2820	Homo sapiens	Coagulation factor XI	9606			Ki	nM	UO_0000065		29.0
	279171	17661516	[]	CHEMBL3706025	In Vitro Assay: The effectiveness of compounds of the present invention as inhibitors of the coagulation Factors XIa, VIIa, IXa, Xa, XIIa, plasma kallikrein or thrombin, can be determined using a relevant purified serine protease, respectively, and an appropriate synthetic substrate. The rate of hydrolysis of the chromogenic or fluorogenic substrate by the relevant serine protease was measured bo…	B			BAO_0000192	BAO_0000357	single protein format	COC(=O)Nc1ccc2c(c1)N(C(=O)OC)CCCCC[C@H](NC(=O)/C=C/c1cc(Cl)ccc1-n1cnnn1)c1nc-2c[nH]1			CHEMBL3638593		2015	{'bei': '8.73', 'le': '0.17', 'lle': '0.51', 'sei': '3.20'}	CHEMBL3699217		CHEMBL3699217	5.41	0	http://www.openphacts.org/units/Nanomolar	2576360	=	37	1	=		Ki	nM		3869.0	CHEMBL2820	Homo sapiens	Coagulation factor XI	9606			Ki	nM	UO_0000065		3869.0
	279172	17661517	[]	CHEMBL3706025	In Vitro Assay: The effectiveness of compounds of the present invention as inhibitors of the coagulation Factors XIa, VIIa, IXa, Xa, XIIa, plasma kallikrein or thrombin, can be determined using a relevant purified serine protease, respectively, and an appropriate synthetic substrate. The rate of hydrolysis of the chromogenic or fluorogenic substrate by the relevant serine protease was measured bo…	B			BAO_0000192	BAO_0000357	single protein format	COC(=O)Nc1ccc2c(c1)NC(C(N)=O)C(C)CCC[C@H](NC(=O)/C=C/c1cc(Cl)ccc1-n1cnnn1)c1nc-2c[nH]1			CHEMBL3638593		2015	{'bei': '10.55', 'le': '0.20', 'lle': '2.69', 'sei': '3.35'}	CHEMBL3699218		CHEMBL3699218	6.53	0	http://www.openphacts.org/units/Nanomolar	2576361	=	37	1	=		Ki	nM		296.0	CHEMBL2820	Homo sapiens	Coagulation factor XI	9606			Ki	nM	UO_0000065		296.0
	279173	17661518	[]	CHEMBL3706025	In Vitro Assay: The effectiveness of compounds of the present invention as inhibitors of the coagulation Factors XIa, VIIa, IXa, Xa, XIIa, plasma kallikrein or thrombin, can be determined using a relevant purified serine protease, respectively, and an appropriate synthetic substrate. The rate of hydrolysis of the chromogenic or fluorogenic substrate by the relevant serine protease was measured bo…	B			BAO_0000192	BAO_0000357	single protein format	COC(=O)Nc1ccc2c(c1)NCCCCC[C@H](NC(=O)/C=C/c1cc(Cl)ccc1-n1cnnn1)c1nc-2c(C#N)[nH]1			CHEMBL3638593		2015		CHEMBL3699219		CHEMBL3699219		0	http://www.openphacts.org/units/Nanomolar	2576362	<	37	1	<		Ki	nM		5.0	CHEMBL2820	Homo sapiens	Coagulation factor XI	9606			Ki	nM	UO_0000065		5.0
	279174	17661519	[]	CHEMBL3706025	In Vitro Assay: The effectiveness of compounds of the present invention as inhibitors of the coagulation Factors XIa, VIIa, IXa, Xa, XIIa, plasma kallikrein or thrombin, can be determined using a relevant purified serine protease, respectively, and an appropriate synthetic substrate. The rate of hydrolysis of the chromogenic or fluorogenic substrate by the relevant serine protease was measured bo…	B			BAO_0000192	BAO_0000357	single protein format	CCC(=O)CN1CCCC[C@H](NC(=O)/C=C/c2cc(Cl)ccc2-n2cnnn2)c2nc(c[nH]2)-c2ccc(NC(=O)OC)cc2C1			CHEMBL3638593		2015	{'bei': '9.70', 'le': '0.19', 'lle': '1.41', 'sei': '3.83'}	CHEMBL3699220		CHEMBL3699220	6.13	0	http://www.openphacts.org/units/Nanomolar	2576363	=	37	1	=		Ki	nM		736.0	CHEMBL2820	Homo sapiens	Coagulation factor XI	9606			Ki	nM	UO_0000065		736.0
	279175	17661520	[]	CHEMBL3706025	In Vitro Assay: The effectiveness of compounds of the present invention as inhibitors of the coagulation Factors XIa, VIIa, IXa, Xa, XIIa, plasma kallikrein or thrombin, can be determined using a relevant purified serine protease, respectively, and an appropriate synthetic substrate. The rate of hydrolysis of the chromogenic or fluorogenic substrate by the relevant serine protease was measured bo…	B			BAO_0000192	BAO_0000357	single protein format	O=C(/C=C/c1cc(Cl)ccc1-n1cnnn1)N[C@H]1CCCCCNc2cc(NC(=O)OC[C@H]3CCCO3)ccc2-c2c[nH]c1n2			CHEMBL3638593		2015		CHEMBL3699221		CHEMBL3699221		0	http://www.openphacts.org/units/Nanomolar	2576364	<	37	1	<		Ki	nM		5.0	CHEMBL2820	Homo sapiens	Coagulation factor XI	9606			Ki	nM	UO_0000065		5.0
	279176	17661521	[]	CHEMBL3706025	In Vitro Assay: The effectiveness of compounds of the present invention as inhibitors of the coagulation Factors XIa, VIIa, IXa, Xa, XIIa, plasma kallikrein or thrombin, can be determined using a relevant purified serine protease, respectively, and an appropriate synthetic substrate. The rate of hydrolysis of the chromogenic or fluorogenic substrate by the relevant serine protease was measured bo…	B			BAO_0000192	BAO_0000357	single protein format	COC(=O)Nc1ccc2c(c1)NC(=O)CCCC[C@H](NC(=O)/C=C/c1cc(Cl)ccc1-n1cnnn1)c1ncc-2o1			CHEMBL3638593		2015		CHEMBL3699179		CHEMBL3699179		0	http://www.openphacts.org/units/Nanomolar	2576321	<	37	1	<		Ki	nM		5.0	CHEMBL2820	Homo sapiens	Coagulation factor XI	9606			Ki	nM	UO_0000065		5.0
	279177	17661522	[]	CHEMBL3706025	In Vitro Assay: The effectiveness of compounds of the present invention as inhibitors of the coagulation Factors XIa, VIIa, IXa, Xa, XIIa, plasma kallikrein or thrombin, can be determined using a relevant purified serine protease, respectively, and an appropriate synthetic substrate. The rate of hydrolysis of the chromogenic or fluorogenic substrate by the relevant serine protease was measured bo…	B			BAO_0000192	BAO_0000357	single protein format	O=C(/C=C/c1cc(Cl)ccc1-n1cnnn1)N[C@H]1CCCCC(=O)Nc2cc3[nH]ncc3cc2-c2c[nH]c1n2			CHEMBL3638593		2015	{'bei': '12.41', 'le': '0.24', 'lle': '2.77', 'sei': '4.23'}	CHEMBL3699180		CHEMBL3699180	6.74	0	http://www.openphacts.org/units/Nanomolar	2576322	=	37	1	=		Ki	nM		183.0	CHEMBL2820	Homo sapiens	Coagulation factor XI	9606			Ki	nM	UO_0000065		183.0
	279178	17661523	[]	CHEMBL3706025	In Vitro Assay: The effectiveness of compounds of the present invention as inhibitors of the coagulation Factors XIa, VIIa, IXa, Xa, XIIa, plasma kallikrein or thrombin, can be determined using a relevant purified serine protease, respectively, and an appropriate synthetic substrate. The rate of hydrolysis of the chromogenic or fluorogenic substrate by the relevant serine protease was measured bo…	B			BAO_0000192	BAO_0000357	single protein format	COC(=O)Nc1cc2c(cc1Cl)-c1nc([nH]c1Cl)[C@@H](NC(=O)c1c(F)cc3c(cnn3C)c1F)CCC[C@H](C)C(=O)N2			CHEMBL3638593		2015	{'bei': '8.91', 'le': '0.18', 'lle': '-0.43', 'sei': '3.86'}	CHEMBL3699181		CHEMBL3699181	5.53	0	http://www.openphacts.org/units/Nanomolar	2576323	=	37	1	=		Ki	nM		2979.0	CHEMBL2820	Homo sapiens	Coagulation factor XI	9606			Ki	nM	UO_0000065		2979.0
	279179	17661524	[]	CHEMBL3706025	In Vitro Assay: The effectiveness of compounds of the present invention as inhibitors of the coagulation Factors XIa, VIIa, IXa, Xa, XIIa, plasma kallikrein or thrombin, can be determined using a relevant purified serine protease, respectively, and an appropriate synthetic substrate. The rate of hydrolysis of the chromogenic or fluorogenic substrate by the relevant serine protease was measured bo…	B			BAO_0000192	BAO_0000357	single protein format	COC(=O)Nc1ccc2c(c1)NC(=O)C/C=C/C[C@H](NC(=O)c1ccc3c(c1)CCNC3)c1nc-2c[nH]1			CHEMBL3638593		2015		CHEMBL3699222		CHEMBL3699222		0	http://www.openphacts.org/units/Nanomolar	2576365	<	37	1	<		Ki	nM		5.0	CHEMBL2820	Homo sapiens	Coagulation factor XI	9606			Ki	nM	UO_0000065		5.0
	279180	17661525	[]	CHEMBL3706025	In Vitro Assay: The effectiveness of compounds of the present invention as inhibitors of the coagulation Factors XIa, VIIa, IXa, Xa, XIIa, plasma kallikrein or thrombin, can be determined using a relevant purified serine protease, respectively, and an appropriate synthetic substrate. The rate of hydrolysis of the chromogenic or fluorogenic substrate by the relevant serine protease was measured bo…	B			BAO_0000192	BAO_0000357	single protein format	COC(=O)Nc1ccc2c(c1)NC(=O)C/C=C/C[C@H](NC(=O)c1ccc3c(c1)CCC[C@H]3N)c1nc-2c[nH]1			CHEMBL3638593		2015	{'bei': '14.92', 'le': '0.28', 'lle': '3.33', 'sei': '5.08'}	CHEMBL3699223		CHEMBL3699223	7.68	0	http://www.openphacts.org/units/Nanomolar	2576366	=	37	1	=		Ki	nM		21.0	CHEMBL2820	Homo sapiens	Coagulation factor XI	9606			Ki	nM	UO_0000065		21.0
	279181	17661526	[]	CHEMBL3706025	In Vitro Assay: The effectiveness of compounds of the present invention as inhibitors of the coagulation Factors XIa, VIIa, IXa, Xa, XIIa, plasma kallikrein or thrombin, can be determined using a relevant purified serine protease, respectively, and an appropriate synthetic substrate. The rate of hydrolysis of the chromogenic or fluorogenic substrate by the relevant serine protease was measured bo…	B			BAO_0000192	BAO_0000357	single protein format	COC(=O)Nc1ccc2c(c1)NC(=O)C/C=C/C[C@H](NC(=O)c1ccc3c(c1)CCC[C@@H]3N)c1nc-2c[nH]1			CHEMBL3638593		2015	{'bei': '11.24', 'le': '0.21', 'lle': '1.43', 'sei': '3.82'}	CHEMBL3699224		CHEMBL3699224	5.78	0	http://www.openphacts.org/units/Nanomolar	2576367	=	37	1	=		Ki	nM		1652.0	CHEMBL2820	Homo sapiens	Coagulation factor XI	9606			Ki	nM	UO_0000065		1652.0
	279182	17661527	[]	CHEMBL3706025	In Vitro Assay: The effectiveness of compounds of the present invention as inhibitors of the coagulation Factors XIa, VIIa, IXa, Xa, XIIa, plasma kallikrein or thrombin, can be determined using a relevant purified serine protease, respectively, and an appropriate synthetic substrate. The rate of hydrolysis of the chromogenic or fluorogenic substrate by the relevant serine protease was measured bo…	B			BAO_0000192	BAO_0000357	single protein format	Cc1cc(F)c(C(=O)N[C@H]2C/C=C/CCC(=O)Nc3cc(NC(=O)OCCN(C)C)ccc3-c3nc2[nH]c3Cl)c(F)c1			CHEMBL3638593		2015	{'bei': '8.83', 'le': '0.17', 'lle': '-0.27', 'sei': '4.13'}	CHEMBL3699182		CHEMBL3699182	5.30	0	http://www.openphacts.org/units/Nanomolar	2576324	=	37	1	=		Ki	nM		4949.0	CHEMBL2820	Homo sapiens	Coagulation factor XI	9606			Ki	nM	UO_0000065		4949.0
	279183	17661528	[]	CHEMBL3706025	In Vitro Assay: The effectiveness of compounds of the present invention as inhibitors of the coagulation Factors XIa, VIIa, IXa, Xa, XIIa, plasma kallikrein or thrombin, can be determined using a relevant purified serine protease, respectively, and an appropriate synthetic substrate. The rate of hydrolysis of the chromogenic or fluorogenic substrate by the relevant serine protease was measured bo…	B			BAO_0000192	BAO_0000357	single protein format	COC(=O)Nc1ccc2c(c1)NC(C(F)(F)F)CC/C=C/C[C@H](NC(=O)/C=C/c1cc(Cl)ccc1-n1cnnn1)c1nc-2c[nH]1			CHEMBL3638593		2015	{'bei': '8.82', 'le': '0.17', 'lle': '-0.18', 'sei': '3.73'}	CHEMBL3699225		CHEMBL3699225	5.66	0	http://www.openphacts.org/units/Nanomolar	2576368	=	37	1	=		Ki	nM		2171.0	CHEMBL2820	Homo sapiens	Coagulation factor XI	9606			Ki	nM	UO_0000065		2171.0
	279184	17661529	[]	CHEMBL3706025	In Vitro Assay: The effectiveness of compounds of the present invention as inhibitors of the coagulation Factors XIa, VIIa, IXa, Xa, XIIa, plasma kallikrein or thrombin, can be determined using a relevant purified serine protease, respectively, and an appropriate synthetic substrate. The rate of hydrolysis of the chromogenic or fluorogenic substrate by the relevant serine protease was measured bo…	B			BAO_0000192	BAO_0000357	single protein format	O=C(/C=C/c1cc(Cl)ccc1-n1cnnn1)N[C@H]1C/C=C/CCC(=O)Nc2ccc(F)cc2-c2nc1[nH]c2Cl			CHEMBL3638593		2015		CHEMBL3699183		CHEMBL3699183		0	http://www.openphacts.org/units/Nanomolar	2576325	<	37	1	<		Ki	nM		5.0	CHEMBL2820	Homo sapiens	Coagulation factor XI	9606			Ki	nM	UO_0000065		5.0
	279185	17661530	[]	CHEMBL3706025	In Vitro Assay: The effectiveness of compounds of the present invention as inhibitors of the coagulation Factors XIa, VIIa, IXa, Xa, XIIa, plasma kallikrein or thrombin, can be determined using a relevant purified serine protease, respectively, and an appropriate synthetic substrate. The rate of hydrolysis of the chromogenic or fluorogenic substrate by the relevant serine protease was measured bo…	B			BAO_0000192	BAO_0000357	single protein format	CCOC(=O)[C@@H]1CCCC[C@H](NC(=O)/C=C/c2cc(Cl)ccc2-n2cnnn2)c2nc(c(C)[nH]2)-c2ccc(NC(=O)OC)cc2N1			CHEMBL3638593		2015	{'bei': '9.78', 'le': '0.19', 'lle': '1.36', 'sei': '3.56'}	CHEMBL3699184		CHEMBL3699184	6.34	0	http://www.openphacts.org/units/Nanomolar	2576326	=	37	1	=		Ki	nM		456.0	CHEMBL2820	Homo sapiens	Coagulation factor XI	9606			Ki	nM	UO_0000065		456.0
	279186	17661531	[]	CHEMBL3706025	In Vitro Assay: The effectiveness of compounds of the present invention as inhibitors of the coagulation Factors XIa, VIIa, IXa, Xa, XIIa, plasma kallikrein or thrombin, can be determined using a relevant purified serine protease, respectively, and an appropriate synthetic substrate. The rate of hydrolysis of the chromogenic or fluorogenic substrate by the relevant serine protease was measured bo…	B			BAO_0000192	BAO_0000357	single protein format	CCOC(=O)[C@H]1CCCC[C@H](NC(=O)/C=C/c2cc(Cl)ccc2-n2cnnn2)c2nc(c(C#N)[nH]2)-c2ccc(NC(=O)OC)cc2N1			CHEMBL3638593		2015		CHEMBL3699226		CHEMBL3699226		0	http://www.openphacts.org/units/Nanomolar	2576369	<	37	1	<		Ki	nM		5.0	CHEMBL2820	Homo sapiens	Coagulation factor XI	9606			Ki	nM	UO_0000065		5.0
	279187	17661532	[]	CHEMBL3706025	In Vitro Assay: The effectiveness of compounds of the present invention as inhibitors of the coagulation Factors XIa, VIIa, IXa, Xa, XIIa, plasma kallikrein or thrombin, can be determined using a relevant purified serine protease, respectively, and an appropriate synthetic substrate. The rate of hydrolysis of the chromogenic or fluorogenic substrate by the relevant serine protease was measured bo…	B			BAO_0000192	BAO_0000357	single protein format	COC(=O)Nc1ccc2c(c1)CC(C(=O)N(C)C)CCCC[C@H](NC(=O)/C=C/c1cc(Cl)ccc1-n1cnnn1)c1nc-2c[nH]1			CHEMBL3638593		2015	{'bei': '9.53', 'le': '0.18', 'lle': '1.44', 'sei': '3.76'}	CHEMBL3699227		CHEMBL3699227	6.02	0	http://www.openphacts.org/units/Nanomolar	2576370	=	37	1	=		Ki	nM		947.0	CHEMBL2820	Homo sapiens	Coagulation factor XI	9606			Ki	nM	UO_0000065		947.0
	279188	17661533	[]	CHEMBL3706025	In Vitro Assay: The effectiveness of compounds of the present invention as inhibitors of the coagulation Factors XIa, VIIa, IXa, Xa, XIIa, plasma kallikrein or thrombin, can be determined using a relevant purified serine protease, respectively, and an appropriate synthetic substrate. The rate of hydrolysis of the chromogenic or fluorogenic substrate by the relevant serine protease was measured bo…	B			BAO_0000192	BAO_0000357	single protein format	COC(=O)Nc1ccc2c(c1)NC(=O)CCCC[C@H](NC(=O)c1ccc3cccnc3c1)c1nc-2c[nH]1			CHEMBL3638593		2015	{'bei': '12.38', 'le': '0.23', 'lle': '1.38', 'sei': '4.47'}	CHEMBL3699228		CHEMBL3699228	6.17	0	http://www.openphacts.org/units/Nanomolar	2576371	=	37	1	=		Ki	nM		675.0	CHEMBL2820	Homo sapiens	Coagulation factor XI	9606			Ki	nM	UO_0000065		675.0
	279189	17661534	[]	CHEMBL3706025	In Vitro Assay: The effectiveness of compounds of the present invention as inhibitors of the coagulation Factors XIa, VIIa, IXa, Xa, XIIa, plasma kallikrein or thrombin, can be determined using a relevant purified serine protease, respectively, and an appropriate synthetic substrate. The rate of hydrolysis of the chromogenic or fluorogenic substrate by the relevant serine protease was measured bo…	B			BAO_0000192	BAO_0000357	single protein format	COC(=O)Nc1ccc2c(c1)NCCCCC[C@H](NC(=O)/C=C/c1c(C(C)=O)ccc(Cl)c1F)c1nc-2c(C#N)[nH]1			CHEMBL3638593		2015	{'bei': '11.88', 'le': '0.23', 'lle': '0.90', 'sei': '4.61'}	CHEMBL3699185		CHEMBL3699185	6.88	0	http://www.openphacts.org/units/Nanomolar	2576327	=	37	1	=		Ki	nM		133.0	CHEMBL2820	Homo sapiens	Coagulation factor XI	9606			Ki	nM	UO_0000065		133.0
	279190	17661535	[]	CHEMBL3706025	In Vitro Assay: The effectiveness of compounds of the present invention as inhibitors of the coagulation Factors XIa, VIIa, IXa, Xa, XIIa, plasma kallikrein or thrombin, can be determined using a relevant purified serine protease, respectively, and an appropriate synthetic substrate. The rate of hydrolysis of the chromogenic or fluorogenic substrate by the relevant serine protease was measured bo…	B			BAO_0000192	BAO_0000357	single protein format	COC(=O)Nc1ccc2c(c1)NCCCCC[C@H](NC(=O)/C=C/c1cc(C)ccc1-n1cnnn1)c1nc-2c(C#N)[nH]1			CHEMBL3638593		2015	{'bei': '14.20', 'le': '0.26', 'lle': '3.78', 'sei': '4.58'}	CHEMBL3699186		CHEMBL3699186	8.05	0	http://www.openphacts.org/units/Nanomolar	2576328	=	37	1	=		Ki	nM		9.0	CHEMBL2820	Homo sapiens	Coagulation factor XI	9606			Ki	nM	UO_0000065		9.0
	279191	17661536	[]	CHEMBL3706025	In Vitro Assay: The effectiveness of compounds of the present invention as inhibitors of the coagulation Factors XIa, VIIa, IXa, Xa, XIIa, plasma kallikrein or thrombin, can be determined using a relevant purified serine protease, respectively, and an appropriate synthetic substrate. The rate of hydrolysis of the chromogenic or fluorogenic substrate by the relevant serine protease was measured bo…	B			BAO_0000192	BAO_0000357	single protein format	COC(=O)Nc1ccc2c(c1)C(=O)C(F)(F)CCCC[C@H](NC(=O)/C=C/c1cc(Cl)ccc1-n1cnnn1)c1nc-2c[nH]1			CHEMBL3638593		2015	{'bei': '9.42', 'le': '0.18', 'lle': '0.61', 'sei': '3.67'}	CHEMBL3699187		CHEMBL3699187	5.76	0	http://www.openphacts.org/units/Nanomolar	2576329	=	37	1	=		Ki	nM		1745.0	CHEMBL2820	Homo sapiens	Coagulation factor XI	9606			Ki	nM	UO_0000065		1745.0
	279192	17661537	[]	CHEMBL3706025	In Vitro Assay: The effectiveness of compounds of the present invention as inhibitors of the coagulation Factors XIa, VIIa, IXa, Xa, XIIa, plasma kallikrein or thrombin, can be determined using a relevant purified serine protease, respectively, and an appropriate synthetic substrate. The rate of hydrolysis of the chromogenic or fluorogenic substrate by the relevant serine protease was measured bo…	B			BAO_0000192	BAO_0000357	single protein format	COCCOC(=O)Nc1ccc2c(c1)N[C@@H](C(=O)OC)CCCC[C@H](NC(=O)/C=C/c1cc(Cl)ccc1-n1cnnn1)c1nc-2c(C#N)[nH]1			CHEMBL3638593		2015		CHEMBL3699188		CHEMBL3699188		0	http://www.openphacts.org/units/Nanomolar	2576330	<	37	1	<		Ki	nM		5.0	CHEMBL2820	Homo sapiens	Coagulation factor XI	9606			Ki	nM	UO_0000065		5.0
	279193	17661538	[]	CHEMBL3706025	In Vitro Assay: The effectiveness of compounds of the present invention as inhibitors of the coagulation Factors XIa, VIIa, IXa, Xa, XIIa, plasma kallikrein or thrombin, can be determined using a relevant purified serine protease, respectively, and an appropriate synthetic substrate. The rate of hydrolysis of the chromogenic or fluorogenic substrate by the relevant serine protease was measured bo…	B			BAO_0000192	BAO_0000357	single protein format	COC(=O)c1ccc2c(c1)-c1c[nH]c(n1)[C@@H](NC(=O)/C=C/c1cc(Cl)ccc1-n1cnnn1)C/C=C/CCC(=O)N2			CHEMBL3638593		2015	{'bei': '12.20', 'le': '0.23', 'lle': '2.95', 'sei': '4.46'}	CHEMBL3699189		CHEMBL3699189	6.99	0	http://www.openphacts.org/units/Nanomolar	2576331	=	37	1	=		Ki	nM		102.0	CHEMBL2820	Homo sapiens	Coagulation factor XI	9606			Ki	nM	UO_0000065		102.0
	279194	17661539	[]	CHEMBL3706025	In Vitro Assay: The effectiveness of compounds of the present invention as inhibitors of the coagulation Factors XIa, VIIa, IXa, Xa, XIIa, plasma kallikrein or thrombin, can be determined using a relevant purified serine protease, respectively, and an appropriate synthetic substrate. The rate of hydrolysis of the chromogenic or fluorogenic substrate by the relevant serine protease was measured bo…	B			BAO_0000192	BAO_0000357	single protein format	COC(=O)Nc1ccc2c(c1)NCCCCC[C@H](NC(=O)/C=C/c1cc(Cl)ccc1-n1cnnn1)c1nc-2c(C(=O)N(C)C)[nH]1			CHEMBL3638593		2015	{'bei': '12.20', 'le': '0.23', 'lle': '3.28', 'sei': '4.49'}	CHEMBL3699190		CHEMBL3699190	7.72	0	http://www.openphacts.org/units/Nanomolar	2576332	=	37	1	=		Ki	nM		19.0	CHEMBL2820	Homo sapiens	Coagulation factor XI	9606			Ki	nM	UO_0000065		19.0
	279195	17661540	[]	CHEMBL3706025	In Vitro Assay: The effectiveness of compounds of the present invention as inhibitors of the coagulation Factors XIa, VIIa, IXa, Xa, XIIa, plasma kallikrein or thrombin, can be determined using a relevant purified serine protease, respectively, and an appropriate synthetic substrate. The rate of hydrolysis of the chromogenic or fluorogenic substrate by the relevant serine protease was measured bo…	B			BAO_0000192	BAO_0000357	single protein format	COC(=O)Nc1ccc2c(c1)NC(=O)CC/C=C/C[C@H](NC(=O)/C=C/c1cccc(Cl)c1)c1nc-2c(Cl)[nH]1			CHEMBL3638593		2015	{'bei': '14.51', 'le': '0.29', 'lle': '1.94', 'sei': '6.43'}	CHEMBL3699191		CHEMBL3699191	8.05	0	http://www.openphacts.org/units/Nanomolar	2576333	=	37	1	=		Ki	nM		9.0	CHEMBL2820	Homo sapiens	Coagulation factor XI	9606			Ki	nM	UO_0000065		9.0
	279196	17661541	[]	CHEMBL3706025	In Vitro Assay: The effectiveness of compounds of the present invention as inhibitors of the coagulation Factors XIa, VIIa, IXa, Xa, XIIa, plasma kallikrein or thrombin, can be determined using a relevant purified serine protease, respectively, and an appropriate synthetic substrate. The rate of hydrolysis of the chromogenic or fluorogenic substrate by the relevant serine protease was measured bo…	B			BAO_0000192	BAO_0000357	single protein format	COC(=O)Nc1ccc2c(c1)NC(=O)CC/C=C/C[C@H](NC(=O)/C=C/c1c(C(F)(F)F)ccc(Cl)c1F)c1nc-2c(Cl)[nH]1			CHEMBL3638593		2015		CHEMBL3699192		CHEMBL3699192		0	http://www.openphacts.org/units/Nanomolar	2576334	<	37	1	<		Ki	nM		5.0	CHEMBL2820	Homo sapiens	Coagulation factor XI	9606			Ki	nM	UO_0000065		5.0
	279197	17661542	[]	CHEMBL3706025	In Vitro Assay: The effectiveness of compounds of the present invention as inhibitors of the coagulation Factors XIa, VIIa, IXa, Xa, XIIa, plasma kallikrein or thrombin, can be determined using a relevant purified serine protease, respectively, and an appropriate synthetic substrate. The rate of hydrolysis of the chromogenic or fluorogenic substrate by the relevant serine protease was measured bo…	B			BAO_0000192	BAO_0000357	single protein format	COC(=O)Nc1ccc2c(c1)NC(=O)CC/C=C/C[C@H](NC(=O)c1ccc(C(=N)N)cc1)c1cc-2ccn1			CHEMBL3638593		2015		CHEMBL3699193		CHEMBL3699193		0	http://www.openphacts.org/units/Nanomolar	2576335	<	37	1	<		Ki	nM		5.0	CHEMBL2820	Homo sapiens	Coagulation factor XI	9606			Ki	nM	UO_0000065		5.0
	279198	17661543	[]	CHEMBL3706025	In Vitro Assay: The effectiveness of compounds of the present invention as inhibitors of the coagulation Factors XIa, VIIa, IXa, Xa, XIIa, plasma kallikrein or thrombin, can be determined using a relevant purified serine protease, respectively, and an appropriate synthetic substrate. The rate of hydrolysis of the chromogenic or fluorogenic substrate by the relevant serine protease was measured bo…	B			BAO_0000192	BAO_0000357	single protein format	COC(=O)Nc1ccc2c(c1)NC(=O)CCCC[C@H](NC(=O)c1c(F)cc(C)cc1F)c1cc-2ccn1			CHEMBL3638593		2015	{'bei': '13.68', 'le': '0.26', 'lle': '1.45', 'sei': '6.36'}	CHEMBL3699194		CHEMBL3699194	6.96	0	http://www.openphacts.org/units/Nanomolar	2576336	=	37	1	=		Ki	nM		111.0	CHEMBL2820	Homo sapiens	Coagulation factor XI	9606			Ki	nM	UO_0000065		111.0
	279199	17661544	[]	CHEMBL3706025	In Vitro Assay: The effectiveness of compounds of the present invention as inhibitors of the coagulation Factors XIa, VIIa, IXa, Xa, XIIa, plasma kallikrein or thrombin, can be determined using a relevant purified serine protease, respectively, and an appropriate synthetic substrate. The rate of hydrolysis of the chromogenic or fluorogenic substrate by the relevant serine protease was measured bo…	B			BAO_0000192	BAO_0000357	single protein format	COC(=O)Nc1ccc2c(c1)NC(=O)CCCCC(NC(=O)/C=C/c1cc(Cl)ccc1-n1cnnn1)c1cc-2nc(C)n1			CHEMBL3638593		2015	{'bei': '12.69', 'le': '0.24', 'lle': '3.00', 'sei': '4.60'}	CHEMBL3699195		CHEMBL3699195	7.64	0	http://www.openphacts.org/units/Nanomolar	2576337	=	37	1	=		Ki	nM		23.0	CHEMBL2820	Homo sapiens	Coagulation factor XI	9606			Ki	nM	UO_0000065		23.0
	279200	17661545	[]	CHEMBL3706025	In Vitro Assay: The effectiveness of compounds of the present invention as inhibitors of the coagulation Factors XIa, VIIa, IXa, Xa, XIIa, plasma kallikrein or thrombin, can be determined using a relevant purified serine protease, respectively, and an appropriate synthetic substrate. The rate of hydrolysis of the chromogenic or fluorogenic substrate by the relevant serine protease was measured bo…	B			BAO_0000192	BAO_0000357	single protein format	COC(=O)Nc1ccc2c(c1)NC(C(F)(F)F)CCCC[C@H](NC(=O)C1CCC(CN)CC1)c1cc-2ccn1			CHEMBL3638593		2015		CHEMBL3970049		CHEMBL3970049		0	http://www.openphacts.org/units/Nanomolar	2576372	<	37	1	<		Ki	nM		5.0	CHEMBL2820	Homo sapiens	Coagulation factor XI	9606			Ki	nM	UO_0000065		5.0
	279201	17661546	[]	CHEMBL3706025	In Vitro Assay: The effectiveness of compounds of the present invention as inhibitors of the coagulation Factors XIa, VIIa, IXa, Xa, XIIa, plasma kallikrein or thrombin, can be determined using a relevant purified serine protease, respectively, and an appropriate synthetic substrate. The rate of hydrolysis of the chromogenic or fluorogenic substrate by the relevant serine protease was measured bo…	B			BAO_0000192	BAO_0000357	single protein format	COC(=O)Nc1ccc2c(c1)NC(C(F)(F)F)CCCC[C@H](NC(=O)c1ccc(C(=N)N)cc1)c1cc-2ccn1			CHEMBL3638593		2015	{'bei': '9.70', 'le': '0.18', 'lle': '-0.22', 'sei': '3.78'}	CHEMBL3699230		CHEMBL3699230	5.38	0	http://www.openphacts.org/units/Nanomolar	2576373	=	37	1	=		Ki	nM		4156.0	CHEMBL2820	Homo sapiens	Coagulation factor XI	9606			Ki	nM	UO_0000065		4156.0
	279202	17661547	[]	CHEMBL3706025	In Vitro Assay: The effectiveness of compounds of the present invention as inhibitors of the coagulation Factors XIa, VIIa, IXa, Xa, XIIa, plasma kallikrein or thrombin, can be determined using a relevant purified serine protease, respectively, and an appropriate synthetic substrate. The rate of hydrolysis of the chromogenic or fluorogenic substrate by the relevant serine protease was measured bo…	B			BAO_0000192	BAO_0000357	single protein format	CCOC(=O)C1CCCC[C@H](NC(=O)/C=C/c2cc(Cl)ccc2-n2cnnn2)c2cc(ccn2)-c2ccc(NC(=O)OC)cc2N1			CHEMBL3638593		2015	{'bei': '9.68', 'le': '0.19', 'lle': '0.90', 'sei': '3.85'}	CHEMBL3699231		CHEMBL3699231	6.24	0	http://www.openphacts.org/units/Nanomolar	2576374	=	37	1	=		Ki	nM		572.0	CHEMBL2820	Homo sapiens	Coagulation factor XI	9606			Ki	nM	UO_0000065		572.0
	279203	17661548	[]	CHEMBL3706025	In Vitro Assay: The effectiveness of compounds of the present invention as inhibitors of the coagulation Factors XIa, VIIa, IXa, Xa, XIIa, plasma kallikrein or thrombin, can be determined using a relevant purified serine protease, respectively, and an appropriate synthetic substrate. The rate of hydrolysis of the chromogenic or fluorogenic substrate by the relevant serine protease was measured bo…	B			BAO_0000192	BAO_0000357	single protein format	COC(=O)Nc1ccc2c(c1)N[C@@H](C(=O)N1CCN(C)CC1)CCCC[C@H](NC(=O)/C=C/c1cc(Cl)ccc1-n1cnnn1)c1cc-2ccn1			CHEMBL3638593		2015		CHEMBL3699232		CHEMBL3699232		0	http://www.openphacts.org/units/Nanomolar	2576375	<	37	1	<		Ki	nM		5.0	CHEMBL2820	Homo sapiens	Coagulation factor XI	9606			Ki	nM	UO_0000065		5.0
	279204	17661549	[]	CHEMBL3706025	In Vitro Assay: The effectiveness of compounds of the present invention as inhibitors of the coagulation Factors XIa, VIIa, IXa, Xa, XIIa, plasma kallikrein or thrombin, can be determined using a relevant purified serine protease, respectively, and an appropriate synthetic substrate. The rate of hydrolysis of the chromogenic or fluorogenic substrate by the relevant serine protease was measured bo…	B			BAO_0000192	BAO_0000357	single protein format	CCOC(=O)[C@@H]1CCCC[C@H](NC(=O)/C=C/c2c(-n3cnnn3)ccc(Cl)c2F)c2cc(ccn2)-c2ccc(NC(=O)OCCOC)cc2N1			CHEMBL3638593		2015	{'bei': '8.52', 'le': '0.16', 'lle': '0.53', 'sei': '3.52'}	CHEMBL3699196		CHEMBL3699196	6.03	0	http://www.openphacts.org/units/Nanomolar	2576338	=	37	1	=		Ki	nM		938.0	CHEMBL2820	Homo sapiens	Coagulation factor XI	9606			Ki	nM	UO_0000065		938.0
	279205	17661550	[]	CHEMBL3706025	In Vitro Assay: The effectiveness of compounds of the present invention as inhibitors of the coagulation Factors XIa, VIIa, IXa, Xa, XIIa, plasma kallikrein or thrombin, can be determined using a relevant purified serine protease, respectively, and an appropriate synthetic substrate. The rate of hydrolysis of the chromogenic or fluorogenic substrate by the relevant serine protease was measured bo…	B			BAO_0000192	BAO_0000357	single protein format	COC(=O)Nc1ccc2c(c1)N[C@@H](C(=O)NCc1ccccn1)CCCC[C@H](NC(=O)/C=C/c1cc(Cl)ccc1-n1cnnn1)c1cncc-2c1			CHEMBL3638593		2015	{'bei': '10.86', 'le': '0.21', 'lle': '2.19', 'sei': '4.31'}	CHEMBL3699197		CHEMBL3699197	7.68	0	http://www.openphacts.org/units/Nanomolar	2576339	=	37	1	=		Ki	nM		21.0	CHEMBL2820	Homo sapiens	Coagulation factor XI	9606			Ki	nM	UO_0000065		21.0
	279206	17661551	[]	CHEMBL3706025	In Vitro Assay: The effectiveness of compounds of the present invention as inhibitors of the coagulation Factors XIa, VIIa, IXa, Xa, XIIa, plasma kallikrein or thrombin, can be determined using a relevant purified serine protease, respectively, and an appropriate synthetic substrate. The rate of hydrolysis of the chromogenic or fluorogenic substrate by the relevant serine protease was measured bo…	B			BAO_0000192	BAO_0000357	single protein format	CCOC(=O)C1CCCCC(NC(=O)/C=C/c2cc(Cl)ccc2-n2cnnn2)c2cc(cc(=O)[nH]2)-c2ccc(NC(=O)OC)cc2N1			CHEMBL3638593		2015		CHEMBL3699198		CHEMBL3699198		0	http://www.openphacts.org/units/Nanomolar	2576340	<	37	1	<		Ki	nM		5.0	CHEMBL2820	Homo sapiens	Coagulation factor XI	9606			Ki	nM	UO_0000065		5.0
	279207	17661552	[]	CHEMBL3706025	In Vitro Assay: The effectiveness of compounds of the present invention as inhibitors of the coagulation Factors XIa, VIIa, IXa, Xa, XIIa, plasma kallikrein or thrombin, can be determined using a relevant purified serine protease, respectively, and an appropriate synthetic substrate. The rate of hydrolysis of the chromogenic or fluorogenic substrate by the relevant serine protease was measured bo…	B			BAO_0000192	BAO_0000357	single protein format	O=C(/C=C/c1cc(Cl)ccc1-n1cnnn1)N[C@H]1C/C=C/CCOc2ccccc2-n2cnc1n2			CHEMBL3638593		2015	{'bei': '11.30', 'le': '0.22', 'lle': '2.03', 'sei': '4.91'}	CHEMBL3699233		CHEMBL3699233	5.53	0	http://www.openphacts.org/units/Nanomolar	2576376	=	37	1	=		Ki	nM		2983.0	CHEMBL2820	Homo sapiens	Coagulation factor XI	9606			Ki	nM	UO_0000065		2983.0
	304378	17685239	[]	CHEMBL3705579	Inhibition Assay: The effectiveness of compounds of the present invention as inhibitors of the coagulation factors XIa, Vila, IXa, Xa, Xlla, plasma kallikrein or thrombin, can be determined using a relevant purified serine protease, respectively, and an appropriate synthetic substrate. The rate of hydrolysis of the chromogenic or fluorogenic substrate by the relevant serine protease was measured …	B			BAO_0000192	BAO_0000357	single protein format	O=C(O)c1ccc(NC(=O)[C@@H]2Cc3ccccc3CN2C(=O)/C=C/c2cc(Cl)ccc2-n2cnnn2)cc1			CHEMBL3638470		2015	{'bei': '10.89', 'le': '0.21', 'lle': '2.14', 'sei': '4.42'}	CHEMBL3701218		CHEMBL3701218	5.76	0	http://www.openphacts.org/units/Nanomolar	2578518	=	37	1	=		Ki	nM		1737.0	CHEMBL2820	Homo sapiens	Coagulation factor XI	9606			Ki	nM	UO_0000065		1737.0
	304379	17685240	[]	CHEMBL3705579	Inhibition Assay: The effectiveness of compounds of the present invention as inhibitors of the coagulation factors XIa, Vila, IXa, Xa, Xlla, plasma kallikrein or thrombin, can be determined using a relevant purified serine protease, respectively, and an appropriate synthetic substrate. The rate of hydrolysis of the chromogenic or fluorogenic substrate by the relevant serine protease was measured …	B			BAO_0000192	BAO_0000357	single protein format	O=C(O)c1ccc(NC(=O)[C@@H]2c3ccccc3CCN2C(=O)/C=C/c2cc(Cl)ccc2-n2cnnn2)cc1			CHEMBL3638470		2015	{'bei': '15.10', 'le': '0.29', 'lle': '4.20', 'sei': '6.13'}	CHEMBL3701219		CHEMBL3701219	7.99	0	http://www.openphacts.org/units/Nanomolar	2578519	=	37	1	=		Ki	nM		10.32	CHEMBL2820	Homo sapiens	Coagulation factor XI	9606			Ki	nM	UO_0000065		10.32
	304380	17685241	[]	CHEMBL3705579	Inhibition Assay: The effectiveness of compounds of the present invention as inhibitors of the coagulation factors XIa, Vila, IXa, Xa, Xlla, plasma kallikrein or thrombin, can be determined using a relevant purified serine protease, respectively, and an appropriate synthetic substrate. The rate of hydrolysis of the chromogenic or fluorogenic substrate by the relevant serine protease was measured …	B			BAO_0000192	BAO_0000357	single protein format	O=C(O)c1ccc(NC(=O)[C@@H]2c3ccccc3CCN2C(=O)/C=C/c2c(-n3cnnn3)ccc(Cl)c2F)cc1			CHEMBL3638470		2015		CHEMBL3701220		CHEMBL3701220		0	http://www.openphacts.org/units/Nanomolar	2578520	<	37	1	<		Ki	nM		5.0	CHEMBL2820	Homo sapiens	Coagulation factor XI	9606			Ki	nM	UO_0000065		5.0
	304381	17685242	[]	CHEMBL3705579	Inhibition Assay: The effectiveness of compounds of the present invention as inhibitors of the coagulation factors XIa, Vila, IXa, Xa, Xlla, plasma kallikrein or thrombin, can be determined using a relevant purified serine protease, respectively, and an appropriate synthetic substrate. The rate of hydrolysis of the chromogenic or fluorogenic substrate by the relevant serine protease was measured …	B			BAO_0000192	BAO_0000357	single protein format	COC(=O)Nc1cccc(NC(=O)[C@@H]2c3ccccc3CCN2C(=O)/C=C/c2cc(Cl)ccc2-n2cnnn2)c1			CHEMBL3638470		2015	{'bei': '9.95', 'le': '0.19', 'lle': '1.28', 'sei': '4.23'}	CHEMBL3701221		CHEMBL3701221	5.55	0	http://www.openphacts.org/units/Nanomolar	2578521	=	37	1	=		Ki	nM		2795.0	CHEMBL2820	Homo sapiens	Coagulation factor XI	9606			Ki	nM	UO_0000065		2795.0
	304382	17685243	[]	CHEMBL3705579	Inhibition Assay: The effectiveness of compounds of the present invention as inhibitors of the coagulation factors XIa, Vila, IXa, Xa, Xlla, plasma kallikrein or thrombin, can be determined using a relevant purified serine protease, respectively, and an appropriate synthetic substrate. The rate of hydrolysis of the chromogenic or fluorogenic substrate by the relevant serine protease was measured …	B			BAO_0000192	BAO_0000357	single protein format	NC(=O)c1ccc(-c2nccc3c2CCN(C(=O)/C=C/c2c(-n4cnnn4)ccc(Cl)c2F)C3C(=O)Nc2ccc3cn[nH]c3c2)cc1			CHEMBL3638470		2015		CHEMBL3701222		CHEMBL3701222		0	http://www.openphacts.org/units/Nanomolar	2578522	<	37	1	<		Ki	nM		5.0	CHEMBL2820	Homo sapiens	Coagulation factor XI	9606			Ki	nM	UO_0000065		5.0
	304383	17685244	[]	CHEMBL3705579	Inhibition Assay: The effectiveness of compounds of the present invention as inhibitors of the coagulation factors XIa, Vila, IXa, Xa, Xlla, plasma kallikrein or thrombin, can be determined using a relevant purified serine protease, respectively, and an appropriate synthetic substrate. The rate of hydrolysis of the chromogenic or fluorogenic substrate by the relevant serine protease was measured …	B			BAO_0000192	BAO_0000357	single protein format	O=C(O)c1ccc(NC(=O)C2c3ccnc(N4CCOCC4)c3CCN2C(=O)/C=C/c2c(-n3cnnn3)ccc(Cl)c2F)cc1			CHEMBL3638470		2015		CHEMBL3701223		CHEMBL3701223		0	http://www.openphacts.org/units/Nanomolar	2578523	<	37	1	<		Ki	nM		5.0	CHEMBL2820	Homo sapiens	Coagulation factor XI	9606			Ki	nM	UO_0000065		5.0
	304384	17685245	[]	CHEMBL3705579	Inhibition Assay: The effectiveness of compounds of the present invention as inhibitors of the coagulation factors XIa, Vila, IXa, Xa, Xlla, plasma kallikrein or thrombin, can be determined using a relevant purified serine protease, respectively, and an appropriate synthetic substrate. The rate of hydrolysis of the chromogenic or fluorogenic substrate by the relevant serine protease was measured …	B			BAO_0000192	BAO_0000357	single protein format	COC(=O)c1ccc(NC(=O)C2c3c(F)cccc3CCN2C(=O)/C=C/c2cc(Cl)ccc2-n2cnnn2)cc1			CHEMBL3638470		2015	{'bei': '9.43', 'le': '0.18', 'lle': '1.27', 'sei': '4.43'}	CHEMBL3701232		CHEMBL3701232	5.29	0	http://www.openphacts.org/units/Nanomolar	2578532	=	37	1	=		Ki	nM		5117.0	CHEMBL2820	Homo sapiens	Coagulation factor XI	9606			Ki	nM	UO_0000065		5117.0
	304385	17685246	[]	CHEMBL3705579	Inhibition Assay: The effectiveness of compounds of the present invention as inhibitors of the coagulation factors XIa, Vila, IXa, Xa, Xlla, plasma kallikrein or thrombin, can be determined using a relevant purified serine protease, respectively, and an appropriate synthetic substrate. The rate of hydrolysis of the chromogenic or fluorogenic substrate by the relevant serine protease was measured …	B			BAO_0000192	BAO_0000357	single protein format	O=C(Nc1ccc(C2CCCN2)cc1)[C@@H]1c2ccccc2CCN1C(=O)/C=C/c1cc(Cl)ccc1-n1cnnn1			CHEMBL3638470		2015	{'bei': '9.33', 'le': '0.18', 'lle': '0.65', 'sei': '4.92'}	CHEMBL3701224		CHEMBL3701224	5.17	0	http://www.openphacts.org/units/Nanomolar	2578524	=	37	1	=		Ki	nM		6732.0	CHEMBL2820	Homo sapiens	Coagulation factor XI	9606			Ki	nM	UO_0000065		6732.0
	304386	17685247	[]	CHEMBL3705579	Inhibition Assay: The effectiveness of compounds of the present invention as inhibitors of the coagulation factors XIa, Vila, IXa, Xa, Xlla, plasma kallikrein or thrombin, can be determined using a relevant purified serine protease, respectively, and an appropriate synthetic substrate. The rate of hydrolysis of the chromogenic or fluorogenic substrate by the relevant serine protease was measured …	B			BAO_0000192	BAO_0000357	single protein format	COC(=O)NCc1ccc(NC(=O)[C@@H]2c3ccccc3CCN2C(=O)/C=C/c2cc(Cl)ccc2-n2cnnn2)cc1			CHEMBL3638470		2015	{'bei': '10.58', 'le': '0.20', 'lle': '2.10', 'sei': '4.61'}	CHEMBL3701225		CHEMBL3701225	6.05	0	http://www.openphacts.org/units/Nanomolar	2578525	=	37	1	=		Ki	nM		886.4	CHEMBL2820	Homo sapiens	Coagulation factor XI	9606			Ki	nM	UO_0000065		886.4
	304387	17685248	[]	CHEMBL3705579	Inhibition Assay: The effectiveness of compounds of the present invention as inhibitors of the coagulation factors XIa, Vila, IXa, Xa, Xlla, plasma kallikrein or thrombin, can be determined using a relevant purified serine protease, respectively, and an appropriate synthetic substrate. The rate of hydrolysis of the chromogenic or fluorogenic substrate by the relevant serine protease was measured …	B			BAO_0000192	BAO_0000357	single protein format	O=C(O)c1ccc(NC(=O)[C@@H]2c3ccccc3CCN2C(=O)C#Cc2cc(Cl)ccc2-n2cnnn2)cc1			CHEMBL3638470		2015	{'bei': '15.47', 'le': '0.29', 'lle': '5.02', 'sei': '6.25'}	CHEMBL3701226		CHEMBL3701226	8.15	0	http://www.openphacts.org/units/Nanomolar	2578526	=	37	1	=		Ki	nM		7.08	CHEMBL2820	Homo sapiens	Coagulation factor XI	9606			Ki	nM	UO_0000065		7.08
	304388	17685249	[]	CHEMBL3705579	Inhibition Assay: The effectiveness of compounds of the present invention as inhibitors of the coagulation factors XIa, Vila, IXa, Xa, Xlla, plasma kallikrein or thrombin, can be determined using a relevant purified serine protease, respectively, and an appropriate synthetic substrate. The rate of hydrolysis of the chromogenic or fluorogenic substrate by the relevant serine protease was measured …	B			BAO_0000192	BAO_0000357	single protein format	CC1(C)CN(C(=O)/C=C/c2cc(Cl)ccc2-n2cnnn2)C(C(=O)Nc2ccc(C(=O)O)cc2)c2c(Br)cccc21			CHEMBL3638470		2015	{'bei': '10.64', 'le': '0.23', 'lle': '1.48', 'sei': '5.19'}	CHEMBL3701227		CHEMBL3701227	6.76	0	http://www.openphacts.org/units/Nanomolar	2578527	=	37	1	=		Ki	nM		171.6	CHEMBL2820	Homo sapiens	Coagulation factor XI	9606			Ki	nM	UO_0000065		171.6
	304389	17685250	[]	CHEMBL3705579	Inhibition Assay: The effectiveness of compounds of the present invention as inhibitors of the coagulation factors XIa, Vila, IXa, Xa, Xlla, plasma kallikrein or thrombin, can be determined using a relevant purified serine protease, respectively, and an appropriate synthetic substrate. The rate of hydrolysis of the chromogenic or fluorogenic substrate by the relevant serine protease was measured …	B			BAO_0000192	BAO_0000357	single protein format	CCc1nn(C)c2c1C(C(=O)Nc1ccc(C(=O)O)cc1)N(C(=O)/C=C/c1cc(Cl)ccc1-n1cnnn1)CC2			CHEMBL3638470		2015	{'bei': '13.61', 'le': '0.26', 'lle': '4.54', 'sei': '5.15'}	CHEMBL3701228		CHEMBL3701228	7.63	0	http://www.openphacts.org/units/Nanomolar	2578528	=	37	1	=		Ki	nM		23.3	CHEMBL2820	Homo sapiens	Coagulation factor XI	9606			Ki	nM	UO_0000065		23.3
	304390	17685251	[]	CHEMBL3705579	Inhibition Assay: The effectiveness of compounds of the present invention as inhibitors of the coagulation factors XIa, Vila, IXa, Xa, Xlla, plasma kallikrein or thrombin, can be determined using a relevant purified serine protease, respectively, and an appropriate synthetic substrate. The rate of hydrolysis of the chromogenic or fluorogenic substrate by the relevant serine protease was measured …	B			BAO_0000192	BAO_0000357	single protein format	Cc1[nH]nc2c1C(C(=O)Nc1ccc(C(=O)OC(C)(C)C)cc1)N(C(=O)/C=C/c1c(-n3cnnn3)ccc(Cl)c1F)CC2			CHEMBL3638470		2015	{'bei': '10.29', 'le': '0.20', 'lle': '2.03', 'sei': '4.22'}	CHEMBL3701229		CHEMBL3701229	6.25	0	http://www.openphacts.org/units/Nanomolar	2578529	=	37	1	=		Ki	nM		565.5	CHEMBL2820	Homo sapiens	Coagulation factor XI	9606			Ki	nM	UO_0000065		565.5
	304391	17685252	[]	CHEMBL3705579	Inhibition Assay: The effectiveness of compounds of the present invention as inhibitors of the coagulation factors XIa, Vila, IXa, Xa, Xlla, plasma kallikrein or thrombin, can be determined using a relevant purified serine protease, respectively, and an appropriate synthetic substrate. The rate of hydrolysis of the chromogenic or fluorogenic substrate by the relevant serine protease was measured …	B			BAO_0000192	BAO_0000357	single protein format	Cc1[nH]nc2c1C(C(=O)Nc1ccc(C(=O)O)cc1)N(C(=O)/C=C/c1c(-n3cnnn3)ccc(Cl)c1F)CC2			CHEMBL3638470		2015	{'bei': '15.06', 'le': '0.29', 'lle': '5.34', 'sei': '5.22'}	CHEMBL3701230		CHEMBL3701230	8.30	0	http://www.openphacts.org/units/Nanomolar	2578530	=	37	1	=		Ki	nM		5.02	CHEMBL2820	Homo sapiens	Coagulation factor XI	9606			Ki	nM	UO_0000065		5.02
	304392	17685253	[]	CHEMBL3705579	Inhibition Assay: The effectiveness of compounds of the present invention as inhibitors of the coagulation factors XIa, Vila, IXa, Xa, Xlla, plasma kallikrein or thrombin, can be determined using a relevant purified serine protease, respectively, and an appropriate synthetic substrate. The rate of hydrolysis of the chromogenic or fluorogenic substrate by the relevant serine protease was measured …	B			BAO_0000192	BAO_0000357	single protein format	O=C(O)c1ccc(NC(=O)C2c3cccnc3CCN2C(=O)/C=C/c2cc(Cl)ccc2-n2cnnn2)cc1			CHEMBL3638470		2015	{'bei': '13.76', 'le': '0.26', 'lle': '4.10', 'sei': '5.09'}	CHEMBL3701231		CHEMBL3701231	7.29	0	http://www.openphacts.org/units/Nanomolar	2578531	=	37	1	=		Ki	nM		51.2	CHEMBL2820	Homo sapiens	Coagulation factor XI	9606			Ki	nM	UO_0000065		51.2
	304393	17685254	[]	CHEMBL3705579	Inhibition Assay: The effectiveness of compounds of the present invention as inhibitors of the coagulation factors XIa, Vila, IXa, Xa, Xlla, plasma kallikrein or thrombin, can be determined using a relevant purified serine protease, respectively, and an appropriate synthetic substrate. The rate of hydrolysis of the chromogenic or fluorogenic substrate by the relevant serine protease was measured …	B			BAO_0000192	BAO_0000357	single protein format	O=C(Nc1ccc(Cl)cc1)Nc1cnc2c(c1)C(C(=O)Nc1ccc(C(=O)O)cc1)N(C(=O)/C=C/c1cc(Cl)ccc1-n1cnnn1)CC2			CHEMBL3638470		2015	{'bei': '9.43', 'le': '0.18', 'lle': '1.11', 'sei': '3.57'}	CHEMBL3701233		CHEMBL3701233	6.59	0	http://www.openphacts.org/units/Nanomolar	2578533	=	37	1	=		Ki	nM		258.0	CHEMBL2820	Homo sapiens	Coagulation factor XI	9606			Ki	nM	UO_0000065		258.0
	314371	17694500	[]	CHEMBL3705835	In Vitro Assay: The effectiveness of compounds of the present invention as inhibitors of the coagulation factors XIa, VIIa, IXa, Xa, XIIa, plasma kallikrein or thrombin, can be determined using a relevant purified serine protease, respectively, and an appropriate synthetic substrate. The rate of hydrolysis of the chromogenic or fluorogenic substrate by the relevant serine protease was measured bo…	B			BAO_0000192	BAO_0000357	single protein format	[C-]#[N+]c1cccc2c1CCN(C(=O)/C=C/c1cc(Cl)ccc1-n1cnnn1)C2C(=O)Nc1ccc(C(=O)O)cc1			CHEMBL3639111		2015	{'bei': '13.38', 'le': '0.25', 'lle': '3.07', 'sei': '5.50'}	CHEMBL3663879		CHEMBL3663879	7.41	0	http://www.openphacts.org/units/Nanomolar	2538725	=	37	1	=		Ki	nM		38.69	CHEMBL2820	Homo sapiens	Coagulation factor XI	9606			Ki	nM	UO_0000065		38.69
	314372	17694501	[]	CHEMBL3705835	In Vitro Assay: The effectiveness of compounds of the present invention as inhibitors of the coagulation factors XIa, VIIa, IXa, Xa, XIIa, plasma kallikrein or thrombin, can be determined using a relevant purified serine protease, respectively, and an appropriate synthetic substrate. The rate of hydrolysis of the chromogenic or fluorogenic substrate by the relevant serine protease was measured bo…	B			BAO_0000192	BAO_0000357	single protein format	COCCNC(=O)c1cccc2c1CCN(C(=O)/C=C/c1cc(Cl)ccc1-n1cnnn1)C2C(=O)Nc1ccc(C(=O)O)cc1			CHEMBL3639111		2015	{'bei': '12.18', 'le': '0.23', 'lle': '4.50', 'sei': '4.55'}	CHEMBL3663880		CHEMBL3663880	7.67	0	http://www.openphacts.org/units/Nanomolar	2538726	=	37	1	=		Ki	nM		21.28	CHEMBL2820	Homo sapiens	Coagulation factor XI	9606			Ki	nM	UO_0000065		21.28
	314373	17694502	[]	CHEMBL3705835	In Vitro Assay: The effectiveness of compounds of the present invention as inhibitors of the coagulation factors XIa, VIIa, IXa, Xa, XIIa, plasma kallikrein or thrombin, can be determined using a relevant purified serine protease, respectively, and an appropriate synthetic substrate. The rate of hydrolysis of the chromogenic or fluorogenic substrate by the relevant serine protease was measured bo…	B			BAO_0000192	BAO_0000357	single protein format	CS(=O)(=O)Nc1cccc2c1CCN(C(=O)/C=C/c1c(-n3cnnn3)ccc(Cl)c1F)C2C(=O)Nc1ccc(C(=O)O)cc1			CHEMBL3639111		2015		CHEMBL3663881		CHEMBL3663881		0	http://www.openphacts.org/units/Nanomolar	2538727	<	37	1	<		Ki	nM		5.0	CHEMBL2820	Homo sapiens	Coagulation factor XI	9606			Ki	nM	UO_0000065		5.0
	314374	17694503	[]	CHEMBL3705835	In Vitro Assay: The effectiveness of compounds of the present invention as inhibitors of the coagulation factors XIa, VIIa, IXa, Xa, XIIa, plasma kallikrein or thrombin, can be determined using a relevant purified serine protease, respectively, and an appropriate synthetic substrate. The rate of hydrolysis of the chromogenic or fluorogenic substrate by the relevant serine protease was measured bo…	B			BAO_0000192	BAO_0000357	single protein format	CCOC(=O)CCCNC(=O)c1cccc2c1CCN(C(=O)/C=C/c1c(-n3cnnn3)ccc(Cl)c1F)C2C(=O)Nc1ccc(F)cc1			CHEMBL3639111		2015	{'bei': '9.20', 'le': '0.18', 'lle': '1.80', 'sei': '4.20'}	CHEMBL3663893		CHEMBL3663893	6.24	0	http://www.openphacts.org/units/Nanomolar	2538739	=	37	1	=		Ki	nM		579.8	CHEMBL2820	Homo sapiens	Coagulation factor XI	9606			Ki	nM	UO_0000065		579.8
	314375	17694504	[]	CHEMBL3705835	In Vitro Assay: The effectiveness of compounds of the present invention as inhibitors of the coagulation factors XIa, VIIa, IXa, Xa, XIIa, plasma kallikrein or thrombin, can be determined using a relevant purified serine protease, respectively, and an appropriate synthetic substrate. The rate of hydrolysis of the chromogenic or fluorogenic substrate by the relevant serine protease was measured bo…	B			BAO_0000192	BAO_0000357	single protein format	CCOC(=O)[C@H]1CCCN(C(=O)c2cccc3c2CCN(C(=O)/C=C/c2c(-n4cnnn4)ccc(Cl)c2F)C3C(=O)Nc2ccc(NC(=O)OC)cc2)C1			CHEMBL3639111		2015	{'bei': '8.53', 'le': '0.16', 'lle': '1.65', 'sei': '3.64'}	CHEMBL3663894		CHEMBL3663894	6.48	0	http://www.openphacts.org/units/Nanomolar	2538740	=	37	1	=		Ki	nM		332.2	CHEMBL2820	Homo sapiens	Coagulation factor XI	9606			Ki	nM	UO_0000065		332.2
	314376	17694505	[]	CHEMBL3705835	In Vitro Assay: The effectiveness of compounds of the present invention as inhibitors of the coagulation factors XIa, VIIa, IXa, Xa, XIIa, plasma kallikrein or thrombin, can be determined using a relevant purified serine protease, respectively, and an appropriate synthetic substrate. The rate of hydrolysis of the chromogenic or fluorogenic substrate by the relevant serine protease was measured bo…	B			BAO_0000192	BAO_0000357	single protein format	O=C(O)c1ccc(NC(=O)C2c3cccc(C(=O)N4CCNCC4)c3CCN2C(=O)/C=C/c2c(-n3cnnn3)ccc(Cl)c2F)cc1			CHEMBL3639111		2015	{'bei': '9.49', 'le': '0.18', 'lle': '3.28', 'sei': '3.85'}	CHEMBL3663895		CHEMBL3663895	6.26	0	http://www.openphacts.org/units/Nanomolar	2538741	=	37	1	=		Ki	nM		552.6	CHEMBL2820	Homo sapiens	Coagulation factor XI	9606			Ki	nM	UO_0000065		552.6
	314377	17694506	[]	CHEMBL3705835	In Vitro Assay: The effectiveness of compounds of the present invention as inhibitors of the coagulation factors XIa, VIIa, IXa, Xa, XIIa, plasma kallikrein or thrombin, can be determined using a relevant purified serine protease, respectively, and an appropriate synthetic substrate. The rate of hydrolysis of the chromogenic or fluorogenic substrate by the relevant serine protease was measured bo…	B			BAO_0000192	BAO_0000357	single protein format	O=C(O)c1ccc(NC(=O)C2c3cccc(C(=O)N4CCNCC4)c3CCN2C(=O)/C=C/c2c(-n3cnnn3)ccc(Cl)c2F)cc1			CHEMBL3639111		2015		CHEMBL3663895		CHEMBL3663895		0	http://www.openphacts.org/units/Nanomolar	2538741	<	37	1	<		Ki	nM		5.0	CHEMBL2820	Homo sapiens	Coagulation factor XI	9606			Ki	nM	UO_0000065		5.0
	314378	17694507	[]	CHEMBL3705835	In Vitro Assay: The effectiveness of compounds of the present invention as inhibitors of the coagulation factors XIa, VIIa, IXa, Xa, XIIa, plasma kallikrein or thrombin, can be determined using a relevant purified serine protease, respectively, and an appropriate synthetic substrate. The rate of hydrolysis of the chromogenic or fluorogenic substrate by the relevant serine protease was measured bo…	B			BAO_0000192	BAO_0000357	single protein format	CC(=O)Nc1cccc2c1CCN(C(=O)/C=C/c1cc(Cl)ccc1-n1cnnn1)C2C(=O)Nc1ccc(C(=O)O)cc1			CHEMBL3639111		2015	{'bei': '13.09', 'le': '0.25', 'lle': '3.92', 'sei': '4.81'}	CHEMBL3663882		CHEMBL3663882	7.67	0	http://www.openphacts.org/units/Nanomolar	2538728	=	37	1	=		Ki	nM		21.43	CHEMBL2820	Homo sapiens	Coagulation factor XI	9606			Ki	nM	UO_0000065		21.43
	314379	17694508	[]	CHEMBL3705835	In Vitro Assay: The effectiveness of compounds of the present invention as inhibitors of the coagulation factors XIa, VIIa, IXa, Xa, XIIa, plasma kallikrein or thrombin, can be determined using a relevant purified serine protease, respectively, and an appropriate synthetic substrate. The rate of hydrolysis of the chromogenic or fluorogenic substrate by the relevant serine protease was measured bo…	B			BAO_0000192	BAO_0000357	single protein format	COc1ccc(-c2cccc3c2CCN(C(=O)/C=C/c2c(-n4cnnn4)ccc(Cl)c2F)C3C(=O)Nc2ccc(C(=O)O)cc2)c(Cl)c1			CHEMBL3639111		2015		CHEMBL3663883		CHEMBL3663883		0	http://www.openphacts.org/units/Nanomolar	2538729	<	37	1	<		Ki	nM		5.0	CHEMBL2820	Homo sapiens	Coagulation factor XI	9606			Ki	nM	UO_0000065		5.0
	314380	17694509	[]	CHEMBL3705835	In Vitro Assay: The effectiveness of compounds of the present invention as inhibitors of the coagulation factors XIa, VIIa, IXa, Xa, XIIa, plasma kallikrein or thrombin, can be determined using a relevant purified serine protease, respectively, and an appropriate synthetic substrate. The rate of hydrolysis of the chromogenic or fluorogenic substrate by the relevant serine protease was measured bo…	B			BAO_0000192	BAO_0000357	single protein format	COC(=O)Nc1ccc(-c2cccc3c2CCN(C(=O)/C=C/c2c(-n4cnnn4)ccc(Cl)c2F)[C@H]3C(=O)Nc2ccc(F)cc2)cc1			CHEMBL3639111		2015	{'bei': '8.17', 'le': '0.16', 'lle': '-0.75', 'sei': '4.17'}	CHEMBL3663884		CHEMBL3663884	5.47	0	http://www.openphacts.org/units/Nanomolar	2538730	=	37	1	=		Ki	nM		3372.0	CHEMBL2820	Homo sapiens	Coagulation factor XI	9606			Ki	nM	UO_0000065		3372.0
	314381	17694510	[]	CHEMBL3705835	In Vitro Assay: The effectiveness of compounds of the present invention as inhibitors of the coagulation factors XIa, VIIa, IXa, Xa, XIIa, plasma kallikrein or thrombin, can be determined using a relevant purified serine protease, respectively, and an appropriate synthetic substrate. The rate of hydrolysis of the chromogenic or fluorogenic substrate by the relevant serine protease was measured bo…	B			BAO_0000192	BAO_0000357	single protein format	CNC(=O)c1ccc(-c2cccc3c2CCN(C(=O)/C=C/c2c(-n4cnnn4)ccc(Cl)c2F)C3C(=O)NCC(=O)OC)cc1			CHEMBL3639111		2015	{'bei': '10.23', 'le': '0.20', 'lle': '3.56', 'sei': '4.36'}	CHEMBL3663896		CHEMBL3663896	6.47	0	http://www.openphacts.org/units/Nanomolar	2538742	=	37	1	=		Ki	nM		341.9	CHEMBL2820	Homo sapiens	Coagulation factor XI	9606			Ki	nM	UO_0000065		341.9
	314382	17694511	[]	CHEMBL3705835	In Vitro Assay: The effectiveness of compounds of the present invention as inhibitors of the coagulation factors XIa, VIIa, IXa, Xa, XIIa, plasma kallikrein or thrombin, can be determined using a relevant purified serine protease, respectively, and an appropriate synthetic substrate. The rate of hydrolysis of the chromogenic or fluorogenic substrate by the relevant serine protease was measured bo…	B			BAO_0000192	BAO_0000357	single protein format	CC[C@H](C)NC(=O)C1c2cccc(-c3ccc(C(=O)NC)cc3)c2CCN1C(=O)/C=C/c1c(-n2cnnn2)ccc(Cl)c1F			CHEMBL3639111		2015	{'bei': '11.86', 'le': '0.23', 'lle': '2.77', 'sei': '5.99'}	CHEMBL3663897		CHEMBL3663897	7.31	0	http://www.openphacts.org/units/Nanomolar	2538743	=	37	1	=		Ki	nM		49.16	CHEMBL2820	Homo sapiens	Coagulation factor XI	9606			Ki	nM	UO_0000065		49.16
	314383	17694512	[]	CHEMBL3705835	In Vitro Assay: The effectiveness of compounds of the present invention as inhibitors of the coagulation factors XIa, VIIa, IXa, Xa, XIIa, plasma kallikrein or thrombin, can be determined using a relevant purified serine protease, respectively, and an appropriate synthetic substrate. The rate of hydrolysis of the chromogenic or fluorogenic substrate by the relevant serine protease was measured bo…	B			BAO_0000192	BAO_0000357	single protein format	CNC(=O)c1ccc(-c2cccc3c2CCN(C(=O)/C=C/c2c(-n4cnnn4)ccc(Cl)c2F)C3C(=O)NCc2nccn2C)cc1			CHEMBL3639111		2015	{'bei': '9.59', 'le': '0.18', 'lle': '2.60', 'sei': '4.48'}	CHEMBL3663898		CHEMBL3663898	6.27	0	http://www.openphacts.org/units/Nanomolar	2538744	=	37	1	=		Ki	nM		533.9	CHEMBL2820	Homo sapiens	Coagulation factor XI	9606			Ki	nM	UO_0000065		533.9
	314384	17694513	[]	CHEMBL3705835	In Vitro Assay: The effectiveness of compounds of the present invention as inhibitors of the coagulation factors XIa, VIIa, IXa, Xa, XIIa, plasma kallikrein or thrombin, can be determined using a relevant purified serine protease, respectively, and an appropriate synthetic substrate. The rate of hydrolysis of the chromogenic or fluorogenic substrate by the relevant serine protease was measured bo…	B			BAO_0000192	BAO_0000357	single protein format	CNC(=O)c1ccc(-c2cccc3c2CCN(C(=O)/C=C/c2c(-n4cnnn4)ccc(Cl)c2F)C3C(=O)Nc2ccc(C(=O)O)cc2)cn1			CHEMBL3639111		2015		CHEMBL3663899		CHEMBL3663899		0	http://www.openphacts.org/units/Nanomolar	2538745	<	37	1	<		Ki	nM		5.0	CHEMBL2820	Homo sapiens	Coagulation factor XI	9606			Ki	nM	UO_0000065		5.0
	314385	17694514	[]	CHEMBL3705835	In Vitro Assay: The effectiveness of compounds of the present invention as inhibitors of the coagulation factors XIa, VIIa, IXa, Xa, XIIa, plasma kallikrein or thrombin, can be determined using a relevant purified serine protease, respectively, and an appropriate synthetic substrate. The rate of hydrolysis of the chromogenic or fluorogenic substrate by the relevant serine protease was measured bo…	B			BAO_0000192	BAO_0000357	single protein format	CNC(=O)c1ccc(-c2cccc3c2CCN(C(=O)/C=C/c2c(-n4cnnn4)ccc(Cl)c2F)C3C(=O)Nc2ccc3c(c2)CN=N3)cc1			CHEMBL3639111		2015	{'bei': '11.38', 'le': '0.21', 'lle': '1.84', 'sei': '5.24'}	CHEMBL3663900		CHEMBL3663900	7.70	0	http://www.openphacts.org/units/Nanomolar	2538746	=	37	1	=		Ki	nM		20.12	CHEMBL2820	Homo sapiens	Coagulation factor XI	9606			Ki	nM	UO_0000065		20.12
	314386	17694515	[]	CHEMBL3705835	In Vitro Assay: The effectiveness of compounds of the present invention as inhibitors of the coagulation factors XIa, VIIa, IXa, Xa, XIIa, plasma kallikrein or thrombin, can be determined using a relevant purified serine protease, respectively, and an appropriate synthetic substrate. The rate of hydrolysis of the chromogenic or fluorogenic substrate by the relevant serine protease was measured bo…	B			BAO_0000192	BAO_0000357	single protein format	CN(C)CCNC(=O)c1ccc(-c2cccc3c2CCN(C(=O)/C=C/c2c(-n4cnnn4)ccc(Cl)c2F)C3C(=O)Nc2ccc(C(=O)OC(C)(C)C)cc2)cc1			CHEMBL3639111		2015		CHEMBL3663901		CHEMBL3663901		0	http://www.openphacts.org/units/Nanomolar	2538747	<	37	1	<		Ki	nM		5.0	CHEMBL2820	Homo sapiens	Coagulation factor XI	9606			Ki	nM	UO_0000065		5.0
	314387	17694516	[]	CHEMBL3705835	In Vitro Assay: The effectiveness of compounds of the present invention as inhibitors of the coagulation factors XIa, VIIa, IXa, Xa, XIIa, plasma kallikrein or thrombin, can be determined using a relevant purified serine protease, respectively, and an appropriate synthetic substrate. The rate of hydrolysis of the chromogenic or fluorogenic substrate by the relevant serine protease was measured bo…	B			BAO_0000192	BAO_0000357	single protein format	CN(C)CCNC(=O)c1ccc(-c2cccc3c2CCN(C(=O)/C=C/c2c(-n4cnnn4)ccc(Cl)c2F)[C@H]3C(=O)Nc2ccc(C(=O)OCCN(C)C)cc2)cc1			CHEMBL3639111		2015	{'bei': '7.45', 'le': '0.14', 'lle': '1.11', 'sei': '3.89'}	CHEMBL3663885		CHEMBL3663885	6.02	0	http://www.openphacts.org/units/Nanomolar	2538731	=	37	1	=		Ki	nM		950.9	CHEMBL2820	Homo sapiens	Coagulation factor XI	9606			Ki	nM	UO_0000065		950.9
	314388	17694517	[]	CHEMBL3705835	In Vitro Assay: The effectiveness of compounds of the present invention as inhibitors of the coagulation factors XIa, VIIa, IXa, Xa, XIIa, plasma kallikrein or thrombin, can be determined using a relevant purified serine protease, respectively, and an appropriate synthetic substrate. The rate of hydrolysis of the chromogenic or fluorogenic substrate by the relevant serine protease was measured bo…	B			BAO_0000192	BAO_0000357	single protein format	CN(C)CCNC(=O)c1ccc(-c2cccc3c2CCN(C(=O)/C=C/c2c(-n4cnnn4)ccc(Cl)c2F)[C@H]3C(=O)Nc2ccc(C(=O)OCc3ccccn3)cc2)cc1			CHEMBL3639111		2015	{'bei': '8.30', 'le': '0.16', 'lle': '0.94', 'sei': '4.18'}	CHEMBL3663902		CHEMBL3663902	6.88	0	http://www.openphacts.org/units/Nanomolar	2538748	=	37	1	=		Ki	nM		132.2	CHEMBL2820	Homo sapiens	Coagulation factor XI	9606			Ki	nM	UO_0000065		132.2
	314389	17694518	[]	CHEMBL3705835	In Vitro Assay: The effectiveness of compounds of the present invention as inhibitors of the coagulation factors XIa, VIIa, IXa, Xa, XIIa, plasma kallikrein or thrombin, can be determined using a relevant purified serine protease, respectively, and an appropriate synthetic substrate. The rate of hydrolysis of the chromogenic or fluorogenic substrate by the relevant serine protease was measured bo…	B			BAO_0000192	BAO_0000357	single protein format	O=C(O)c1ccc(NC(=O)C2c3cccc(OC4CCNCC4)c3CCN2C(=O)/C=C/c2c(-n3cnnn3)ccc(Cl)c2F)cc1			CHEMBL3639111		2015		CHEMBL3663886		CHEMBL3663886		0	http://www.openphacts.org/units/Nanomolar	2538732	<	37	1	<		Ki	nM		5.0	CHEMBL2820	Homo sapiens	Coagulation factor XI	9606			Ki	nM	UO_0000065		5.0
	314390	17694519	[]	CHEMBL3705835	In Vitro Assay: The effectiveness of compounds of the present invention as inhibitors of the coagulation factors XIa, VIIa, IXa, Xa, XIIa, plasma kallikrein or thrombin, can be determined using a relevant purified serine protease, respectively, and an appropriate synthetic substrate. The rate of hydrolysis of the chromogenic or fluorogenic substrate by the relevant serine protease was measured bo…	B			BAO_0000192	BAO_0000357	single protein format	CC(=O)c1ccc(Cl)c(F)c1/C=C/C(=O)N1CCc2c(-c3ccc(C(N)=O)cc3)cccc2[C@@H]1C(=O)Nc1ccc(C(=O)O)cc1			CHEMBL3639111		2015	{'bei': '10.21', 'le': '0.19', 'lle': '0.62', 'sei': '4.45'}	CHEMBL3663903		CHEMBL3663903	6.54	0	http://www.openphacts.org/units/Nanomolar	2538749	=	37	1	=		Ki	nM		291.1	CHEMBL2820	Homo sapiens	Coagulation factor XI	9606			Ki	nM	UO_0000065		291.1
	314391	17694520	[]	CHEMBL3705835	In Vitro Assay: The effectiveness of compounds of the present invention as inhibitors of the coagulation factors XIa, VIIa, IXa, Xa, XIIa, plasma kallikrein or thrombin, can be determined using a relevant purified serine protease, respectively, and an appropriate synthetic substrate. The rate of hydrolysis of the chromogenic or fluorogenic substrate by the relevant serine protease was measured bo…	B			BAO_0000192	BAO_0000357	single protein format	CN(C)CCOc1cccc2c1CCN(C(=O)/C=C/c1c(-n3cnnn3)ccc(Cl)c1F)C2C(=O)Nc1ccc(C(=O)O)cc1			CHEMBL3639111		2015		CHEMBL3663887		CHEMBL3663887		0	http://www.openphacts.org/units/Nanomolar	2538733	<	37	1	<		Ki	nM		5.0	CHEMBL2820	Homo sapiens	Coagulation factor XI	9606			Ki	nM	UO_0000065		5.0
	314392	17694521	[]	CHEMBL3705835	In Vitro Assay: The effectiveness of compounds of the present invention as inhibitors of the coagulation factors XIa, VIIa, IXa, Xa, XIIa, plasma kallikrein or thrombin, can be determined using a relevant purified serine protease, respectively, and an appropriate synthetic substrate. The rate of hydrolysis of the chromogenic or fluorogenic substrate by the relevant serine protease was measured bo…	B			BAO_0000192	BAO_0000357	single protein format	CC(=O)c1ccc(Cl)c(F)c1/C=C/C(=O)N1CCc2c(O)cccc2C1C(=O)Nc1ccc(C(=O)O)cc1			CHEMBL3639111		2015	{'bei': '14.16', 'le': '0.27', 'lle': '2.75', 'sei': '6.13'}	CHEMBL3663888		CHEMBL3663888	7.61	0	http://www.openphacts.org/units/Nanomolar	2538734	=	37	1	=		Ki	nM		24.81	CHEMBL2820	Homo sapiens	Coagulation factor XI	9606			Ki	nM	UO_0000065		24.81
	314393	17694522	[]	CHEMBL3705835	In Vitro Assay: The effectiveness of compounds of the present invention as inhibitors of the coagulation factors XIa, VIIa, IXa, Xa, XIIa, plasma kallikrein or thrombin, can be determined using a relevant purified serine protease, respectively, and an appropriate synthetic substrate. The rate of hydrolysis of the chromogenic or fluorogenic substrate by the relevant serine protease was measured bo…	B			BAO_0000192	BAO_0000357	single protein format	CC(=O)c1ccc(Cl)c(F)c1/C=C/C(=O)N1CCc2c(-c3ccc(C(=O)NCCN(C)C)cc3)cccc2[C@@H]1C(=O)Nc1ccc(C(=O)O)cc1			CHEMBL3639111		2015	{'bei': '10.45', 'le': '0.20', 'lle': '1.31', 'sei': '5.46'}	CHEMBL3663889		CHEMBL3663889	7.43	0	http://www.openphacts.org/units/Nanomolar	2538735	=	37	1	=		Ki	nM		36.97	CHEMBL2820	Homo sapiens	Coagulation factor XI	9606			Ki	nM	UO_0000065		36.97
	314394	17694523	[]	CHEMBL3705835	In Vitro Assay: The effectiveness of compounds of the present invention as inhibitors of the coagulation factors XIa, VIIa, IXa, Xa, XIIa, plasma kallikrein or thrombin, can be determined using a relevant purified serine protease, respectively, and an appropriate synthetic substrate. The rate of hydrolysis of the chromogenic or fluorogenic substrate by the relevant serine protease was measured bo…	B			BAO_0000192	BAO_0000357	single protein format	CCOC(=O)c1ccc(NC(=O)C2c3cccc(OCCC4CCN(C)CC4)c3CC(C)(C)N2C(=O)/C=C/c2c(-n3cnnn3)ccc(Cl)c2F)cc1			CHEMBL3639111		2015	{'bei': '9.41', 'le': '0.18', 'lle': '0.70', 'sei': '5.31'}	CHEMBL3663890		CHEMBL3663890	7.00	0	http://www.openphacts.org/units/Nanomolar	2538736	=	37	1	=		Ki	nM		100.0	CHEMBL2820	Homo sapiens	Coagulation factor XI	9606			Ki	nM	UO_0000065		100.0
	314395	17694524	[]	CHEMBL3705835	In Vitro Assay: The effectiveness of compounds of the present invention as inhibitors of the coagulation factors XIa, VIIa, IXa, Xa, XIIa, plasma kallikrein or thrombin, can be determined using a relevant purified serine protease, respectively, and an appropriate synthetic substrate. The rate of hydrolysis of the chromogenic or fluorogenic substrate by the relevant serine protease was measured bo…	B			BAO_0000192	BAO_0000357	single protein format	CCOC(=O)c1ccc(NC(=O)[C@H]2c3cccc(OCCC4CCNCC4)c3CCN2C(=O)/C=C/c2c(-n3cnnn3)ccc(Cl)c2F)cc1			CHEMBL3639111		2015	{'bei': '7.76', 'le': '0.15', 'lle': '0.27', 'sei': '3.88'}	CHEMBL3663891		CHEMBL3663891	5.45	0	http://www.openphacts.org/units/Nanomolar	2538737	=	37	1	=		Ki	nM		3530.0	CHEMBL2820	Homo sapiens	Coagulation factor XI	9606			Ki	nM	UO_0000065		3530.0
	314396	17694525	[]	CHEMBL3705835	In Vitro Assay: The effectiveness of compounds of the present invention as inhibitors of the coagulation factors XIa, VIIa, IXa, Xa, XIIa, plasma kallikrein or thrombin, can be determined using a relevant purified serine protease, respectively, and an appropriate synthetic substrate. The rate of hydrolysis of the chromogenic or fluorogenic substrate by the relevant serine protease was measured bo…	B			BAO_0000192	BAO_0000357	single protein format	Cn1nccc1-c1cccc2c1CCN(C(=O)/C=C/c1c(-n3cnnn3)ccc(Cl)c1F)C2C(=O)Nc1ccc(C(=O)O)cc1			CHEMBL3639111		2015		CHEMBL3663892		CHEMBL3663892		0	http://www.openphacts.org/units/Nanomolar	2538738	<	37	1	<		Ki	nM		5.0	CHEMBL2820	Homo sapiens	Coagulation factor XI	9606			Ki	nM	UO_0000065		5.0
	314397	17694526	[]	CHEMBL3705835	In Vitro Assay: The effectiveness of compounds of the present invention as inhibitors of the coagulation factors XIa, VIIa, IXa, Xa, XIIa, plasma kallikrein or thrombin, can be determined using a relevant purified serine protease, respectively, and an appropriate synthetic substrate. The rate of hydrolysis of the chromogenic or fluorogenic substrate by the relevant serine protease was measured bo…	B			BAO_0000192	BAO_0000357	single protein format	CCOC(=O)c1ccc(NC(=O)C2c3cccc(-c4ccc(C(=O)NC)nc4)c3CCN2C(=O)/C=C/c2c(-n3cnnn3)ccc(Cl)c2F)cc1			CHEMBL3639111		2015	{'bei': '7.63', 'le': '0.14', 'lle': '0.58', 'sei': '3.36'}	CHEMBL3663904		CHEMBL3663904	5.41	0	http://www.openphacts.org/units/Nanomolar	2538750	=	37	1	=		Ki	nM		3862.0	CHEMBL2820	Homo sapiens	Coagulation factor XI	9606			Ki	nM	UO_0000065		3862.0
	314398	17694527	[]	CHEMBL3705835	In Vitro Assay: The effectiveness of compounds of the present invention as inhibitors of the coagulation factors XIa, VIIa, IXa, Xa, XIIa, plasma kallikrein or thrombin, can be determined using a relevant purified serine protease, respectively, and an appropriate synthetic substrate. The rate of hydrolysis of the chromogenic or fluorogenic substrate by the relevant serine protease was measured bo…	B			BAO_0000192	BAO_0000357	single protein format	CN(C)c1ccc(-c2cccc3c2CCN(C(=O)/C=C/c2c(-n4cnnn4)ccc(Cl)c2F)C3C(=O)Nc2ccc(C(=O)O)cc2)cn1			CHEMBL3639111		2015		CHEMBL3663905		CHEMBL3663905		0	http://www.openphacts.org/units/Nanomolar	2538751	<	37	1	<		Ki	nM		5.0	CHEMBL2820	Homo sapiens	Coagulation factor XI	9606			Ki	nM	UO_0000065		5.0
	389797	17762358	[]	CHEMBL3888323	In Vitro Assay: Factor XIa determinations were made in 50 mM HEPES buffer at pH 7.4 containing 145 mM NaCl, 5 mM KCl, and 0.1% PEG 8000 (polyethylene glycol; JT Baker or Fisher Scientific). Determinations were made using purified human Factor XIa at a final concentration of 75-200 pM (Haematologic Technologies) and the synthetic substrate S-2366 (pyroGlu-Pro-Arg-pNA; CHROMOGENIX® or AnaSpec) at a…	B			BAO_0000192	BAO_0000357	single protein format	N=C(N)N1CCc2nc(C(=O)N3CCc4c(Br)cccc4C3C(=O)Nc3ccc(C(=O)O)cc3)sc2C1			CHEMBL3886658		2016	{'bei': '12.07', 'le': '0.26', 'lle': '3.81', 'sei': '4.61'}	CHEMBL3945550		CHEMBL3945550	7.04	0	http://www.openphacts.org/units/Nanomolar	2876406	=	37	1	=		Ki	nM		90.64	CHEMBL2820	Homo sapiens	Coagulation factor XI	9606			Ki	nM	UO_0000065		90.64
	389798	17762359	[]	CHEMBL3888323	In Vitro Assay: Factor XIa determinations were made in 50 mM HEPES buffer at pH 7.4 containing 145 mM NaCl, 5 mM KCl, and 0.1% PEG 8000 (polyethylene glycol; JT Baker or Fisher Scientific). Determinations were made using purified human Factor XIa at a final concentration of 75-200 pM (Haematologic Technologies) and the synthetic substrate S-2366 (pyroGlu-Pro-Arg-pNA; CHROMOGENIX® or AnaSpec) at a…	B			BAO_0000192	BAO_0000357	single protein format	COC1CCN(c2cccc3c2CCN(C(=O)c2nc4c(s2)CN(C(=N)N)CC4)C3C(=O)Nc2ccc(C(=O)O)cc2)CC1			CHEMBL3886658		2016		CHEMBL3900883		CHEMBL3900883		0	http://www.openphacts.org/units/Nanomolar	2876407	<	37	1	<		Ki	nM		5.0	CHEMBL2820	Homo sapiens	Coagulation factor XI	9606			Ki	nM	UO_0000065		5.0
	389799	17762360	[]	CHEMBL3888323	In Vitro Assay: Factor XIa determinations were made in 50 mM HEPES buffer at pH 7.4 containing 145 mM NaCl, 5 mM KCl, and 0.1% PEG 8000 (polyethylene glycol; JT Baker or Fisher Scientific). Determinations were made using purified human Factor XIa at a final concentration of 75-200 pM (Haematologic Technologies) and the synthetic substrate S-2366 (pyroGlu-Pro-Arg-pNA; CHROMOGENIX® or AnaSpec) at a…	B			BAO_0000192	BAO_0000357	single protein format	COC1CCN(c2cccc3c2CCN(C(=O)C2CC4(CCNCC4)C2)C3C(=O)Nc2ccc(C(=O)O)cc2)CC1			CHEMBL3886658		2016	{'bei': '11.99', 'le': '0.22', 'lle': '2.88', 'sei': '6.04'}	CHEMBL3923433		CHEMBL3923433	6.72	0	http://www.openphacts.org/units/Nanomolar	2876408	=	37	1	=		Ki	nM		190.0	CHEMBL2820	Homo sapiens	Coagulation factor XI	9606			Ki	nM	UO_0000065		190.0
	389800	17762361	[]	CHEMBL3888323	In Vitro Assay: Factor XIa determinations were made in 50 mM HEPES buffer at pH 7.4 containing 145 mM NaCl, 5 mM KCl, and 0.1% PEG 8000 (polyethylene glycol; JT Baker or Fisher Scientific). Determinations were made using purified human Factor XIa at a final concentration of 75-200 pM (Haematologic Technologies) and the synthetic substrate S-2366 (pyroGlu-Pro-Arg-pNA; CHROMOGENIX® or AnaSpec) at a…	B			BAO_0000192	BAO_0000357	single protein format	CN1CCN(c2cccc3c2CCN(C(=O)C2CC4(CCN(C(=N)N)CC4)C2)[C@@H]3C(=O)Nc2ccc(C(=O)O)cc2)C(=O)C1			CHEMBL3886658		2016		CHEMBL3891906		CHEMBL3891906		0	http://www.openphacts.org/units/Nanomolar	2876409	<	37	1	<		Ki	nM		5.0	CHEMBL2820	Homo sapiens	Coagulation factor XI	9606			Ki	nM	UO_0000065		5.0
	389801	17762362	[]	CHEMBL3888323	In Vitro Assay: Factor XIa determinations were made in 50 mM HEPES buffer at pH 7.4 containing 145 mM NaCl, 5 mM KCl, and 0.1% PEG 8000 (polyethylene glycol; JT Baker or Fisher Scientific). Determinations were made using purified human Factor XIa at a final concentration of 75-200 pM (Haematologic Technologies) and the synthetic substrate S-2366 (pyroGlu-Pro-Arg-pNA; CHROMOGENIX® or AnaSpec) at a…	B			BAO_0000192	BAO_0000357	single protein format	CN1CCN(c2cccc3c2CCN(C(=O)CC2CCN(C(=N)N)CC2)[C@H]3C(=O)Nc2ccc(C(=O)O)cc2)C(=O)C1			CHEMBL3886658		2016	{'bei': '11.15', 'le': '0.21', 'lle': '4.70', 'sei': '3.93'}	CHEMBL4114619		CHEMBL4114619	6.42	0	http://www.openphacts.org/units/Nanomolar	2876410	=	37	1	=		Ki	nM		382.3	CHEMBL2820	Homo sapiens	Coagulation factor XI	9606			Ki	nM	UO_0000065		382.3
	389802	17762363	[]	CHEMBL3888323	In Vitro Assay: Factor XIa determinations were made in 50 mM HEPES buffer at pH 7.4 containing 145 mM NaCl, 5 mM KCl, and 0.1% PEG 8000 (polyethylene glycol; JT Baker or Fisher Scientific). Determinations were made using purified human Factor XIa at a final concentration of 75-200 pM (Haematologic Technologies) and the synthetic substrate S-2366 (pyroGlu-Pro-Arg-pNA; CHROMOGENIX® or AnaSpec) at a…	B			BAO_0000192	BAO_0000357	single protein format	COC1CCN(c2cccc3c2CCN(C(=O)C2CCN(C(=N)N)CC2)C3C(=O)Nc2ccc(C(=O)O)cc2)CC1			CHEMBL3886658		2016	{'bei': '14.65', 'le': '0.27', 'lle': '5.58', 'sei': '5.41'}	CHEMBL3984235		CHEMBL3984235	8.25	0	http://www.openphacts.org/units/Nanomolar	2876411	=	37	1	=		Ki	nM		5.68	CHEMBL2820	Homo sapiens	Coagulation factor XI	9606			Ki	nM	UO_0000065		5.68
	413024	17777740	[]	CHEMBL3888735	In Vitro Assay: Factor XIa determinations were made in 50 mM HEPES buffer at pH 7.4 containing 145 mM NaCl, 5 mM KCl, and 0.1% PEG 8000 (polyethylene glycol; JT Baker or Fisher Scientific). Determinations were made using purified human Factor XIa at a final concentration of 75-200 pM (Haematologic Technologies) and the synthetic substrate S-2366 (pyroGlu-Pro-Arg-pNA; CHROMOGENIX® or AnaSpec) at a…	B			BAO_0000192	BAO_0000357	single protein format	O=C(O)c1ccc(NC(=O)[C@@H]2Cc3ccccc3CN2C(=O)/C=C/c2cc(Cl)ccc2-n2cnnn2)cc1			CHEMBL3886810		2016	{'bei': '10.89', 'le': '0.21', 'lle': '2.14', 'sei': '4.42'}	CHEMBL3701218		CHEMBL3701218	5.76	1	http://www.openphacts.org/units/Nanomolar	2886728	=	37	1	=		Ki	nM		1737.0	CHEMBL2820	Homo sapiens	Coagulation factor XI	9606			Ki	nM	UO_0000065		1737.0
	413025	17777741	[]	CHEMBL3888735	In Vitro Assay: Factor XIa determinations were made in 50 mM HEPES buffer at pH 7.4 containing 145 mM NaCl, 5 mM KCl, and 0.1% PEG 8000 (polyethylene glycol; JT Baker or Fisher Scientific). Determinations were made using purified human Factor XIa at a final concentration of 75-200 pM (Haematologic Technologies) and the synthetic substrate S-2366 (pyroGlu-Pro-Arg-pNA; CHROMOGENIX® or AnaSpec) at a…	B			BAO_0000192	BAO_0000357	single protein format	O=C(O)c1ccc(NC(=O)[C@@H]2c3ccccc3CCN2C(=O)/C=C/c2cc(Cl)ccc2-n2cnnn2)cc1			CHEMBL3886810		2016	{'bei': '15.10', 'le': '0.29', 'lle': '4.20', 'sei': '6.13'}	CHEMBL3701219		CHEMBL3701219	7.99	1	http://www.openphacts.org/units/Nanomolar	2886729	=	37	1	=		Ki	nM		10.32	CHEMBL2820	Homo sapiens	Coagulation factor XI	9606			Ki	nM	UO_0000065		10.32
	413026	17777742	[]	CHEMBL3888735	In Vitro Assay: Factor XIa determinations were made in 50 mM HEPES buffer at pH 7.4 containing 145 mM NaCl, 5 mM KCl, and 0.1% PEG 8000 (polyethylene glycol; JT Baker or Fisher Scientific). Determinations were made using purified human Factor XIa at a final concentration of 75-200 pM (Haematologic Technologies) and the synthetic substrate S-2366 (pyroGlu-Pro-Arg-pNA; CHROMOGENIX® or AnaSpec) at a…	B			BAO_0000192	BAO_0000357	single protein format	O=C(O)c1ccc(NC(=O)[C@@H]2c3ccccc3CCN2C(=O)/C=C/c2c(-n3cnnn3)ccc(Cl)c2F)cc1			CHEMBL3886810		2016		CHEMBL3701220		CHEMBL3701220		1	http://www.openphacts.org/units/Nanomolar	2886730	<	37	1	<		Ki	nM		5.0	CHEMBL2820	Homo sapiens	Coagulation factor XI	9606			Ki	nM	UO_0000065		5.0
	413027	17777743	[]	CHEMBL3888735	In Vitro Assay: Factor XIa determinations were made in 50 mM HEPES buffer at pH 7.4 containing 145 mM NaCl, 5 mM KCl, and 0.1% PEG 8000 (polyethylene glycol; JT Baker or Fisher Scientific). Determinations were made using purified human Factor XIa at a final concentration of 75-200 pM (Haematologic Technologies) and the synthetic substrate S-2366 (pyroGlu-Pro-Arg-pNA; CHROMOGENIX® or AnaSpec) at a…	B			BAO_0000192	BAO_0000357	single protein format	COC(=O)Nc1cccc(NC(=O)[C@@H]2c3ccccc3CCN2C(=O)/C=C/c2cc(Cl)ccc2-n2cnnn2)c1			CHEMBL3886810		2016	{'bei': '9.95', 'le': '0.19', 'lle': '1.28', 'sei': '4.23'}	CHEMBL3701221		CHEMBL3701221	5.55	1	http://www.openphacts.org/units/Nanomolar	2886731	=	37	1	=		Ki	nM		2795.0	CHEMBL2820	Homo sapiens	Coagulation factor XI	9606			Ki	nM	UO_0000065		2795.0
	413028	17777744	[]	CHEMBL3888735	In Vitro Assay: Factor XIa determinations were made in 50 mM HEPES buffer at pH 7.4 containing 145 mM NaCl, 5 mM KCl, and 0.1% PEG 8000 (polyethylene glycol; JT Baker or Fisher Scientific). Determinations were made using purified human Factor XIa at a final concentration of 75-200 pM (Haematologic Technologies) and the synthetic substrate S-2366 (pyroGlu-Pro-Arg-pNA; CHROMOGENIX® or AnaSpec) at a…	B			BAO_0000192	BAO_0000357	single protein format	NC(=O)c1ccc(-c2nccc3c2CCN(C(=O)/C=C/c2c(-n4cnnn4)ccc(Cl)c2F)C3C(=O)Nc2ccc3cn[nH]c3c2)cc1			CHEMBL3886810		2016		CHEMBL3701222		CHEMBL3701222		1	http://www.openphacts.org/units/Nanomolar	2886732	<	37	1	<		Ki	nM		5.0	CHEMBL2820	Homo sapiens	Coagulation factor XI	9606			Ki	nM	UO_0000065		5.0
	413029	17777745	[]	CHEMBL3888735	In Vitro Assay: Factor XIa determinations were made in 50 mM HEPES buffer at pH 7.4 containing 145 mM NaCl, 5 mM KCl, and 0.1% PEG 8000 (polyethylene glycol; JT Baker or Fisher Scientific). Determinations were made using purified human Factor XIa at a final concentration of 75-200 pM (Haematologic Technologies) and the synthetic substrate S-2366 (pyroGlu-Pro-Arg-pNA; CHROMOGENIX® or AnaSpec) at a…	B			BAO_0000192	BAO_0000357	single protein format	O=C(O)c1ccc(NC(=O)C2c3ccnc(N4CCOCC4)c3CCN2C(=O)/C=C/c2c(-n3cnnn3)ccc(Cl)c2F)cc1			CHEMBL3886810		2016		CHEMBL3701223		CHEMBL3701223		1	http://www.openphacts.org/units/Nanomolar	2886733	<	37	1	<		Ki	nM		5.0	CHEMBL2820	Homo sapiens	Coagulation factor XI	9606			Ki	nM	UO_0000065		5.0
	413030	17777746	[]	CHEMBL3888735	In Vitro Assay: Factor XIa determinations were made in 50 mM HEPES buffer at pH 7.4 containing 145 mM NaCl, 5 mM KCl, and 0.1% PEG 8000 (polyethylene glycol; JT Baker or Fisher Scientific). Determinations were made using purified human Factor XIa at a final concentration of 75-200 pM (Haematologic Technologies) and the synthetic substrate S-2366 (pyroGlu-Pro-Arg-pNA; CHROMOGENIX® or AnaSpec) at a…	B			BAO_0000192	BAO_0000357	single protein format	COC(=O)c1ccc(NC(=O)C2c3c(C)cccc3CCN2C(=O)/C=C/c2cc(Cl)ccc2-n2cnnn2)cc1			CHEMBL3886810		2016	{'bei': '9.50', 'le': '0.18', 'lle': '1.10', 'sei': '4.43'}	CHEMBL3941911		CHEMBL3941911	5.29	0	http://www.openphacts.org/units/Nanomolar	2886734	=	37	1	=		Ki	nM		5117.0	CHEMBL2820	Homo sapiens	Coagulation factor XI	9606			Ki	nM	UO_0000065		5117.0
	413031	17777747	[]	CHEMBL3888735	In Vitro Assay: Factor XIa determinations were made in 50 mM HEPES buffer at pH 7.4 containing 145 mM NaCl, 5 mM KCl, and 0.1% PEG 8000 (polyethylene glycol; JT Baker or Fisher Scientific). Determinations were made using purified human Factor XIa at a final concentration of 75-200 pM (Haematologic Technologies) and the synthetic substrate S-2366 (pyroGlu-Pro-Arg-pNA; CHROMOGENIX® or AnaSpec) at a…	B			BAO_0000192	BAO_0000357	single protein format	O=C(Nc1ccc(C2CCCN2)cc1)[C@@H]1c2ccccc2CCN1C(=O)/C=C/c1cc(Cl)ccc1-n1cnnn1			CHEMBL3886810		2016	{'bei': '9.33', 'le': '0.18', 'lle': '0.65', 'sei': '4.92'}	CHEMBL3701224		CHEMBL3701224	5.17	1	http://www.openphacts.org/units/Nanomolar	2886735	=	37	1	=		Ki	nM		6732.0	CHEMBL2820	Homo sapiens	Coagulation factor XI	9606			Ki	nM	UO_0000065		6732.0
	413032	17777748	[]	CHEMBL3888735	In Vitro Assay: Factor XIa determinations were made in 50 mM HEPES buffer at pH 7.4 containing 145 mM NaCl, 5 mM KCl, and 0.1% PEG 8000 (polyethylene glycol; JT Baker or Fisher Scientific). Determinations were made using purified human Factor XIa at a final concentration of 75-200 pM (Haematologic Technologies) and the synthetic substrate S-2366 (pyroGlu-Pro-Arg-pNA; CHROMOGENIX® or AnaSpec) at a…	B			BAO_0000192	BAO_0000357	single protein format	COC(=O)NCc1ccc(NC(=O)[C@@H]2c3ccccc3CCN2C(=O)/C=C/c2cc(Cl)ccc2-n2cnnn2)cc1			CHEMBL3886810		2016	{'bei': '10.58', 'le': '0.20', 'lle': '2.10', 'sei': '4.61'}	CHEMBL3701225		CHEMBL3701225	6.05	1	http://www.openphacts.org/units/Nanomolar	2886736	=	37	1	=		Ki	nM		886.4	CHEMBL2820	Homo sapiens	Coagulation factor XI	9606			Ki	nM	UO_0000065		886.4
	413033	17777749	[]	CHEMBL3888735	In Vitro Assay: Factor XIa determinations were made in 50 mM HEPES buffer at pH 7.4 containing 145 mM NaCl, 5 mM KCl, and 0.1% PEG 8000 (polyethylene glycol; JT Baker or Fisher Scientific). Determinations were made using purified human Factor XIa at a final concentration of 75-200 pM (Haematologic Technologies) and the synthetic substrate S-2366 (pyroGlu-Pro-Arg-pNA; CHROMOGENIX® or AnaSpec) at a…	B			BAO_0000192	BAO_0000357	single protein format	O=C(O)c1ccc(NC(=O)[C@@H]2c3ccccc3CCN2C(=O)C#Cc2cc(Cl)ccc2-n2cnnn2)cc1			CHEMBL3886810		2016	{'bei': '15.47', 'le': '0.29', 'lle': '5.02', 'sei': '6.25'}	CHEMBL3701226		CHEMBL3701226	8.15	1	http://www.openphacts.org/units/Nanomolar	2886737	=	37	1	=		Ki	nM		7.08	CHEMBL2820	Homo sapiens	Coagulation factor XI	9606			Ki	nM	UO_0000065		7.08
	413034	17777750	[]	CHEMBL3888735	In Vitro Assay: Factor XIa determinations were made in 50 mM HEPES buffer at pH 7.4 containing 145 mM NaCl, 5 mM KCl, and 0.1% PEG 8000 (polyethylene glycol; JT Baker or Fisher Scientific). Determinations were made using purified human Factor XIa at a final concentration of 75-200 pM (Haematologic Technologies) and the synthetic substrate S-2366 (pyroGlu-Pro-Arg-pNA; CHROMOGENIX® or AnaSpec) at a…	B			BAO_0000192	BAO_0000357	single protein format	CC1(C)CN(C(=O)/C=C/c2cc(Cl)ccc2-n2cnnn2)C(C(=O)Nc2ccc(C(=O)O)cc2)c2c(Br)cccc21			CHEMBL3886810		2016	{'bei': '10.64', 'le': '0.23', 'lle': '1.48', 'sei': '5.19'}	CHEMBL3701227		CHEMBL3701227	6.76	1	http://www.openphacts.org/units/Nanomolar	2886738	=	37	1	=		Ki	nM		171.6	CHEMBL2820	Homo sapiens	Coagulation factor XI	9606			Ki	nM	UO_0000065		171.6
	413035	17777751	[]	CHEMBL3888735	In Vitro Assay: Factor XIa determinations were made in 50 mM HEPES buffer at pH 7.4 containing 145 mM NaCl, 5 mM KCl, and 0.1% PEG 8000 (polyethylene glycol; JT Baker or Fisher Scientific). Determinations were made using purified human Factor XIa at a final concentration of 75-200 pM (Haematologic Technologies) and the synthetic substrate S-2366 (pyroGlu-Pro-Arg-pNA; CHROMOGENIX® or AnaSpec) at a…	B			BAO_0000192	BAO_0000357	single protein format	CCc1nn(C)c2c1C(C(=O)Nc1ccc(C(=O)O)cc1)N(C(=O)/C=C/c1cc(Cl)ccc1-n1cnnn1)CC2			CHEMBL3886810		2016	{'bei': '13.61', 'le': '0.26', 'lle': '4.54', 'sei': '5.15'}	CHEMBL3701228		CHEMBL3701228	7.63	1	http://www.openphacts.org/units/Nanomolar	2886739	=	37	1	=		Ki	nM		23.3	CHEMBL2820	Homo sapiens	Coagulation factor XI	9606			Ki	nM	UO_0000065		23.3
	413036	17777752	[]	CHEMBL3888735	In Vitro Assay: Factor XIa determinations were made in 50 mM HEPES buffer at pH 7.4 containing 145 mM NaCl, 5 mM KCl, and 0.1% PEG 8000 (polyethylene glycol; JT Baker or Fisher Scientific). Determinations were made using purified human Factor XIa at a final concentration of 75-200 pM (Haematologic Technologies) and the synthetic substrate S-2366 (pyroGlu-Pro-Arg-pNA; CHROMOGENIX® or AnaSpec) at a…	B			BAO_0000192	BAO_0000357	single protein format	Cc1c2c(nn1C)CCN(C(=O)/C=C/c1c(-n3cnnn3)ccc(Cl)c1F)C2C(=O)Nc1ccc(C(=O)OC(C)(C)C)cc1			CHEMBL3886810		2016	{'bei': '10.06', 'le': '0.19', 'lle': '2.02', 'sei': '4.56'}	CHEMBL3974199		CHEMBL3974199	6.25	0	http://www.openphacts.org/units/Nanomolar	2886740	=	37	1	=		Ki	nM		565.5	CHEMBL2820	Homo sapiens	Coagulation factor XI	9606			Ki	nM	UO_0000065		565.5
	413037	17777753	[]	CHEMBL3888735	In Vitro Assay: Factor XIa determinations were made in 50 mM HEPES buffer at pH 7.4 containing 145 mM NaCl, 5 mM KCl, and 0.1% PEG 8000 (polyethylene glycol; JT Baker or Fisher Scientific). Determinations were made using purified human Factor XIa at a final concentration of 75-200 pM (Haematologic Technologies) and the synthetic substrate S-2366 (pyroGlu-Pro-Arg-pNA; CHROMOGENIX® or AnaSpec) at a…	B			BAO_0000192	BAO_0000357	single protein format	Cc1[nH]nc2c1C(C(=O)Nc1ccc(C(=O)O)cc1)N(C(=O)/C=C/c1c(-n3cnnn3)ccc(Cl)c1F)CC2			CHEMBL3886810		2016	{'bei': '15.06', 'le': '0.29', 'lle': '5.34', 'sei': '5.22'}	CHEMBL3701230		CHEMBL3701230	8.30	1	http://www.openphacts.org/units/Nanomolar	2886741	=	37	1	=		Ki	nM		5.02	CHEMBL2820	Homo sapiens	Coagulation factor XI	9606			Ki	nM	UO_0000065		5.02
	413038	17777754	[]	CHEMBL3888735	In Vitro Assay: Factor XIa determinations were made in 50 mM HEPES buffer at pH 7.4 containing 145 mM NaCl, 5 mM KCl, and 0.1% PEG 8000 (polyethylene glycol; JT Baker or Fisher Scientific). Determinations were made using purified human Factor XIa at a final concentration of 75-200 pM (Haematologic Technologies) and the synthetic substrate S-2366 (pyroGlu-Pro-Arg-pNA; CHROMOGENIX® or AnaSpec) at a…	B			BAO_0000192	BAO_0000357	single protein format	O=C(O)c1ccc(NC(=O)C2c3cccnc3CCN2C(=O)/C=C/c2cc(Cl)ccc2-n2cnnn2)cc1			CHEMBL3886810		2016	{'bei': '13.76', 'le': '0.26', 'lle': '4.10', 'sei': '5.09'}	CHEMBL3701231		CHEMBL3701231	7.29	1	http://www.openphacts.org/units/Nanomolar	2886742	=	37	1	=		Ki	nM		51.2	CHEMBL2820	Homo sapiens	Coagulation factor XI	9606			Ki	nM	UO_0000065		51.2
	413039	17777755	[]	CHEMBL3888735	In Vitro Assay: Factor XIa determinations were made in 50 mM HEPES buffer at pH 7.4 containing 145 mM NaCl, 5 mM KCl, and 0.1% PEG 8000 (polyethylene glycol; JT Baker or Fisher Scientific). Determinations were made using purified human Factor XIa at a final concentration of 75-200 pM (Haematologic Technologies) and the synthetic substrate S-2366 (pyroGlu-Pro-Arg-pNA; CHROMOGENIX® or AnaSpec) at a…	B			BAO_0000192	BAO_0000357	single protein format	O=C(Nc1ccc(Cl)cc1)Nc1cnc2c(c1)C(C(=O)Nc1ccc(C(=O)O)cc1)N(C(=O)/C=C/c1cc(Cl)ccc1-n1cnnn1)CC2			CHEMBL3886810		2016	{'bei': '9.43', 'le': '0.18', 'lle': '1.11', 'sei': '3.57'}	CHEMBL3701233		CHEMBL3701233	6.59	1	http://www.openphacts.org/units/Nanomolar	2886743	=	37	1	=		Ki	nM		258.0	CHEMBL2820	Homo sapiens	Coagulation factor XI	9606			Ki	nM	UO_0000065		258.0
	415441	17779078	[]	CHEMBL3888764	In Vitro Assay: Factor XIa determinations were made in 50 mM HEPES buffer at pH 7.4 containing 145 mM NaCl, 5 mM KCl, and 0.1% PEG 8000 (polyethylene glycol; JT Baker or Fisher Scientific). Determinations were made using purified human Factor XIa at a final concentration of 75-200 pM (Haematologic Technologies) and the synthetic substrate S-2366 (pyroGlu-Pro-Arg-pNA; CHROMOGENIX® or AnaSpec) at a…	B			BAO_0000192	BAO_0000357	single protein format	COC1CCN(c2cccc3c2CCN(C(=O)c2ccc(N)cc2)C3C(=O)Nc2ccc(C(=O)O)cc2)CC1			CHEMBL3886827		2016	{'bei': '11.85', 'le': '0.22', 'lle': '2.31', 'sei': '5.00'}	CHEMBL3890946		CHEMBL3890946	6.27	0	http://www.openphacts.org/units/Nanomolar	2887564	=	37	1	=		Ki	nM		542.2	CHEMBL2820	Homo sapiens	Coagulation factor XI	9606			Ki	nM	UO_0000065		542.2
	415442	17779079	[]	CHEMBL3888764	In Vitro Assay: Factor XIa determinations were made in 50 mM HEPES buffer at pH 7.4 containing 145 mM NaCl, 5 mM KCl, and 0.1% PEG 8000 (polyethylene glycol; JT Baker or Fisher Scientific). Determinations were made using purified human Factor XIa at a final concentration of 75-200 pM (Haematologic Technologies) and the synthetic substrate S-2366 (pyroGlu-Pro-Arg-pNA; CHROMOGENIX® or AnaSpec) at a…	B			BAO_0000192	BAO_0000357	single protein format	CNC(=O)c1ccc(-c2cccc3c2CCN(C(=O)[C@H]2CC[C@H](CN)CC2)C3C(=O)Nc2ccc(C(=O)O)cc2)cc1			CHEMBL3886827		2016		CHEMBL3965906		CHEMBL3965906		0	http://www.openphacts.org/units/Nanomolar	2887565	<	37	1	<		Ki	nM		5.0	CHEMBL2820	Homo sapiens	Coagulation factor XI	9606			Ki	nM	UO_0000065		5.0
	415443	17779080	[]	CHEMBL3888764	In Vitro Assay: Factor XIa determinations were made in 50 mM HEPES buffer at pH 7.4 containing 145 mM NaCl, 5 mM KCl, and 0.1% PEG 8000 (polyethylene glycol; JT Baker or Fisher Scientific). Determinations were made using purified human Factor XIa at a final concentration of 75-200 pM (Haematologic Technologies) and the synthetic substrate S-2366 (pyroGlu-Pro-Arg-pNA; CHROMOGENIX® or AnaSpec) at a…	B			BAO_0000192	BAO_0000357	single protein format	CC1(C)Cc2c(-c3ccc4c(c3)OCO4)cccc2C(C(=O)Nc2ccc(C(=O)O)cc2)N1C(=O)[C@H]1CC[C@H](CN)CC1			CHEMBL3886827		2016	{'bei': '11.62', 'le': '0.22', 'lle': '1.39', 'sei': '5.17'}	CHEMBL3982122		CHEMBL3982122	6.78	0	http://www.openphacts.org/units/Nanomolar	2887566	=	37	1	=		Ki	nM		166.1	CHEMBL2820	Homo sapiens	Coagulation factor XI	9606			Ki	nM	UO_0000065		166.1
	415444	17779081	[]	CHEMBL3888764	In Vitro Assay: Factor XIa determinations were made in 50 mM HEPES buffer at pH 7.4 containing 145 mM NaCl, 5 mM KCl, and 0.1% PEG 8000 (polyethylene glycol; JT Baker or Fisher Scientific). Determinations were made using purified human Factor XIa at a final concentration of 75-200 pM (Haematologic Technologies) and the synthetic substrate S-2366 (pyroGlu-Pro-Arg-pNA; CHROMOGENIX® or AnaSpec) at a…	B			BAO_0000192	BAO_0000357	single protein format	CC1(C)Cc2c(-c3cc4ccccc4s3)cccc2C(C(=O)Nc2ccc(C(=O)O)cc2)N1C(=O)[C@H]1CC[C@H](CN)CC1			CHEMBL3886827		2016	{'bei': '10.25', 'le': '0.19', 'lle': '-0.76', 'sei': '5.42'}	CHEMBL3908676		CHEMBL3908676	6.11	0	http://www.openphacts.org/units/Nanomolar	2887567	=	37	1	=		Ki	nM		781.5	CHEMBL2820	Homo sapiens	Coagulation factor XI	9606			Ki	nM	UO_0000065		781.5
	415445	17779082	[]	CHEMBL3888764	In Vitro Assay: Factor XIa determinations were made in 50 mM HEPES buffer at pH 7.4 containing 145 mM NaCl, 5 mM KCl, and 0.1% PEG 8000 (polyethylene glycol; JT Baker or Fisher Scientific). Determinations were made using purified human Factor XIa at a final concentration of 75-200 pM (Haematologic Technologies) and the synthetic substrate S-2366 (pyroGlu-Pro-Arg-pNA; CHROMOGENIX® or AnaSpec) at a…	B			BAO_0000192	BAO_0000357	single protein format	CC1(C)Cc2c(-c3ccc4ncccc4c3)cccc2C(C(=O)Nc2ccc(C(=O)O)cc2)N1C(=O)[C@H]1CC[C@H](CN)CC1			CHEMBL3886827		2016	{'bei': '12.39', 'le': '0.23', 'lle': '1.11', 'sei': '5.82'}	CHEMBL3941100		CHEMBL3941100	7.32	0	http://www.openphacts.org/units/Nanomolar	2887568	=	37	1	=		Ki	nM		48.26	CHEMBL2820	Homo sapiens	Coagulation factor XI	9606			Ki	nM	UO_0000065		48.26
	415446	17779083	[]	CHEMBL3888764	In Vitro Assay: Factor XIa determinations were made in 50 mM HEPES buffer at pH 7.4 containing 145 mM NaCl, 5 mM KCl, and 0.1% PEG 8000 (polyethylene glycol; JT Baker or Fisher Scientific). Determinations were made using purified human Factor XIa at a final concentration of 75-200 pM (Haematologic Technologies) and the synthetic substrate S-2366 (pyroGlu-Pro-Arg-pNA; CHROMOGENIX® or AnaSpec) at a…	B			BAO_0000192	BAO_0000357	single protein format	NC[C@H]1CC[C@H](C(=O)N2CCc3ccccc3[C@H]2C(=O)Nc2ccc(C(=O)O)cc2)CC1			CHEMBL3886827		2016	{'bei': '16.24', 'le': '0.30', 'lle': '3.86', 'sei': '6.27'}	CHEMBL3977935		CHEMBL3977935	7.07	0	http://www.openphacts.org/units/Nanomolar	2887569	=	37	1	=		Ki	nM		84.61	CHEMBL2820	Homo sapiens	Coagulation factor XI	9606			Ki	nM	UO_0000065		84.61
	431683	17791791	[]	CHEMBL3889078	In Vitro Assay: Factor XIa determinations were made in 50 mM HEPES buffer at pH 7.4 containing 145 mM NaCl, 5 mM KCl, and 0.1% PEG 8000 (polyethylene glycol; JT Baker or Fisher Scientific). Determinations were made using purified human Factor XIa at a final concentration of 25-200 pM (Haematologic Technologies) and the synthetic substrate S-2366 (pyroGlu-Pro-Arg-pNA; CHROMOGENIX® or AnaSpec) at a…	B			BAO_0000192	BAO_0000357	single protein format	C[C@@H]1CCC[C@H](n2cnc(-c3cc(Cl)ccc3-n3cc(Cl)nn3)cc2=O)c2cc(ccn2)-c2c(cnn2C(F)F)NC1=O			CHEMBL3886936		2016	{'bei': '15.96', 'le': '0.32', 'lle': '4.20', 'sei': '7.97'}	CHEMBL4112929	MILVEXIAN	CHEMBL4112929	10.00	0	http://www.openphacts.org/units/Nanomolar	2894868	=	37	1	=		Ki	nM		0.1	CHEMBL2820	Homo sapiens	Coagulation factor XI	9606			Ki	nM	UO_0000065		0.1
	431684	17791792	[]	CHEMBL3889078	In Vitro Assay: Factor XIa determinations were made in 50 mM HEPES buffer at pH 7.4 containing 145 mM NaCl, 5 mM KCl, and 0.1% PEG 8000 (polyethylene glycol; JT Baker or Fisher Scientific). Determinations were made using purified human Factor XIa at a final concentration of 25-200 pM (Haematologic Technologies) and the synthetic substrate S-2366 (pyroGlu-Pro-Arg-pNA; CHROMOGENIX® or AnaSpec) at a…	B			BAO_0000192	BAO_0000357	single protein format	C[C@@H]1CCC[C@H](n2cnc(-c3cc(Cl)ccc3-n3cc(Cl)nn3)cc2=O)c2cc(ccn2)-c2nn(-c3cccnc3)cc2NC1=O			CHEMBL3886936		2016	{'bei': '14.11', 'le': '0.27', 'lle': '3.43', 'sei': '6.67'}	CHEMBL4108841		CHEMBL4108841	9.22	0	http://www.openphacts.org/units/Nanomolar	2894869	=	37	1	=		Ki	nM		0.6	CHEMBL2820	Homo sapiens	Coagulation factor XI	9606			Ki	nM	UO_0000065		0.6
	431685	17791793	[]	CHEMBL3889078	In Vitro Assay: Factor XIa determinations were made in 50 mM HEPES buffer at pH 7.4 containing 145 mM NaCl, 5 mM KCl, and 0.1% PEG 8000 (polyethylene glycol; JT Baker or Fisher Scientific). Determinations were made using purified human Factor XIa at a final concentration of 25-200 pM (Haematologic Technologies) and the synthetic substrate S-2366 (pyroGlu-Pro-Arg-pNA; CHROMOGENIX® or AnaSpec) at a…	B			BAO_0000192	BAO_0000357	single protein format	C[C@@H]1CCC[C@H](n2cnc(-c3cc(Cl)ccc3-n3cc(Cl)nn3)cc2=O)c2ccnc(c2)-c2c(cnn2C)NC1=O			CHEMBL3886936		2016	{'bei': '16.43', 'le': '0.32', 'lle': '4.76', 'sei': '7.73'}	CHEMBL4111839		CHEMBL4111839	9.70	0	http://www.openphacts.org/units/Nanomolar	2894870	=	37	1	=		Ki	nM		0.2	CHEMBL2820	Homo sapiens	Coagulation factor XI	9606			Ki	nM	UO_0000065		0.2
	431686	17791794	[]	CHEMBL3889078	In Vitro Assay: Factor XIa determinations were made in 50 mM HEPES buffer at pH 7.4 containing 145 mM NaCl, 5 mM KCl, and 0.1% PEG 8000 (polyethylene glycol; JT Baker or Fisher Scientific). Determinations were made using purified human Factor XIa at a final concentration of 25-200 pM (Haematologic Technologies) and the synthetic substrate S-2366 (pyroGlu-Pro-Arg-pNA; CHROMOGENIX® or AnaSpec) at a…	B			BAO_0000192	BAO_0000357	single protein format	C[C@@H]1CCC[C@H](n2cnc(-c3cc(Cl)ccc3-n3cc(Cl)nn3)cc2=O)c2ccnc(c2)-c2c(cnn2C)NC1=O			CHEMBL3886936		2016	{'bei': '16.43', 'le': '0.32', 'lle': '4.76', 'sei': '7.73'}	CHEMBL4111839		CHEMBL4111839	9.70	0	http://www.openphacts.org/units/Nanomolar	2894870	=	37	1	=		Ki	nM		0.2	CHEMBL2820	Homo sapiens	Coagulation factor XI	9606			Ki	nM	UO_0000065		0.2
	431687	17791795	[]	CHEMBL3889078	In Vitro Assay: Factor XIa determinations were made in 50 mM HEPES buffer at pH 7.4 containing 145 mM NaCl, 5 mM KCl, and 0.1% PEG 8000 (polyethylene glycol; JT Baker or Fisher Scientific). Determinations were made using purified human Factor XIa at a final concentration of 25-200 pM (Haematologic Technologies) and the synthetic substrate S-2366 (pyroGlu-Pro-Arg-pNA; CHROMOGENIX® or AnaSpec) at a…	B			BAO_0000192	BAO_0000357	single protein format	C[C@@H]1CCC[C@H](n2cnc(-c3cc(Cl)ccc3-n3cc(C(F)(F)F)nn3)cc2=O)c2cc(ccn2)-c2c(cnn2C)NC1=O			CHEMBL3886936		2016	{'bei': '16.02', 'le': '0.31', 'lle': '4.69', 'sei': '7.97'}	CHEMBL4107758		CHEMBL4107758	10.00	0	http://www.openphacts.org/units/Nanomolar	2894871	=	37	1	=		Ki	nM		0.1	CHEMBL2820	Homo sapiens	Coagulation factor XI	9606			Ki	nM	UO_0000065		0.1
	431688	17791796	[]	CHEMBL3889078	In Vitro Assay: Factor XIa determinations were made in 50 mM HEPES buffer at pH 7.4 containing 145 mM NaCl, 5 mM KCl, and 0.1% PEG 8000 (polyethylene glycol; JT Baker or Fisher Scientific). Determinations were made using purified human Factor XIa at a final concentration of 25-200 pM (Haematologic Technologies) and the synthetic substrate S-2366 (pyroGlu-Pro-Arg-pNA; CHROMOGENIX® or AnaSpec) at a…	B			BAO_0000192	BAO_0000357	single protein format	C[C@@H]1CCC[C@H](n2cnc(-c3cc(Cl)ccc3-n3cc(C(F)(F)F)nn3)cc2=O)c2cc(ccn2)-c2c(cnn2C)NC1=O			CHEMBL3886936		2016	{'bei': '16.02', 'le': '0.31', 'lle': '4.69', 'sei': '7.97'}	CHEMBL4107758		CHEMBL4107758	10.00	0	http://www.openphacts.org/units/Nanomolar	2894871	=	37	1	=		Ki	nM		0.1	CHEMBL2820	Homo sapiens	Coagulation factor XI	9606			Ki	nM	UO_0000065		0.1
	431689	17791797	[]	CHEMBL3889078	In Vitro Assay: Factor XIa determinations were made in 50 mM HEPES buffer at pH 7.4 containing 145 mM NaCl, 5 mM KCl, and 0.1% PEG 8000 (polyethylene glycol; JT Baker or Fisher Scientific). Determinations were made using purified human Factor XIa at a final concentration of 25-200 pM (Haematologic Technologies) and the synthetic substrate S-2366 (pyroGlu-Pro-Arg-pNA; CHROMOGENIX® or AnaSpec) at a…	B			BAO_0000192	BAO_0000357	single protein format	C[C@@H]1CCC[C@H](n2cnc(-c3cc(Cl)ccc3-n3cc(C(F)(F)F)nn3)cc2=O)c2cc(ccn2)-c2c(cnn2C(F)F)NC1=O			CHEMBL3886936		2016	{'bei': '15.15', 'le': '0.30', 'lle': '3.84', 'sei': '7.97'}	CHEMBL4115014		CHEMBL4115014	10.00	0	http://www.openphacts.org/units/Nanomolar	2894872	=	37	1	=		Ki	nM		0.1	CHEMBL2820	Homo sapiens	Coagulation factor XI	9606			Ki	nM	UO_0000065		0.1
	431690	17791798	[]	CHEMBL3889078	In Vitro Assay: Factor XIa determinations were made in 50 mM HEPES buffer at pH 7.4 containing 145 mM NaCl, 5 mM KCl, and 0.1% PEG 8000 (polyethylene glycol; JT Baker or Fisher Scientific). Determinations were made using purified human Factor XIa at a final concentration of 25-200 pM (Haematologic Technologies) and the synthetic substrate S-2366 (pyroGlu-Pro-Arg-pNA; CHROMOGENIX® or AnaSpec) at a…	B			BAO_0000192	BAO_0000357	single protein format	C[C@@H]1CCC[C@H](n2cnc(-c3cc(Cl)ccc3-n3cc(C(F)(F)F)nn3)cc2=O)c2ccnc(c2)-c2c(cnn2C)NC1=O			CHEMBL3886936		2016	{'bei': '16.02', 'le': '0.31', 'lle': '4.69', 'sei': '7.97'}	CHEMBL4113006		CHEMBL4113006	10.00	0	http://www.openphacts.org/units/Nanomolar	2894873	=	37	1	=		Ki	nM		0.1	CHEMBL2820	Homo sapiens	Coagulation factor XI	9606			Ki	nM	UO_0000065		0.1
	431691	17791799	[]	CHEMBL3889078	In Vitro Assay: Factor XIa determinations were made in 50 mM HEPES buffer at pH 7.4 containing 145 mM NaCl, 5 mM KCl, and 0.1% PEG 8000 (polyethylene glycol; JT Baker or Fisher Scientific). Determinations were made using purified human Factor XIa at a final concentration of 25-200 pM (Haematologic Technologies) and the synthetic substrate S-2366 (pyroGlu-Pro-Arg-pNA; CHROMOGENIX® or AnaSpec) at a…	B			BAO_0000192	BAO_0000357	single protein format	C[C@@H]1CCC[C@H](n2cnc(-c3cc(Cl)ccc3-n3cc(C(F)(F)F)nn3)cc2=O)c2ccnc(c2)-c2c(cnn2C)NC1=O			CHEMBL3886936		2016	{'bei': '16.02', 'le': '0.31', 'lle': '4.69', 'sei': '7.97'}	CHEMBL4113006		CHEMBL4113006	10.00	0	http://www.openphacts.org/units/Nanomolar	2894873	=	37	1	=		Ki	nM		0.1	CHEMBL2820	Homo sapiens	Coagulation factor XI	9606			Ki	nM	UO_0000065		0.1
	431692	17791800	[]	CHEMBL3889078	In Vitro Assay: Factor XIa determinations were made in 50 mM HEPES buffer at pH 7.4 containing 145 mM NaCl, 5 mM KCl, and 0.1% PEG 8000 (polyethylene glycol; JT Baker or Fisher Scientific). Determinations were made using purified human Factor XIa at a final concentration of 25-200 pM (Haematologic Technologies) and the synthetic substrate S-2366 (pyroGlu-Pro-Arg-pNA; CHROMOGENIX® or AnaSpec) at a…	B			BAO_0000192	BAO_0000357	single protein format	C[C@@H]1CCC[C@H](n2cnc(-c3cc(Cl)ccc3-n3cc(C(=O)O)nn3)cc2=O)c2ccnc(c2)-c2c(cnn2C)NC1=O			CHEMBL3886936		2016	{'bei': '16.16', 'le': '0.31', 'lle': '5.71', 'sei': '5.96'}	CHEMBL4107075		CHEMBL4107075	9.70	0	http://www.openphacts.org/units/Nanomolar	2894874	=	37	1	=		Ki	nM		0.2	CHEMBL2820	Homo sapiens	Coagulation factor XI	9606			Ki	nM	UO_0000065		0.2
	431693	17791801	[]	CHEMBL3889078	In Vitro Assay: Factor XIa determinations were made in 50 mM HEPES buffer at pH 7.4 containing 145 mM NaCl, 5 mM KCl, and 0.1% PEG 8000 (polyethylene glycol; JT Baker or Fisher Scientific). Determinations were made using purified human Factor XIa at a final concentration of 25-200 pM (Haematologic Technologies) and the synthetic substrate S-2366 (pyroGlu-Pro-Arg-pNA; CHROMOGENIX® or AnaSpec) at a…	B			BAO_0000192	BAO_0000357	single protein format	C[C@@H]1CCC[C@H](n2cnc(-c3cc(Cl)ccc3-n3cc(C(=O)O)nn3)cc2=O)c2cc(ccn2)-c2c(cnn2C)NC1=O			CHEMBL3886936		2016	{'bei': '16.16', 'le': '0.31', 'lle': '5.71', 'sei': '5.96'}	CHEMBL4107761		CHEMBL4107761	9.70	0	http://www.openphacts.org/units/Nanomolar	2894875	=	37	1	=		Ki	nM		0.2	CHEMBL2820	Homo sapiens	Coagulation factor XI	9606			Ki	nM	UO_0000065		0.2
		17956396	[]	CHEMBL3993696	Inhibition of human coagulation factor 11a using pyroGlu-Pro-Arg-pNA as substrate after 10 to 120 mins at 37 degC by spectrophotometric method	B			BAO_0000192	BAO_0000357	single protein format	COC(=O)Nc1ccc(-c2nc([C@H](Cc3ccccc3)NC(=O)/C=C/c3cc(Cl)ccc3-n3cnnn3)[nH]c2Cl)cc1			CHEMBL3992532	J Med Chem	2017	{'bei': '13.65', 'le': '0.27', 'lle': '2.59', 'sei': '5.90'}	CHEMBL3398641		CHEMBL3398641	8.24	0	http://www.openphacts.org/units/Nanomolar	2975402	=	1	1	=		Ki	nM		5.8	CHEMBL2820	Homo sapiens	Coagulation factor XI	9606			Ki	nM	UO_0000065		5.8
		17956397	[]	CHEMBL3993696	Inhibition of human coagulation factor 11a using pyroGlu-Pro-Arg-pNA as substrate after 10 to 120 mins at 37 degC by spectrophotometric method	B			BAO_0000192	BAO_0000357	single protein format	COC(=O)Nc1ccc2c(c1)CCC/C=C/C[C@H](NC(=O)/C=C/c1cc(Cl)ccc1-n1cnnn1)c1nc-2c[nH]1			CHEMBL3992532	J Med Chem	2017	{'bei': '11.08', 'le': '0.21', 'lle': '1.16', 'sei': '4.44'}	CHEMBL3699160		CHEMBL3699160	6.20	1	http://www.openphacts.org/units/Nanomolar	2975403	=	1	1	=		Ki	nM		636.0	CHEMBL2820	Homo sapiens	Coagulation factor XI	9606			Ki	nM	UO_0000065		636.0
		17956398	[]	CHEMBL3993696	Inhibition of human coagulation factor 11a using pyroGlu-Pro-Arg-pNA as substrate after 10 to 120 mins at 37 degC by spectrophotometric method	B			BAO_0000192	BAO_0000357	single protein format	COC(=O)Nc1ccc2c(c1)CCCCCC[C@H](NC(=O)/C=C/c1cc(Cl)ccc1-n1cnnn1)c1nc-2c[nH]1			CHEMBL3992532	J Med Chem	2017	{'bei': '12.58', 'le': '0.24', 'lle': '1.80', 'sei': '5.05'}	CHEMBL3699161		CHEMBL3699161	7.06	0	http://www.openphacts.org/units/Nanomolar	2975404	=	1	1	=		Ki	nM		87.0	CHEMBL2820	Homo sapiens	Coagulation factor XI	9606			Ki	nM	UO_0000065		87.0
		17956399	[]	CHEMBL3993696	Inhibition of human coagulation factor 11a using pyroGlu-Pro-Arg-pNA as substrate after 10 to 120 mins at 37 degC by spectrophotometric method	B			BAO_0000192	BAO_0000357	single protein format	COC(=O)Nc1ccc2c(c1)CCCCCC[C@H](NC(=O)/C=C/c1cc(Cl)ccc1-n1cnnn1)c1nc-2c(Cl)[nH]1			CHEMBL3992532	J Med Chem	2017	{'bei': '12.39', 'le': '0.25', 'lle': '1.47', 'sei': '5.28'}	CHEMBL4063872		CHEMBL4063872	7.38	0	http://www.openphacts.org/units/Nanomolar	2975405	=	1	1	=		Ki	nM		42.0	CHEMBL2820	Homo sapiens	Coagulation factor XI	9606			Ki	nM	UO_0000065		42.0
		17956400	[]	CHEMBL3993696	Inhibition of human coagulation factor 11a using pyroGlu-Pro-Arg-pNA as substrate after 10 to 120 mins at 37 degC by spectrophotometric method	B			BAO_0000192	BAO_0000357	single protein format	COC(=O)Nc1ccc2c(c1)CCCC/C=C/C[C@H](NC(=O)/C=C/c1cc(Cl)ccc1-n1cnnn1)c1nc-2c[nH]1			CHEMBL3992532	J Med Chem	2017	{'bei': '11.75', 'le': '0.22', 'lle': '1.31', 'sei': '4.82'}	CHEMBL4104659		CHEMBL4104659	6.74	0	http://www.openphacts.org/units/Nanomolar	2975408	=	1	1	=		Ki	nM		184.0	CHEMBL2820	Homo sapiens	Coagulation factor XI	9606			Ki	nM	UO_0000065		184.0
		17956401	[]	CHEMBL3993696	Inhibition of human coagulation factor 11a using pyroGlu-Pro-Arg-pNA as substrate after 10 to 120 mins at 37 degC by spectrophotometric method	B			BAO_0000192	BAO_0000357	single protein format	COC(=O)Nc1ccc2c(c1)CCCCCCC[C@H](NC(=O)/C=C/c1cc(Cl)ccc1-n1cnnn1)c1nc-2c[nH]1			CHEMBL3992532	J Med Chem	2017	{'bei': '10.82', 'le': '0.21', 'lle': '0.57', 'sei': '4.45'}	CHEMBL4086754		CHEMBL4086754	6.22	0	http://www.openphacts.org/units/Nanomolar	2975409	=	1	1	=		Ki	nM		600.0	CHEMBL2820	Homo sapiens	Coagulation factor XI	9606			Ki	nM	UO_0000065		600.0
		17956402	[]	CHEMBL3993696	Inhibition of human coagulation factor 11a using pyroGlu-Pro-Arg-pNA as substrate after 10 to 120 mins at 37 degC by spectrophotometric method	B			BAO_0000192	BAO_0000357	single protein format	COC(=O)Nc1ccc2c(c1)CCCCCCC[C@H](NC(=O)/C=C/c1cc(Cl)ccc1-n1cnnn1)c1nc-2c(Cl)[nH]1			CHEMBL3992532	J Med Chem	2017	{'bei': '11.76', 'le': '0.23', 'lle': '0.87', 'sei': '5.13'}	CHEMBL4072590		CHEMBL4072590	7.17	0	http://www.openphacts.org/units/Nanomolar	2975410	=	1	1	=		Ki	nM		68.0	CHEMBL2820	Homo sapiens	Coagulation factor XI	9606			Ki	nM	UO_0000065		68.0
		17956403	[]	CHEMBL3993696	Inhibition of human coagulation factor 11a using pyroGlu-Pro-Arg-pNA as substrate after 10 to 120 mins at 37 degC by spectrophotometric method	B			BAO_0000192	BAO_0000357	single protein format	COC(=O)Nc1ccc2c(c1)OCCC/C=C/C[C@H](NC(=O)/C=C/c1cc(Cl)ccc1-n1cnnn1)c1nc-2c[nH]1			CHEMBL3992532	J Med Chem	2017	{'bei': '9.40', 'le': '0.18', 'lle': '0.54', 'sei': '3.63'}	CHEMBL4093309		CHEMBL4093309	5.41	0	http://www.openphacts.org/units/Nanomolar	2975411	=	1	1	=		Ki	nM		3920.0	CHEMBL2820	Homo sapiens	Coagulation factor XI	9606			Ki	nM	UO_0000065		3920.0
		17956404	[]	CHEMBL3993696	Inhibition of human coagulation factor 11a using pyroGlu-Pro-Arg-pNA as substrate after 10 to 120 mins at 37 degC by spectrophotometric method	B			BAO_0000192	BAO_0000357	single protein format	COC(=O)Nc1ccc2c(c1)OCCCCCC[C@H](NC(=O)/C=C/c1cc(Cl)ccc1-n1cnnn1)c1nc-2c[nH]1			CHEMBL3992532	J Med Chem	2017	{'bei': '11.78', 'le': '0.23', 'lle': '1.70', 'sei': '4.56'}	CHEMBL4083064		CHEMBL4083064	6.80	0	http://www.openphacts.org/units/Nanomolar	2975412	=	1	1	=		Ki	nM		159.0	CHEMBL2820	Homo sapiens	Coagulation factor XI	9606			Ki	nM	UO_0000065		159.0
		17956405	[]	CHEMBL3993696	Inhibition of human coagulation factor 11a using pyroGlu-Pro-Arg-pNA as substrate after 10 to 120 mins at 37 degC by spectrophotometric method	B			BAO_0000192	BAO_0000357	single protein format	COC(=O)Nc1ccc2c(c1)OCCCCCC[C@H](NC(=O)/C=C/c1cc(Cl)ccc1-n1cnnn1)c1nc-2c(Cl)[nH]1			CHEMBL3992532	J Med Chem	2017	{'bei': '11.64', 'le': '0.23', 'lle': '1.37', 'sei': '4.78'}	CHEMBL4101043		CHEMBL4101043	7.12	0	http://www.openphacts.org/units/Nanomolar	2975413	=	1	1	=		Ki	nM		76.0	CHEMBL2820	Homo sapiens	Coagulation factor XI	9606			Ki	nM	UO_0000065		76.0
		17956406	[]	CHEMBL3993696	Inhibition of human coagulation factor 11a using pyroGlu-Pro-Arg-pNA as substrate after 10 to 120 mins at 37 degC by spectrophotometric method	B			BAO_0000192	BAO_0000357	single protein format	COC(=O)Nc1ccc2c(c1)NC(=O)CCCCC[C@H](NC(=O)/C=C/c1cc(Cl)ccc1-n1cnnn1)c1nc-2c[nH]1			CHEMBL3992532	J Med Chem	2017	{'bei': '14.40', 'le': '0.28', 'lle': '3.83', 'sei': '5.03'}	CHEMBL4090854		CHEMBL4090854	8.49	1	http://www.openphacts.org/units/Nanomolar	2975414	=	1	1	=		Ki	nM		3.2	CHEMBL2820	Homo sapiens	Coagulation factor XI	9606			Ki	nM	UO_0000065		3.2
		17956407	[]	CHEMBL3993696	Inhibition of human coagulation factor 11a using pyroGlu-Pro-Arg-pNA as substrate after 10 to 120 mins at 37 degC by spectrophotometric method	B			BAO_0000192	BAO_0000357	single protein format	COC(=O)Nc1ccc2c(c1)NC(=O)CCCCC[C@H](NC(=O)/C=C/c1cc(Cl)ccc1-n1cnnn1)c1nc-2c(Cl)[nH]1			CHEMBL3992532	J Med Chem	2017	{'bei': '14.94', 'le': '0.30', 'lle': '4.02', 'sei': '5.53'}	CHEMBL4062923		CHEMBL4062923	9.33	1	http://www.openphacts.org/units/Nanomolar	2975415	=	1	1	=		Ki	nM		0.47	CHEMBL2820	Homo sapiens	Coagulation factor XI	9606			Ki	nM	UO_0000065		0.47
		17956408	[]	CHEMBL3993696	Inhibition of human coagulation factor 11a using pyroGlu-Pro-Arg-pNA as substrate after 10 to 120 mins at 37 degC by spectrophotometric method	B			BAO_0000192	BAO_0000357	single protein format	COC(=O)Nc1ccc2c(c1)NC(=O)CC/C=C\C[C@H](NC(=O)/C=C/c1cc(Cl)ccc1-n1cnnn1)c1nc-2c[nH]1			CHEMBL3992532	J Med Chem	2017	{'bei': '14.09', 'le': '0.27', 'lle': '3.85', 'sei': '4.91'}	CHEMBL4098577		CHEMBL4098577	8.28	0	http://www.openphacts.org/units/Nanomolar	2975416	=	1	1	=		Ki	nM		5.2	CHEMBL2820	Homo sapiens	Coagulation factor XI	9606			Ki	nM	UO_0000065		5.2
		17956409	[]	CHEMBL3993696	Inhibition of human coagulation factor 11a using pyroGlu-Pro-Arg-pNA as substrate after 10 to 120 mins at 37 degC by spectrophotometric method	B			BAO_0000192	BAO_0000357	single protein format	COC(=O)Nc1ccc2c(c1)NC(=O)CC/C=C/C[C@H](NC(=O)/C=C/c1cc(Cl)ccc1-n1cnnn1)c1nc-2c[nH]1			CHEMBL3992532	J Med Chem	2017	{'bei': '16.66', 'le': '0.32', 'lle': '5.37', 'sei': '5.80'}	CHEMBL4071545		CHEMBL4071545	9.80	1	http://www.openphacts.org/units/Nanomolar	2975417	=	1	1	=		Ki	nM		0.16	CHEMBL2820	Homo sapiens	Coagulation factor XI	9606			Ki	nM	UO_0000065		0.16
		17956410	[]	CHEMBL3993696	Inhibition of human coagulation factor 11a using pyroGlu-Pro-Arg-pNA as substrate after 10 to 120 mins at 37 degC by spectrophotometric method	B			BAO_0000192	BAO_0000357	single protein format	COC(=O)Nc1ccc2c(c1)NC(=O)CC/C=C/C[C@H](NC(=O)/C=C/c1cc(Cl)ccc1-n1cnnn1)c1nc-2c(Cl)[nH]1			CHEMBL3992532	J Med Chem	2017	{'bei': '16.91', 'le': '0.33', 'lle': '5.43', 'sei': '6.23'}	CHEMBL4060950		CHEMBL4060950	10.52	1	http://www.openphacts.org/units/Nanomolar	2975418	=	1	1	=		Ki	nM		0.03	CHEMBL2820	Homo sapiens	Coagulation factor XI	9606			Ki	nM	UO_0000065		0.03
		17956411	[]	CHEMBL3993696	Inhibition of human coagulation factor 11a using pyroGlu-Pro-Arg-pNA as substrate after 10 to 120 mins at 37 degC by spectrophotometric method	B			BAO_0000192	BAO_0000357	single protein format	COC(=O)Nc1ccc2c(c1)NC(=O)OCCCC[C@H](NC(=O)/C=C/c1cc(Cl)ccc1-n1cnnn1)c1nc-2c[nH]1			CHEMBL3992532	J Med Chem	2017	{'bei': '14.22', 'le': '0.27', 'lle': '3.93', 'sei': '4.73'}	CHEMBL4082071		CHEMBL4082071	8.42	0	http://www.openphacts.org/units/Nanomolar	2975419	=	1	1	=		Ki	nM		3.8	CHEMBL2820	Homo sapiens	Coagulation factor XI	9606			Ki	nM	UO_0000065		3.8
		17956412	[]	CHEMBL3993696	Inhibition of human coagulation factor 11a using pyroGlu-Pro-Arg-pNA as substrate after 10 to 120 mins at 37 degC by spectrophotometric method	B			BAO_0000192	BAO_0000357	single protein format	COC(=O)Nc1ccc2c(c1)NC(=O)OC/C=C/C[C@H](NC(=O)/C=C/c1cc(Cl)ccc1-n1cnnn1)c1nc-2c[nH]1			CHEMBL3992532	J Med Chem	2017	{'bei': '15.35', 'le': '0.29', 'lle': '4.80', 'sei': '5.09'}	CHEMBL4087980		CHEMBL4087980	9.06	0	http://www.openphacts.org/units/Nanomolar	2975420	=	1	1	=		Ki	nM		0.88	CHEMBL2820	Homo sapiens	Coagulation factor XI	9606			Ki	nM	UO_0000065		0.88
		17956413	[]	CHEMBL3993696	Inhibition of human coagulation factor 11a using pyroGlu-Pro-Arg-pNA as substrate after 10 to 120 mins at 37 degC by spectrophotometric method	B			BAO_0000192	BAO_0000357	single protein format	COC(=O)Nc1ccc2c(c1)NCCC/C=C/C[C@H](NC(=O)/C=C/c1cc(Cl)ccc1-n1cnnn1)c1nc-2c[nH]1			CHEMBL3992532	J Med Chem	2017	{'bei': '10.96', 'le': '0.21', 'lle': '1.38', 'sei': '4.14'}	CHEMBL4059685		CHEMBL4059685	6.29	0	http://www.openphacts.org/units/Nanomolar	2975421	=	1	1	=		Ki	nM		514.0	CHEMBL2820	Homo sapiens	Coagulation factor XI	9606			Ki	nM	UO_0000065		514.0
		17956414	[]	CHEMBL3993696	Inhibition of human coagulation factor 11a using pyroGlu-Pro-Arg-pNA as substrate after 10 to 120 mins at 37 degC by spectrophotometric method	B			BAO_0000192	BAO_0000357	single protein format	C=CC[C@H](NC(=O)/C=C/c1cc(Cl)ccc1-n1cnnn1)c1nc(-c2ccc(NC(=O)OC)cc2NC(=O)CC)c[nH]1			CHEMBL3992532	J Med Chem	2017	{'bei': '12.83', 'le': '0.25', 'lle': '2.89', 'sei': '4.48'}	CHEMBL4079002		CHEMBL4079002	7.57	0	http://www.openphacts.org/units/Nanomolar	2975422	=	1	1	=		Ki	nM		27.0	CHEMBL2820	Homo sapiens	Coagulation factor XI	9606			Ki	nM	UO_0000065		27.0
		17956415	[]	CHEMBL3993696	Inhibition of human coagulation factor 11a using pyroGlu-Pro-Arg-pNA as substrate after 10 to 120 mins at 37 degC by spectrophotometric method	B			BAO_0000192	BAO_0000357	single protein format	COC(=O)Nc1ccc2c(c1)NC(=O)CCCC[C@H](NC(=O)/C=C/c1cc(Cl)ccc1-n1cnnn1)c1nc-2c[nH]1			CHEMBL3992532	J Med Chem	2017	{'bei': '15.62', 'le': '0.30', 'lle': '4.73', 'sei': '5.33'}	CHEMBL3676167		CHEMBL3676167	9.00	1	http://www.openphacts.org/units/Nanomolar	2975423	=	1	1	=		Ki	nM		1.0	CHEMBL2820	Homo sapiens	Coagulation factor XI	9606			Ki	nM	UO_0000065		1.0
		17956416	[]	CHEMBL3993696	Inhibition of human coagulation factor 11a using pyroGlu-Pro-Arg-pNA as substrate after 10 to 120 mins at 37 degC by spectrophotometric method	B			BAO_0000192	BAO_0000357	single protein format	COC(=O)Nc1ccc2c(c1)NC(=O)C/C=C/C[C@H](NC(=O)/C=C/c1cc(Cl)ccc1-n1cnnn1)c1nc-2c[nH]1			CHEMBL3992532	J Med Chem	2017	{'bei': '11.46', 'le': '0.22', 'lle': '2.54', 'sei': '3.90'}	CHEMBL4092164		CHEMBL4092164	6.58	0	http://www.openphacts.org/units/Nanomolar	2975424	=	1	1	=		Ki	nM		264.0	CHEMBL2820	Homo sapiens	Coagulation factor XI	9606			Ki	nM	UO_0000065		264.0
		17956417	[]	CHEMBL3993697	Inhibition of human coagulation factor 11a using pyroGlu-Pro-Arg-pNA as substrate after 10 to 120 mins at 25 degC by spectrophotometric method	B			BAO_0000192	BAO_0000357	single protein format	COC(=O)Nc1ccc2c(c1)OCCCCC[C@H](NC(=O)/C=C/c1cc(Cl)ccc1-n1cnnn1)c1nc-2c[nH]1			CHEMBL3992532	J Med Chem	2017	{'bei': '11.33', 'le': '0.22', 'lle': '1.67', 'sei': '4.28'}	CHEMBL4081356		CHEMBL4081356	6.38	0	http://www.openphacts.org/units/Nanomolar	2975406	=	1	1	=		Ki	nM		420.0	CHEMBL2820	Homo sapiens	Coagulation factor XI	9606			Ki	nM	UO_0000065		420.0
		17956418	[]	CHEMBL3993697	Inhibition of human coagulation factor 11a using pyroGlu-Pro-Arg-pNA as substrate after 10 to 120 mins at 25 degC by spectrophotometric method	B			BAO_0000192	BAO_0000357	single protein format	COC(=O)Nc1ccc2c(c1)OCCCCC[C@H](NC(=O)/C=C/c1cc(Cl)ccc1-n1cnnn1)c1nc-2c(Cl)[nH]1			CHEMBL3992532	J Med Chem	2017	{'bei': '11.05', 'le': '0.22', 'lle': '1.24', 'sei': '4.43'}	CHEMBL3699162		CHEMBL3699162	6.60	1	http://www.openphacts.org/units/Nanomolar	2975407	=	1	1	=		Ki	nM		250.0	CHEMBL2820	Homo sapiens	Coagulation factor XI	9606			Ki	nM	UO_0000065		250.0
		18144687	[]	CHEMBL4032027	Inhibition of human factor 11a using pyro-Glu-Pro-Arg-pNA as substrate at 37 degC after 10 to 120 mins by spectrophotometric method	B			BAO_0000192	BAO_0000357	single protein format	O=C(O)c1ccc(NC(=O)[C@@H]2[C@@H](c3ccccc3)CCN2C(=O)/C=C/c2cc(Cl)ccc2-n2cnnn2)cc1			CHEMBL4028883	J Med Chem	2017	{'bei': '14.07', 'le': '0.27', 'lle': '3.59', 'sei': '5.86'}	CHEMBL4103298		CHEMBL4103298	7.64	0	http://www.openphacts.org/units/Nanomolar	3009844	=	1	1	=		Ki	nM		23.0	CHEMBL2820	Homo sapiens	Coagulation factor XI	9606			Ki	nM	UO_0000065		23.0
		18144688	[]	CHEMBL4032027	Inhibition of human factor 11a using pyro-Glu-Pro-Arg-pNA as substrate at 37 degC after 10 to 120 mins by spectrophotometric method	B			BAO_0000192	BAO_0000357	single protein format	O=C(O)c1ccc(NC(=O)[C@@H]2Cc3ccccc3CN2C(=O)/C=C/c2cc(Cl)ccc2-n2cnnn2)cc1			CHEMBL4028883	J Med Chem	2017	{'bei': '10.91', 'le': '0.21', 'lle': '2.15', 'sei': '4.43'}	CHEMBL3701218		CHEMBL3701218	5.77	1	http://www.openphacts.org/units/Nanomolar	3009845	=	1	1	=		Ki	nM		1700.0	CHEMBL2820	Homo sapiens	Coagulation factor XI	9606			Ki	nM	UO_0000065		1700.0
		18144689	[]	CHEMBL4032027	Inhibition of human factor 11a using pyro-Glu-Pro-Arg-pNA as substrate at 37 degC after 10 to 120 mins by spectrophotometric method	B			BAO_0000192	BAO_0000357	single protein format	O=C(O)c1ccc(NC(=O)[C@@H]2c3ccccc3CCN2C(=O)/C=C/c2cc(Cl)ccc2-n2cnnn2)cc1			CHEMBL4028883	J Med Chem	2017	{'bei': '15.05', 'le': '0.29', 'lle': '4.17', 'sei': '6.11'}	CHEMBL3701219		CHEMBL3701219	7.96	0	http://www.openphacts.org/units/Nanomolar	3009846	=	1	1	=		Ki	nM		11.0	CHEMBL2820	Homo sapiens	Coagulation factor XI	9606			Ki	nM	UO_0000065		11.0
		18144690	[]	CHEMBL4032027	Inhibition of human factor 11a using pyro-Glu-Pro-Arg-pNA as substrate at 37 degC after 10 to 120 mins by spectrophotometric method	B			BAO_0000192	BAO_0000357	single protein format	O=C(O)c1ccc(NC(=O)C2c3cccnc3CCN2C(=O)/C=C/c2cc(Cl)ccc2-n2cnnn2)cc1			CHEMBL4028883	J Med Chem	2017	{'bei': '13.76', 'le': '0.26', 'lle': '4.10', 'sei': '5.09'}	CHEMBL3701231		CHEMBL3701231	7.29	1	http://www.openphacts.org/units/Nanomolar	3009847	=	1	1	=		Ki	nM		51.0	CHEMBL2820	Homo sapiens	Coagulation factor XI	9606			Ki	nM	UO_0000065		51.0
		18144691	[]	CHEMBL4032027	Inhibition of human factor 11a using pyro-Glu-Pro-Arg-pNA as substrate at 37 degC after 10 to 120 mins by spectrophotometric method	B			BAO_0000192	BAO_0000357	single protein format	O=C(O)c1ccc(NC(=O)C2c3cnccc3CCN2C(=O)/C=C/c2cc(Cl)ccc2-n2cnnn2)cc1			CHEMBL4028883	J Med Chem	2017	{'bei': '12.82', 'le': '0.24', 'lle': '3.61', 'sei': '4.75'}	CHEMBL4060887		CHEMBL4060887	6.80	0	http://www.openphacts.org/units/Nanomolar	3009848	=	1	1	=		Ki	nM		160.0	CHEMBL2820	Homo sapiens	Coagulation factor XI	9606			Ki	nM	UO_0000065		160.0
		18144692	[]	CHEMBL4032027	Inhibition of human factor 11a using pyro-Glu-Pro-Arg-pNA as substrate at 37 degC after 10 to 120 mins by spectrophotometric method	B			BAO_0000192	BAO_0000357	single protein format	O=C(O)c1ccc(NC(=O)C2c3c[nH]nc3CCN2C(=O)/C=C/c2cc(Cl)ccc2-n2cnnn2)cc1			CHEMBL4028883	J Med Chem	2017	{'bei': '11.94', 'le': '0.23', 'lle': '3.68', 'sei': '3.90'}	CHEMBL4081202		CHEMBL4081202	6.19	0	http://www.openphacts.org/units/Nanomolar	3009849	=	1	1	=		Ki	nM		640.0	CHEMBL2820	Homo sapiens	Coagulation factor XI	9606			Ki	nM	UO_0000065		640.0
		18144693	[]	CHEMBL4032027	Inhibition of human factor 11a using pyro-Glu-Pro-Arg-pNA as substrate at 37 degC after 10 to 120 mins by spectrophotometric method	B			BAO_0000192	BAO_0000357	single protein format	Cn1cc2c(n1)CCN(C(=O)/C=C/c1cc(Cl)ccc1-n1cnnn1)C2C(=O)Nc1ccc(C(=O)O)cc1			CHEMBL4028883	J Med Chem	2017	{'bei': '12.33', 'le': '0.24', 'lle': '4.04', 'sei': '4.43'}	CHEMBL4099224		CHEMBL4099224	6.57	0	http://www.openphacts.org/units/Nanomolar	3009850	=	1	1	=		Ki	nM		270.0	CHEMBL2820	Homo sapiens	Coagulation factor XI	9606			Ki	nM	UO_0000065		270.0
		18144694	[]	CHEMBL4032027	Inhibition of human factor 11a using pyro-Glu-Pro-Arg-pNA as substrate at 37 degC after 10 to 120 mins by spectrophotometric method	B			BAO_0000192	BAO_0000357	single protein format	O=C(O)c1ccc(NC(=O)C2c3cn(-c4ccccc4)nc3CCN2C(=O)/C=C/c2cc(Cl)ccc2-n2cnnn2)cc1			CHEMBL4028883	J Med Chem	2017	{'bei': '9.58', 'le': '0.18', 'lle': '1.72', 'sei': '3.85'}	CHEMBL4104494		CHEMBL4104494	5.70	0	http://www.openphacts.org/units/Nanomolar	3009851	=	1	1	=		Ki	nM		2000.0	CHEMBL2820	Homo sapiens	Coagulation factor XI	9606			Ki	nM	UO_0000065		2000.0
		18144695	[]	CHEMBL4032027	Inhibition of human factor 11a using pyro-Glu-Pro-Arg-pNA as substrate at 37 degC after 10 to 120 mins by spectrophotometric method	B			BAO_0000192	BAO_0000357	single protein format	O=C(O)c1ccc(NC(=O)C2c3cn(Cc4ccccc4)nc3CCN2C(=O)/C=C/c2cc(Cl)ccc2-n2cnnn2)cc1			CHEMBL4028883	J Med Chem	2017	{'bei': '9.61', 'le': '0.18', 'lle': '1.81', 'sei': '3.95'}	CHEMBL4080257		CHEMBL4080257	5.85	0	http://www.openphacts.org/units/Nanomolar	3009852	=	1	1	=		Ki	nM		1400.0	CHEMBL2820	Homo sapiens	Coagulation factor XI	9606			Ki	nM	UO_0000065		1400.0
		18144696	[]	CHEMBL4032027	Inhibition of human factor 11a using pyro-Glu-Pro-Arg-pNA as substrate at 37 degC after 10 to 120 mins by spectrophotometric method	B			BAO_0000192	BAO_0000357	single protein format	Cc1c2c(nn1C)CCN(C(=O)/C=C/c1cc(Cl)ccc1-n1cnnn1)C2C(=O)Nc1ccc(C(=O)O)cc1			CHEMBL4028883	J Med Chem	2017	{'bei': '13.78', 'le': '0.26', 'lle': '4.71', 'sei': '5.09'}	CHEMBL4089256		CHEMBL4089256	7.54	0	http://www.openphacts.org/units/Nanomolar	3009853	=	1	1	=		Ki	nM		29.0	CHEMBL2820	Homo sapiens	Coagulation factor XI	9606			Ki	nM	UO_0000065		29.0
		18144697	[]	CHEMBL4032027	Inhibition of human factor 11a using pyro-Glu-Pro-Arg-pNA as substrate at 37 degC after 10 to 120 mins by spectrophotometric method	B			BAO_0000192	BAO_0000357	single protein format	Cc1nn(C)c2c1C(C(=O)Nc1ccc(C(=O)O)cc1)N(C(=O)/C=C/c1cc(Cl)ccc1-n1cnnn1)CC2			CHEMBL4028883	J Med Chem	2017	{'bei': '12.97', 'le': '0.25', 'lle': '4.27', 'sei': '4.79'}	CHEMBL4069553		CHEMBL4069553	7.10	0	http://www.openphacts.org/units/Nanomolar	3009854	=	1	1	=		Ki	nM		80.0	CHEMBL2820	Homo sapiens	Coagulation factor XI	9606			Ki	nM	UO_0000065		80.0
		18144698	[]	CHEMBL4032027	Inhibition of human factor 11a using pyro-Glu-Pro-Arg-pNA as substrate at 37 degC after 10 to 120 mins by spectrophotometric method	B			BAO_0000192	BAO_0000357	single protein format	Cc1nn(C)c2c1CCN(C(=O)/C=C/c1cc(Cl)ccc1-n1cnnn1)C2C(=O)Nc1ccc(C(=O)O)cc1			CHEMBL4028883	J Med Chem	2017	{'bei': '11.93', 'le': '0.23', 'lle': '3.69', 'sei': '4.40'}	CHEMBL4077834		CHEMBL4077834	6.52	0	http://www.openphacts.org/units/Nanomolar	3009855	=	1	1	=		Ki	nM		300.0	CHEMBL2820	Homo sapiens	Coagulation factor XI	9606			Ki	nM	UO_0000065		300.0
		18144699	[]	CHEMBL4032027	Inhibition of human factor 11a using pyro-Glu-Pro-Arg-pNA as substrate at 37 degC after 10 to 120 mins by spectrophotometric method	B			BAO_0000192	BAO_0000357	single protein format	O=C(O)c1cccc(NC(=O)[C@@H]2c3ccccc3CCN2C(=O)/C=C/c2cc(Cl)ccc2-n2cnnn2)c1			CHEMBL4028883	J Med Chem	2017	{'bei': '12.36', 'le': '0.23', 'lle': '2.75', 'sei': '5.02'}	CHEMBL4095863		CHEMBL4095863	6.54	0	http://www.openphacts.org/units/Nanomolar	3009856	=	1	1	=		Ki	nM		290.0	CHEMBL2820	Homo sapiens	Coagulation factor XI	9606			Ki	nM	UO_0000065		290.0
		18144700	[]	CHEMBL4032027	Inhibition of human factor 11a using pyro-Glu-Pro-Arg-pNA as substrate at 37 degC after 10 to 120 mins by spectrophotometric method	B			BAO_0000192	BAO_0000357	single protein format	COC(=O)Nc1ccc(NC(=O)[C@@H]2c3ccccc3CCN2C(=O)/C=C/c2cc(Cl)ccc2-n2cnnn2)cc1			CHEMBL4028883	J Med Chem	2017	{'bei': '10.86', 'le': '0.21', 'lle': '1.79', 'sei': '4.61'}	CHEMBL4062109		CHEMBL4062109	6.06	0	http://www.openphacts.org/units/Nanomolar	3009857	=	1	1	=		Ki	nM		870.0	CHEMBL2820	Homo sapiens	Coagulation factor XI	9606			Ki	nM	UO_0000065		870.0
		18144701	[]	CHEMBL4032027	Inhibition of human factor 11a using pyro-Glu-Pro-Arg-pNA as substrate at 37 degC after 10 to 120 mins by spectrophotometric method	B			BAO_0000192	BAO_0000357	single protein format	COC(=O)NCc1ccc(NC(=O)[C@@H]2c3ccccc3CCN2C(=O)/C=C/c2cc(Cl)ccc2-n2cnnn2)cc1			CHEMBL4028883	J Med Chem	2017	{'bei': '10.58', 'le': '0.20', 'lle': '2.10', 'sei': '4.61'}	CHEMBL3701225		CHEMBL3701225	6.05	1	http://www.openphacts.org/units/Nanomolar	3009858	=	1	1	=		Ki	nM		890.0	CHEMBL2820	Homo sapiens	Coagulation factor XI	9606			Ki	nM	UO_0000065		890.0
		18144702	[]	CHEMBL4032027	Inhibition of human factor 11a using pyro-Glu-Pro-Arg-pNA as substrate at 37 degC after 10 to 120 mins by spectrophotometric method	B			BAO_0000192	BAO_0000357	single protein format	O=C(Nc1ccc2cn[nH]c2c1)[C@@H]1c2ccccc2CCN1C(=O)/C=C/c1cc(Cl)ccc1-n1cnnn1			CHEMBL4028883	J Med Chem	2017	{'bei': '13.80', 'le': '0.26', 'lle': '3.27', 'sei': '5.95'}	CHEMBL4100305		CHEMBL4100305	7.24	0	http://www.openphacts.org/units/Nanomolar	3009859	=	1	1	=		Ki	nM		57.0	CHEMBL2820	Homo sapiens	Coagulation factor XI	9606			Ki	nM	UO_0000065		57.0
		18144703	[]	CHEMBL4032027	Inhibition of human factor 11a using pyro-Glu-Pro-Arg-pNA as substrate at 37 degC after 10 to 120 mins by spectrophotometric method	B			BAO_0000192	BAO_0000357	single protein format	Nc1n[nH]c2cc(NC(=O)[C@@H]3c4ccccc4CCN3C(=O)/C=C/c3cc(Cl)ccc3-n3cnnn3)ccc12			CHEMBL4028883	J Med Chem	2017	{'bei': '13.11', 'le': '0.25', 'lle': '3.53', 'sei': '4.79'}	CHEMBL4082288		CHEMBL4082288	7.08	0	http://www.openphacts.org/units/Nanomolar	3009860	=	1	1	=		Ki	nM		83.0	CHEMBL2820	Homo sapiens	Coagulation factor XI	9606			Ki	nM	UO_0000065		83.0
		18144704	[]	CHEMBL4032027	Inhibition of human factor 11a using pyro-Glu-Pro-Arg-pNA as substrate at 37 degC after 10 to 120 mins by spectrophotometric method	B			BAO_0000192	BAO_0000357	single protein format	COC(=O)Nc1ccc(NC(=O)[C@@H]2c3ccccc3CCN2C(=O)/C=C/c2c(-n3cnnn3)ccc(Cl)c2F)cc1			CHEMBL4028883	J Med Chem	2017	{'bei': '12.08', 'le': '0.23', 'lle': '2.55', 'sei': '5.30'}	CHEMBL4081335		CHEMBL4081335	6.96	0	http://www.openphacts.org/units/Nanomolar	3009861	=	1	1	=		Ki	nM		110.0	CHEMBL2820	Homo sapiens	Coagulation factor XI	9606			Ki	nM	UO_0000065		110.0
		18144705	[]	CHEMBL4032027	Inhibition of human factor 11a using pyro-Glu-Pro-Arg-pNA as substrate at 37 degC after 10 to 120 mins by spectrophotometric method	B			BAO_0000192	BAO_0000357	single protein format	O=C(O)c1ccc(NC(=O)[C@@H]2c3ccccc3CCN2C(=O)/C=C/c2c(-n3cnnn3)ccc(Cl)c2F)cc1			CHEMBL4028883	J Med Chem	2017	{'bei': '15.42', 'le': '0.30', 'lle': '4.50', 'sei': '6.47'}	CHEMBL3701220		CHEMBL3701220	8.43	0	http://www.openphacts.org/units/Nanomolar	3009862	=	1	1	=		Ki	nM		3.7	CHEMBL2820	Homo sapiens	Coagulation factor XI	9606			Ki	nM	UO_0000065		3.7
		18144706	[]	CHEMBL4032027	Inhibition of human factor 11a using pyro-Glu-Pro-Arg-pNA as substrate at 37 degC after 10 to 120 mins by spectrophotometric method	B			BAO_0000192	BAO_0000357	single protein format	COC(=O)c1cccc2c1CCN(C(=O)/C=C/c1cc(Cl)ccc1-n1cnnn1)C2C(=O)Nc1ccc(C(=O)O)cc1			CHEMBL4028883	J Med Chem	2017	{'bei': '13.24', 'le': '0.25', 'lle': '4.19', 'sei': '4.96'}	CHEMBL4070736		CHEMBL4070736	7.77	0	http://www.openphacts.org/units/Nanomolar	3009863	=	1	1	=		Ki	nM		17.0	CHEMBL2820	Homo sapiens	Coagulation factor XI	9606			Ki	nM	UO_0000065		17.0
		18144707	[]	CHEMBL4032027	Inhibition of human factor 11a using pyro-Glu-Pro-Arg-pNA as substrate at 37 degC after 10 to 120 mins by spectrophotometric method	B			BAO_0000192	BAO_0000357	single protein format	N#Cc1cccc2c1CCN(C(=O)/C=C/c1cc(Cl)ccc1-n1cnnn1)C2C(=O)Nc1ccc(C(=O)O)cc1			CHEMBL4028883	J Med Chem	2017	{'bei': '13.37', 'le': '0.25', 'lle': '3.75', 'sei': '4.81'}	CHEMBL4097854		CHEMBL4097854	7.41	0	http://www.openphacts.org/units/Nanomolar	3009864	=	1	1	=		Ki	nM		39.0	CHEMBL2820	Homo sapiens	Coagulation factor XI	9606			Ki	nM	UO_0000065		39.0
		18144708	[]	CHEMBL4032027	Inhibition of human factor 11a using pyro-Glu-Pro-Arg-pNA as substrate at 37 degC after 10 to 120 mins by spectrophotometric method	B			BAO_0000192	BAO_0000357	single protein format	CN(C)c1cccc2c1CCN(C(=O)/C=C/c1cc(Cl)ccc1-n1cnnn1)C2C(=O)Nc1ccc(C(=O)O)cc1			CHEMBL4028883	J Med Chem	2017	{'bei': '14.37', 'le': '0.27', 'lle': '4.36', 'sei': '6.16'}	CHEMBL4074535		CHEMBL4074535	8.22	0	http://www.openphacts.org/units/Nanomolar	3009865	=	1	1	=		Ki	nM		6.0	CHEMBL2820	Homo sapiens	Coagulation factor XI	9606			Ki	nM	UO_0000065		6.0
		18144709	[]	CHEMBL4032027	Inhibition of human factor 11a using pyro-Glu-Pro-Arg-pNA as substrate at 37 degC after 10 to 120 mins by spectrophotometric method	B			BAO_0000192	BAO_0000357	single protein format	COC(=O)c1ccc2c(c1)CCN(C(=O)/C=C/c1cc(Cl)ccc1-n1cnnn1)C2C(=O)Nc1ccc(C(=O)O)cc1			CHEMBL4028883	J Med Chem	2017	{'bei': '11.68', 'le': '0.22', 'lle': '3.27', 'sei': '4.38'}	CHEMBL4101257		CHEMBL4101257	6.85	0	http://www.openphacts.org/units/Nanomolar	3009866	=	1	1	=		Ki	nM		140.0	CHEMBL2820	Homo sapiens	Coagulation factor XI	9606			Ki	nM	UO_0000065		140.0
		18144710	[]	CHEMBL4032027	Inhibition of human factor 11a using pyro-Glu-Pro-Arg-pNA as substrate at 37 degC after 10 to 120 mins by spectrophotometric method	B			BAO_0000192	BAO_0000357	single protein format	Cc1ccc2c(c1)CCN(C(=O)/C=C/c1cc(Cl)ccc1-n1cnnn1)C2C(=O)Nc1ccc(C(=O)O)cc1			CHEMBL4028883	J Med Chem	2017	{'bei': '13.94', 'le': '0.27', 'lle': '3.47', 'sei': '5.81'}	CHEMBL4077773		CHEMBL4077773	7.57	0	http://www.openphacts.org/units/Nanomolar	3009867	=	1	1	=		Ki	nM		27.0	CHEMBL2820	Homo sapiens	Coagulation factor XI	9606			Ki	nM	UO_0000065		27.0
		18144711	[]	CHEMBL4032027	Inhibition of human factor 11a using pyro-Glu-Pro-Arg-pNA as substrate at 37 degC after 10 to 120 mins by spectrophotometric method	B			BAO_0000192	BAO_0000357	single protein format	COC(=O)c1ccc2c(c1)C(C(=O)Nc1ccc(C(=O)O)cc1)N(C(=O)/C=C/c1cc(Cl)ccc1-n1cnnn1)CC2			CHEMBL4028883	J Med Chem	2017	{'bei': '11.31', 'le': '0.22', 'lle': '3.06', 'sei': '4.24'}	CHEMBL4070724		CHEMBL4070724	6.64	0	http://www.openphacts.org/units/Nanomolar	3009868	=	1	1	=		Ki	nM		230.0	CHEMBL2820	Homo sapiens	Coagulation factor XI	9606			Ki	nM	UO_0000065		230.0
		18144712	[]	CHEMBL4032027	Inhibition of human factor 11a using pyro-Glu-Pro-Arg-pNA as substrate at 37 degC after 10 to 120 mins by spectrophotometric method	B			BAO_0000192	BAO_0000357	single protein format	N#Cc1ccc2c(c1)C(C(=O)Nc1ccc(C(=O)O)cc1)N(C(=O)/C=C/c1cc(Cl)ccc1-n1cnnn1)CC2			CHEMBL4028883	J Med Chem	2017	{'bei': '11.55', 'le': '0.22', 'lle': '2.74', 'sei': '4.15'}	CHEMBL4105579		CHEMBL4105579	6.40	0	http://www.openphacts.org/units/Nanomolar	3009869	=	1	1	=		Ki	nM		400.0	CHEMBL2820	Homo sapiens	Coagulation factor XI	9606			Ki	nM	UO_0000065		400.0
		18144713	[]	CHEMBL4032027	Inhibition of human factor 11a using pyro-Glu-Pro-Arg-pNA as substrate at 37 degC after 10 to 120 mins by spectrophotometric method	B			BAO_0000192	BAO_0000357	single protein format	Cc1ccc2c(c1)C(C(=O)Nc1ccc(C(=O)O)cc1)N(C(=O)/C=C/c1cc(Cl)ccc1-n1cnnn1)CC2			CHEMBL4028883	J Med Chem	2017	{'bei': '13.91', 'le': '0.26', 'lle': '3.45', 'sei': '5.80'}	CHEMBL4081328		CHEMBL4081328	7.55	0	http://www.openphacts.org/units/Nanomolar	3009870	=	1	1	=		Ki	nM		28.0	CHEMBL2820	Homo sapiens	Coagulation factor XI	9606			Ki	nM	UO_0000065		28.0
		18144714	[]	CHEMBL4032027	Inhibition of human factor 11a using pyro-Glu-Pro-Arg-pNA as substrate at 37 degC after 10 to 120 mins by spectrophotometric method	B			BAO_0000192	BAO_0000357	single protein format	COC(=O)c1cccc2c1C(C(=O)Nc1ccc(C(=O)O)cc1)N(C(=O)/C=C/c1cc(Cl)ccc1-n1cnnn1)CC2			CHEMBL4028883	J Med Chem	2017	{'bei': '9.64', 'le': '0.18', 'lle': '2.08', 'sei': '3.61'}	CHEMBL4068006		CHEMBL4068006	5.66	0	http://www.openphacts.org/units/Nanomolar	3009871	=	1	1	=		Ki	nM		2200.0	CHEMBL2820	Homo sapiens	Coagulation factor XI	9606			Ki	nM	UO_0000065		2200.0
		18144715	[]	CHEMBL4032027	Inhibition of human factor 11a using pyro-Glu-Pro-Arg-pNA as substrate at 37 degC after 10 to 120 mins by spectrophotometric method	B			BAO_0000192	BAO_0000357	single protein format	O=C(O)c1ccc(NC(=O)C2c3cccc(C(=O)O)c3CCN2C(=O)/C=C/c2cc(Cl)ccc2-n2cnnn2)cc1			CHEMBL4028883	J Med Chem	2017	{'bei': '12.45', 'le': '0.24', 'lle': '3.64', 'sei': '4.25'}	CHEMBL4089196		CHEMBL4089196	7.13	0	http://www.openphacts.org/units/Nanomolar	3009872	=	1	1	=		Ki	nM		74.0	CHEMBL2820	Homo sapiens	Coagulation factor XI	9606			Ki	nM	UO_0000065		74.0
		18144716	[]	CHEMBL4032027	Inhibition of human factor 11a using pyro-Glu-Pro-Arg-pNA as substrate at 37 degC after 10 to 120 mins by spectrophotometric method	B			BAO_0000192	BAO_0000357	single protein format	CN(C)C(=O)c1cccc2c1CCN(C(=O)/C=C/c1cc(Cl)ccc1-n1cnnn1)C2C(=O)Nc1ccc(C(=O)O)cc1			CHEMBL4028883	J Med Chem	2017	{'bei': '12.67', 'le': '0.24', 'lle': '4.11', 'sei': '5.05'}	CHEMBL4078868		CHEMBL4078868	7.60	0	http://www.openphacts.org/units/Nanomolar	3009873	=	1	1	=		Ki	nM		25.0	CHEMBL2820	Homo sapiens	Coagulation factor XI	9606			Ki	nM	UO_0000065		25.0
		18144717	[]	CHEMBL4032027	Inhibition of human factor 11a using pyro-Glu-Pro-Arg-pNA as substrate at 37 degC after 10 to 120 mins by spectrophotometric method	B			BAO_0000192	BAO_0000357	single protein format	COCCN(C)C(=O)c1cccc2c1CCN(C(=O)/C=C/c1cc(Cl)ccc1-n1cnnn1)C2C(=O)Nc1ccc(C(=O)O)cc1			CHEMBL4028883	J Med Chem	2017	{'bei': '11.75', 'le': '0.22', 'lle': '4.06', 'sei': '4.73'}	CHEMBL4096900		CHEMBL4096900	7.57	0	http://www.openphacts.org/units/Nanomolar	3009874	=	1	1	=		Ki	nM		27.0	CHEMBL2820	Homo sapiens	Coagulation factor XI	9606			Ki	nM	UO_0000065		27.0
		18144718	[]	CHEMBL4032027	Inhibition of human factor 11a using pyro-Glu-Pro-Arg-pNA as substrate at 37 degC after 10 to 120 mins by spectrophotometric method	B			BAO_0000192	BAO_0000357	single protein format	O=C(O)c1ccc(NC(=O)C2c3cccc(C(=O)N4CCCCC4)c3CCN2C(=O)/C=C/c2cc(Cl)ccc2-n2cnnn2)cc1			CHEMBL4028883	J Med Chem	2017	{'bei': '12.14', 'le': '0.23', 'lle': '3.35', 'sei': '5.16'}	CHEMBL4063157		CHEMBL4063157	7.77	0	http://www.openphacts.org/units/Nanomolar	3009875	=	1	1	=		Ki	nM		17.0	CHEMBL2820	Homo sapiens	Coagulation factor XI	9606			Ki	nM	UO_0000065		17.0
		18144719	[]	CHEMBL4032027	Inhibition of human factor 11a using pyro-Glu-Pro-Arg-pNA as substrate at 37 degC after 10 to 120 mins by spectrophotometric method	B			BAO_0000192	BAO_0000357	single protein format	O=C(O)c1ccc(NC(=O)C2c3cccc(C(=O)N4CCOCC4)c3CCN2C(=O)/C=C/c2cc(Cl)ccc2-n2cnnn2)cc1			CHEMBL4028883	J Med Chem	2017	{'bei': '12.06', 'le': '0.23', 'lle': '4.48', 'sei': '4.84'}	CHEMBL4084801		CHEMBL4084801	7.75	0	http://www.openphacts.org/units/Nanomolar	3009876	=	1	1	=		Ki	nM		18.0	CHEMBL2820	Homo sapiens	Coagulation factor XI	9606			Ki	nM	UO_0000065		18.0
		18144720	[]	CHEMBL4032027	Inhibition of human factor 11a using pyro-Glu-Pro-Arg-pNA as substrate at 37 degC after 10 to 120 mins by spectrophotometric method	B			BAO_0000192	BAO_0000357	single protein format	CCOC(=O)[C@@H]1CCCN(C(=O)c2cccc3c2CCN(C(=O)/C=C/c2cc(Cl)ccc2-n2cnnn2)C3C(=O)Nc2ccc(C(=O)O)cc2)C1			CHEMBL4028883	J Med Chem	2017	{'bei': '11.12', 'le': '0.21', 'lle': '3.71', 'sei': '4.48'}	CHEMBL4085488		CHEMBL4085488	7.92	0	http://www.openphacts.org/units/Nanomolar	3009877	=	1	1	=		Ki	nM		12.0	CHEMBL2820	Homo sapiens	Coagulation factor XI	9606			Ki	nM	UO_0000065		12.0
		18144721	[]	CHEMBL4032027	Inhibition of human factor 11a using pyro-Glu-Pro-Arg-pNA as substrate at 37 degC after 10 to 120 mins by spectrophotometric method	B			BAO_0000192	BAO_0000357	single protein format	CCOC(=O)[C@H]1CCCN(C(=O)c2cccc3c2CCN(C(=O)/C=C/c2cc(Cl)ccc2-n2cnnn2)C3C(=O)Nc2ccc(C(=O)O)cc2)C1			CHEMBL4028883	J Med Chem	2017	{'bei': '11.54', 'le': '0.22', 'lle': '4.01', 'sei': '4.65'}	CHEMBL4063912		CHEMBL4063912	8.22	0	http://www.openphacts.org/units/Nanomolar	3009878	=	1	1	=		Ki	nM		6.0	CHEMBL2820	Homo sapiens	Coagulation factor XI	9606			Ki	nM	UO_0000065		6.0
		18144722	[]	CHEMBL4032027	Inhibition of human factor 11a using pyro-Glu-Pro-Arg-pNA as substrate at 37 degC after 10 to 120 mins by spectrophotometric method	B			BAO_0000192	BAO_0000357	single protein format	CC(=O)Nc1cccc2c1CCN(C(=O)/C=C/c1cc(Cl)ccc1-n1cnnn1)C2C(=O)Nc1ccc(C(=O)O)cc1			CHEMBL4028883	J Med Chem	2017	{'bei': '13.10', 'le': '0.25', 'lle': '3.93', 'sei': '4.82'}	CHEMBL3663882		CHEMBL3663882	7.68	1	http://www.openphacts.org/units/Nanomolar	3009879	=	1	1	=		Ki	nM		21.0	CHEMBL2820	Homo sapiens	Coagulation factor XI	9606			Ki	nM	UO_0000065		21.0
		18144723	[]	CHEMBL4032027	Inhibition of human factor 11a using pyro-Glu-Pro-Arg-pNA as substrate at 37 degC after 10 to 120 mins by spectrophotometric method	B			BAO_0000192	BAO_0000357	single protein format	COC(=O)Nc1cccc2c1CCN(C(=O)/C=C/c1cc(Cl)ccc1-n1cnnn1)C2C(=O)Nc1ccc(C(=O)O)cc1			CHEMBL4028883	J Med Chem	2017	{'bei': '12.69', 'le': '0.24', 'lle': '3.67', 'sei': '4.53'}	CHEMBL4072510		CHEMBL4072510	7.64	0	http://www.openphacts.org/units/Nanomolar	3009880	=	1	1	=		Ki	nM		23.0	CHEMBL2820	Homo sapiens	Coagulation factor XI	9606			Ki	nM	UO_0000065		23.0
		18144724	[]	CHEMBL4032027	Inhibition of human factor 11a using pyro-Glu-Pro-Arg-pNA as substrate at 37 degC after 10 to 120 mins by spectrophotometric method	B			BAO_0000192	BAO_0000357	single protein format	CCOC(=O)CCNC(=O)Nc1cccc2c1CCN(C(=O)/C=C/c1cc(Cl)ccc1-n1cnnn1)C2C(=O)Nc1ccc(C(=O)O)cc1			CHEMBL4028883	J Med Chem	2017	{'bei': '11.06', 'le': '0.21', 'lle': '3.73', 'sei': '3.84'}	CHEMBL4100970		CHEMBL4100970	7.60	0	http://www.openphacts.org/units/Nanomolar	3009881	=	1	1	=		Ki	nM		25.0	CHEMBL2820	Homo sapiens	Coagulation factor XI	9606			Ki	nM	UO_0000065		25.0
		18144725	[]	CHEMBL4032027	Inhibition of human factor 11a using pyro-Glu-Pro-Arg-pNA as substrate at 37 degC after 10 to 120 mins by spectrophotometric method	B			BAO_0000192	BAO_0000357	single protein format	O=C(Nc1cccc2c1CCN(C(=O)/C=C/c1cc(Cl)ccc1-n1cnnn1)C2C(=O)Nc1ccc(C(=O)O)cc1)NC1CCCC1			CHEMBL4028883	J Med Chem	2017	{'bei': '11.86', 'le': '0.23', 'lle': '2.91', 'sei': '4.53'}	CHEMBL4082994		CHEMBL4082994	7.77	0	http://www.openphacts.org/units/Nanomolar	3009882	=	1	1	=		Ki	nM		17.0	CHEMBL2820	Homo sapiens	Coagulation factor XI	9606			Ki	nM	UO_0000065		17.0
		18144726	[]	CHEMBL4032027	Inhibition of human factor 11a using pyro-Glu-Pro-Arg-pNA as substrate at 37 degC after 10 to 120 mins by spectrophotometric method	B			BAO_0000192	BAO_0000357	single protein format	O=C(O)c1ccc(NC(=O)C2c3cccc(N4CCNCC4)c3CCN2C(=O)/C=C/c2cc(Cl)ccc2-n2cnnn2)cc1			CHEMBL4028883	J Med Chem	2017		CHEMBL4075619		CHEMBL4075619		0	http://www.openphacts.org/units/Nanomolar	3009883	<	1	1	<		Ki	nM		5.0	CHEMBL2820	Homo sapiens	Coagulation factor XI	9606			Ki	nM	UO_0000065		5.0
		18144727	[]	CHEMBL4032027	Inhibition of human factor 11a using pyro-Glu-Pro-Arg-pNA as substrate at 37 degC after 10 to 120 mins by spectrophotometric method	B			BAO_0000192	BAO_0000357	single protein format	COC(=O)N1CCN(c2cccc3c2CCN(C(=O)/C=C/c2cc(Cl)ccc2-n2cnnn2)C3C(=O)Nc2ccc(C(=O)O)cc2)CC1			CHEMBL4028883	J Med Chem	2017		CHEMBL4090783		CHEMBL4090783		0	http://www.openphacts.org/units/Nanomolar	3009884	<	1	1	<		Ki	nM		5.0	CHEMBL2820	Homo sapiens	Coagulation factor XI	9606			Ki	nM	UO_0000065		5.0
		18144728	[]	CHEMBL4032027	Inhibition of human factor 11a using pyro-Glu-Pro-Arg-pNA as substrate at 37 degC after 10 to 120 mins by spectrophotometric method	B			BAO_0000192	BAO_0000357	single protein format	O=C(O)c1ccc(NC(=O)C2c3cccc(N4CCCCC4=O)c3CCN2C(=O)/C=C/c2cc(Cl)ccc2-n2cnnn2)cc1			CHEMBL4028883	J Med Chem	2017	{'bei': '13.16', 'le': '0.25', 'lle': '3.93', 'sei': '5.47'}	CHEMBL4096583		CHEMBL4096583	8.24	0	http://www.openphacts.org/units/Nanomolar	3009885	=	1	1	=		Ki	nM		5.8	CHEMBL2820	Homo sapiens	Coagulation factor XI	9606			Ki	nM	UO_0000065		5.8
		18144729	[]	CHEMBL4032027	Inhibition of human factor 11a using pyro-Glu-Pro-Arg-pNA as substrate at 37 degC after 10 to 120 mins by spectrophotometric method	B			BAO_0000192	BAO_0000357	single protein format	O=C(O)c1ccc(NC(=O)[C@@H]2c3cccc(N4CCOCC4)c3CCN2C(=O)/C=C/c2c(-n3cnnn3)ccc(Cl)c2F)cc1			CHEMBL4028883	J Med Chem	2017	{'bei': '14.90', 'le': '0.29', 'lle': '5.65', 'sei': '6.60'}	CHEMBL4078562		CHEMBL4078562	9.42	0	http://www.openphacts.org/units/Nanomolar	3009886	=	1	1	=		Ki	nM		0.38	CHEMBL2820	Homo sapiens	Coagulation factor XI	9606			Ki	nM	UO_0000065		0.38
		18144730	[]	CHEMBL4032027	Inhibition of human factor 11a using pyro-Glu-Pro-Arg-pNA as substrate at 37 degC after 10 to 120 mins by spectrophotometric method	B			BAO_0000192	BAO_0000357	single protein format	O=C(O)c1ccc(NC(=O)[C@@H]2c3cccc(N4CCSCC4)c3CCN2C(=O)/C=C/c2c(-n3cnnn3)ccc(Cl)c2F)cc1			CHEMBL4028883	J Med Chem	2017	{'bei': '14.36', 'le': '0.28', 'lle': '4.83', 'sei': '6.97'}	CHEMBL4087166		CHEMBL4087166	9.31	0	http://www.openphacts.org/units/Nanomolar	3009887	=	1	1	=		Ki	nM		0.49	CHEMBL2820	Homo sapiens	Coagulation factor XI	9606			Ki	nM	UO_0000065		0.49
		18144731	[]	CHEMBL4032027	Inhibition of human factor 11a using pyro-Glu-Pro-Arg-pNA as substrate at 37 degC after 10 to 120 mins by spectrophotometric method	B			BAO_0000192	BAO_0000357	single protein format	O=C(O)c1ccc(NC(=O)[C@@H]2c3cccc(N4CCS(=O)(=O)CC4)c3CCN2C(=O)/C=C/c2c(-n3cnnn3)ccc(Cl)c2F)cc1			CHEMBL4028883	J Med Chem	2017	{'bei': '12.79', 'le': '0.25', 'lle': '5.53', 'sei': '5.19'}	CHEMBL4105006		CHEMBL4105006	8.70	0	http://www.openphacts.org/units/Nanomolar	3009888	=	1	1	=		Ki	nM		2.0	CHEMBL2820	Homo sapiens	Coagulation factor XI	9606			Ki	nM	UO_0000065		2.0
		18144732	[]	CHEMBL4032027	Inhibition of human factor 11a using pyro-Glu-Pro-Arg-pNA as substrate at 37 degC after 10 to 120 mins by spectrophotometric method	B			BAO_0000192	BAO_0000357	single protein format	O=C(O)c1ccc(NC(=O)[C@@H]2c3cccc(N4CCCCC4)c3CCN2C(=O)/C=C/c2c(-n3cnnn3)ccc(Cl)c2F)cc1			CHEMBL4028883	J Med Chem	2017	{'bei': '13.74', 'le': '0.26', 'lle': '3.74', 'sei': '6.48'}	CHEMBL4079281		CHEMBL4079281	8.66	0	http://www.openphacts.org/units/Nanomolar	3009889	=	1	1	=		Ki	nM		2.2	CHEMBL2820	Homo sapiens	Coagulation factor XI	9606			Ki	nM	UO_0000065		2.2
		18144733	[]	CHEMBL4032027	Inhibition of human factor 11a using pyro-Glu-Pro-Arg-pNA as substrate at 37 degC after 10 to 120 mins by spectrophotometric method	B			BAO_0000192	BAO_0000357	single protein format	CN(C)C1CCN(c2cccc3c2CCN(C(=O)/C=C/c2c(-n4cnnn4)ccc(Cl)c2F)[C@@H]3C(=O)Nc2ccc(C(=O)O)cc2)CC1			CHEMBL4028883	J Med Chem	2017	{'bei': '14.87', 'le': '0.28', 'lle': '5.55', 'sei': '7.32'}	CHEMBL4097304		CHEMBL4097304	10.01	0	http://www.openphacts.org/units/Nanomolar	3009890	=	1	1	=		Ki	nM		0.098	CHEMBL2820	Homo sapiens	Coagulation factor XI	9606			Ki	nM	UO_0000065		0.098
		18144734	[]	CHEMBL4032027	Inhibition of human factor 11a using pyro-Glu-Pro-Arg-pNA as substrate at 37 degC after 10 to 120 mins by spectrophotometric method	B			BAO_0000192	BAO_0000357	single protein format	CN1CCC2(CCN(c3cccc4c3CCN(C(=O)/C=C/c3c(-n5cnnn5)ccc(Cl)c3F)[C@@H]4C(=O)Nc3ccc(C(=O)O)cc3)CC2)C1=O			CHEMBL4028883	J Med Chem	2017	{'bei': '14.24', 'le': '0.27', 'lle': '5.77', 'sei': '6.60'}	CHEMBL4068445		CHEMBL4068445	10.15	0	http://www.openphacts.org/units/Nanomolar	3009891	=	1	1	=		Ki	nM		0.07	CHEMBL2820	Homo sapiens	Coagulation factor XI	9606			Ki	nM	UO_0000065		0.07
		18144735	[]	CHEMBL4032027	Inhibition of human factor 11a using pyro-Glu-Pro-Arg-pNA as substrate at 37 degC after 10 to 120 mins by spectrophotometric method	B			BAO_0000192	BAO_0000357	single protein format	O=C(O)c1ccc(NC(=O)[C@@H]2c3cccc(N4CCCCC4=O)c3CCN2C(=O)/C=C/c2c(-n3cnnn3)ccc(Cl)c2F)cc1			CHEMBL4028883	J Med Chem	2017	{'bei': '13.75', 'le': '0.26', 'lle': '4.40', 'sei': '5.88'}	CHEMBL4089581		CHEMBL4089581	8.85	0	http://www.openphacts.org/units/Nanomolar	3009892	=	1	1	=		Ki	nM		1.4	CHEMBL2820	Homo sapiens	Coagulation factor XI	9606			Ki	nM	UO_0000065		1.4
		18144736	[]	CHEMBL4032027	Inhibition of human factor 11a using pyro-Glu-Pro-Arg-pNA as substrate at 37 degC after 10 to 120 mins by spectrophotometric method	B			BAO_0000192	BAO_0000357	single protein format	O=C(O)c1ccc(NC(=O)[C@@H]2c3cccc(N4CCOCC4=O)c3CCN2C(=O)/C=C/c2c(-n3cnnn3)ccc(Cl)c2F)cc1			CHEMBL4028883	J Med Chem	2017	{'bei': '13.47', 'le': '0.26', 'lle': '5.41', 'sei': '5.44'}	CHEMBL4059788		CHEMBL4059788	8.70	0	http://www.openphacts.org/units/Nanomolar	3009893	=	1	1	=		Ki	nM		2.0	CHEMBL2820	Homo sapiens	Coagulation factor XI	9606			Ki	nM	UO_0000065		2.0
		18144737	[]	CHEMBL4032027	Inhibition of human factor 11a using pyro-Glu-Pro-Arg-pNA as substrate at 37 degC after 10 to 120 mins by spectrophotometric method	B			BAO_0000192	BAO_0000357	single protein format	O=C(O)c1ccc(NC(=O)[C@@H]2c3cccc(N4CCNCC4=O)c3CCN2C(=O)/C=C/c2c(-n3cnnn3)ccc(Cl)c2F)cc1			CHEMBL4028883	J Med Chem	2017	{'bei': '13.73', 'le': '0.26', 'lle': '5.98', 'sei': '5.44'}	CHEMBL4081710		CHEMBL4081710	8.85	0	http://www.openphacts.org/units/Nanomolar	3009894	=	1	1	=		Ki	nM		1.4	CHEMBL2820	Homo sapiens	Coagulation factor XI	9606			Ki	nM	UO_0000065		1.4
		18144738	[]	CHEMBL4032027	Inhibition of human factor 11a using pyro-Glu-Pro-Arg-pNA as substrate at 37 degC after 10 to 120 mins by spectrophotometric method	B			BAO_0000192	BAO_0000357	single protein format	CN1CCN(c2cccc3c2CCN(C(=O)/C=C/c2c(-n4cnnn4)ccc(Cl)c2F)[C@@H]3C(=O)Nc2ccc(C(=O)O)cc2)C(=O)C1			CHEMBL4028883	J Med Chem	2017	{'bei': '13.88', 'le': '0.27', 'lle': '5.94', 'sei': '5.95'}	CHEMBL4073292	BMS-962212	CHEMBL4073292	9.15	0	http://www.openphacts.org/units/Nanomolar	3009895	=	1	1	=		Ki	nM		0.71	CHEMBL2820	Homo sapiens	Coagulation factor XI	9606			Ki	nM	UO_0000065		0.71
		18172642	[]	CHEMBL4038149	Inhibition of human factor 11a using fluorogenic peptide as substrate by fluorescence based assay	B			BAO_0000192	BAO_0000357	single protein format	CC(=O)N[C@H]1CSCc2cc3cc(c2)CSC[C@H](C(=O)N[C@@H](C)C(=O)N(C)CC(=O)N(C)CC(=O)N(C)CC(=O)N[C@H](CCCNC(=N)N)C(=O)N[C@H](CCCNC(=N)N)C(=O)O)NC(=O)[C@H](CC(C)C)NC(=O)[C@@H]2CCCN2C(=O)[C@H](C)NC(=O)[C@H](CC(=O)O)NC(=O)[C@H](Cc2c[nH]c4ccccc24)NC(=O)[C@@H]2CCCN2C(=O)[C@H](CSC3)NC(=O)[C@H](Cc2c[nH]c3ccccc23)NC(=O)[C@@H]2CCCN2C(=O)[C@H](CC(N)=O)NC(=O)[C@H](Cc2c[nH]c3ccccc23)NC(=O)[C@H]([C@@H](C)O)NC(=O)[C@H]…			CHEMBL4033799	J Med Chem	2018		CHEMBL4059991		CHEMBL4059991		0	http://www.openphacts.org/units/Nanomolar	3015115	>	1	1	>		Ki	nM		50000.0	CHEMBL2820	Homo sapiens	Coagulation factor XI	9606			Ki	uM	UO_0000065		50.0
		18172643	[]	CHEMBL4038149	Inhibition of human factor 11a using fluorogenic peptide as substrate by fluorescence based assay	B			BAO_0000192	BAO_0000357	single protein format	CC(=O)N[C@H]1CSCc2cc3cc(c2)CSC[C@@H](NC(=O)[C@H](CCCCNC(=N)N)NC(=O)[C@H](Cc2ccc(O)cc2)NC(=O)C2CCN2C(=O)[C@H](Cc2ccccc2)NC(=O)[C@H](CO)NC1=O)C(=O)N[C@@H](C)CN[C@@H](Cc1cnc[nH]1)C(=O)N[C@@H](CCC(N)=O)C(=O)N[C@@H](CC(=O)O)C(=O)N[C@@H](CC(C)C)C(=O)N[C@H](C(=O)O)CSC3			CHEMBL4033799	J Med Chem	2018		CHEMBL4094403		CHEMBL4094403		0	http://www.openphacts.org/units/Nanomolar	3015113	>	1	1	>		Ki	nM		50000.0	CHEMBL2820	Homo sapiens	Coagulation factor XI	9606			Ki	uM	UO_0000065		50.0
		18172646	[]	CHEMBL4038149	Inhibition of human factor 11a using fluorogenic peptide as substrate by fluorescence based assay	B			BAO_0000192	BAO_0000357	single protein format	CC[C@H](C)[C@@H]1NC(=O)[C@H](CC(=O)O)NC(=O)[C@@H]2CCCN2C(=O)[C@H](Cc2ccc(O)cc2)NC(=O)[C@H](Cc2ccc(O)cc2)NC(=O)[C@H](C(C)C)NC(=O)[C@@H]2CSCc3cc(cc(c3)CSC[C@@H](C(=O)N[C@@H](C)C(=O)N(C)CC(=O)N(C)CC(=O)N(C)CC(=O)N[C@H](CCCNC(=N)N)C(=O)N[C@H](CCCNC(=N)N)C(=O)O)NC1=O)CSC[C@H](NC(C)=O)C(=O)N[C@@H](CO)C(=O)N[C@@H](Cc1ccccc1)C(=O)N1CCC1C(=O)N[C@@H](Cc1ccc(O)cc1)C(=O)N[C@@H](CCCCNC(=N)N)C(=O)N2			CHEMBL4033799	J Med Chem	2018	{'bei': '2.54', 'le': None, 'lle': None, 'sei': None}	CHEMBL4070056		CHEMBL4070056	6.30	0	http://www.openphacts.org/units/Nanomolar	3015114	=	1	1	=		Ki	nM		500.0	CHEMBL2820	Homo sapiens	Coagulation factor XI	9606			Ki	uM	UO_0000065		0.5
		18172818	[]	CHEMBL4038202	Inhibition of factor 11a (unknown origin)	B			BAO_0000192	BAO_0000357	single protein format	Cc1cc(Oc2nc(Oc3cccc(C(=N)N)c3)c(F)c(NC(C)CCc3ccccc3)c2F)c(C(=O)O)cc1N(C)C			CHEMBL4033799	J Med Chem	2018	{'bei': '10.18', 'le': '0.19', 'lle': '-0.73', 'sei': '4.48'}	CHEMBL4086746		CHEMBL4086746	6.00	0	http://www.openphacts.org/units/Nanomolar	3015110	=	1	1	=		Ki	nM		1000.0	CHEMBL2820	Homo sapiens	Coagulation factor XI	9606			Ki	uM	UO_0000065		1.0
		18209480	[]	CHEMBL4045381	Inhibition of human F11a using peptide substrate by spectrophotometry	B			BAO_0000192	BAO_0000357	single protein format	COC(=O)Nc1ccc2c(c1)NC(=O)CCc1nc(ccc1F)C[C@H](NC(=O)/C=C/c1cc(Cl)ccc1-n1cnnn1)c1nc-2c[nH]1			CHEMBL4043146	Bioorg Med Chem Lett	2017	{'bei': '16.28', 'le': '0.31', 'lle': '6.28', 'sei': '5.89'}	CHEMBL4096251		CHEMBL4096251	10.70	0	http://www.openphacts.org/units/Nanomolar	3021180	=	1	1	=		Ki	nM		0.02	CHEMBL2820	Homo sapiens	Coagulation factor XI	9606			Ki	nM	UO_0000065		0.02
		18209481	[]	CHEMBL4045381	Inhibition of human F11a using peptide substrate by spectrophotometry	B			BAO_0000192	BAO_0000357	single protein format	COC(=O)Nc1ccc2c(c1)NC(=O)CCc1cccc(n1)C[C@H](NC(=O)/C=C/c1cc(Cl)ccc1-n1cnnn1)c1nc-2c[nH]1			CHEMBL4043146	Bioorg Med Chem Lett	2017	{'bei': '14.86', 'le': '0.28', 'lle': '5.21', 'sei': '5.23'}	CHEMBL4067274		CHEMBL4067274	9.49	0	http://www.openphacts.org/units/Nanomolar	3021179	=	1	1	=		Ki	nM		0.32	CHEMBL2820	Homo sapiens	Coagulation factor XI	9606			Ki	nM	UO_0000065		0.32
		18209482	[]	CHEMBL4045381	Inhibition of human F11a using peptide substrate by spectrophotometry	B			BAO_0000192	BAO_0000357	single protein format	COC(=O)Nc1ccc2c(c1)NC(=O)CCc1cc(ccc1F)C[C@H](NC(=O)/C=C/c1cc(Cl)ccc1-n1cnnn1)c1nc-2c[nH]1			CHEMBL4043146	Bioorg Med Chem Lett	2017	{'bei': '14.14', 'le': '0.27', 'lle': '4.26', 'sei': '5.49'}	CHEMBL4088528		CHEMBL4088528	9.28	0	http://www.openphacts.org/units/Nanomolar	3021178	=	1	1	=		Ki	nM		0.53	CHEMBL2820	Homo sapiens	Coagulation factor XI	9606			Ki	nM	UO_0000065		0.53
		18209483	[]	CHEMBL4045381	Inhibition of human F11a using peptide substrate by spectrophotometry	B			BAO_0000192	BAO_0000357	single protein format	COC(=O)Nc1ccc2c(c1)NC(=O)CCc1cccc(c1)C[C@H](NC(=O)/C=C/c1cc(Cl)ccc1-n1cnnn1)c1nc-2c[nH]1			CHEMBL4043146	Bioorg Med Chem Lett	2017	{'bei': '13.83', 'le': '0.26', 'lle': '3.94', 'sei': '5.23'}	CHEMBL4093842		CHEMBL4093842	8.82	0	http://www.openphacts.org/units/Nanomolar	3021177	=	1	1	=		Ki	nM		1.5	CHEMBL2820	Homo sapiens	Coagulation factor XI	9606			Ki	nM	UO_0000065		1.5
		18209484	[]	CHEMBL4045381	Inhibition of human F11a using peptide substrate by spectrophotometry	B			BAO_0000192	BAO_0000357	single protein format	COC(=O)Nc1ccc2c(c1)CCCCc1ccc(cc1)C[C@H](NC(=O)/C=C/c1cc(Cl)ccc1-n1cnnn1)c1nc-2c[nH]1			CHEMBL4043146	Bioorg Med Chem Lett	2017	{'bei': '11.47', 'le': '0.22', 'lle': '1.27', 'sei': '5.12'}	CHEMBL3676160		CHEMBL3676160	7.15	1	http://www.openphacts.org/units/Nanomolar	3021176	=	1	1	=		Ki	nM		71.0	CHEMBL2820	Homo sapiens	Coagulation factor XI	9606			Ki	nM	UO_0000065		71.0
		18209485	[]	CHEMBL4045381	Inhibition of human F11a using peptide substrate by spectrophotometry	B			BAO_0000192	BAO_0000357	single protein format	COC(=O)Nc1ccc2c(c1)CCCCc1cccc(c1)C[C@H](NC(=O)/C=C/c1cc(Cl)ccc1-n1cnnn1)c1nc-2c(Cl)[nH]1			CHEMBL4043146	Bioorg Med Chem Lett	2017	{'bei': '12.30', 'le': '0.24', 'lle': '1.56', 'sei': '5.79'}	CHEMBL3676158		CHEMBL3676158	8.09	1	http://www.openphacts.org/units/Nanomolar	3021175	=	1	1	=		Ki	nM		8.2	CHEMBL2820	Homo sapiens	Coagulation factor XI	9606			Ki	nM	UO_0000065		8.2
		18209486	[]	CHEMBL4045381	Inhibition of human F11a using peptide substrate by spectrophotometry	B			BAO_0000192	BAO_0000357	single protein format	COC(=O)Nc1ccc2c(c1)CCCCc1cccc(c1)C[C@H](NC(=O)/C=C/c1cc(Cl)ccc1-n1cnnn1)c1nc-2c[nH]1			CHEMBL4043146	Bioorg Med Chem Lett	2017	{'bei': '12.47', 'le': '0.24', 'lle': '1.89', 'sei': '5.56'}	CHEMBL4104014		CHEMBL4104014	7.77	0	http://www.openphacts.org/units/Nanomolar	3021174	=	1	1	=		Ki	nM		17.0	CHEMBL2820	Homo sapiens	Coagulation factor XI	9606			Ki	nM	UO_0000065		17.0
		18209487	[]	CHEMBL4045381	Inhibition of human F11a using peptide substrate by spectrophotometry	B			BAO_0000192	BAO_0000357	single protein format	COC(=O)Nc1ccc2c(c1)CNC(=O)c1ccc(cc1)C[C@H](NC(=O)/C=C/c1cc(Cl)ccc1-n1cnnn1)c1nc-2c(Cl)[nH]1			CHEMBL4043146	Bioorg Med Chem Lett	2017	{'bei': '7.73', 'le': '0.15', 'lle': '0.20', 'sei': '3.02'}	CHEMBL3676159		CHEMBL3676159	5.09	1	http://www.openphacts.org/units/Nanomolar	3021173	=	1	1	=		Ki	nM		8100.0	CHEMBL2820	Homo sapiens	Coagulation factor XI	9606			Ki	nM	UO_0000065		8100.0
		18209488	[]	CHEMBL4045381	Inhibition of human F11a using peptide substrate by spectrophotometry	B			BAO_0000192	BAO_0000357	single protein format	COC(=O)Nc1ccc2c(c1)CNC(=O)c1ccc(cc1)C[C@H](NC(=O)/C=C/c1cc(Cl)ccc1-n1cnnn1)c1nc-2c[nH]1			CHEMBL4043146	Bioorg Med Chem Lett	2017	{'bei': '8.32', 'le': '0.16', 'lle': '0.95', 'sei': '3.08'}	CHEMBL4092939		CHEMBL4092939	5.19	0	http://www.openphacts.org/units/Nanomolar	3021172	=	1	1	=		Ki	nM		6400.0	CHEMBL2820	Homo sapiens	Coagulation factor XI	9606			Ki	nM	UO_0000065		6400.0
		18209489	[]	CHEMBL4045381	Inhibition of human F11a using peptide substrate by spectrophotometry	B			BAO_0000192	BAO_0000357	single protein format	COC(=O)Nc1ccc2c(c1)CNC(=O)c1cccc(c1)C[C@H](NC(=O)/C=C/c1cc(Cl)ccc1-n1cnnn1)c1nc-2c(Cl)[nH]1			CHEMBL4043146	Bioorg Med Chem Lett	2017	{'bei': '10.69', 'le': '0.21', 'lle': '2.15', 'sei': '4.17'}	CHEMBL4103129		CHEMBL4103129	7.04	0	http://www.openphacts.org/units/Nanomolar	3021171	=	1	1	=		Ki	nM		92.0	CHEMBL2820	Homo sapiens	Coagulation factor XI	9606			Ki	nM	UO_0000065		92.0
		18209490	[]	CHEMBL4045381	Inhibition of human F11a using peptide substrate by spectrophotometry	B			BAO_0000192	BAO_0000357	single protein format	COC(=O)Nc1ccc2c(c1)CNC(=O)c1cccc(c1)C[C@H](NC(=O)/C=C/c1cc(Cl)ccc1-n1cnnn1)c1nc-2c[nH]1			CHEMBL4043146	Bioorg Med Chem Lett	2017	{'bei': '10.10', 'le': '0.19', 'lle': '2.06', 'sei': '3.73'}	CHEMBL4085195		CHEMBL4085195	6.30	0	http://www.openphacts.org/units/Nanomolar	3021170	=	1	1	=		Ki	nM		500.0	CHEMBL2820	Homo sapiens	Coagulation factor XI	9606			Ki	nM	UO_0000065		500.0
		18264394	[]	CHEMBL4056973	Inhibition of human Factor XIa using S-2366 as chromogenic substrate after 60 mins by Lineweaver-Burk plot analysis	B			BAO_0000192	BAO_0000357	single protein format	COC(=O)Nc1ccc2c(c1)NC(=O)CCCC[C@H](NC(=O)/C=C/c1cc(Cl)ccc1-n1cnnn1)c1nc-2c[nH]1			CHEMBL4052741	Bioorg Med Chem Lett	2017	{'bei': '15.62', 'le': '0.30', 'lle': '4.73', 'sei': '5.33'}	CHEMBL3676167		CHEMBL3676167	9.00	0	http://www.openphacts.org/units/Nanomolar	3031220	=	1	1	=		Ki	nM		1.0	CHEMBL2820	Homo sapiens	Coagulation factor XI	9606			Ki	nM	UO_0000065		1.0
		18264395	[]	CHEMBL4056973	Inhibition of human Factor XIa using S-2366 as chromogenic substrate after 60 mins by Lineweaver-Burk plot analysis	B			BAO_0000192	BAO_0000357	single protein format	COC(=O)Nc1ccc2c(c1)NC(=O)CCCCC[C@H](NC(=O)/C=C/c1cc(Cl)ccc1-n1cnnn1)c1nc-2c[nH]1			CHEMBL4052741	Bioorg Med Chem Lett	2017	{'bei': '14.40', 'le': '0.28', 'lle': '3.83', 'sei': '5.03'}	CHEMBL4090854		CHEMBL4090854	8.49	0	http://www.openphacts.org/units/Nanomolar	3031221	=	1	1	=		Ki	nM		3.2	CHEMBL2820	Homo sapiens	Coagulation factor XI	9606			Ki	nM	UO_0000065		3.2
		18264396	[]	CHEMBL4056973	Inhibition of human Factor XIa using S-2366 as chromogenic substrate after 60 mins by Lineweaver-Burk plot analysis	B			BAO_0000192	BAO_0000357	single protein format	COC(=O)Nc1ccc2c(c1)NC(=O)CC/C=C/C[C@H](NC(=O)/C=C/c1cc(Cl)ccc1-n1cnnn1)c1nc-2c[nH]1			CHEMBL4052741	Bioorg Med Chem Lett	2017	{'bei': '16.66', 'le': '0.32', 'lle': '5.37', 'sei': '5.80'}	CHEMBL4071545		CHEMBL4071545	9.80	0	http://www.openphacts.org/units/Nanomolar	3031222	=	1	1	=		Ki	nM		0.16	CHEMBL2820	Homo sapiens	Coagulation factor XI	9606			Ki	nM	UO_0000065		0.16
		18264397	[]	CHEMBL4056973	Inhibition of human Factor XIa using S-2366 as chromogenic substrate after 60 mins by Lineweaver-Burk plot analysis	B			BAO_0000192	BAO_0000357	single protein format	COC(=O)Nc1ccc2c(c1)NC(=O)CCCCC[C@H](NC(=O)/C=C/c1cc(Cl)ccc1-n1cnnn1)c1nc-2c(Cl)[nH]1			CHEMBL4052741	Bioorg Med Chem Lett	2017	{'bei': '14.94', 'le': '0.30', 'lle': '4.02', 'sei': '5.53'}	CHEMBL4062923		CHEMBL4062923	9.33	0	http://www.openphacts.org/units/Nanomolar	3031223	=	1	1	=		Ki	nM		0.47	CHEMBL2820	Homo sapiens	Coagulation factor XI	9606			Ki	nM	UO_0000065		0.47
		18264398	[]	CHEMBL4056973	Inhibition of human Factor XIa using S-2366 as chromogenic substrate after 60 mins by Lineweaver-Burk plot analysis	B			BAO_0000192	BAO_0000357	single protein format	COC(=O)Nc1ccc2c(c1)NC(=O)C[C@H](C)CCC[C@H](NC(=O)/C=C/c1cc(Cl)ccc1-n1cnnn1)c1nc-2c[nH]1			CHEMBL4052741	Bioorg Med Chem Lett	2017	{'bei': '12.71', 'le': '0.24', 'lle': '2.78', 'sei': '4.55'}	CHEMBL4098046		CHEMBL4098046	7.68	0	http://www.openphacts.org/units/Nanomolar	3031226	=	1	1	=		Ki	nM		21.0	CHEMBL2820	Homo sapiens	Coagulation factor XI	9606			Ki	nM	UO_0000065		21.0
		18264399	[]	CHEMBL4056973	Inhibition of human Factor XIa using S-2366 as chromogenic substrate after 60 mins by Lineweaver-Burk plot analysis	B			BAO_0000192	BAO_0000357	single protein format	COC(=O)Nc1ccc2c(c1)NC(=O)C[C@@H](C)CCC[C@H](NC(=O)/C=C/c1cc(Cl)ccc1-n1cnnn1)c1nc-2c[nH]1			CHEMBL4052741	Bioorg Med Chem Lett	2017	{'bei': '15.17', 'le': '0.29', 'lle': '4.26', 'sei': '5.43'}	CHEMBL4070961		CHEMBL4070961	9.16	0	http://www.openphacts.org/units/Nanomolar	3031227	=	1	1	=		Ki	nM		0.69	CHEMBL2820	Homo sapiens	Coagulation factor XI	9606			Ki	nM	UO_0000065		0.69
		18264400	[]	CHEMBL4056973	Inhibition of human Factor XIa using S-2366 as chromogenic substrate after 60 mins by Lineweaver-Burk plot analysis	B			BAO_0000192	BAO_0000357	single protein format	COC(=O)Nc1ccc2c(c1)NC(=O)C[C@@H](C)CCC[C@H](NC(=O)/C=C/c1cc(Cl)ccc1-n1cnnn1)c1nc-2c(Cl)[nH]1			CHEMBL4052741	Bioorg Med Chem Lett	2017	{'bei': '16.01', 'le': '0.32', 'lle': '4.66', 'sei': '6.06'}	CHEMBL4097522		CHEMBL4097522	10.22	0	http://www.openphacts.org/units/Nanomolar	3031228	=	1	1	=		Ki	nM		0.06	CHEMBL2820	Homo sapiens	Coagulation factor XI	9606			Ki	nM	UO_0000065		0.06
		18264401	[]	CHEMBL4056973	Inhibition of human Factor XIa using S-2366 as chromogenic substrate after 60 mins by Lineweaver-Burk plot analysis	B			BAO_0000192	BAO_0000357	single protein format	COC(=O)Nc1ccc2c(c1)NC(=O)CC/C=C/C[C@H](NC(=O)/C=C/c1cc(Cl)ccc1-n1cnnn1)c1nc-2c(Cl)[nH]1			CHEMBL4052741	Bioorg Med Chem Lett	2017	{'bei': '16.91', 'le': '0.33', 'lle': '5.43', 'sei': '6.23'}	CHEMBL4060950		CHEMBL4060950	10.52	0	http://www.openphacts.org/units/Nanomolar	3031231	=	1	1	=		Ki	nM		0.03	CHEMBL2820	Homo sapiens	Coagulation factor XI	9606			Ki	nM	UO_0000065		0.03
		18264402	[]	CHEMBL4056973	Inhibition of human Factor XIa using S-2366 as chromogenic substrate after 60 mins by Lineweaver-Burk plot analysis	B			BAO_0000192	BAO_0000357	single protein format	COC(=O)Nc1ccc2c(c1)NC(=O)C[C@H](C)/C=C/C[C@H](NC(=O)/C=C/c1cc(Cl)ccc1-n1cnnn1)c1nc-2c[nH]1			CHEMBL4052741	Bioorg Med Chem Lett	2017	{'bei': '14.45', 'le': '0.28', 'lle': '4.02', 'sei': '5.15'}	CHEMBL4077140		CHEMBL4077140	8.70	0	http://www.openphacts.org/units/Nanomolar	3031232	=	1	1	=		Ki	nM		2.0	CHEMBL2820	Homo sapiens	Coagulation factor XI	9606			Ki	nM	UO_0000065		2.0
		18264403	[]	CHEMBL4056973	Inhibition of human Factor XIa using S-2366 as chromogenic substrate after 60 mins by Lineweaver-Burk plot analysis	B			BAO_0000192	BAO_0000357	single protein format	COC(=O)Nc1ccc2c(c1)NC(=O)C[C@@H](C)/C=C/C[C@H](NC(=O)/C=C/c1cc(Cl)ccc1-n1cnnn1)c1nc-2c[nH]1			CHEMBL4052741	Bioorg Med Chem Lett	2017	{'bei': '16.42', 'le': '0.31', 'lle': '5.21', 'sei': '5.86'}	CHEMBL4063677		CHEMBL4063677	9.89	0	http://www.openphacts.org/units/Nanomolar	3031233	=	1	1	=		Ki	nM		0.13	CHEMBL2820	Homo sapiens	Coagulation factor XI	9606			Ki	nM	UO_0000065		0.13
		18264404	[]	CHEMBL4056973	Inhibition of human Factor XIa using S-2366 as chromogenic substrate after 60 mins by Lineweaver-Burk plot analysis	B			BAO_0000192	BAO_0000357	single protein format	COC(=O)Nc1ccc2c(c1)NC(=O)[C@H](C)CCC[C@H](NC(=O)/C=C/c1cc(Cl)ccc1-n1cnnn1)c1nc-2c[nH]1			CHEMBL4052741	Bioorg Med Chem Lett	2017	{'bei': '15.95', 'le': '0.31', 'lle': '4.90', 'sei': '5.57'}	CHEMBL4101766		CHEMBL4101766	9.41	0	http://www.openphacts.org/units/Nanomolar	3031236	=	1	1	=		Ki	nM		0.39	CHEMBL2820	Homo sapiens	Coagulation factor XI	9606			Ki	nM	UO_0000065		0.39
		18264405	[]	CHEMBL4056973	Inhibition of human Factor XIa using S-2366 as chromogenic substrate after 60 mins by Lineweaver-Burk plot analysis	B			BAO_0000192	BAO_0000357	single protein format	COC(=O)Nc1ccc2c(c1)NC(=O)[C@H](C)CCC[C@H](NC(=O)/C=C/c1cc(Cl)ccc1-n1cnnn1)c1nc-2c(Cl)[nH]1			CHEMBL4052741	Bioorg Med Chem Lett	2017	{'bei': '16.26', 'le': '0.32', 'lle': '4.98', 'sei': '6.02'}	CHEMBL4083769		CHEMBL4083769	10.15	0	http://www.openphacts.org/units/Nanomolar	3031237	=	1	1	=		Ki	nM		0.07	CHEMBL2820	Homo sapiens	Coagulation factor XI	9606			Ki	nM	UO_0000065		0.07
		18264406	[]	CHEMBL4056973	Inhibition of human Factor XIa using S-2366 as chromogenic substrate after 60 mins by Lineweaver-Burk plot analysis	B			BAO_0000192	BAO_0000357	single protein format	COC(=O)Nc1ccc2c(c1)NC(=O)[C@@H](C)CCC[C@H](NC(=O)/C=C/c1cc(Cl)ccc1-n1cnnn1)c1nc-2c[nH]1			CHEMBL4052741	Bioorg Med Chem Lett	2017	{'bei': '15.18', 'le': '0.29', 'lle': '4.45', 'sei': '5.31'}	CHEMBL4076558		CHEMBL4076558	8.96	0	http://www.openphacts.org/units/Nanomolar	3031238	=	1	1	=		Ki	nM		1.1	CHEMBL2820	Homo sapiens	Coagulation factor XI	9606			Ki	nM	UO_0000065		1.1
		18264407	[]	CHEMBL4056973	Inhibition of human Factor XIa using S-2366 as chromogenic substrate after 60 mins by Lineweaver-Burk plot analysis	B			BAO_0000192	BAO_0000357	single protein format	CC[C@@H]1CCC[C@H](NC(=O)/C=C/c2cc(Cl)ccc2-n2cnnn2)c2nc(c[nH]2)-c2ccc(NC(=O)OC)cc2NC1=O			CHEMBL4052741	Bioorg Med Chem Lett	2017	{'bei': '16.13', 'le': '0.31', 'lle': '4.84', 'sei': '5.77'}	CHEMBL4089185		CHEMBL4089185	9.74	0	http://www.openphacts.org/units/Nanomolar	3031239	=	1	1	=		Ki	nM		0.18	CHEMBL2820	Homo sapiens	Coagulation factor XI	9606			Ki	nM	UO_0000065		0.18
		18264408	[]	CHEMBL4056973	Inhibition of human Factor XIa using S-2366 as chromogenic substrate after 60 mins by Lineweaver-Burk plot analysis	B			BAO_0000192	BAO_0000357	single protein format	CC[C@H]1CCC[C@H](NC(=O)/C=C/c2cc(Cl)ccc2-n2cnnn2)c2nc(c[nH]2)-c2ccc(NC(=O)OC)cc2NC1=O			CHEMBL4052741	Bioorg Med Chem Lett	2017	{'bei': '13.50', 'le': '0.26', 'lle': '3.25', 'sei': '4.83'}	CHEMBL4080459		CHEMBL4080459	8.15	0	http://www.openphacts.org/units/Nanomolar	3031240	=	1	1	=		Ki	nM		7.0	CHEMBL2820	Homo sapiens	Coagulation factor XI	9606			Ki	nM	UO_0000065		7.0
		18264409	[]	CHEMBL4056973	Inhibition of human Factor XIa using S-2366 as chromogenic substrate after 60 mins by Lineweaver-Burk plot analysis	B			BAO_0000192	BAO_0000357	single protein format	COC(=O)Nc1ccc2c(c1)NC(=O)[C@H](C(C)C)CCC[C@H](NC(=O)/C=C/c1cc(Cl)ccc1-n1cnnn1)c1nc-2c[nH]1			CHEMBL4052741	Bioorg Med Chem Lett	2017	{'bei': '15.94', 'le': '0.31', 'lle': '4.70', 'sei': '5.84'}	CHEMBL4103982		CHEMBL4103982	9.85	0	http://www.openphacts.org/units/Nanomolar	3031241	=	1	1	=		Ki	nM		0.14	CHEMBL2820	Homo sapiens	Coagulation factor XI	9606			Ki	nM	UO_0000065		0.14
[truncated: 4,752 more rows]
