# Supplementary material for: Machine Learning-Driven QSAR Modeling of FXIa Inhibitors for Virtual Screening and Rational Drug Design
Source: Pharmaceuticals (Basel). 2026 Jun 10;19(6):912. doi: 10.3390/ph19060912 (PMC13304848; doi:10.3390/ph19060912)
Supplement: Supplementary file 1 [file pharmaceuticals-19-00912-s001.zip › Coagulation Factor XIa_lipinski_cleaned_ions_removed.csv]

MW	LogP	NumHDonors	NumHAcceptors	molecule_chembl_id	canonical_smiles	pKi	cleaned_smiles	ion_count
564.9310000000003	4.675000000000003	2.0	7.0	CHEMBL558198	CN(C)Cc1nccn1-c1ccc(NC(=O)c2cc(C(F)(F)F)nn2-c2ccc3onc(N)c3c2)c(F)c1.Cl	4.920818753952375	CN(C)Cc1nccn1-c1ccc(NC(=O)c2cc(C(F)(F)F)nn2-c2ccc3onc(N)c3c2)c(F)c1.Cl	0
653.9410000000003	6.399000000000005	2.0	7.0	CHEMBL536972	Cl.NCCCC[C@H](NC(=O)c1ccc(F)c(F)c1)C(=O)c1noc(Cc2ccc(OCCc3ccc(Cl)c(Cl)c3)cc2)n1	3.823908740944319	Cl.NCCCC[C@H](NC(=O)c1ccc(F)c(F)c1)C(=O)c1noc(Cc2ccc(OCCc3ccc(Cl)c(Cl)c3)cc2)n1	0
499.80700000000013	5.335900000000002	3.0	6.0	CHEMBL227222	CNCc1csc(C(=O)Nc2c(OC)cc(Cl)cc2C(=O)Nc2ccc(Cl)cn2)c1Cl	5.0	CNCc1csc(C(=O)Nc2c(OC)cc(Cl)cc2C(=O)Nc2ccc(Cl)cn2)c1Cl	0
568.8700000000002	5.434500000000004	2.0	8.0	CHEMBL173994	COc1cc(Cl)cc(C(=O)Nc2ccc(Cl)cn2)c1NC(=O)c1scc(CN(C)C2=NCCO2)c1Cl	5.0	COc1cc(Cl)cc(C(=O)Nc2ccc(Cl)cn2)c1NC(=O)c1scc(CN(C)C2=NCCO2)c1Cl	0
565.87	5.903000000000003	3.0	7.0	CHEMBL427421	CNc1nccn1Cc1csc(C(=O)Nc2c(OC)cc(Cl)cc2C(=O)Nc2ccc(Cl)cn2)c1Cl	5.301029995663981	CNc1nccn1Cc1csc(C(=O)Nc2c(OC)cc(Cl)cc2C(=O)Nc2ccc(Cl)cn2)c1Cl	0
488.9750000000002	4.443200000000003	3.0	3.0	CHEMBL398380	O=C(N[C@H]1CCCC[C@H]1NC(=O)c1ccc2c(Cl)c[nH]c2c1)c1ccc(-n2ccccc2=O)cc1	4.823908740944319	O=C(N[C@H]1CCCC[C@H]1NC(=O)c1ccc2c(Cl)c[nH]c2c1)c1ccc(-n2ccccc2=O)cc1	0
441.94000000000017	3.633300000000002	2.0	4.0	CHEMBL233992	O=C(N[C@H]1CCC[C@H]1NC(=O)c1ccc(Cl)s1)c1ccc(-n2ccccc2=O)cc1	4.823908740944319	O=C(N[C@H]1CCC[C@H]1NC(=O)c1ccc(Cl)s1)c1ccc(-n2ccccc2=O)cc1	0
445.9720000000003	3.9993000000000034	2.0	4.0	CHEMBL399593	O=C(N[C@H]1CCC[C@H]1NC(=O)c1ccc(Cl)s1)c1ccc(N2CCCCC2=O)cc1	5.0	O=C(N[C@H]1CCC[C@H]1NC(=O)c1ccc(Cl)s1)c1ccc(N2CCCCC2=O)cc1	0
472.0540000000004	4.609800000000004	2.0	4.0	CHEMBL450578	O=C(N[C@H]1CCC[C@H]1NC(=O)c1ccc(Cl)s1)c1ccc(C2(CN3CCCC3)CC2)cc1	5.0	O=C(N[C@H]1CCC[C@H]1NC(=O)c1ccc(Cl)s1)c1ccc(C2(CN3CCCC3)CC2)cc1	0
535.0470000000001	2.1147	2.0	6.0	CHEMBL392297	CCS(=O)(=O)N1C[C@H](NC(=O)c2ccc(-n3ccccc3=O)cc2)[C@H](NC(=O)c2ccc(Cl)s2)C1	5.175223537524454	CCS(=O)(=O)N1C[C@H](NC(=O)c2ccc(-n3ccccc3=O)cc2)[C@H](NC(=O)c2ccc(Cl)s2)C1	0
485.9490000000002	2.9440000000000017	3.0	5.0	CHEMBL401235	O=C(N[C@H]1C[C@H](C(=O)O)C[C@H]1NC(=O)c1ccc(Cl)s1)c1ccc(-n2ccccc2=O)cc1	4.958607314841775	O=C(N[C@H]1C[C@H](C(=O)O)C[C@H]1NC(=O)c1ccc(Cl)s1)c1ccc(-n2ccccc2=O)cc1	0
514.9910000000001	2.921500000000001	2.0	6.0	CHEMBL437555	CCOC(=O)N1C[C@H](NC(=O)c2ccc(-n3ccccc3=O)cc2)[C@H](NC(=O)c2ccc(Cl)s2)C1	5.131943638176958	CCOC(=O)N1C[C@H](NC(=O)c2ccc(-n3ccccc3=O)cc2)[C@H](NC(=O)c2ccc(Cl)s2)C1	0
484.96500000000015	2.3114999999999997	2.0	5.0	CHEMBL394129	CC(=O)N1C[C@H](NC(=O)c2ccc(-n3ccccc3=O)cc2)[C@H](NC(=O)c2ccc(Cl)s2)C1	4.992679047077256	CC(=O)N1C[C@H](NC(=O)c2ccc(-n3ccccc3=O)cc2)[C@H](NC(=O)c2ccc(Cl)s2)C1	0
443.91200000000015	2.4796000000000005	2.0	5.0	CHEMBL237705	O=C(N[C@H]1COC[C@H]1NC(=O)c1ccc(Cl)s1)c1ccc(-n2ccccc2=O)cc1	4.958607314841775	O=C(N[C@H]1COC[C@H]1NC(=O)c1ccc(Cl)s1)c1ccc(-n2ccccc2=O)cc1	0
528.4700000000003	4.253200000000002	2.0	7.0	CHEMBL206335	CN(C)Cc1nccn1-c1ccc(NC(=O)c2cc(C(F)(F)F)nn2-c2ccc3onc(N)c3c2)c(F)c1	4.920818753952375	CN(C)Cc1nccn1-c1ccc(NC(=O)c2cc(C(F)(F)F)nn2-c2ccc3onc(N)c3c2)c(F)c1	0
446.4380000000001	2.6952000000000007	1.0	5.0	CHEMBL403042	COc1ccc(-n2nc(C(N)=O)cc2C(=O)Cc2ccc(-n3ccccc3=O)cc2F)cc1	4.823908740944319	COc1ccc(-n2nc(C(N)=O)cc2C(=O)Cc2ccc(-n3ccccc3=O)cc2F)cc1	0
591.7560000000001	2.0572700000000026	6.0	7.0	CHEMBL527117	CC[C@H](C)[C@H](NS(=O)(=O)Cc1cccc(C(=O)O)c1)C(=O)N[C@@H](CCSC)C(=O)NCc1ccc(C(=N)N)cc1	6.939302159646388	CC[C@H](C)[C@H](NS(=O)(=O)Cc1cccc(C(=O)O)c1)C(=O)N[C@@H](CCSC)C(=O)NCc1ccc(C(=N)N)cc1	0
579.7010000000001	0.39197000000000365	7.0	8.0	CHEMBL506769	CSCC[C@H](NC(=O)[C@@H](NS(=O)(=O)Cc1cccc(C(=O)O)c1)[C@@H](C)O)C(=O)NCc1ccc(C(=N)N)cc1	6.490797477668897	CSCC[C@H](NC(=O)[C@@H](NS(=O)(=O)Cc1cccc(C(=O)O)c1)[C@@H](C)O)C(=O)NCc1ccc(C(=N)N)cc1	0
576.6320000000002	-1.0956299999999943	8.0	8.0	CHEMBL506502	C[C@@H](O)[C@H](NS(=O)(=O)Cc1cccc(C(=O)O)c1)C(=O)N[C@@H](CCC(N)=O)C(=O)NCc1ccc(C(=N)N)cc1	6.586700235918748	C[C@@H](O)[C@H](NS(=O)(=O)Cc1cccc(C(=O)O)c1)C(=O)N[C@@H](CCC(N)=O)C(=O)NCc1ccc(C(=N)N)cc1	0
588.6870000000001	0.5696700000000043	7.0	7.0	CHEMBL506501	CC[C@H](C)[C@H](NS(=O)(=O)Cc1ccc(C(=O)O)cc1)C(=O)N[C@@H](CCC(N)=O)C(=O)NCc1ccc(C(=N)N)cc1	7.769551078621726	CC[C@H](C)[C@H](NS(=O)(=O)Cc1ccc(C(=O)O)cc1)C(=O)N[C@@H](CCC(N)=O)C(=O)NCc1ccc(C(=N)N)cc1	0
588.6870000000001	0.5696700000000043	7.0	7.0	CHEMBL506240	CC[C@H](C)[C@H](NS(=O)(=O)Cc1cccc(C(=O)O)c1)C(=O)N[C@@H](CCC(N)=O)C(=O)NCc1ccc(C(=N)N)cc1	7.481486060122112	CC[C@H](C)[C@H](NS(=O)(=O)Cc1cccc(C(=O)O)c1)C(=O)N[C@@H](CCC(N)=O)C(=O)NCc1ccc(C(=N)N)cc1	0
588.6870000000001	0.5696700000000043	7.0	7.0	CHEMBL505986	CC[C@H](C)[C@H](NS(=O)(=O)Cc1ccccc1C(=O)O)C(=O)N[C@@H](CCC(N)=O)C(=O)NCc1ccc(C(=N)N)cc1	6.94692155651658	CC[C@H](C)[C@H](NS(=O)(=O)Cc1ccccc1C(=O)O)C(=O)N[C@@H](CCC(N)=O)C(=O)NCc1ccc(C(=N)N)cc1	0
547.9960000000002	2.499900000000001	2.0	6.0	CHEMBL1221852	CCS(=O)(=O)N1C[C@H](C(=O)Nc2ccc(Cl)cn2)[C@@H](C(=O)Nc2ccc(-n3ccccc3=O)cc2F)C1	4.481486060122112	CCS(=O)(=O)N1C[C@H](C(=O)Nc2ccc(Cl)cn2)[C@@H](C(=O)Nc2ccc(-n3ccccc3=O)cc2F)C1	0
519.9110000000003	3.415300000000002	2.0	5.0	CHEMBL1221913	O=C(Nc1ccc(Cl)cn1)[C@H]1CN(CC(F)F)C[C@@H]1C(=O)Nc1ccc(-n2ccccc2=O)cc1F	4.481486060122112	O=C(Nc1ccc(Cl)cn1)[C@H]1CN(CC(F)F)C[C@@H]1C(=O)Nc1ccc(-n2ccccc2=O)cc1F	0
497.95800000000025	3.558600000000002	2.0	5.0	CHEMBL1221915	CC(C)N1C[C@H](C(=O)Nc2ccc(Cl)cn2)[C@@H](C(=O)Nc2ccc(-n3ccccc3=O)cc2F)C1	4.481486060122112	CC(C)N1C[C@H](C(=O)Nc2ccc(Cl)cn2)[C@@H](C(=O)Nc2ccc(-n3ccccc3=O)cc2F)C1	0
513.9130000000002	2.9166000000000007	2.0	6.0	CHEMBL1221916	COC(=O)N1C[C@H](C(=O)Nc2ccc(Cl)cn2)[C@@H](C(=O)Nc2ccc(-n3ccccc3=O)cc2F)C1	4.481486060122112	COC(=O)N1C[C@H](C(=O)Nc2ccc(Cl)cn2)[C@@H](C(=O)Nc2ccc(-n3ccccc3=O)cc2F)C1	0
569.0830000000002	2.570100000000001	1.0	5.0	CHEMBL1923468	O=C(CN1CCC[C@H](NS(=O)(=O)c2ccc3cc(Cl)ccc3c2)C1=O)N1C[C@@H]2C[C@H](C1)c1cccc(=O)n1C2	4.875169850586141	O=C(CN1CCC[C@H](NS(=O)(=O)c2ccc3cc(Cl)ccc3c2)C1=O)N1C[C@@H]2C[C@H](C1)c1cccc(=O)n1C2	0
936.0270000000003	2.966970000000007	8.0	10.0	CHEMBL2315243	N=C(N)c1ccc(CNC(=O)[C@@H]2Cc3ccc(cc3)NC(=O)CCN3CCN(CCC(=O)Nc4ccc(cc4)C[C@@H](NS(=O)(=O)Cc4ccccc4)C(=O)N2)CC3)cc1.O=C(O)C(F)(F)F	5.4723700991286615	N=C(N)c1ccc(CNC(=O)[C@@H]2Cc3ccc(cc3)NC(=O)CCN3CCN(CCC(=O)Nc4ccc(cc4)C[C@@H](NS(=O)(=O)Cc4ccccc4)C(=O)N2)CC3)cc1.O=C(O)C(F)(F)F	0
907.9730000000004	2.186770000000009	8.0	10.0	CHEMBL2315239	N=C(N)c1ccc(CNC(=O)[C@@H]2Cc3ccc(cc3)NC(=O)CN3CCN(CC3)CC(=O)Nc3ccc(cc3)C[C@@H](NS(=O)(=O)Cc3ccccc3)C(=O)N2)cc1.O=C(O)C(F)(F)F	5.327902142064283	N=C(N)c1ccc(CNC(=O)[C@@H]2Cc3ccc(cc3)NC(=O)CN3CCN(CC3)CC(=O)Nc3ccc(cc3)C[C@@H](NS(=O)(=O)Cc3ccccc3)C(=O)N2)cc1.O=C(O)C(F)(F)F	0
512.6290000000002	7.683100000000007	2.0	4.0	CHEMBL2381898	CN(C)Cc1ccccc1-c1ccc(NC(=O)Nc2cccnc2Oc2ccccc2C(C)(C)C)c(F)c1	4.259637310505756	CN(C)Cc1ccccc1-c1ccc(NC(=O)Nc2cccnc2Oc2ccccc2C(C)(C)C)c(F)c1	0
663.7720000000004	6.232100000000005	3.0	9.0	CHEMBL3114836	CCOc1ccc(F)c([C@@H](Nc2ccc3c(N)nccc3c2)C(=O)N2CCC[C@@H]2c2cc(NC(=O)OC)ccc2S(=O)(=O)C(C)C)c1	5.1487416512809245	CCOc1ccc(F)c([C@@H](Nc2ccc3c(N)nccc3c2)C(=O)N2CCC[C@@H]2c2cc(NC(=O)OC)ccc2S(=O)(=O)C(C)C)c1	0
681.7620000000004	6.371200000000006	3.0	9.0	CHEMBL3114835	CCOc1cc([C@@H](Nc2ccc3c(N)nccc3c2)C(=O)N2CCC[C@@H]2c2cc(NC(=O)OC)ccc2S(=O)(=O)C(C)C)c(F)cc1F	4.958607314841775	CCOc1cc([C@@H](Nc2ccc3c(N)nccc3c2)C(=O)N2CCC[C@@H]2c2cc(NC(=O)OC)ccc2S(=O)(=O)C(C)C)c(F)cc1F	0
649.7450000000002	5.842000000000006	3.0	9.0	CHEMBL3114834	COC(=O)Nc1ccc(S(=O)(=O)C(C)C)c([C@H]2CCCN2C(=O)[C@H](Nc2ccc3c(N)nccc3c2)c2cc(OC)ccc2F)c1	4.958607314841775	COC(=O)Nc1ccc(S(=O)(=O)C(C)C)c([C@H]2CCCN2C(=O)[C@H](Nc2ccc3c(N)nccc3c2)c2cc(OC)ccc2F)c1	0
633.7460000000002	6.141820000000006	3.0	8.0	CHEMBL3114833	COC(=O)Nc1ccc(S(=O)(=O)C(C)C)c([C@H]2CCCN2C(=O)[C@H](Nc2ccc3c(N)nccc3c2)c2cc(C)ccc2F)c1	4.958607314841775	COC(=O)Nc1ccc(S(=O)(=O)C(C)C)c([C@H]2CCCN2C(=O)[C@H](Nc2ccc3c(N)nccc3c2)c2cc(C)ccc2F)c1	0
649.7450000000002	5.842000000000006	3.0	9.0	CHEMBL3114832	COC(=O)Nc1ccc(S(=O)(=O)C(C)C)c([C@H]2CCCN2C(=O)[C@H](Nc2ccc3c(N)nccc3c2)c2ccc(F)c(OC)c2)c1	4.958607314841775	COC(=O)Nc1ccc(S(=O)(=O)C(C)C)c([C@H]2CCCN2C(=O)[C@H](Nc2ccc3c(N)nccc3c2)c2ccc(F)c(OC)c2)c1	0
666.2000000000002	6.356300000000005	3.0	9.0	CHEMBL3114831	COC(=O)Nc1ccc(S(=O)(=O)C(C)C)c([C@H]2CCCN2C(=O)[C@H](Nc2ccc3c(N)nccc3c2)c2ccc(Cl)c(OC)c2)c1	5.568636235841013	COC(=O)Nc1ccc(S(=O)(=O)C(C)C)c([C@H]2CCCN2C(=O)[C@H](Nc2ccc3c(N)nccc3c2)c2ccc(Cl)c(OC)c2)c1	0
661.7810000000002	5.711500000000005	3.0	10.0	CHEMBL3114849	COC(=O)Nc1ccc(S(=O)(=O)C(C)C)c([C@H]2CCCN2C(=O)[C@H](Nc2ccc3c(N)nccc3c2)c2ccc(OC)c(OC)c2)c1	5.0	COC(=O)Nc1ccc(S(=O)(=O)C(C)C)c([C@H]2CCCN2C(=O)[C@H](Nc2ccc3c(N)nccc3c2)c2ccc(OC)c(OC)c2)c1	0
667.7350000000004	6.295700000000006	3.0	9.0	CHEMBL3114848	COC(=O)Nc1ccc(S(=O)(=O)C(C)C)c([C@H]2CCCN2C(=O)[C@H](Nc2ccc3c(N)nccc3c2)c2cccc(OC(F)F)c2)c1	4.958607314841775	COC(=O)Nc1ccc(S(=O)(=O)C(C)C)c([C@H]2CCCN2C(=O)[C@H](Nc2ccc3c(N)nccc3c2)c2cccc(OC(F)F)c2)c1	0
601.7290000000003	5.6943000000000055	3.0	8.0	CHEMBL3114847	COC(=O)Nc1ccc(S(=O)(=O)C(C)C)c([C@H]2CCCN2C(=O)[C@H](Nc2ccc3c(N)nccc3c2)c2ccccc2)c1	4.958607314841775	COC(=O)Nc1ccc(S(=O)(=O)C(C)C)c([C@H]2CCCN2C(=O)[C@H](Nc2ccc3c(N)nccc3c2)c2ccccc2)c1	0
633.7710000000002	5.224500000000004	4.0	9.0	CHEMBL3114843	CCOc1cc(C(Nc2ccc3c(N)nccc3c2)C(=O)NCc2cc(NC(C)=O)ccc2S(=O)(=O)CC)ccc1OC(C)C	5.3979400086720375	CCOc1cc(C(Nc2ccc3c(N)nccc3c2)C(=O)NCc2cc(NC(C)=O)ccc2S(=O)(=O)CC)ccc1OC(C)C	0
576.7190000000003	5.266100000000005	3.0	8.0	CHEMBL3114842	CCOc1cc(C(Nc2ccc3c(N)nccc3c2)C(=O)NCc2ccccc2S(=O)(=O)CC)ccc1OC(C)C	4.958607314841775	CCOc1cc(C(Nc2ccc3c(N)nccc3c2)C(=O)NCc2ccccc2S(=O)(=O)CC)ccc1OC(C)C	0
590.7460000000002	5.654600000000006	3.0	8.0	CHEMBL3114841	CCOc1cc(C(Nc2ccc3c(N)nccc3c2)C(=O)NCc2ccccc2S(=O)(=O)C(C)C)ccc1OC(C)C	4.958607314841775	CCOc1cc(C(Nc2ccc3c(N)nccc3c2)C(=O)NCc2ccccc2S(=O)(=O)C(C)C)ccc1OC(C)C	0
588.7300000000002	5.408600000000005	3.0	8.0	CHEMBL3114840	CCOc1cc(C(Nc2ccc3c(N)nccc3c2)C(=O)NCc2ccccc2S(=O)(=O)C2CC2)ccc1OC(C)C	5.173925197299173	CCOc1cc(C(Nc2ccc3c(N)nccc3c2)C(=O)NCc2ccccc2S(=O)(=O)C2CC2)ccc1OC(C)C	0
555.6790000000002	5.455200000000005	3.0	7.0	CHEMBL3114839	CCOc1cc(C(Nc2ccc3c(N)nccc3c2)C(=O)NCc2cccc(N(C)C(C)=O)c2)ccc1OC(C)C	4.958607314841775	CCOc1cc(C(Nc2ccc3c(N)nccc3c2)C(=O)NCc2cccc(N(C)C(C)=O)c2)ccc1OC(C)C	0
499.6150000000003	5.054700000000003	4.0	7.0	CHEMBL3114857	CCOc1cc(C(Nc2ccc3c(N)nccc3c2)C(=O)NCc2cccc(N)c2)ccc1OC(C)C	5.013228265733755	CCOc1cc(C(Nc2ccc3c(N)nccc3c2)C(=O)NCc2cccc(N)c2)ccc1OC(C)C	0
500.5990000000003	5.178100000000003	4.0	7.0	CHEMBL3114856	CCOc1cc(C(Nc2ccc3c(N)nccc3c2)C(=O)NCc2cccc(O)c2)ccc1OC(C)C	4.958607314841775	CCOc1cc(C(Nc2ccc3c(N)nccc3c2)C(=O)NCc2cccc(O)c2)ccc1OC(C)C	0
557.6510000000002	5.650800000000005	4.0	8.0	CHEMBL3114855	CCOc1cc(C(Nc2ccc3c(N)nccc3c2)C(=O)NCc2cccc(NC(=O)OC)c2)ccc1OC(C)C	5.102372908709558	CCOc1cc(C(Nc2ccc3c(N)nccc3c2)C(=O)NCc2cccc(NC(=O)OC)c2)ccc1OC(C)C	0
563.6800000000002	4.119900000000002	4.0	8.0	CHEMBL3114854	CCOc1cc(C(Nc2ccc3c(N)nccc3c2)C(=O)NCc2cccc(S(N)(=O)=O)c2)ccc1OC(C)C	4.958607314841775	CCOc1cc(C(Nc2ccc3c(N)nccc3c2)C(=O)NCc2cccc(S(N)(=O)=O)c2)ccc1OC(C)C	0
578.6950000000002	4.087900000000002	5.0	8.0	CHEMBL3114853	CCOc1cc(C(Nc2ccc3c(N)nccc3c2)C(=O)NCc2cccc(NS(N)(=O)=O)c2)ccc1OC(C)C	4.958607314841775	CCOc1cc(C(Nc2ccc3c(N)nccc3c2)C(=O)NCc2cccc(NS(N)(=O)=O)c2)ccc1OC(C)C	0
541.6520000000003	5.430900000000004	4.0	7.0	CHEMBL3114852	CCOc1cc(C(Nc2ccc3c(N)nccc3c2)C(=O)NCc2cccc(NC(C)=O)c2)ccc1OC(C)C	4.958607314841775	CCOc1cc(C(Nc2ccc3c(N)nccc3c2)C(=O)NCc2cccc(NC(C)=O)c2)ccc1OC(C)C	0
484.60000000000025	5.472500000000005	3.0	6.0	CHEMBL3114851	CCOc1cc(C(Nc2ccc3c(N)nccc3c2)C(=O)NCc2ccccc2)ccc1OC(C)C	5.4089353929735005	CCOc1cc(C(Nc2ccc3c(N)nccc3c2)C(=O)NCc2ccccc2)ccc1OC(C)C	0
536.6770000000004	1.7862700000000022	7.0	6.0	CHEMBL3115903	N=C(N)c1ccc(CNC(=O)C(Cc2ccc(CN)cc2)NC(=O)[C@@H](CC2CCCCC2)NCC(=O)O)cc1	4.721246399047171	N=C(N)c1ccc(CNC(=O)C(Cc2ccc(CN)cc2)NC(=O)[C@@H](CC2CCCCC2)NCC(=O)O)cc1	0
522.6500000000004	1.909770000000001	7.0	6.0	CHEMBL3115901	N=C(N)c1ccc(CNC(=O)[C@H](Cc2ccc(N)cc2)NC(=O)[C@@H](CC2CCCCC2)NCC(=O)O)cc1	6.522878745280337	N=C(N)c1ccc(CNC(=O)[C@H](Cc2ccc(N)cc2)NC(=O)[C@@H](CC2CCCCC2)NCC(=O)O)cc1	0
523.6340000000004	2.033169999999999	7.0	6.0	CHEMBL3115900	N=C(N)c1ccc(CNC(=O)[C@H](Cc2ccc(O)cc2)NC(=O)[C@@H](CC2CCCCC2)NCC(=O)O)cc1	6.096910013008056	N=C(N)c1ccc(CNC(=O)[C@H](Cc2ccc(O)cc2)NC(=O)[C@@H](CC2CCCCC2)NCC(=O)O)cc1	0
528.6980000000004	1.864670000000002	7.0	6.0	CHEMBL3115894	N=C(N)c1ccc(CNC(=O)C(CCC2CCNCC2)NC(=O)[C@@H](CC2CCCCC2)NCC(=O)O)cc1	4.721246399047171	N=C(N)c1ccc(CNC(=O)C(CCC2CCNCC2)NC(=O)[C@@H](CC2CCCCC2)NCC(=O)O)cc1	0
500.64400000000046	1.0844700000000014	7.0	6.0	CHEMBL3115892	N=C(N)c1ccc(CNC(=O)[C@@H](NC(=O)[C@@H](CC2CCCCC2)NCC(=O)O)C2CCNCC2)cc1	4.721246399047171	N=C(N)c1ccc(CNC(=O)[C@@H](NC(=O)[C@@H](CC2CCCCC2)NCC(=O)O)C2CCNCC2)cc1	0
530.6740000000003	0.7382400000000049	9.0	6.0	CHEMBL3115906	N=C(N)NCCC[C@H](NC(=O)[C@@H](CC1CCCCC1)NCCC(=O)O)C(=O)NCc1ccc(C(=N)N)cc1	4.721246399047171	N=C(N)NCCC[C@H](NC(=O)[C@@H](CC1CCCCC1)NCCC(=O)O)C(=O)NCc1ccc(C(=N)N)cc1	0
505.6190000000004	1.8637700000000024	6.0	5.0	CHEMBL215295	N=C(N)c1ccc(CNC(=O)C2(NC(=O)[C@H](NCC(=O)O)C3CCCCC3)Cc3ccccc3C2)cc1	4.721246399047171	N=C(N)c1ccc(CNC(=O)C2(NC(=O)[C@H](NCC(=O)O)C3CCCCC3)Cc3ccccc3C2)cc1	0
504.59000000000026	5.297670000000002	5.0	4.0	CHEMBL3127370	CC1(c2ccccc2)CC(c2cccc(-c3ccc(C(N)=O)cc3C(=O)O)c2)Nc2ccc(C(=N)N)cc21	6.474955192963154	CC1(c2ccccc2)CC(c2cccc(-c3ccc(C(N)=O)cc3C(=O)O)c2)Nc2ccc(C(=N)N)cc21	0
603.7230000000002	6.282270000000004	6.0	5.0	CHEMBL3127463	CC(C)CC(=O)Nc1cc(-c2ccc(C(N)=O)cc2C(=O)O)cc(C2CC(C)(c3ccccc3)c3cc(C(=N)N)ccc3N2)c1	9.69897000433602	CC(C)CC(=O)Nc1cc(-c2ccc(C(N)=O)cc2C(=O)O)cc(C2CC(C)(c3ccccc3)c3cc(C(=N)N)ccc3N2)c1	0
603.7230000000002	6.282270000000004	6.0	5.0	CHEMBL3127491	CC(C)CC(=O)Nc1cc(-c2ccc(C(N)=O)cc2C(=O)O)cc([C@@H]2C[C@](C)(c3ccccc3)c3cc(C(=N)N)ccc3N2)c1	9.229147988357855	CC(C)CC(=O)Nc1cc(-c2ccc(C(N)=O)cc2C(=O)O)cc([C@@H]2C[C@](C)(c3ccccc3)c3cc(C(=N)N)ccc3N2)c1	0
587.6800000000001	5.646170000000003	6.0	5.0	CHEMBL3127490	C[C@]1(c2ccccc2)C[C@@H](c2cc(NC(=O)C3CC3)cc(-c3ccc(C(N)=O)cc3C(=O)O)c2)Nc2ccc(C(=N)N)cc21	9.142667503568733	C[C@]1(c2ccccc2)C[C@@H](c2cc(NC(=O)C3CC3)cc(-c3ccc(C(N)=O)cc3C(=O)O)c2)Nc2ccc(C(=N)N)cc21	0
589.6960000000001	6.036270000000004	6.0	5.0	CHEMBL3127489	CCCC(=O)Nc1cc(-c2ccc(C(N)=O)cc2C(=O)O)cc([C@@H]2C[C@](C)(c3ccccc3)c3cc(C(=N)N)ccc3N2)c1	9.522878745280336	CCCC(=O)Nc1cc(-c2ccc(C(N)=O)cc2C(=O)O)cc([C@@H]2C[C@](C)(c3ccccc3)c3cc(C(=N)N)ccc3N2)c1	0
575.6690000000002	5.646170000000003	6.0	5.0	CHEMBL3127488	CCC(=O)Nc1cc(-c2ccc(C(N)=O)cc2C(=O)O)cc([C@@H]2C[C@](C)(c3ccccc3)c3cc(C(=N)N)ccc3N2)c1	9.161150909262744	CCC(=O)Nc1cc(-c2ccc(C(N)=O)cc2C(=O)O)cc([C@@H]2C[C@](C)(c3ccccc3)c3cc(C(=N)N)ccc3N2)c1	0
561.6420000000002	5.256070000000003	6.0	5.0	CHEMBL3127487	CC(=O)Nc1cc(-c2ccc(C(N)=O)cc2C(=O)O)cc([C@@H]2C[C@](C)(c3ccccc3)c3cc(C(=N)N)ccc3N2)c1	9.0	CC(=O)Nc1cc(-c2ccc(C(N)=O)cc2C(=O)O)cc([C@@H]2C[C@](C)(c3ccccc3)c3cc(C(=N)N)ccc3N2)c1	0
519.6050000000002	4.879870000000001	6.0	5.0	CHEMBL3127486	C[C@]1(c2ccccc2)C[C@@H](c2cc(N)cc(-c3ccc(C(N)=O)cc3C(=O)O)c2)Nc2ccc(C(=N)N)cc21	9.193820026016112	C[C@]1(c2ccccc2)C[C@@H](c2cc(N)cc(-c3ccc(C(N)=O)cc3C(=O)O)c2)Nc2ccc(C(=N)N)cc21	0
462.55300000000017	5.606870000000004	5.0	4.0	CHEMBL3127485	N=C(N)c1ccc2c(c1)[C@@H](c1ccccc1)C[C@@H](c1cc(N)cc(-c3ccccc3C(=O)O)c1)N2	8.119186407719209	N=C(N)c1ccc2c(c1)[C@@H](c1ccccc1)C[C@@H](c1cc(N)cc(-c3ccccc3C(=O)O)c1)N2	0
504.59000000000026	5.297670000000002	5.0	4.0	CHEMBL3127484	C[C@]1(c2ccccc2)C[C@H](c2cccc(-c3ccc(C(N)=O)cc3C(=O)O)c2)Nc2ccc(C(=N)N)cc21	7.585026652029182	C[C@]1(c2ccccc2)C[C@H](c2cccc(-c3ccc(C(N)=O)cc3C(=O)O)c2)Nc2ccc(C(=N)N)cc21	0
560.6980000000003	6.7270700000000065	5.0	4.0	CHEMBL3127483	CC(C)(C)NC(=O)c1ccc(-c2cccc([C@@H]3C[C@](C)(c4ccccc4)c4cc(C(=N)N)ccc4N3)c2)c(C(=O)O)c1	6.267606240177032	CC(C)(C)NC(=O)c1ccc(-c2cccc([C@@H]3C[C@](C)(c4ccccc4)c4cc(C(=N)N)ccc4N3)c2)c(C(=O)O)c1	0
518.6610000000002	6.260370000000006	4.0	4.0	CHEMBL3127482	CN(C)Cc1ccc(-c2cccc([C@@H]3C[C@](C)(c4ccccc4)c4cc(C(=N)N)ccc4N3)c2)c(C(=O)O)c1	6.33161408331	CN(C)Cc1ccc(-c2cccc([C@@H]3C[C@](C)(c4ccccc4)c4cc(C(=N)N)ccc4N3)c2)c(C(=O)O)c1	0
546.6710000000003	6.336970000000005	5.0	4.0	CHEMBL3127481	CC(C)NC(=O)c1ccc(-c2cccc([C@@H]3C[C@](C)(c4ccccc4)c4cc(C(=N)N)ccc4N3)c2)c(C(=O)O)c1	6.684029654543083	CC(C)NC(=O)c1ccc(-c2cccc([C@@H]3C[C@](C)(c4ccccc4)c4cc(C(=N)N)ccc4N3)c2)c(C(=O)O)c1	0
518.6170000000002	5.558370000000004	5.0	4.0	CHEMBL3127480	CNC(=O)c1ccc(-c2cccc([C@@H]3C[C@](C)(c4ccccc4)c4cc(C(=N)N)ccc4N3)c2)c(C(=O)O)c1	6.812479279163537	CNC(=O)c1ccc(-c2cccc([C@@H]3C[C@](C)(c4ccccc4)c4cc(C(=N)N)ccc4N3)c2)c(C(=O)O)c1	0
518.6170000000002	6.157170000000005	5.0	4.0	CHEMBL3127479	CC(=O)Nc1ccc(-c2cccc([C@@H]3C[C@](C)(c4ccccc4)c4cc(C(=N)N)ccc4N3)c2)c(C(=O)O)c1	6.958607314841775	CC(=O)Nc1ccc(-c2cccc([C@@H]3C[C@](C)(c4ccccc4)c4cc(C(=N)N)ccc4N3)c2)c(C(=O)O)c1	0
461.56500000000017	6.198770000000005	4.0	3.0	CHEMBL3127478	C[C@]1(c2ccccc2)C[C@@H](c2cccc(-c3ccccc3C(=O)O)c2)Nc2ccc(C(=N)N)cc21	6.958607314841775	C[C@]1(c2ccccc2)C[C@@H](c2cccc(-c3ccccc3C(=O)O)c2)Nc2ccc(C(=N)N)cc21	0
519.6010000000002	5.985370000000006	4.0	5.0	CHEMBL3127477	COC(=O)c1ccc(-c2cccc([C@@H]3C[C@](C)(c4ccccc4)c4cc(C(=N)N)ccc4N3)c2)c(C(=O)O)c1	7.102372908709558	COC(=O)c1ccc(-c2cccc([C@@H]3C[C@](C)(c4ccccc4)c4cc(C(=N)N)ccc4N3)c2)c(C(=O)O)c1	0
476.5800000000002	5.780970000000004	5.0	4.0	CHEMBL3127476	C[C@]1(c2ccccc2)C[C@@H](c2cccc(-c3ccc(N)cc3C(=O)O)c2)Nc2ccc(C(=N)N)cc21	7.1938200260161125	C[C@]1(c2ccccc2)C[C@@H](c2cccc(-c3ccc(N)cc3C(=O)O)c2)Nc2ccc(C(=N)N)cc21	0
486.5750000000002	6.0704500000000055	4.0	4.0	CHEMBL3127475	C[C@]1(c2ccccc2)C[C@@H](c2cccc(-c3ccc(C#N)cc3C(=O)O)c2)Nc2ccc(C(=N)N)cc21	7.318758762624412	C[C@]1(c2ccccc2)C[C@@H](c2cccc(-c3ccc(C#N)cc3C(=O)O)c2)Nc2ccc(C(=N)N)cc21	0
554.6720000000001	5.570270000000003	5.0	5.0	CHEMBL3124966	C[C@]1(c2ccccc2)C[C@@H](c2cccc(-c3ccc(NS(C)(=O)=O)cc3C(=O)O)c2)Nc2ccc(C(=N)N)cc21	7.431798275933005	C[C@]1(c2ccccc2)C[C@@H](c2cccc(-c3ccc(NS(C)(=O)=O)cc3C(=O)O)c2)Nc2ccc(C(=N)N)cc21	0
533.6320000000002	5.950070000000004	6.0	4.0	CHEMBL3127474	CNC(=O)Nc1ccc(-c2cccc([C@@H]3C[C@](C)(c4ccccc4)c4cc(C(=N)N)ccc4N3)c2)c(C(=O)O)c1	7.823908740944319	CNC(=O)Nc1ccc(-c2cccc([C@@H]3C[C@](C)(c4ccccc4)c4cc(C(=N)N)ccc4N3)c2)c(C(=O)O)c1	0
504.59000000000026	5.297670000000002	5.0	4.0	CHEMBL3127473	C[C@]1(c2ccccc2)C[C@@H](c2cccc(-c3ccc(C(N)=O)cc3C(=O)O)c2)Nc2ccc(C(=N)N)cc21	8.823908740944319	C[C@]1(c2ccccc2)C[C@@H](c2cccc(-c3ccc(C(N)=O)cc3C(=O)O)c2)Nc2ccc(C(=N)N)cc21	0
533.6280000000002	6.6771700000000065	5.0	4.0	CHEMBL3127472	CCC[C@]1(c2ccccc2)C[C@@H](c2cccc(-c3ccc(C(=O)O)cc3C(=O)O)c2)Nc2ccc(C(=N)N)cc21	5.707743928643524	CCC[C@]1(c2ccccc2)C[C@@H](c2cccc(-c3ccc(C(=O)O)cc3C(=O)O)c2)Nc2ccc(C(=N)N)cc21	0
519.6010000000002	6.287070000000006	5.0	4.0	CHEMBL3127471	CC[C@]1(c2ccccc2)C[C@@H](c2cccc(-c3ccc(C(=O)O)cc3C(=O)O)c2)Nc2ccc(C(=N)N)cc21	6.080921907623926	CC[C@]1(c2ccccc2)C[C@@H](c2cccc(-c3ccc(C(=O)O)cc3C(=O)O)c2)Nc2ccc(C(=N)N)cc21	0
505.57400000000024	5.896970000000004	5.0	4.0	CHEMBL3127470	C[C@]1(c2ccccc2)C[C@@H](c2cccc(-c3ccc(C(=O)O)cc3C(=O)O)c2)Nc2ccc(C(=N)N)cc21	7.214670164989233	C[C@]1(c2ccccc2)C[C@@H](c2cccc(-c3ccc(C(=O)O)cc3C(=O)O)c2)Nc2ccc(C(=N)N)cc21	0
491.5470000000002	5.722870000000005	5.0	4.0	CHEMBL3127469	N=C(N)c1ccc2c(c1)[C@@H](c1ccccc1)C[C@@H](c1cccc(-c3ccc(C(=O)O)cc3C(=O)O)c1)N2	8.4089353929735	N=C(N)c1ccc2c(c1)[C@@H](c1ccccc1)C[C@@H](c1cccc(-c3ccc(C(=O)O)cc3C(=O)O)c1)N2	0
546.6710000000003	6.410470000000005	5.0	4.0	CHEMBL3127468	CC(C)CNC(=O)c1ccc(-c2cccc([C@@H]3C[C@H](c4ccccc4)c4cc(C(=N)N)ccc4N3)c2)c(C(=O)O)c1	7.638272163982407	CC(C)CNC(=O)c1ccc(-c2cccc([C@@H]3C[C@H](c4ccccc4)c4cc(C(=N)N)ccc4N3)c2)c(C(=O)O)c1	0
447.5380000000001	6.024670000000005	4.0	3.0	CHEMBL3127467	N=C(N)c1ccc2c(c1)[C@@H](c1ccccc1)C[C@@H](c1ccccc1-c1ccc(C(=O)O)cc1)N2	5.619788758288394	N=C(N)c1ccc2c(c1)[C@@H](c1ccccc1)C[C@@H](c1ccccc1-c1ccc(C(=O)O)cc1)N2	0
491.5470000000002	5.722870000000005	5.0	4.0	CHEMBL3127466	N=C(N)c1ccc2c(c1)[C@@H](c1ccccc1)C[C@@H](c1ccccc1-c1ccc(C(=O)O)cc1C(=O)O)N2	8.070581074285707	N=C(N)c1ccc2c(c1)[C@@H](c1ccccc1)C[C@@H](c1ccccc1-c1ccc(C(=O)O)cc1C(=O)O)N2	0
447.5380000000001	6.024670000000005	4.0	3.0	CHEMBL3127465	N=C(N)c1ccc2c(c1)[C@@H](c1ccccc1)C[C@@H](c1ccccc1-c1ccccc1C(=O)O)N2	6.958607314841775	N=C(N)c1ccc2c(c1)[C@@H](c1ccccc1)C[C@@H](c1ccccc1-c1ccccc1C(=O)O)N2	0
546.6710000000003	6.410470000000005	5.0	4.0	CHEMBL3127464	CC(C)CNC(=O)c1ccc(-c2ccccc2[C@@H]2C[C@H](c3ccccc3)c3cc(C(=N)N)ccc3N2)c(C(=O)O)c1	7.602059991327962	CC(C)CNC(=O)c1ccc(-c2ccccc2[C@@H]2C[C@H](c3ccccc3)c3cc(C(=N)N)ccc3N2)c(C(=O)O)c1	0
655.9520000000001	7.597400000000006	2.0	5.0	CHEMBL3260339	COC(=O)Nc1ccc2c(c1)NC(=O)[C@H](C)CCC[C@H](N1CCC(c3c(Br)ccc(Cl)c3F)=CC1=O)c1cc-2ccn1	10.096910013008056	COC(=O)Nc1ccc2c(c1)NC(=O)[C@H](C)CCC[C@H](N1CCC(c3c(Br)ccc(Cl)c3F)=CC1=O)c1cc-2ccn1	0
577.0560000000002	6.8349000000000055	2.0	5.0	CHEMBL3260340	COC(=O)Nc1ccc2c(c1)NC(=O)[C@@H](C)CCC[C@H](N1CCC(c3cccc(Cl)c3F)=CC1=O)c1ccnc-2c1	7.3583276267753135	COC(=O)Nc1ccc2c(c1)NC(=O)[C@@H](C)CCC[C@H](N1CCC(c3cccc(Cl)c3F)=CC1=O)c1ccnc-2c1	0
593.03	7.035100000000005	2.0	5.0	CHEMBL3260341	COC(=O)Nc1ccc2c(c1)NC(=O)[C@H](C)CCC[C@H](n1ccc(-c3c(F)ccc(Cl)c3F)cc1=O)c1cc-2ccn1	9.958607314841776	COC(=O)Nc1ccc2c(c1)NC(=O)[C@H](C)CCC[C@H](n1ccc(-c3c(F)ccc(Cl)c3F)cc1=O)c1cc-2ccn1	0
579.003	6.789100000000005	2.0	5.0	CHEMBL3260342	COC(=O)Nc1ccc2c(c1)NC(=O)CCCC[C@H](n1ccc(-c3c(F)ccc(Cl)c3F)cc1=O)c1cc-2ccn1	9.008773924307503	COC(=O)Nc1ccc2c(c1)NC(=O)CCCC[C@H](n1ccc(-c3c(F)ccc(Cl)c3F)cc1=O)c1cc-2ccn1	0
434.4960000000002	2.4526000000000003	2.0	5.0	CHEMBL3314440	COc1ccc(-n2nc(C(N)=O)c3c2C(=O)N(c2ccc(C(C)(C)CO)cc2)CC3)cc1	4.823908740944319	COc1ccc(-n2nc(C(N)=O)c3c2C(=O)N(c2ccc(C(C)(C)CO)cc2)CC3)cc1	0
402.54200000000014	4.241800000000003	3.0	3.0	CHEMBL3355689	NC[C@H]1CC[C@H](C(=O)N[C@@H](Cc2ccccc2)c2c[nH]c(-c3ccccc3)n2)CC1	5.785156151952302	NC[C@H]1CC[C@H](C(=O)N[C@@H](Cc2ccccc2)c2c[nH]c(-c3ccccc3)n2)CC1	0
419.52900000000017	2.7257	3.0	4.0	CHEMBL3355688	NC[C@H]1CC[C@H](C(=O)N[C@@H](Cc2ccccc2)c2nn(-c3ccccc3)c(=O)[nH]2)CC1	5.512296136836274	NC[C@H]1CC[C@H](C(=O)N[C@@H](Cc2ccccc2)c2nn(-c3ccccc3)c(=O)[nH]2)CC1	0
402.54200000000014	4.241800000000003	3.0	3.0	CHEMBL3355687	NC[C@H]1CC[C@H](C(=O)N[C@@H](Cc2ccccc2)c2cc(-c3ccccc3)n[nH]2)CC1	5.158640529545145	NC[C@H]1CC[C@H](C(=O)N[C@@H](Cc2ccccc2)c2cc(-c3ccccc3)n[nH]2)CC1	0
403.53000000000014	3.636800000000002	3.0	4.0	CHEMBL3355686	NC[C@H]1CC[C@H](C(=O)N[C@@H](Cc2ccccc2)c2nc(-c3ccccc3)n[nH]2)CC1	6.008773924307505	NC[C@H]1CC[C@H](C(=O)N[C@@H](Cc2ccccc2)c2nc(-c3ccccc3)n[nH]2)CC1	0
403.5260000000002	4.506700000000003	2.0	4.0	CHEMBL3355685	NC[C@H]1CC[C@H](C(=O)N[C@@H](Cc2ccccc2)c2ncc(-c3ccccc3)o2)CC1	5.841637507904751	NC[C@H]1CC[C@H](C(=O)N[C@@H](Cc2ccccc2)c2ncc(-c3ccccc3)o2)CC1	0
589.5940000000004	4.4727000000000015	6.0	6.0	CHEMBL3355684	NC[C@H]1CC[C@H](C(=O)N[C@@H](Cc2ccccc2)c2nc(-c3ccc4c(N)n[nH]c4c3)c(F)[nH]2)CC1.O=C(O)C(F)(F)F	9.522878745280336	NC[C@H]1CC[C@H](C(=O)N[C@@H](Cc2ccccc2)c2nc(-c3ccc4c(N)n[nH]c4c3)c(F)[nH]2)CC1.O=C(O)C(F)(F)F	0
606.0490000000004	4.987000000000003	6.0	6.0	CHEMBL3355683	NC[C@H]1CC[C@H](C(=O)N[C@@H](Cc2ccccc2)c2nc(-c3ccc4c(N)n[nH]c4c3)c(Cl)[nH]2)CC1.O=C(O)C(F)(F)F	9.522878745280336	NC[C@H]1CC[C@H](C(=O)N[C@@H](Cc2ccccc2)c2nc(-c3ccc4c(N)n[nH]c4c3)c(Cl)[nH]2)CC1.O=C(O)C(F)(F)F	0
571.6040000000004	4.3336000000000015	6.0	6.0	CHEMBL3355682	NC[C@H]1CC[C@H](C(=O)N[C@@H](Cc2ccccc2)c2nc(-c3ccc4c(N)n[nH]c4c3)c[nH]2)CC1.O=C(O)C(F)(F)F	8.522878745280337	NC[C@H]1CC[C@H](C(=O)N[C@@H](Cc2ccccc2)c2nc(-c3ccc4c(N)n[nH]c4c3)c[nH]2)CC1.O=C(O)C(F)(F)F	0
577.5790000000004	4.113100000000002	5.0	5.0	CHEMBL3355681	NC[C@H]1CC[C@H](C(=O)N[C@@H](Cc2ccccc2)c2nc(-c3ccc(C(N)=O)cc3)c(F)[nH]2)CC1.O=C(O)C(F)(F)F	8.522878745280337	NC[C@H]1CC[C@H](C(=O)N[C@@H](Cc2ccccc2)c2nc(-c3ccc(C(N)=O)cc3)c(F)[nH]2)CC1.O=C(O)C(F)(F)F	0
594.0340000000004	4.627400000000002	5.0	5.0	CHEMBL3355680	NC[C@H]1CC[C@H](C(=O)N[C@@H](Cc2ccccc2)c2nc(-c3ccc(C(N)=O)cc3)c(Cl)[nH]2)CC1.O=C(O)C(F)(F)F	8.397940008672037	NC[C@H]1CC[C@H](C(=O)N[C@@H](Cc2ccccc2)c2nc(-c3ccc(C(N)=O)cc3)c(Cl)[nH]2)CC1.O=C(O)C(F)(F)F	0
638.4850000000004	4.736500000000002	5.0	5.0	CHEMBL3355679	NC[C@H]1CC[C@H](C(=O)N[C@@H](Cc2ccccc2)c2nc(-c3ccc(C(N)=O)cc3)c(Br)[nH]2)CC1.O=C(O)C(F)(F)F	8.045757490560675	NC[C@H]1CC[C@H](C(=O)N[C@@H](Cc2ccccc2)c2nc(-c3ccc(C(N)=O)cc3)c(Br)[nH]2)CC1.O=C(O)C(F)(F)F	0
573.6160000000004	3.9029	5.0	5.0	CHEMBL3355678	NC[C@H]1CC[C@H](C(=O)N[C@@H](Cc2ccccc2)c2nc(-c3cccc(CC(N)=O)c3)c[nH]2)CC1.O=C(O)C(F)(F)F	6.263603497723357	NC[C@H]1CC[C@H](C(=O)N[C@@H](Cc2ccccc2)c2nc(-c3cccc(CC(N)=O)c3)c[nH]2)CC1.O=C(O)C(F)(F)F	0
574.6000000000005	4.502200000000003	5.0	5.0	CHEMBL3355677	NC[C@H]1CC[C@H](C(=O)N[C@@H](Cc2ccccc2)c2nc(-c3cccc(CC(=O)O)c3)c[nH]2)CC1.O=C(O)C(F)(F)F	6.560667306169737	NC[C@H]1CC[C@H](C(=O)N[C@@H](Cc2ccccc2)c2nc(-c3cccc(CC(=O)O)c3)c[nH]2)CC1.O=C(O)C(F)(F)F	0
559.5890000000004	3.974000000000001	5.0	5.0	CHEMBL3355676	NC[C@H]1CC[C@H](C(=O)N[C@@H](Cc2ccccc2)c2nc(-c3cccc(C(N)=O)c3)c[nH]2)CC1.O=C(O)C(F)(F)F	5.958607314841775	NC[C@H]1CC[C@H](C(=O)N[C@@H](Cc2ccccc2)c2nc(-c3cccc(C(N)=O)c3)c[nH]2)CC1.O=C(O)C(F)(F)F	0
573.6160000000004	3.9029	5.0	5.0	CHEMBL3355675	NC[C@H]1CC[C@H](C(=O)N[C@@H](Cc2ccccc2)c2nc(-c3ccc(CC(N)=O)cc3)c[nH]2)CC1.O=C(O)C(F)(F)F	6.3979400086720375	NC[C@H]1CC[C@H](C(=O)N[C@@H](Cc2ccccc2)c2nc(-c3ccc(CC(N)=O)cc3)c[nH]2)CC1.O=C(O)C(F)(F)F	0
574.6000000000005	4.502200000000003	5.0	5.0	CHEMBL3355674	NC[C@H]1CC[C@H](C(=O)N[C@@H](Cc2ccccc2)c2nc(-c3ccc(CC(=O)O)cc3)c[nH]2)CC1.O=C(O)C(F)(F)F	6.823908740944319	NC[C@H]1CC[C@H](C(=O)N[C@@H](Cc2ccccc2)c2nc(-c3ccc(CC(=O)O)cc3)c[nH]2)CC1.O=C(O)C(F)(F)F	0
587.6430000000005	4.576900000000003	4.0	5.0	CHEMBL3355673	CN(C)C(=O)c1ccc(-c2c[nH]c([C@H](Cc3ccccc3)NC(=O)[C@H]3CC[C@H](CN)CC3)n2)cc1.O=C(O)C(F)(F)F	5.543633966870957	CN(C)C(=O)c1ccc(-c2c[nH]c([C@H](Cc3ccccc3)NC(=O)[C@H]3CC[C@H](CN)CC3)n2)cc1.O=C(O)C(F)(F)F	0
573.6160000000004	4.234700000000003	5.0	5.0	CHEMBL3355672	CNC(=O)c1ccc(-c2c[nH]c([C@H](Cc3ccccc3)NC(=O)[C@H]3CC[C@H](CN)CC3)n2)cc1.O=C(O)C(F)(F)F	6.455931955649724	CNC(=O)c1ccc(-c2c[nH]c([C@H](Cc3ccccc3)NC(=O)[C@H]3CC[C@H](CN)CC3)n2)cc1.O=C(O)C(F)(F)F	0
560.5730000000004	4.573300000000002	5.0	5.0	CHEMBL3355671	NC[C@H]1CC[C@H](C(=O)N[C@@H](Cc2ccccc2)c2nc(-c3ccc(C(=O)O)cc3)c[nH]2)CC1.O=C(O)C(F)(F)F	6.229147988357855	NC[C@H]1CC[C@H](C(=O)N[C@@H](Cc2ccccc2)c2nc(-c3ccc(C(=O)O)cc3)c[nH]2)CC1.O=C(O)C(F)(F)F	0
559.5890000000004	3.974000000000001	5.0	5.0	CHEMBL3355670	NC[C@H]1CC[C@H](C(=O)N[C@@H](Cc2ccccc2)c2nc(-c3ccc(C(N)=O)cc3)c[nH]2)CC1.O=C(O)C(F)(F)F	7.522878745280337	NC[C@H]1CC[C@H](C(=O)N[C@@H](Cc2ccccc2)c2nc(-c3ccc(C(N)=O)cc3)c[nH]2)CC1.O=C(O)C(F)(F)F	0
595.6440000000005	3.522500000000001	5.0	6.0	CHEMBL3352850	NC[C@H]1CC[C@H](C(=O)N[C@@H](Cc2ccccc2)c2nc(-c3ccc(S(N)(=O)=O)cc3)c[nH]2)CC1.O=C(O)C(F)(F)F	5.872895201635193	NC[C@H]1CC[C@H](C(=O)N[C@@H](Cc2ccccc2)c2nc(-c3ccc(S(N)(=O)=O)cc3)c[nH]2)CC1.O=C(O)C(F)(F)F	0
602.6540000000005	4.980700000000003	4.0	6.0	CHEMBL3355669	CCOC(=O)Cc1cccc(-c2c[nH]c([C@H](Cc3ccccc3)NC(=O)[C@H]3CC[C@H](CN)CC3)n2)c1.O=C(O)C(F)(F)F	6.200659450546418	CCOC(=O)Cc1cccc(-c2c[nH]c([C@H](Cc3ccccc3)NC(=O)[C@H]3CC[C@H](CN)CC3)n2)c1.O=C(O)C(F)(F)F	0
541.5740000000004	4.746780000000003	4.0	5.0	CHEMBL3355668	N#Cc1cccc(-c2c[nH]c([C@H](Cc3ccccc3)NC(=O)[C@H]3CC[C@H](CN)CC3)n2)c1.O=C(O)C(F)(F)F	5.950781977329818	N#Cc1cccc(-c2c[nH]c([C@H](Cc3ccccc3)NC(=O)[C@H]3CC[C@H](CN)CC3)n2)c1.O=C(O)C(F)(F)F	0
602.6540000000005	4.980700000000003	4.0	6.0	CHEMBL3355667	CCOC(=O)Cc1ccc(-c2c[nH]c([C@H](Cc3ccccc3)NC(=O)[C@H]3CC[C@H](CN)CC3)n2)cc1.O=C(O)C(F)(F)F	6.305394801066432	CCOC(=O)Cc1ccc(-c2c[nH]c([C@H](Cc3ccccc3)NC(=O)[C@H]3CC[C@H](CN)CC3)n2)cc1.O=C(O)C(F)(F)F	0
574.6000000000005	4.661700000000002	4.0	6.0	CHEMBL3355666	COC(=O)c1ccc(-c2c[nH]c([C@H](Cc3ccccc3)NC(=O)[C@H]3CC[C@H](CN)CC3)n2)cc1.O=C(O)C(F)(F)F	6.096910013008056	COC(=O)c1ccc(-c2c[nH]c([C@H](Cc3ccccc3)NC(=O)[C@H]3CC[C@H](CN)CC3)n2)cc1.O=C(O)C(F)(F)F	0
541.5740000000004	4.746780000000002	4.0	5.0	CHEMBL3355665	N#Cc1ccc(-c2c[nH]c([C@H](Cc3ccccc3)NC(=O)[C@H]3CC[C@H](CN)CC3)n2)cc1.O=C(O)C(F)(F)F	6.638272163982407	N#Cc1ccc(-c2c[nH]c([C@H](Cc3ccccc3)NC(=O)[C@H]3CC[C@H](CN)CC3)n2)cc1.O=C(O)C(F)(F)F	0
516.5640000000002	4.875100000000003	4.0	4.0	CHEMBL3355664	NC[C@H]1CC[C@H](C(=O)N[C@@H](Cc2ccccc2)c2nc(-c3ccccc3)c[nH]2)CC1.O=C(O)C(F)(F)F	6.920818753952375	NC[C@H]1CC[C@H](C(=O)N[C@@H](Cc2ccccc2)c2nc(-c3ccccc3)c[nH]2)CC1.O=C(O)C(F)(F)F	0
484.60400000000027	3.6655000000000006	5.0	5.0	CHEMBL3393388	NC[C@H]1CC[C@H](C(=O)NC(Cc2ccccc2)c2cc(-c3ccc4c(N)n[nH]c4c3)cc(=O)[nH]2)CC1	8.431798275933005	NC[C@H]1CC[C@H](C(=O)NC(Cc2ccccc2)c2cc(-c3ccc4c(N)n[nH]c4c3)cc(=O)[nH]2)CC1	0
468.60500000000025	4.372200000000002	4.0	5.0	CHEMBL3393387	NC[C@H]1CC[C@H](C(=O)N[C@H](Cc2ccccc2)c2cc(-c3ccc4c(N)n[nH]c4c3)ccn2)CC1	5.97183558057553	NC[C@H]1CC[C@H](C(=O)N[C@H](Cc2ccccc2)c2cc(-c3ccc4c(N)n[nH]c4c3)ccn2)CC1	0
468.60500000000025	4.372200000000002	4.0	5.0	CHEMBL3393386	NC[C@H]1CC[C@H](C(=O)N[C@@H](Cc2ccccc2)c2cc(-c3ccc4c(N)n[nH]c4c3)ccn2)CC1	8.075720713938118	NC[C@H]1CC[C@H](C(=O)N[C@@H](Cc2ccccc2)c2cc(-c3ccc4c(N)n[nH]c4c3)ccn2)CC1	0
468.60500000000025	4.372200000000002	4.0	5.0	CHEMBL3393385	NC[C@H]1CC[C@H](C(=O)NC(Cc2ccccc2)c2cc(-c3ccc4c(N)n[nH]c4c3)ccn2)CC1	7.886056647693163	NC[C@H]1CC[C@H](C(=O)NC(Cc2ccccc2)c2cc(-c3ccc4c(N)n[nH]c4c3)ccn2)CC1	0
467.61700000000025	4.977200000000003	4.0	4.0	CHEMBL3393384	NC[C@H]1CC[C@H](C(=O)N[C@H](Cc2ccccc2)c2cccc(-c3ccc4c(N)n[nH]c4c3)c2)CC1	5.210419287835575	NC[C@H]1CC[C@H](C(=O)N[C@H](Cc2ccccc2)c2cccc(-c3ccc4c(N)n[nH]c4c3)c2)CC1	0
467.61700000000025	4.977200000000003	4.0	4.0	CHEMBL3393383	NC[C@H]1CC[C@H](C(=O)N[C@@H](Cc2ccccc2)c2cccc(-c3ccc4c(N)n[nH]c4c3)c2)CC1	7.67778070526608	NC[C@H]1CC[C@H](C(=O)N[C@@H](Cc2ccccc2)c2cccc(-c3ccc4c(N)n[nH]c4c3)c2)CC1	0
467.61700000000025	4.977200000000003	4.0	4.0	CHEMBL3393382	NC[C@H]1CC[C@H](C(=O)NC(Cc2ccccc2)c2cccc(-c3ccc4c(N)n[nH]c4c3)c2)CC1	7.376750709602099	NC[C@H]1CC[C@H](C(=O)NC(Cc2ccccc2)c2cccc(-c3ccc4c(N)n[nH]c4c3)c2)CC1	0
457.5820000000002	3.7003000000000004	5.0	5.0	CHEMBL3393381	NC[C@H]1CC[C@H](C(=O)N[C@@H](Cc2ccccc2)c2nc(-c3ccc4c(N)n[nH]c4c3)c[nH]2)CC1	8.494850021680094	NC[C@H]1CC[C@H](C(=O)N[C@@H](Cc2ccccc2)c2nc(-c3ccc4c(N)n[nH]c4c3)c[nH]2)CC1	0
443.59100000000024	4.217400000000003	2.0	3.0	CHEMBL3393380	Cn1c(C(Cc2ccccc2)NC(=O)[C@H]2CC[C@H](CN)CC2)cc(-c2ccccc2)cc1=O	6.319664486585436	Cn1c(C(Cc2ccccc2)NC(=O)[C@H]2CC[C@H](CN)CC2)cc(-c2ccccc2)cc1=O	0
443.5910000000003	4.9223000000000035	2.0	4.0	CHEMBL3393379	COc1cc(-c2ccccc2)cc(C(Cc2ccccc2)NC(=O)[C@H]2CC[C@H](CN)CC2)n1	6.022733787572707	COc1cc(-c2ccccc2)cc(C(Cc2ccccc2)NC(=O)[C@H]2CC[C@H](CN)CC2)n1	0
429.5640000000002	4.619300000000004	3.0	4.0	CHEMBL3393378	NC[C@H]1CC[C@H](C(=O)NC(Cc2ccccc2)c2cc(-c3ccccc3)cc(O)n2)CC1	6.94692155651658	NC[C@H]1CC[C@H](C(=O)NC(Cc2ccccc2)c2cc(-c3ccccc3)cc(O)n2)CC1	0
442.6070000000003	4.955400000000004	3.0	4.0	CHEMBL3393377	CNc1cc(-c2ccccc2)cc(C(Cc2ccccc2)NC(=O)[C@H]2CC[C@H](CN)CC2)n1	6.0655015487564325	CNc1cc(-c2ccccc2)cc(C(Cc2ccccc2)NC(=O)[C@H]2CC[C@H](CN)CC2)n1	0
428.5800000000002	4.495900000000003	3.0	4.0	CHEMBL3393376	NC[C@H]1CC[C@H](C(=O)NC(Cc2ccccc2)c2cc(-c3ccccc3)cc(N)n2)CC1	6.6439741428068775	NC[C@H]1CC[C@H](C(=O)NC(Cc2ccccc2)c2cc(-c3ccccc3)cc(N)n2)CC1	0
448.01000000000016	5.567100000000005	2.0	3.0	CHEMBL3393375	NC[C@H]1CC[C@H](C(=O)NC(Cc2ccccc2)c2cc(-c3ccccc3)cc(Cl)n2)CC1	6.686132779630847	NC[C@H]1CC[C@H](C(=O)NC(Cc2ccccc2)c2cc(-c3ccccc3)cc(Cl)n2)CC1	0
431.5550000000002	5.052800000000005	2.0	3.0	CHEMBL3393374	NC[C@H]1CC[C@H](C(=O)NC(Cc2ccccc2)c2cc(-c3ccccc3)c(F)cn2)CC1	6.494850021680094	NC[C@H]1CC[C@H](C(=O)NC(Cc2ccccc2)c2cc(-c3ccccc3)c(F)cn2)CC1	0
436.9870000000002	4.8952000000000035	3.0	3.0	CHEMBL3393373	NC[C@H]1CC[C@H](C(=O)N[C@@H](Cc2ccccc2)c2nc(-c3ccccc3)c(Cl)[nH]2)CC1	7.920818753952375	NC[C@H]1CC[C@H](C(=O)N[C@@H](Cc2ccccc2)c2nc(-c3ccccc3)c(Cl)[nH]2)CC1	0
412.57700000000017	5.518700000000005	2.0	2.0	CHEMBL3393372	NC[C@H]1CC[C@H](C(=O)NC(Cc2ccccc2)c2cccc(-c3ccccc3)c2)CC1	6.028724151261895	NC[C@H]1CC[C@H](C(=O)NC(Cc2ccccc2)c2cccc(-c3ccccc3)c2)CC1	0
414.55300000000017	4.3087000000000035	2.0	4.0	CHEMBL3393371	NC[C@H]1CC[C@H](C(=O)NC(Cc2ccccc2)c2cc(-c3ccccc3)ncn2)CC1	6.480172006224281	NC[C@H]1CC[C@H](C(=O)NC(Cc2ccccc2)c2cc(-c3ccccc3)ncn2)CC1	0
414.55300000000017	4.3087000000000035	2.0	4.0	CHEMBL3393370	NC[C@H]1CC[C@H](C(=O)N[C@@H](Cc2ccccc2)c2nccc(-c3ccccc3)n2)CC1	4.942219823205418	NC[C@H]1CC[C@H](C(=O)N[C@@H](Cc2ccccc2)c2nccc(-c3ccccc3)n2)CC1	0
429.5640000000002	4.1521000000000035	2.0	3.0	CHEMBL3393369	NC[C@H]1CC[C@H](C(=O)NC(Cc2ccccc2)c2cc[n+]([O-])c(-c3ccccc3)c2)CC1	5.596879478824182	NC[C@H]1CC[C@H](C(=O)NC(Cc2ccccc2)c2cc()c(-c3ccccc3)c2)CC1	2
429.5640000000002	4.1521000000000035	2.0	3.0	CHEMBL3393368	NC[C@H]1CC[C@H](C(=O)NC(Cc2ccccc2)c2cc(-c3ccccc3)c[n+]([O-])c2)CC1	5.973466735476704	NC[C@H]1CC[C@H](C(=O)NC(Cc2ccccc2)c2cc(-c3ccccc3)c()c2)CC1	2
429.5640000000002	4.1521000000000035	2.0	3.0	CHEMBL3393367	NC[C@H]1CC[C@H](C(=O)NC(Cc2ccccc2)c2cc(-c3ccccc3)cc[n+]2[O-])CC1	5.772113295386326	NC[C@H]1CC[C@H](C(=O)NC(Cc2ccccc2)c2cc(-c3ccccc3)cc2)CC1	2
413.56500000000017	4.913700000000004	2.0	3.0	CHEMBL3393366	NC[C@H]1CC[C@H](C(=O)NC(Cc2ccccc2)c2ccnc(-c3ccccc3)c2)CC1	6.363512103646634	NC[C@H]1CC[C@H](C(=O)NC(Cc2ccccc2)c2ccnc(-c3ccccc3)c2)CC1	0
413.56500000000017	4.913700000000004	2.0	3.0	CHEMBL3393365	NC[C@H]1CC[C@H](C(=O)NC(Cc2ccccc2)c2cncc(-c3ccccc3)c2)CC1	6.481486060122113	NC[C@H]1CC[C@H](C(=O)NC(Cc2ccccc2)c2cncc(-c3ccccc3)c2)CC1	0
413.56500000000017	4.913700000000004	2.0	3.0	CHEMBL3393364	NC[C@H]1CC[C@H](C(=O)NC(Cc2ccccc2)c2cc(-c3ccccc3)ccn2)CC1	6.423658649794207	NC[C@H]1CC[C@H](C(=O)NC(Cc2ccccc2)c2cc(-c3ccccc3)ccn2)CC1	0
413.56500000000017	4.913700000000004	2.0	3.0	CHEMBL3393363	NC[C@H]1CC[C@H](C(=O)NC(Cc2ccccc2)c2cccc(-c3ccccc3)n2)CC1	4.519892404423553	NC[C@H]1CC[C@H](C(=O)NC(Cc2ccccc2)c2cccc(-c3ccccc3)n2)CC1	0
402.54200000000014	4.241800000000003	3.0	3.0	CHEMBL3393362	NC[C@H]1CC[C@H](C(=O)N[C@@H](Cc2ccccc2)c2nc(-c3ccccc3)c[nH]2)CC1	6.920818753952375	NC[C@H]1CC[C@H](C(=O)N[C@@H](Cc2ccccc2)c2nc(-c3ccccc3)c[nH]2)CC1	0
492.02700000000027	4.353700000000003	5.0	5.0	CHEMBL3398612	NC[C@H]1CC[C@H](C(=O)N[C@@H](Cc2ccccc2)c2nc(-c3ccc4c(N)n[nH]c4c3)c(Cl)[nH]2)CC1	9.508638306165729	NC[C@H]1CC[C@H](C(=O)N[C@@H](Cc2ccccc2)c2nc(-c3ccc4c(N)n[nH]c4c3)c(Cl)[nH]2)CC1	0
518.0650000000002	4.887900000000003	5.0	5.0	CHEMBL3398613	NCC12CCC(C(=O)N[C@@H](Cc3ccccc3)c3nc(-c4ccc5c(N)n[nH]c5c4)c(Cl)[nH]3)(CC1)CC2	8.826813731587725	NCC12CCC(C(=O)N[C@@H](Cc3ccccc3)c3nc(-c4ccc5c(N)n[nH]c5c4)c(Cl)[nH]3)(CC1)CC2	0
485.97900000000016	4.361100000000002	5.0	5.0	CHEMBL3398614	NCc1ccc(C(=O)N[C@@H](Cc2ccccc2)c2nc(-c3ccc4c(N)n[nH]c4c3)c(Cl)[nH]2)cc1	8.935542010773082	NCc1ccc(C(=O)N[C@@H](Cc2ccccc2)c2nc(-c3ccc4c(N)n[nH]c4c3)c(Cl)[nH]2)cc1	0
503.96900000000016	4.500200000000002	5.0	5.0	CHEMBL3398615	NCc1ccc(C(=O)N[C@@H](Cc2ccccc2)c2nc(-c3ccc4c(N)n[nH]c4c3)c(Cl)[nH]2)c(F)c1	8.987162775294827	NCc1ccc(C(=O)N[C@@H](Cc2ccccc2)c2nc(-c3ccc4c(N)n[nH]c4c3)c(Cl)[nH]2)c(F)c1	0
527.0320000000002	4.370900000000002	5.0	6.0	CHEMBL3398616	Nc1nccc2c1CCC(C(=O)N[C@@H](Cc1ccccc1)c1nc(-c3ccc4c(N)n[nH]c4c3)c(Cl)[nH]1)C2	8.667561540084394	Nc1nccc2c1CCC(C(=O)N[C@@H](Cc1ccccc1)c1nc(-c3ccc4c(N)n[nH]c4c3)c(Cl)[nH]1)C2	0
523.0000000000001	5.032800000000003	5.0	6.0	CHEMBL3398617	Nc1nccc2cc(C(=O)N[C@@H](Cc3ccccc3)c3nc(-c4ccc5c(N)n[nH]c5c4)c(Cl)[nH]3)ccc12	7.721246399047171	Nc1nccc2cc(C(=O)N[C@@H](Cc3ccccc3)c3nc(-c4ccc5c(N)n[nH]c5c4)c(Cl)[nH]3)ccc12	0
511.97700000000015	4.360900000000002	6.0	6.0	CHEMBL3398618	Nc1n[nH]c2cc(C(=O)N[C@@H](Cc3ccccc3)c3nc(-c4ccc5c(N)n[nH]c5c4)c(Cl)[nH]3)ccc12	7.236572006437063	Nc1n[nH]c2cc(C(=O)N[C@@H](Cc3ccccc3)c3nc(-c4ccc5c(N)n[nH]c5c4)c(Cl)[nH]3)ccc12	0
512.9610000000002	4.625800000000003	5.0	7.0	CHEMBL3398619	Nc1n[nH]c2cc(-c3nc([C@H](Cc4ccccc4)NC(=O)c4ccc5c(N)noc5c4)[nH]c3Cl)ccc12	6.903089986991944	Nc1n[nH]c2cc(-c3nc([C@H](Cc4ccccc4)NC(=O)c4ccc5c(N)noc5c4)[nH]c3Cl)ccc12	0
506.0100000000004	3.880300000000002	5.0	5.0	CHEMBL3398620	Nc1n[nH]c2cc(-c3nc([C@H](Cc4ccccc4)NC(=O)[C@H]4CC[C@H](C(N)=O)CC4)[nH]c3Cl)ccc12	5.537602002101044	Nc1n[nH]c2cc(-c3nc([C@H](Cc4ccccc4)NC(=O)[C@H]4CC[C@H](C(N)=O)CC4)[nH]c3Cl)ccc12	0
477.01200000000017	5.414900000000004	4.0	4.0	CHEMBL3398621	C[C@H]1CC[C@H](C(=O)N[C@@H](Cc2ccccc2)c2nc(-c3ccc4c(N)n[nH]c4c3)c(Cl)[nH]2)CC1	7.167491087293763	C[C@H]1CC[C@H](C(=O)N[C@@H](Cc2ccccc2)c2nc(-c3ccc4c(N)n[nH]c4c3)c(Cl)[nH]2)CC1	0
499.9620000000001	4.001300000000001	5.0	5.0	CHEMBL3398622	NC(=O)c1ccc(C(=O)N[C@@H](Cc2ccccc2)c2nc(-c3ccc4c(N)n[nH]c4c3)c(Cl)[nH]2)cc1	6.508638306165727	NC(=O)c1ccc(C(=O)N[C@@H](Cc2ccccc2)c2nc(-c3ccc4c(N)n[nH]c4c3)c(Cl)[nH]2)cc1	0
470.96400000000017	5.210820000000003	4.0	4.0	CHEMBL3398623	Cc1ccc(C(=O)N[C@@H](Cc2ccccc2)c2nc(-c3ccc4c(N)n[nH]c4c3)c(Cl)[nH]2)cc1	6.4089353929735005	Cc1ccc(C(=O)N[C@@H](Cc2ccccc2)c2nc(-c3ccc4c(N)n[nH]c4c3)c(Cl)[nH]2)cc1	0
488.9540000000002	5.349920000000004	4.0	4.0	CHEMBL3398624	Cc1ccc(C(=O)N[C@@H](Cc2ccccc2)c2nc(-c3ccc4c(N)n[nH]c4c3)c(Cl)[nH]2)c(F)c1	6.698970004336019	Cc1ccc(C(=O)N[C@@H](Cc2ccccc2)c2nc(-c3ccc4c(N)n[nH]c4c3)c(Cl)[nH]2)c(F)c1	0
504.9530000000002	5.050100000000003	4.0	5.0	CHEMBL3398625	COc1ccc(C(=O)N[C@@H](Cc2ccccc2)c2nc(-c3ccc4c(N)n[nH]c4c3)c(Cl)[nH]2)c(F)c1	6.552841968657781	COc1ccc(C(=O)N[C@@H](Cc2ccccc2)c2nc(-c3ccc4c(N)n[nH]c4c3)c(Cl)[nH]2)c(F)c1	0
522.9430000000002	5.189200000000003	4.0	5.0	CHEMBL3398626	COc1cc(F)c(C(=O)N[C@@H](Cc2ccccc2)c2nc(-c3ccc4c(N)n[nH]c4c3)c(Cl)[nH]2)c(F)c1	7.187086643357144	COc1cc(F)c(C(=O)N[C@@H](Cc2ccccc2)c2nc(-c3ccc4c(N)n[nH]c4c3)c(Cl)[nH]2)c(F)c1	0
509.37200000000024	5.694900000000002	4.0	4.0	CHEMBL3398627	Nc1n[nH]c2cc(-c3nc([C@H](Cc4ccccc4)NC(=O)c4cc(Cl)ccc4F)[nH]c3Cl)ccc12	6.275724130399211	Nc1n[nH]c2cc(-c3nc([C@H](Cc4ccccc4)NC(=O)c4cc(Cl)ccc4F)[nH]c3Cl)ccc12	0
520.4240000000002	5.625200000000003	5.0	4.0	CHEMBL3398628	Nc1n[nH]c2cc(-c3nc([C@H](Cc4ccccc4)NC(=O)NCc4cccc(Cl)c4)[nH]c3Cl)ccc12	7.267606240177032	Nc1n[nH]c2cc(-c3nc([C@H](Cc4ccccc4)NC(=O)NCc4cccc(Cl)c4)[nH]c3Cl)ccc12	0
538.4140000000002	5.764300000000003	5.0	4.0	CHEMBL3398629	Nc1n[nH]c2cc(-c3nc([C@H](Cc4ccccc4)NC(=O)NCc4cc(Cl)ccc4F)[nH]c3Cl)ccc12	7.508638306165727	Nc1n[nH]c2cc(-c3nc([C@H](Cc4ccccc4)NC(=O)NCc4cc(Cl)ccc4F)[nH]c3Cl)ccc12	0
534.4510000000002	5.933620000000004	5.0	4.0	CHEMBL3398630	Cc1ccc(Cl)cc1CNC(=O)N[C@@H](Cc1ccccc1)c1nc(-c2ccc3c(N)n[nH]c3c2)c(Cl)[nH]1	7.275724130399211	Cc1ccc(Cl)cc1CNC(=O)N[C@@H](Cc1ccccc1)c1nc(-c2ccc3c(N)n[nH]c3c2)c(Cl)[nH]1	0
588.4210000000002	6.644000000000004	5.0	4.0	CHEMBL3398631	Nc1n[nH]c2cc(-c3nc([C@H](Cc4ccccc4)NC(=O)NCc4cc(Cl)ccc4C(F)(F)F)[nH]c3Cl)ccc12	6.619788758288394	Nc1n[nH]c2cc(-c3nc([C@H](Cc4ccccc4)NC(=O)NCc4cc(Cl)ccc4C(F)(F)F)[nH]c3Cl)ccc12	0
550.4500000000002	5.6338000000000035	5.0	5.0	CHEMBL3398632	COc1ccc(Cl)cc1CNC(=O)N[C@@H](Cc1ccccc1)c1nc(-c2ccc3c(N)n[nH]c3c2)c(Cl)[nH]1	7.1249387366083	COc1ccc(Cl)cc1CNC(=O)N[C@@H](Cc1ccccc1)c1nc(-c2ccc3c(N)n[nH]c3c2)c(Cl)[nH]1	0
538.4140000000002	5.764300000000003	5.0	4.0	CHEMBL3398633	Nc1n[nH]c2cc(-c3nc([C@H](Cc4ccccc4)NC(=O)NCc4cccc(Cl)c4F)[nH]c3Cl)ccc12	7.244125144327507	Nc1n[nH]c2cc(-c3nc([C@H](Cc4ccccc4)NC(=O)NCc4cccc(Cl)c4F)[nH]c3Cl)ccc12	0
556.4040000000002	5.903400000000003	5.0	4.0	CHEMBL3398634	Nc1n[nH]c2cc(-c3nc([C@H](Cc4ccccc4)NC(=O)NCc4c(F)ccc(Cl)c4F)[nH]c3Cl)ccc12	7.638272163982407	Nc1n[nH]c2cc(-c3nc([C@H](Cc4ccccc4)NC(=O)NCc4c(F)ccc(Cl)c4F)[nH]c3Cl)ccc12	0
549.4660000000002	5.0839000000000025	6.0	5.0	CHEMBL3398635	NCc1ccc(Cl)cc1CNC(=O)N[C@@H](Cc1ccccc1)c1nc(-c2ccc3c(N)n[nH]c3c2)c(Cl)[nH]1	8.236572006437063	NCc1ccc(Cl)cc1CNC(=O)N[C@@H](Cc1ccccc1)c1nc(-c2ccc3c(N)n[nH]c3c2)c(Cl)[nH]1	0
588.4630000000002	4.600900000000003	5.0	7.0	CHEMBL3398636	Nc1n[nH]c2cc(-c3nc([C@H](Cc4ccccc4)NC(=O)NCc4cc(Cl)ccc4-n4cnnn4)[nH]c3Cl)ccc12	8.823908740944319	Nc1n[nH]c2cc(-c3nc([C@H](Cc4ccccc4)NC(=O)NCc4cc(Cl)ccc4-n4cnnn4)[nH]c3Cl)ccc12	0
586.4870000000002	5.810900000000003	5.0	5.0	CHEMBL3398637	Nc1n[nH]c2cc(-c3nc([C@H](Cc4ccccc4)NC(=O)NCc4cc(Cl)ccc4-n4cccn4)[nH]c3Cl)ccc12	6.346787486224656	Nc1n[nH]c2cc(-c3nc([C@H](Cc4ccccc4)NC(=O)NCc4cc(Cl)ccc4-n4cccn4)[nH]c3Cl)ccc12	0
587.4750000000001	5.205900000000003	5.0	6.0	CHEMBL3398638	Nc1n[nH]c2cc(-c3nc([C@H](Cc4ccccc4)NC(=O)NCc4cc(Cl)ccc4-n4cncn4)[nH]c3Cl)ccc12	7.337242168318426	Nc1n[nH]c2cc(-c3nc([C@H](Cc4ccccc4)NC(=O)NCc4cc(Cl)ccc4-n4cncn4)[nH]c3Cl)ccc12	0
606.474	5.320700000000003	4.0	7.0	CHEMBL3398639	COC(=O)Nc1ccc(-c2nc([C@H](Cc3ccccc3)NC(=O)NCc3cc(Cl)ccc3-n3cnnn3)[nH]c2Cl)cc1	8.468521082957745	COC(=O)Nc1ccc(-c2nc([C@H](Cc3ccccc3)NC(=O)NCc3cc(Cl)ccc3-n3cnnn3)[nH]c2Cl)cc1	0
605.4860000000001	5.570300000000004	3.0	7.0	CHEMBL3398640	COC(=O)Nc1ccc(-c2nc([C@H](Cc3ccccc3)NC(=O)CCc3cc(Cl)ccc3-n3cnnn3)[nH]c2Cl)cc1	8.721246399047171	COC(=O)Nc1ccc(-c2nc([C@H](Cc3ccccc3)NC(=O)CCc3cc(Cl)ccc3-n3cnnn3)[nH]c2Cl)cc1	0
603.47	5.6509000000000045	3.0	7.0	CHEMBL3398641	COC(=O)Nc1ccc(-c2nc([C@H](Cc3ccccc3)NC(=O)/C=C/c3cc(Cl)ccc3-n3cnnn3)[nH]c2Cl)cc1	8.568636235841012	COC(=O)Nc1ccc(-c2nc([C@H](Cc3ccccc3)NC(=O)/C=C/c3cc(Cl)ccc3-n3cnnn3)[nH]c2Cl)cc1	0
569.0250000000001	4.997500000000003	3.0	7.0	CHEMBL3398642	COC(=O)Nc1ccc(-c2c[nH]c([C@H](Cc3ccccc3)NC(=O)/C=C/c3cc(Cl)ccc3-n3cnnn3)n2)cc1	8.173925197299173	COC(=O)Nc1ccc(-c2c[nH]c([C@H](Cc3ccccc3)NC(=O)/C=C/c3cc(Cl)ccc3-n3cnnn3)n2)cc1	0
585.4590000000002	4.9311000000000025	4.0	7.0	CHEMBL3398644	Nc1n[nH]c2cc(-c3nc([C@H](Cc4ccccc4)NC(=O)/C=C/c4cc(Cl)ccc4-n4cnnn4)[nH]c3Cl)ccc12	8.920818753952375	Nc1n[nH]c2cc(-c3nc([C@H](Cc4ccccc4)NC(=O)/C=C/c4cc(Cl)ccc4-n4cnnn4)[nH]c3Cl)ccc12	0
551.0140000000001	4.277700000000002	4.0	7.0	CHEMBL3398643	Nc1n[nH]c2cc(-c3c[nH]c([C@H](Cc4ccccc4)NC(=O)/C=C/c4cc(Cl)ccc4-n4cnnn4)n3)ccc12	8.301029995663981	Nc1n[nH]c2cc(-c3c[nH]c([C@H](Cc4ccccc4)NC(=O)/C=C/c4cc(Cl)ccc4-n4cnnn4)n3)ccc12	0
663.5260000000001	2.9411000000000005	4.0	9.0	CHEMBL3580759	CN1CCN(C(=O)C[C@H](NC(=O)/C=C/c2cc(Cl)ccc2-n2cnnn2)c2nc(-c3ccc4[nH]c(=O)cc(O)c4c3)c(Cl)[nH]2)CC1	10.397940008672036	CN1CCN(C(=O)C[C@H](NC(=O)/C=C/c2cc(Cl)ccc2-n2cnnn2)c2nc(-c3ccc4[nH]c(=O)cc(O)c4c3)c(Cl)[nH]2)CC1	0
688.554	3.055300000000001	3.0	10.0	CHEMBL3580758	COC(=O)Nc1ccc(-c2nc([C@H](CC(=O)N3CCS(=O)(=O)CC3)NC(=O)/C=C/c3cc(Cl)ccc3-n3cnnn3)[nH]c2Cl)cc1	9.522878745280336	COC(=O)Nc1ccc(-c2nc([C@H](CC(=O)N3CCS(=O)(=O)CC3)NC(=O)/C=C/c3cc(Cl)ccc3-n3cnnn3)[nH]c2Cl)cc1	0
653.5310000000001	3.572300000000001	3.0	9.0	CHEMBL3580757	COC(=O)Nc1ccc(-c2nc([C@H](CC(=O)N3CCN(C)CC3)NC(=O)/C=C/c3cc(Cl)ccc3-n3cnnn3)[nH]c2Cl)cc1	9.397940008672036	COC(=O)Nc1ccc(-c2nc([C@H](CC(=O)N3CCN(C)CC3)NC(=O)/C=C/c3cc(Cl)ccc3-n3cnnn3)[nH]c2Cl)cc1	0
681.5409999999999	3.4890000000000017	3.0	9.0	CHEMBL3580756	COC(=O)Nc1ccc(-c2nc([C@H](CC(=O)N3CCN(C(C)=O)CC3)NC(=O)/C=C/c3cc(Cl)ccc3-n3cnnn3)[nH]c2Cl)cc1	9.221848749616356	COC(=O)Nc1ccc(-c2nc([C@H](CC(=O)N3CCN(C(C)=O)CC3)NC(=O)/C=C/c3cc(Cl)ccc3-n3cnnn3)[nH]c2Cl)cc1	0
640.488	3.6571000000000016	3.0	9.0	CHEMBL3580755	COC(=O)Nc1ccc(-c2nc([C@H](CC(=O)N3CCOCC3)NC(=O)/C=C/c3cc(Cl)ccc3-n3cnnn3)[nH]c2Cl)cc1	9.154901959985745	COC(=O)Nc1ccc(-c2nc([C@H](CC(=O)N3CCOCC3)NC(=O)/C=C/c3cc(Cl)ccc3-n3cnnn3)[nH]c2Cl)cc1	0
613.4650000000003	5.019700000000004	4.0	7.0	CHEMBL3580754	O=C(/C=C/c1cc(Cl)ccc1-n1cnnn1)N[C@@H](Cc1ccccc1)c1nc(-c2ccc3[nH]c(=O)cc(O)c3c2)c(Cl)[nH]1	9.744727494896694	O=C(/C=C/c1cc(Cl)ccc1-n1cnnn1)N[C@@H](Cc1ccccc1)c1nc(-c2ccc3[nH]c(=O)cc(O)c3c2)c(Cl)[nH]1	0
615.4810000000002	4.939100000000004	4.0	7.0	CHEMBL3580753	O=C(CCc1cc(Cl)ccc1-n1cnnn1)N[C@@H](Cc1ccccc1)c1nc(-c2ccc3[nH]c(=O)cc(O)c3c2)c(Cl)[nH]1	9.494850021680094	O=C(CCc1cc(Cl)ccc1-n1cnnn1)N[C@@H](Cc1ccccc1)c1nc(-c2ccc3[nH]c(=O)cc(O)c3c2)c(Cl)[nH]1	0
595.0630000000002	4.594120000000004	4.0	7.0	CHEMBL3580752	Cc1ccc(-n2cnnn2)c(CCC(=O)N[C@@H](Cc2ccccc2)c2nc(-c3ccc4[nH]c(=O)cc(O)c4c3)c(Cl)[nH]2)c1	9.30102999566398	Cc1ccc(-n2cnnn2)c(CCC(=O)N[C@@H](Cc2ccccc2)c2nc(-c3ccc4[nH]c(=O)cc(O)c4c3)c(Cl)[nH]2)c1	0
579.0640000000002	4.888520000000003	3.0	6.0	CHEMBL3580751	Cc1ccc(-n2cnnn2)c(CCC(=O)N[C@@H](Cc2ccccc2)c2nc(-c3ccc4[nH]c(=O)ccc4c3)c(Cl)[nH]2)c1	7.920818753952375	Cc1ccc(-n2cnnn2)c(CCC(=O)N[C@@H](Cc2ccccc2)c2nc(-c3ccc4[nH]c(=O)ccc4c3)c(Cl)[nH]2)c1	0
599.4820000000003	5.357300000000004	3.0	6.0	CHEMBL3580665	O=C(/C=C/c1cc(Cl)ccc1-n1cnnn1)N[C@@H](Cc1ccccc1)c1nc(-c2ccc3c(c2)CCC(=O)N3)c(Cl)[nH]1	7.721246399047171	O=C(/C=C/c1cc(Cl)ccc1-n1cnnn1)N[C@@H](Cc1ccccc1)c1nc(-c2ccc3c(c2)CCC(=O)N3)c(Cl)[nH]1	0
545.9870000000001	3.873400000000002	3.0	7.0	CHEMBL3753890	COC(=O)Nc1ccc(NC(=O)[C@H](Cc2ccccc2)NC(=O)/C=C/c2cc(Cl)ccc2-n2cnnn2)cc1	7.392544976785332	COC(=O)Nc1ccc(NC(=O)[C@H](Cc2ccccc2)NC(=O)/C=C/c2cc(Cl)ccc2-n2cnnn2)cc1	0
527.9760000000002	3.153600000000001	4.0	7.0	CHEMBL3754635	Nc1n[nH]c2cc(NC(=O)[C@H](Cc3ccccc3)NC(=O)/C=C/c3cc(Cl)ccc3-n3cnnn3)ccc12	8.193820026016112	Nc1n[nH]c2cc(NC(=O)[C@H](Cc3ccccc3)NC(=O)/C=C/c3cc(Cl)ccc3-n3cnnn3)ccc12	0
555.9820000000003	3.2422000000000004	4.0	7.0	CHEMBL3754712	O=C(/C=C/c1cc(Cl)ccc1-n1cnnn1)N[C@@H](Cc1ccccc1)C(=O)Nc1ccc2[nH]c(=O)cc(O)c2c1	7.950781977329818	O=C(/C=C/c1cc(Cl)ccc1-n1cnnn1)N[C@@H](Cc1ccccc1)C(=O)Nc1ccc2[nH]c(=O)cc(O)c2c1	0
516.9450000000003	3.393300000000001	3.0	6.0	CHEMBL3754069	O=C(/C=C/c1cc(Cl)ccc1-n1cnnn1)N[C@@H](Cc1ccccc1)C(=O)Nc1ccc(C(=O)O)cc1	8.698970004336019	O=C(/C=C/c1cc(Cl)ccc1-n1cnnn1)N[C@@H](Cc1ccccc1)C(=O)Nc1ccc(C(=O)O)cc1	0
530.9720000000002	3.3222000000000014	3.0	6.0	CHEMBL3752772	O=C(O)Cc1ccc(NC(=O)[C@H](Cc2ccccc2)NC(=O)/C=C/c2cc(Cl)ccc2-n2cnnn2)cc1	7.769551078621726	O=C(O)Cc1ccc(NC(=O)[C@H](Cc2ccccc2)NC(=O)/C=C/c2cc(Cl)ccc2-n2cnnn2)cc1	0
515.9610000000002	2.7940000000000005	3.0	6.0	CHEMBL3754262	NC(=O)c1ccc(NC(=O)[C@H](Cc2ccccc2)NC(=O)/C=C/c2cc(Cl)ccc2-n2cnnn2)cc1	7.756961951313706	NC(=O)c1ccc(NC(=O)[C@H](Cc2ccccc2)NC(=O)/C=C/c2cc(Cl)ccc2-n2cnnn2)cc1	0
497.9460000000002	3.5667800000000014	2.0	6.0	CHEMBL3752147	N#Cc1ccc(NC(=O)[C@H](Cc2ccccc2)NC(=O)/C=C/c2cc(Cl)ccc2-n2cnnn2)cc1	7.327902142064283	N#Cc1ccc(NC(=O)[C@H](Cc2ccccc2)NC(=O)/C=C/c2cc(Cl)ccc2-n2cnnn2)cc1	0
545.9870000000001	3.873400000000002	3.0	7.0	CHEMBL3752735	COC(=O)Nc1cccc(NC(=O)[C@H](Cc2ccccc2)NC(=O)/C=C/c2cc(Cl)ccc2-n2cnnn2)c1	6.761953896871205	COC(=O)Nc1cccc(NC(=O)[C@H](Cc2ccccc2)NC(=O)/C=C/c2cc(Cl)ccc2-n2cnnn2)c1	0
516.9450000000003	3.393300000000001	3.0	6.0	CHEMBL3753374	O=C(/C=C/c1cc(Cl)ccc1-n1cnnn1)N[C@@H](Cc1ccccc1)C(=O)Nc1cccc(C(=O)O)c1	7.341035157335565	O=C(/C=C/c1cc(Cl)ccc1-n1cnnn1)N[C@@H](Cc1ccccc1)C(=O)Nc1cccc(C(=O)O)c1	0
540.9750000000003	2.8752000000000004	3.0	8.0	CHEMBL3753020	O=C(/C=C/c1cc(Cl)ccc1-n1cnnn1)N[C@@H](Cc1ccccc1)C(=O)Nc1ccc(-c2nnn[nH]2)cc1	8.853871964321762	O=C(/C=C/c1cc(Cl)ccc1-n1cnnn1)N[C@@H](Cc1ccccc1)C(=O)Nc1ccc(-c2nnn[nH]2)cc1	0
540.9750000000003	2.6708000000000007	2.0	8.0	CHEMBL3751935	O=C(/C=C/c1cc(Cl)ccc1-n1cnnn1)N[C@@H](Cc1ccccc1)C(=O)Nc1ccc(-n2cnnn2)cc1	7.366531544420414	O=C(/C=C/c1cc(Cl)ccc1-n1cnnn1)N[C@@H](Cc1ccccc1)C(=O)Nc1ccc(-n2cnnn2)cc1	0
538.9990000000003	4.085200000000002	3.0	6.0	CHEMBL3752951	O=C(/C=C/c1cc(Cl)ccc1-n1cnnn1)N[C@@H](Cc1ccccc1)C(=O)Nc1ccc(-c2ncc[nH]2)cc1	8.259637310505756	O=C(/C=C/c1cc(Cl)ccc1-n1cnnn1)N[C@@H](Cc1ccccc1)C(=O)Nc1ccc(-c2ncc[nH]2)cc1	0
539.9870000000002	3.480200000000001	3.0	7.0	CHEMBL3753468	O=C(/C=C/c1cc(Cl)ccc1-n1cnnn1)N[C@@H](Cc1ccccc1)C(=O)Nc1ccc(-c2nc[nH]n2)cc1	7.853871964321762	O=C(/C=C/c1cc(Cl)ccc1-n1cnnn1)N[C@@H](Cc1ccccc1)C(=O)Nc1ccc(-c2nc[nH]n2)cc1	0
556.9700000000003	3.0384	3.0	8.0	CHEMBL3752251	O=C(/C=C/c1cc(Cl)ccc1-n1cnnn1)N[C@@H](Cc1ccccc1)C(=O)Nc1ccc(-c2nc(=O)o[nH]2)cc1	8.698970004336019	O=C(/C=C/c1cc(Cl)ccc1-n1cnnn1)N[C@@H](Cc1ccccc1)C(=O)Nc1ccc(-c2nc(=O)o[nH]2)cc1	0
556.9700000000003	3.0384	3.0	8.0	CHEMBL3754487	O=C(/C=C/c1cc(Cl)ccc1-n1cnnn1)N[C@@H](Cc1ccccc1)C(=O)Nc1ccc(-c2n[nH]c(=O)o2)cc1	8.236572006437063	O=C(/C=C/c1cc(Cl)ccc1-n1cnnn1)N[C@@H](Cc1ccccc1)C(=O)Nc1ccc(-c2n[nH]c(=O)o2)cc1	0
534.9350000000003	3.5324000000000018	3.0	6.0	CHEMBL3752669	O=C(/C=C/c1c(-n2cnnn2)ccc(Cl)c1F)N[C@@H](Cc1ccccc1)C(=O)Nc1ccc(C(=O)O)cc1	8.769551078621726	O=C(/C=C/c1c(-n2cnnn2)ccc(Cl)c1F)N[C@@H](Cc1ccccc1)C(=O)Nc1ccc(C(=O)O)cc1	0
559.0260000000002	4.345800000000002	3.0	6.0	CHEMBL3752830	CCCc1ccc(C[C@H](NC(=O)/C=C/c2cc(Cl)ccc2-n2cnnn2)C(=O)Nc2ccc(C(=O)O)cc2)cc1	8.148741651280925	CCCc1ccc(C[C@H](NC(=O)/C=C/c2cc(Cl)ccc2-n2cnnn2)C(=O)Nc2ccc(C(=O)O)cc2)cc1	0
593.0430000000003	5.0603000000000025	3.0	6.0	CHEMBL3754443	O=C(/C=C/c1cc(Cl)ccc1-n1cnnn1)N[C@@H](Cc1ccc(-c2ccccc2)cc1)C(=O)Nc1ccc(C(=O)O)cc1	7.939302159646388	O=C(/C=C/c1cc(Cl)ccc1-n1cnnn1)N[C@@H](Cc1ccc(-c2ccccc2)cc1)C(=O)Nc1ccc(C(=O)O)cc1	0
658.1190000000001	3.1726	4.0	8.0	CHEMBL3752047	CN1CCN(C(=O)Nc2ccc(C[C@H](NC(=O)/C=C/c3cc(Cl)ccc3-n3cnnn3)C(=O)Nc3ccc(C(=O)O)cc3)cc2)CC1	8.698970004336019	CN1CCN(C(=O)Nc2ccc(C[C@H](NC(=O)/C=C/c3cc(Cl)ccc3-n3cnnn3)C(=O)Nc3ccc(C(=O)O)cc3)cc2)CC1	0
676.109	3.311700000000002	4.0	8.0	CHEMBL3752266	CN1CCN(C(=O)Nc2ccc(C[C@H](NC(=O)/C=C/c3c(-n4cnnn4)ccc(Cl)c3F)C(=O)Nc3ccc(C(=O)O)cc3)cc2)CC1	8.744727494896694	CN1CCN(C(=O)Nc2ccc(C[C@H](NC(=O)/C=C/c3c(-n4cnnn4)ccc(Cl)c3F)C(=O)Nc3ccc(C(=O)O)cc3)cc2)CC1	0
632.0520000000002	4.126900000000002	4.0	7.0	CHEMBL3752610	CC1CC1C(=O)Nc1ccc(C[C@H](NC(=O)/C=C/c2c(-n3cnnn3)ccc(Cl)c2F)C(=O)Nc2ccc(C(=O)O)cc2)cc1	9.443697499232712	CC1CC1C(=O)Nc1ccc(C[C@H](NC(=O)/C=C/c2c(-n3cnnn3)ccc(Cl)c2F)C(=O)Nc2ccc(C(=O)O)cc2)cc1	0
518.9610000000002	2.7139000000000006	3.0	6.0	CHEMBL3753069	O=C(O)c1ccc(C(=O)N[C@@H](Cc2ccccc2)C(=O)NCCc2cc(Cl)ccc2-n2cnnn2)cc1	5.570570735618213	O=C(O)c1ccc(C(=O)N[C@@H](Cc2ccccc2)C(=O)NCCc2cc(Cl)ccc2-n2cnnn2)cc1	0
542.9910000000002	2.1957999999999993	3.0	8.0	CHEMBL3752071	O=C(N[C@@H](Cc1ccccc1)C(=O)NCCc1cc(Cl)ccc1-n1cnnn1)c1ccc(-c2nnn[nH]2)cc1	5.780939667551139	O=C(N[C@@H](Cc1ccccc1)C(=O)NCCc1cc(Cl)ccc1-n1cnnn1)c1ccc(-c2nnn[nH]2)cc1	0
548.0030000000002	3.1940000000000017	3.0	7.0	CHEMBL3752066	COC(=O)Nc1ccc(C(=O)N[C@@H](Cc2ccccc2)C(=O)NCCc2cc(Cl)ccc2-n2cnnn2)cc1	8.468521082957745	COC(=O)Nc1ccc(C(=O)N[C@@H](Cc2ccccc2)C(=O)NCCc2cc(Cl)ccc2-n2cnnn2)cc1	0
557.9980000000002	2.5627999999999993	4.0	7.0	CHEMBL3754781	O=C(N[C@@H](Cc1ccccc1)C(=O)NCCc1cc(Cl)ccc1-n1cnnn1)c1ccc2[nH]c(=O)cc(O)c2c1	8.795880017344075	O=C(N[C@@H](Cc1ccccc1)C(=O)NCCc1cc(Cl)ccc1-n1cnnn1)c1ccc2[nH]c(=O)cc(O)c2c1	0
596.047	4.962700000000003	3.0	7.0	CHEMBL3781742	COC(=O)Nc1ccc(-c2cc([C@H](Cc3ccccc3)NC(=O)/C=C/c3cc(Cl)ccc3-n3cnnn3)[nH]c(=O)c2)cc1	8.619788758288394	COC(=O)Nc1ccc(-c2cc([C@H](Cc3ccccc3)NC(=O)/C=C/c3cc(Cl)ccc3-n3cnnn3)[nH]c(=O)c2)cc1	0
581.036	5.064400000000004	2.0	8.0	CHEMBL3781363	COC(=O)Nc1ccc(-c2cc([C@H](Cc3ccccc3)NC(=O)/C=C/c3cc(Cl)ccc3-n3cnnn3)ncn2)cc1	8.173925197299173	COC(=O)Nc1ccc(-c2cc([C@H](Cc3ccccc3)NC(=O)/C=C/c3cc(Cl)ccc3-n3cnnn3)ncn2)cc1	0
580.048	5.669400000000005	2.0	7.0	CHEMBL3780001	COC(=O)Nc1ccc(-c2cc([C@H](Cc3ccccc3)NC(=O)/C=C/c3cc(Cl)ccc3-n3cnnn3)ccn2)cc1	7.958607314841775	COC(=O)Nc1ccc(-c2cc([C@H](Cc3ccccc3)NC(=O)/C=C/c3cc(Cl)ccc3-n3cnnn3)ccn2)cc1	0
580.048	5.669400000000004	2.0	7.0	CHEMBL3781319	COC(=O)Nc1ccc(-c2ccnc([C@H](Cc3ccccc3)NC(=O)/C=C/c3cc(Cl)ccc3-n3cnnn3)c2)cc1	7.638272163982407	COC(=O)Nc1ccc(-c2ccnc([C@H](Cc3ccccc3)NC(=O)/C=C/c3cc(Cl)ccc3-n3cnnn3)c2)cc1	0
502.6150000000003	4.385300000000002	4.0	5.0	CHEMBL3780342	COC(=O)Nc1ccc(-c2cc([C@H](Cc3ccccc3)NC(=O)[C@H]3CC[C@H](CN)CC3)[nH]c(=O)c2)cc1	8.619788758288394	COC(=O)Nc1ccc(-c2cc([C@H](Cc3ccccc3)NC(=O)[C@H]3CC[C@H](CN)CC3)[nH]c(=O)c2)cc1	0
487.60400000000027	4.487000000000003	3.0	6.0	CHEMBL3781550	COC(=O)Nc1ccc(-c2cc([C@H](Cc3ccccc3)NC(=O)[C@H]3CC[C@H](CN)CC3)ncn2)cc1	8.040958607678906	COC(=O)Nc1ccc(-c2cc([C@H](Cc3ccccc3)NC(=O)[C@H]3CC[C@H](CN)CC3)ncn2)cc1	0
486.61600000000027	5.092000000000003	3.0	5.0	CHEMBL3780777	COC(=O)Nc1ccc(-c2cc([C@H](Cc3ccccc3)NC(=O)[C@H]3CC[C@H](CN)CC3)ccn2)cc1	8.102372908709558	COC(=O)Nc1ccc(-c2cc([C@H](Cc3ccccc3)NC(=O)[C@H]3CC[C@H](CN)CC3)ccn2)cc1	0
486.61600000000027	5.092000000000003	3.0	5.0	CHEMBL3780030	COC(=O)Nc1ccc(-c2cncc([C@H](Cc3ccccc3)NC(=O)[C@H]3CC[C@H](CN)CC3)c2)cc1	8.075720713938118	COC(=O)Nc1ccc(-c2cncc([C@H](Cc3ccccc3)NC(=O)[C@H]3CC[C@H](CN)CC3)c2)cc1	0
485.62800000000027	5.697000000000005	3.0	4.0	CHEMBL3780127	COC(=O)Nc1ccc(-c2cccc([C@H](Cc3ccccc3)NC(=O)[C@H]3CC[C@H](CN)CC3)c2)cc1	7.769551078621726	COC(=O)Nc1ccc(-c2cccc([C@H](Cc3ccccc3)NC(=O)[C@H]3CC[C@H](CN)CC3)c2)cc1	0
486.61600000000027	5.092000000000003	3.0	5.0	CHEMBL3781788	COC(=O)Nc1ccc(-c2ccnc([C@H](Cc3ccccc3)NC(=O)[C@H]3CC[C@H](CN)CC3)c2)cc1	8.200659450546418	COC(=O)Nc1ccc(-c2ccnc([C@H](Cc3ccccc3)NC(=O)[C@H]3CC[C@H](CN)CC3)c2)cc1	0
486.61600000000027	5.092000000000003	3.0	5.0	CHEMBL3781580	COC(=O)Nc1ccc(-c2ccnc(C(Cc3ccccc3)NC(=O)[C@H]3CC[C@H](CN)CC3)c2)cc1	7.920818753952375	COC(=O)Nc1ccc(-c2ccnc(C(Cc3ccccc3)NC(=O)[C@H]3CC[C@H](CN)CC3)c2)cc1	0
429.5680000000002	3.890900000000002	3.0	5.0	CHEMBL3781277	NC[C@H]1CC[C@H](C(=O)NC(Cc2ccccc2)c2cc(-c3ccc(N)nc3)ccn2)CC1	7.619788758288394	NC[C@H]1CC[C@H](C(=O)NC(Cc2ccccc2)c2cc(-c3ccc(N)nc3)ccn2)CC1	0
428.5800000000002	4.495900000000003	3.0	4.0	CHEMBL3781981	NC[C@H]1CC[C@H](C(=O)NC(Cc2ccccc2)c2cc(-c3ccc(N)cc3)ccn2)CC1	7.251811972993799	NC[C@H]1CC[C@H](C(=O)NC(Cc2ccccc2)c2cc(-c3ccc(N)cc3)ccn2)CC1	0
457.57400000000024	4.611900000000004	3.0	4.0	CHEMBL3780389	NC[C@H]1CC[C@H](C(=O)NC(Cc2ccccc2)c2cc(-c3cccc(C(=O)O)c3)ccn2)CC1	6.688246138944246	NC[C@H]1CC[C@H](C(=O)NC(Cc2ccccc2)c2cc(-c3cccc(C(=O)O)c3)ccn2)CC1	0
472.5890000000003	4.194100000000002	4.0	5.0	CHEMBL3781553	NC[C@H]1CC[C@H](C(=O)NC(Cc2ccccc2)c2cc(-c3ccc(N)c(C(=O)O)c3)ccn2)CC1	8.275724130399212	NC[C@H]1CC[C@H](C(=O)NC(Cc2ccccc2)c2cc(-c3ccc(N)c(C(=O)O)c3)ccn2)CC1	0
483.6160000000003	4.093700000000002	3.0	4.0	CHEMBL3781691	Cn1[nH]c2ccc(-c3ccnc(C(Cc4ccccc4)NC(=O)[C@H]4CC[C@H](CN)CC4)c3)cc2c1=O	6.958607314841775	Cn1[nH]c2ccc(-c3ccnc(C(Cc4ccccc4)NC(=O)[C@H]4CC[C@H](CN)CC4)c3)cc2c1=O	0
483.6160000000003	4.798600000000003	3.0	5.0	CHEMBL3780501	COc1n[nH]c2ccc(-c3ccnc(C(Cc4ccccc4)NC(=O)[C@H]4CC[C@H](CN)CC4)c3)cc12	7.060480747381382	COc1n[nH]c2ccc(-c3ccnc(C(Cc4ccccc4)NC(=O)[C@H]4CC[C@H](CN)CC4)c3)cc12	0
469.5890000000002	4.495600000000003	4.0	5.0	CHEMBL3780324	NC[C@H]1CC[C@H](C(=O)N[C@@H](Cc2ccccc2)c2cc(-c3ccc4[nH]nc(O)c4c3)ccn2)CC1	8.431798275933005	NC[C@H]1CC[C@H](C(=O)N[C@@H](Cc2ccccc2)c2cc(-c3ccc4[nH]nc(O)c4c3)ccn2)CC1	0
469.5890000000002	4.495600000000003	4.0	5.0	CHEMBL3780189	NC[C@H]1CC[C@H](C(=O)NC(Cc2ccccc2)c2cc(-c3ccc4[nH]nc(O)c4c3)ccn2)CC1	8.1249387366083	NC[C@H]1CC[C@H](C(=O)NC(Cc2ccccc2)c2cc(-c3ccc4[nH]nc(O)c4c3)ccn2)CC1	0
453.5900000000002	4.790000000000004	3.0	4.0	CHEMBL3780930	NC[C@H]1CC[C@H](C(=O)NC(Cc2ccccc2)c2cc(-c3ccc4[nH]ncc4c3)ccn2)CC1	7.214670164989233	NC[C@H]1CC[C@H](C(=O)NC(Cc2ccccc2)c2cc(-c3ccc4[nH]ncc4c3)ccn2)CC1	0
468.60500000000025	4.372200000000002	4.0	5.0	CHEMBL3780751	NC[C@H]1CC[C@H](C(=O)NC(Cc2ccccc2)c2cc(-c3ccc4[nH]nc(N)c4c3)ccn2)CC1	7.275724130399211	NC[C@H]1CC[C@H](C(=O)NC(Cc2ccccc2)c2cc(-c3ccc4[nH]nc(N)c4c3)ccn2)CC1	0
479.62800000000027	5.044100000000004	3.0	5.0	CHEMBL3781468	NC[C@H]1CC[C@H](C(=O)NC(Cc2ccccc2)c2cc(-c3ccc4c(N)nccc4c3)ccn2)CC1	6.841637507904751	NC[C@H]1CC[C@H](C(=O)NC(Cc2ccccc2)c2cc(-c3ccc4c(N)nccc4c3)ccn2)CC1	0
480.61600000000027	4.4391000000000025	3.0	6.0	CHEMBL3781505	NC[C@H]1CC[C@H](C(=O)NC(Cc2ccccc2)c2cc(-c3ccc4c(N)ncnc4c3)ccn2)CC1	8.0	NC[C@H]1CC[C@H](C(=O)NC(Cc2ccccc2)c2cc(-c3ccc4c(N)ncnc4c3)ccn2)CC1	0
469.5890000000003	4.637100000000003	3.0	6.0	CHEMBL3780922	NC[C@H]1CC[C@H](C(=O)N[C@@H](Cc2ccccc2)c2cc(-c3ccc4c(N)noc4c3)ccn2)CC1	8.42021640338319	NC[C@H]1CC[C@H](C(=O)N[C@@H](Cc2ccccc2)c2cc(-c3ccc4c(N)noc4c3)ccn2)CC1	0
469.5890000000003	4.637100000000003	3.0	6.0	CHEMBL3780285	NC[C@H]1CC[C@H](C(=O)NC(Cc2ccccc2)c2cc(-c3ccc4c(N)noc4c3)ccn2)CC1	8.036212172654444	NC[C@H]1CC[C@H](C(=O)NC(Cc2ccccc2)c2cc(-c3ccc4c(N)noc4c3)ccn2)CC1	0
469.5890000000002	4.495600000000003	4.0	5.0	CHEMBL3781581	NC[C@H]1CC[C@H](C(=O)NC(Cc2ccccc2)c2cc(-c3ccc4c(O)n[nH]c4c3)ccn2)CC1	7.013228265733755	NC[C@H]1CC[C@H](C(=O)NC(Cc2ccccc2)c2cc(-c3ccc4c(O)n[nH]c4c3)ccn2)CC1	0
453.5900000000002	4.790000000000004	3.0	4.0	CHEMBL3781679	NC[C@H]1CC[C@H](C(=O)NC(Cc2ccccc2)c2cc(-c3ccc4cn[nH]c4c3)ccn2)CC1	7.060480747381382	NC[C@H]1CC[C@H](C(=O)NC(Cc2ccccc2)c2cc(-c3ccc4cn[nH]c4c3)ccn2)CC1	0
469.5890000000003	4.637100000000003	3.0	6.0	CHEMBL3781202	NC[C@H]1CC[C@H](C(=O)N[C@H](Cc2ccccc2)c2cc(-c3ccc4c(N)noc4c3)ccn2)CC1	8.495257363728312	NC[C@H]1CC[C@H](C(=O)N[C@H](Cc2ccccc2)c2cc(-c3ccc4c(N)noc4c3)ccn2)CC1	0
467.5290000000002	4.391200000000003	4.0	6.0	CHEMBL3809472	Nc1nccc2cc(NC3C(=O)NCc4cccc(c4)NC(=O)OCCc4ccc3cc4)ccc12	5.2441251443275085	Nc1nccc2cc(NC3C(=O)NCc4cccc(c4)NC(=O)OCCc4ccc3cc4)ccc12	0
481.5560000000002	4.952200000000003	4.0	6.0	CHEMBL3808853	CC1COC(=O)Nc2cccc(c2)CNC(=O)C(Nc2ccc3c(N)nccc3c2)c2ccc1cc2	4.966576244513051	CC1COC(=O)Nc2cccc(c2)CNC(=O)C(Nc2ccc3c(N)nccc3c2)c2ccc1cc2	0
481.5560000000002	4.952200000000003	4.0	6.0	CHEMBL3808399	C[C@H]1COC(=O)Nc2cccc(c2)CNC(=O)C(Nc2ccc3c(N)nccc3c2)c2ccc1cc2	5.040958607678906	C[C@H]1COC(=O)Nc2cccc(c2)CNC(=O)C(Nc2ccc3c(N)nccc3c2)c2ccc1cc2	0
481.5560000000002	4.952200000000003	4.0	6.0	CHEMBL3809352	C[C@@H]1COC(=O)Nc2cccc(c2)CNC(=O)C(Nc2ccc3c(N)nccc3c2)c2ccc1cc2	4.958607314841775	C[C@@H]1COC(=O)Nc2cccc(c2)CNC(=O)C(Nc2ccc3c(N)nccc3c2)c2ccc1cc2	0
495.5830000000002	5.126300000000003	4.0	6.0	CHEMBL3809344	CC1(C)COC(=O)Nc2cccc(c2)CNC(=O)[C@@H](Nc2ccc3c(N)nccc3c2)c2ccc1cc2	4.847711655616943	CC1(C)COC(=O)Nc2cccc(c2)CNC(=O)[C@@H](Nc2ccc3c(N)nccc3c2)c2ccc1cc2	0
509.6100000000001	5.468500000000003	3.0	6.0	CHEMBL3809993	CN1Cc2cccc(c2)NC(=O)OCC(C)(C)c2ccc(cc2)[C@H](Nc2ccc3c(N)nccc3c2)C1=O	4.847711655616943	CN1Cc2cccc(c2)NC(=O)OCC(C)(C)c2ccc(cc2)[C@H](Nc2ccc3c(N)nccc3c2)C1=O	0
495.5830000000002	5.126300000000003	4.0	6.0	CHEMBL3809909	CC1(C)COC(=O)Nc2cccc(c2)CNC(=O)[C@H](Nc2ccc3c(N)nccc3c2)c2ccc1cc2	4.847711655616943	CC1(C)COC(=O)Nc2cccc(c2)CNC(=O)[C@H](Nc2ccc3c(N)nccc3c2)c2ccc1cc2	0
509.6100000000001	5.468500000000003	3.0	6.0	CHEMBL3808801	CN1Cc2cccc(c2)NC(=O)OCC(C)(C)c2ccc(cc2)[C@@H](Nc2ccc3c(N)nccc3c2)C1=O	4.847711655616943	CN1Cc2cccc(c2)NC(=O)OCC(C)(C)c2ccc(cc2)[C@@H](Nc2ccc3c(N)nccc3c2)C1=O	0
631.7300000000001	5.6780200000000045	3.0	8.0	CHEMBL3902498	Cc1cc2ccc1[C@@H](C)COC(=O)Nc1ccc(S(=O)(=O)C3CC3)c(c1)CN(C)C(=O)[C@@H]2Nc1ccc2c(N)ncc(F)c2c1	5.468521082957745	Cc1cc2ccc1[C@@H](C)COC(=O)Nc1ccc(S(=O)(=O)C3CC3)c(c1)CN(C)C(=O)[C@@H]2Nc1ccc2c(N)ncc(F)c2c1	0
613.7400000000001	5.5389200000000045	3.0	8.0	CHEMBL3891120	Cc1cc2ccc1[C@@H](C)COC(=O)Nc1ccc(S(=O)(=O)C3CC3)c(c1)CN(C)C(=O)[C@@H]2Nc1ccc2c(N)nccc2c1	5.638272163982407	Cc1cc2ccc1[C@@H](C)COC(=O)Nc1ccc(S(=O)(=O)C3CC3)c(c1)CN(C)C(=O)[C@@H]2Nc1ccc2c(N)nccc2c1	0
617.6430000000001	5.450020000000004	4.0	8.0	CHEMBL3978562	CCOP(=O)(O)c1ccc2cc1CN(C)C(=O)[C@H](Nc1ccc3c(N)nccc3c1)c1ccc(c(C)c1)[C@@H](C)COC(=O)N2	5.853871964321762	CCOP(=O)(O)c1ccc2cc1CN(C)C(=O)[C@H](Nc1ccc3c(N)nccc3c1)c1ccc(c(C)c1)[C@@H](C)COC(=O)N2	0
645.6970000000001	6.494220000000006	3.0	9.0	CHEMBL3980787	CCOP(=O)(OCC)c1ccc2cc1CN(C)C(=O)[C@H](Nc1ccc3c(N)nccc3c1)c1ccc(c(C)c1)[C@@H](C)COC(=O)N2	5.537602002101044	CCOP(=O)(OCC)c1ccc2cc1CN(C)C(=O)[C@H](Nc1ccc3c(N)nccc3c1)c1ccc(c(C)c1)[C@@H](C)COC(=O)N2	0
589.7	6.003320000000005	3.0	7.0	CHEMBL3951940	Cc1cc2ccc1[C@@H](C)COC(=O)Nc1ccc(-c3ccnn3C)c(c1)CN(C)C(=O)[C@@H]2Nc1ccc2c(N)nccc2c1	5.508638306165727	Cc1cc2ccc1[C@@H](C)COC(=O)Nc1ccc(-c3ccnn3C)c(c1)CN(C)C(=O)[C@@H]2Nc1ccc2c(N)nccc2c1	0
608.7430000000002	6.084820000000005	3.0	7.0	CHEMBL3917434	CCN(CC)C(=O)c1ccc2cc1CN(C)C(=O)[C@H](Nc1ccc3c(N)nccc3c1)c1ccc(c(C)c1)[C@@H](C)COC(=O)N2	5.214670164989233	CCN(CC)C(=O)c1ccc2cc1CN(C)C(=O)[C@H](Nc1ccc3c(N)nccc3c1)c1ccc(c(C)c1)[C@@H](C)COC(=O)N2	0
580.6890000000001	5.304620000000004	3.0	7.0	CHEMBL3930523	Cc1cc2ccc1[C@@H](C)COC(=O)Nc1ccc(C(=O)N(C)C)c(c1)CN(C)C(=O)[C@@H]2Nc1ccc2c(N)nccc2c1	5.0	Cc1cc2ccc1[C@@H](C)COC(=O)Nc1ccc(C(=O)N(C)C)c(c1)CN(C)C(=O)[C@@H]2Nc1ccc2c(N)nccc2c1	0
552.6350000000002	4.701720000000003	4.0	7.0	CHEMBL3926417	Cc1cc2ccc1[C@@H](C)COC(=O)Nc1ccc(C(N)=O)c(c1)CN(C)C(=O)[C@@H]2Nc1ccc2c(N)nccc2c1	5.187086643357144	Cc1cc2ccc1[C@@H](C)COC(=O)Nc1ccc(C(N)=O)c(c1)CN(C)C(=O)[C@@H]2Nc1ccc2c(N)nccc2c1	0
567.6460000000003	5.389420000000004	3.0	8.0	CHEMBL3942944	COC(=O)c1ccc2cc1CN(C)C(=O)[C@H](Nc1ccc3c(N)nccc3c1)c1ccc(c(C)c1)[C@@H](C)COC(=O)N2	5.1487416512809245	COC(=O)c1ccc2cc1CN(C)C(=O)[C@H](Nc1ccc3c(N)nccc3c1)c1ccc(c(C)c1)[C@@H](C)COC(=O)N2	0
593.606	6.501420000000006	3.0	7.0	CHEMBL3935309	Cc1cc2ccc1[C@@H](C)COC(=O)Nc1ccc(OC(F)(F)F)c(c1)CN(C)C(=O)[C@@H]2Nc1ccc2c(N)nccc2c1	5.055517327849831	Cc1cc2ccc1[C@@H](C)COC(=O)Nc1ccc(OC(F)(F)F)c(c1)CN(C)C(=O)[C@@H]2Nc1ccc2c(N)nccc2c1	0
509.61000000000024	5.602820000000004	3.0	6.0	CHEMBL3907376	Cc1cc2ccc1[C@@H](C)COC(=O)Nc1cccc(c1)CN(C)C(=O)[C@@H]2Nc1ccc2c(N)nccc2c1	5.0	Cc1cc2ccc1[C@@H](C)COC(=O)Nc1cccc(c1)CN(C)C(=O)[C@@H]2Nc1ccc2c(N)nccc2c1	0
542.9790000000003	3.3861000000000008	5.0	5.0	CHEMBL3948388	O=C(N[C@@H](Cc1ccccc1)C(=O)NCc1cc2cc(Cl)ccc2[nH]c1=O)c1ccc2[nH]c(=O)cc(O)c2c1	9.30102999566398	O=C(N[C@@H](Cc1ccccc1)C(=O)NCc1cc2cc(Cl)ccc2[nH]c1=O)c1ccc2[nH]c(=O)cc(O)c2c1	0
179.60600000000002	2.1814999999999998	1.0	1.0	CHEMBL3929492	O=c1ccc2cc(Cl)ccc2[nH]1	4.154901959985743	O=c1ccc2cc(Cl)ccc2[nH]1	0
662.7650000000002	5.4226000000000045	3.0	9.0	CHEMBL3949343	COC(=O)Nc1ccc(S(=O)(=O)C(C)C)c([C@H]2CCCN2C(=O)[C@H](Nc2ccc3cc[nH]c(=O)c3c2)c2ccc(OC)c(OC)c2)c1	6.0	COC(=O)Nc1ccc(S(=O)(=O)C(C)C)c([C@H]2CCCN2C(=O)[C@H](Nc2ccc3cc[nH]c(=O)c3c2)c2ccc(OC)c(OC)c2)c1	0
668.7440000000001	4.963600000000004	3.0	9.0	CHEMBL3962367	COC(=O)Nc1ccc(S(=O)(=O)C(C)C)c([C@H]2CCCN2C(=O)[C@H](Nc2cc3c(cc2F)CNC3=O)c2ccc(OC)c(OC)c2)c1	6.0	COC(=O)Nc1ccc(S(=O)(=O)C(C)C)c([C@H]2CCCN2C(=O)[C@H](Nc2cc3c(cc2F)CNC3=O)c2ccc(OC)c(OC)c2)c1	0
576.017	4.267300000000001	4.0	8.0	CHEMBL3676167	COC(=O)Nc1ccc2c(c1)NC(=O)CCCC[C@H](NC(=O)/C=C/c1cc(Cl)ccc1-n1cnnn1)c1nc-2c[nH]1	8.301029995663981	COC(=O)Nc1ccc2c(c1)NC(=O)CCCC[C@H](NC(=O)/C=C/c1cc(Cl)ccc1-n1cnnn1)c1nc-2c[nH]1	0
815.3030000000001	5.880900000000007	1.0	10.0	CHEMBL3920798	CC(C)(C)OC(=O)c1ccc(NC(=O)C2c3cccc(C(=O)N4CCN(C(=O)OC(C)(C)C)CC4)c3CCN2C(=O)/C=C/c2c(-n3cnnn3)ccc(Cl)c2F)cc1	6.770574152079305	CC(C)(C)OC(=O)c1ccc(NC(=O)C2c3cccc(C(=O)N4CCN(C(=O)OC(C)(C)C)CC4)c3CCN2C(=O)/C=C/c2c(-n3cnnn3)ccc(Cl)c2F)cc1	0
638.7990000000002	0.8065700000000042	6.0	9.0	CHEMBL3660192	N=C(N)c1ccc(CNC(=O)[C@H](CCC2CCNCC2)NC(=O)[C@@H](CCCn2cnnn2)NS(=O)(=O)Cc2ccccc2)cc1	5.853871964321762	N=C(N)c1ccc(CNC(=O)[C@H](CCC2CCNCC2)NC(=O)[C@@H](CCCn2cnnn2)NS(=O)(=O)Cc2ccccc2)cc1	0
647.8460000000002	2.757570000000003	6.0	7.0	CHEMBL3660191	N=C(N)c1ccc(CNC(=O)[C@H](CCC2CCNCC2)NC(=O)[C@@H](CCCc2ccncc2)NS(=O)(=O)Cc2ccccc2)cc1	6.301029995663981	N=C(N)c1ccc(CNC(=O)[C@H](CCC2CCNCC2)NC(=O)[C@@H](CCCc2ccncc2)NS(=O)(=O)Cc2ccccc2)cc1	0
704.894	3.1491700000000025	6.0	8.0	CHEMBL3660190	COC(=O)c1cccc(CS(=O)(=O)N[C@H](CCCc2ccccc2)C(=O)N[C@@H](CCC2CCNCC2)C(=O)NCc2ccc(C(=N)N)cc2)c1	6.301029995663981	COC(=O)c1cccc(CS(=O)(=O)N[C@H](CCCc2ccccc2)C(=O)N[C@@H](CCC2CCNCC2)C(=O)NCc2ccc(C(=N)N)cc2)c1	0
690.8670000000002	3.0607700000000033	7.0	7.0	CHEMBL3660171	N=C(N)c1ccc(CNC(=O)[C@H](CCC2CCNCC2)NC(=O)[C@@H](CCCc2ccccc2)NS(=O)(=O)Cc2cccc(C(=O)O)c2)cc1	7.154901959985743	N=C(N)c1ccc(CNC(=O)[C@H](CCC2CCNCC2)NC(=O)[C@@H](CCCc2ccccc2)NS(=O)(=O)Cc2cccc(C(=O)O)c2)cc1	0
681.904	2.378370000000004	6.0	7.0	CHEMBL3660172	CC(=O)N1CCC(CC[C@@H](NS(=O)(=O)Cc2ccccc2)C(=O)N[C@@H](CCC2CCNCC2)C(=O)NCc2ccc(C(=N)N)cc2)CC1	5.853871964321762	CC(=O)N1CCC(CC[C@@H](NS(=O)(=O)Cc2ccccc2)C(=O)N[C@@H](CCC2CCNCC2)C(=O)NCc2ccc(C(=N)N)cc2)CC1	0
653.8940000000003	2.5095700000000045	7.0	7.0	CHEMBL3660173	N=C(N)c1ccc(CNC(=O)[C@H](CCC2CCNCC2)NC(=O)[C@@H](CCCC2CCNCC2)NS(=O)(=O)Cc2ccccc2)cc1	6.096910013008056	N=C(N)c1ccc(CNC(=O)[C@H](CCC2CCNCC2)NC(=O)[C@@H](CCCC2CCNCC2)NS(=O)(=O)Cc2ccccc2)cc1	0
707.9420000000005	2.768470000000005	6.0	7.0	CHEMBL3660174	N=C(N)c1ccc(CNC(=O)[C@H](CCC2CCNCC2)NC(=O)[C@@H](CCC2CCN(C(=O)C3CC3)CC2)NS(=O)(=O)Cc2ccccc2)cc1	6.187086643357144	N=C(N)c1ccc(CNC(=O)[C@H](CCC2CCNCC2)NC(=O)[C@@H](CCC2CCN(C(=O)C3CC3)CC2)NS(=O)(=O)Cc2ccccc2)cc1	0
695.9309999999999	2.768470000000004	6.0	7.0	CHEMBL3660175	CCC(=O)N1CCC(CC[C@@H](NS(=O)(=O)Cc2ccccc2)C(=O)N[C@@H](CCC2CCNCC2)C(=O)NCc2ccc(C(=N)N)cc2)CC1	6.142667503568731	CCC(=O)N1CCC(CC[C@@H](NS(=O)(=O)Cc2ccccc2)C(=O)N[C@@H](CCC2CCNCC2)C(=O)NCc2ccc(C(=N)N)cc2)CC1	0
695.9309999999999	2.768470000000004	6.0	7.0	CHEMBL3660176	CC(=O)N1CCC(CCC[C@@H](NS(=O)(=O)Cc2ccccc2)C(=O)N[C@@H](CCC2CCNCC2)C(=O)NCc2ccc(C(=N)N)cc2)CC1	6.060480747381382	CC(=O)N1CCC(CCC[C@@H](NS(=O)(=O)Cc2ccccc2)C(=O)N[C@@H](CCC2CCNCC2)C(=O)NCc2ccc(C(=N)N)cc2)CC1	0
639.8670000000003	2.119470000000004	7.0	7.0	CHEMBL3660177	N=C(N)c1ccc(CNC(=O)[C@H](CCC2CCNCC2)NC(=O)[C@@H](CCC2CCNCC2)NS(=O)(=O)Cc2ccccc2)cc1	5.853871964321762	N=C(N)c1ccc(CNC(=O)[C@H](CCC2CCNCC2)NC(=O)[C@@H](CCC2CCNCC2)NS(=O)(=O)Cc2ccccc2)cc1	0
711.93	2.0048700000000066	6.0	8.0	CHEMBL3660178	COCC(=O)N1CCC(CC[C@@H](NS(=O)(=O)Cc2ccccc2)C(=O)N[C@@H](CCC2CCNCC2)C(=O)NCc2ccc(C(=N)N)cc2)CC1	5.853871964321762	COCC(=O)N1CCC(CC[C@@H](NS(=O)(=O)Cc2ccccc2)C(=O)N[C@@H](CCC2CCNCC2)C(=O)NCc2ccc(C(=N)N)cc2)CC1	0
633.8190000000002	2.3674700000000035	6.0	7.0	CHEMBL3660179	N=C(N)c1ccc(CNC(=O)[C@H](CCC2CCNCC2)NC(=O)[C@@H](CCc2ccncc2)NS(=O)(=O)Cc2ccccc2)cc1	6.301029995663981	N=C(N)c1ccc(CNC(=O)[C@H](CCC2CCNCC2)NC(=O)[C@@H](CCc2ccncc2)NS(=O)(=O)Cc2ccccc2)cc1	0
710.946	2.513470000000006	6.0	7.0	CHEMBL3660180	CN(C)C(=O)N1CCC(CC[C@@H](NS(=O)(=O)Cc2ccccc2)C(=O)N[C@@H](CCC2CCNCC2)C(=O)NCc2ccc(C(=N)N)cc2)CC1	5.823908740944319	CN(C)C(=O)N1CCC(CC[C@@H](NS(=O)(=O)Cc2ccccc2)C(=O)N[C@@H](CCC2CCNCC2)C(=O)NCc2ccc(C(=N)N)cc2)CC1	0
696.919	2.171270000000005	7.0	7.0	CHEMBL3660181	CNC(=O)N1CCC(CC[C@@H](NS(=O)(=O)Cc2ccccc2)C(=O)N[C@@H](CCC2CCNCC2)C(=O)NCc2ccc(C(=N)N)cc2)CC1	5.886056647693163	CNC(=O)N1CCC(CC[C@@H](NS(=O)(=O)Cc2ccccc2)C(=O)N[C@@H](CCC2CCNCC2)C(=O)NCc2ccc(C(=N)N)cc2)CC1	0
709.958	3.1585700000000054	6.0	7.0	CHEMBL3660182	CCCC(=O)N1CCC(CC[C@@H](NS(=O)(=O)Cc2ccccc2)C(=O)N[C@@H](CCC2CCNCC2)C(=O)NCc2ccc(C(=N)N)cc2)CC1	6.060480747381382	CCCC(=O)N1CCC(CC[C@@H](NS(=O)(=O)Cc2ccccc2)C(=O)N[C@@H](CCC2CCNCC2)C(=O)NCc2ccc(C(=N)N)cc2)CC1	0
697.9029999999999	2.598270000000004	6.0	8.0	CHEMBL3660183	COC(=O)N1CCC(CC[C@@H](NS(=O)(=O)Cc2ccccc2)C(=O)N[C@@H](CCC2CCNCC2)C(=O)NCc2ccc(C(=N)N)cc2)CC1	6.142667503568731	COC(=O)N1CCC(CC[C@@H](NS(=O)(=O)Cc2ccccc2)C(=O)N[C@@H](CCC2CCNCC2)C(=O)NCc2ccc(C(=N)N)cc2)CC1	0
663.8450000000003	1.9959700000000042	6.0	7.0	CHEMBL3660184	N=C(N)c1ccc(CNC(=O)[C@H](CCC2CCNCC2)NC(=O)[C@@H](CCCc2cc[n+]([O-])cc2)NS(=O)(=O)Cc2ccccc2)cc1	5.853871964321762	N=C(N)c1ccc(CNC(=O)[C@H](CCC2CCNCC2)NC(=O)[C@@H](CCCc2cc()cc2)NS(=O)(=O)Cc2ccccc2)cc1	2
709.958	3.0144700000000046	6.0	7.0	CHEMBL3660185	CC(C)C(=O)N1CCC(CC[C@@H](NS(=O)(=O)Cc2ccccc2)C(=O)N[C@@H](CCC2CCNCC2)C(=O)NCc2ccc(C(=N)N)cc2)CC1	6.036212172654444	CC(C)C(=O)N1CCC(CC[C@@H](NS(=O)(=O)Cc2ccccc2)C(=O)N[C@@H](CCC2CCNCC2)C(=O)NCc2ccc(C(=N)N)cc2)CC1	0
646.8580000000002	3.3625700000000034	6.0	6.0	CHEMBL3660186	N=C(N)c1ccc(CNC(=O)[C@H](CCC2CCNCC2)NC(=O)[C@@H](CCCc2ccccc2)NS(=O)(=O)Cc2ccccc2)cc1	6.8696662315049934	N=C(N)c1ccc(CNC(=O)[C@H](CCC2CCNCC2)NC(=O)[C@@H](CCCc2ccccc2)NS(=O)(=O)Cc2ccccc2)cc1	0
604.7770000000003	2.7123700000000026	6.0	6.0	CHEMBL3660187	N=C(N)c1ccc(CNC(=O)[C@H](CCC2CCNCC2)NC(=O)[C@H](NS(=O)(=O)Cc2ccccc2)c2ccccc2)cc1	6.0	N=C(N)c1ccc(CNC(=O)[C@H](CCC2CCNCC2)NC(=O)[C@H](NS(=O)(=O)Cc2ccccc2)c2ccccc2)cc1	0
649.8180000000002	1.6058700000000046	6.0	7.0	CHEMBL3660188	N=C(N)c1ccc(CNC(=O)[C@H](CCC2CCNCC2)NC(=O)[C@@H](CCc2cc[n+]([O-])cc2)NS(=O)(=O)Cc2ccccc2)cc1	5.6020599913279625	N=C(N)c1ccc(CNC(=O)[C@H](CCC2CCNCC2)NC(=O)[C@@H](CCc2cc()cc2)NS(=O)(=O)Cc2ccccc2)cc1	2
711.93	2.988370000000004	6.0	8.0	CHEMBL3660189	COC(=O)N1CCC(CCC[C@@H](NS(=O)(=O)Cc2ccccc2)C(=O)N[C@@H](CCC2CCNCC2)C(=O)NCc2ccc(C(=N)N)cc2)CC1	6.221848749616356	COC(=O)N1CCC(CCC[C@@H](NS(=O)(=O)Cc2ccccc2)C(=O)N[C@@H](CCC2CCNCC2)C(=O)NCc2ccc(C(=N)N)cc2)CC1	0
487.9950000000004	5.083100000000004	2.0	5.0	CHEMBL3676156	O=C(/C=C/c1cc(Cl)ccc1-n1cnnn1)N[C@H]1CCCCCCc2ccccc2-c2c[nH]c1n2	5.525346746637937	O=C(/C=C/c1cc(Cl)ccc1-n1cnnn1)N[C@H]1CCCCCCc2ccccc2-c2c[nH]c1n2	0
617.0699999999999	3.4189000000000007	4.0	9.0	CHEMBL3676157	COC(=O)Nc1ccc2c(c1)NC[C@@H]1CCN(C1)C(=O)C[C@H](NC(=O)/C=C/c1cc(Cl)ccc1-n1cnnn1)c1nc-2c[nH]1	5.621238824683627	COC(=O)Nc1ccc2c(c1)NC[C@@H]1CCN(C1)C(=O)C[C@H](NC(=O)/C=C/c1cc(Cl)ccc1-n1cnnn1)c1nc-2c[nH]1	0
657.5619999999998	6.529700000000005	3.0	7.0	CHEMBL3676158	COC(=O)Nc1ccc2c(c1)CCCCc1cccc(c1)C[C@H](NC(=O)/C=C/c1cc(Cl)ccc1-n1cnnn1)c1nc-2c(Cl)[nH]1	8.088309841246138	COC(=O)Nc1ccc2c(c1)CCCCc1cccc(c1)C[C@H](NC(=O)/C=C/c1cc(Cl)ccc1-n1cnnn1)c1nc-2c(Cl)[nH]1	0
658.5059999999999	4.894300000000003	4.0	8.0	CHEMBL3676159	COC(=O)Nc1ccc2c(c1)CNC(=O)c1ccc(cc1)C[C@H](NC(=O)/C=C/c1cc(Cl)ccc1-n1cnnn1)c1nc-2c(Cl)[nH]1	5.090604454032895	COC(=O)Nc1ccc2c(c1)CNC(=O)c1ccc(cc1)C[C@H](NC(=O)/C=C/c1cc(Cl)ccc1-n1cnnn1)c1nc-2c(Cl)[nH]1	0
623.1169999999998	5.876300000000005	3.0	7.0	CHEMBL3676160	COC(=O)Nc1ccc2c(c1)CCCCc1ccc(cc1)C[C@H](NC(=O)/C=C/c1cc(Cl)ccc1-n1cnnn1)c1nc-2c[nH]1	7.1487416512809245	COC(=O)Nc1ccc2c(c1)CCCCc1ccc(cc1)C[C@H](NC(=O)/C=C/c1cc(Cl)ccc1-n1cnnn1)c1nc-2c[nH]1	0
631.064	5.643200000000004	4.0	7.0	CHEMBL3676161	COC(=O)Nc1ccc2c(c1)NC(=O)CCc1nc(ccc1F)CC(NC(=O)/C=C/c1cc(Cl)ccc1C(C)=O)c1nc-2c[nH]1	8.301029995663981	COC(=O)Nc1ccc2c(c1)NC(=O)CCc1nc(ccc1F)CC(NC(=O)/C=C/c1cc(Cl)ccc1C(C)=O)c1nc-2c[nH]1	0
578.551	4.974220000000003	4.0	6.0	CHEMBL3676162	COC(=O)Nc1ccc2c(c1)NC(=O)CCc1nc(ccc1F)CC(NC(=O)c1c(F)cc(C)cc1F)c1nc-2c[nH]1	6.838631997765025	COC(=O)Nc1ccc2c(c1)NC(=O)CCc1nc(ccc1F)CC(NC(=O)c1c(F)cc(C)cc1F)c1nc-2c[nH]1	0
548.6190000000003	4.900100000000004	4.0	6.0	CHEMBL3676163	COC(=O)Nc1ccc2c(c1)NC(=O)CCc1nc(ccc1F)CC(NC(=O)[C@H]1CC[C@H](C)CC1)c1nc-2c[nH]1	5.8830603534492445	COC(=O)Nc1ccc2c(c1)NC(=O)CCc1nc(ccc1F)CC(NC(=O)[C@H]1CC[C@H](C)CC1)c1nc-2c[nH]1	0
597.0910000000001	5.943600000000005	4.0	6.0	CHEMBL3948282	CCC1CCC(C(=O)NC2Cc3ccc(F)c(n3)CCC(=O)Nc3cc(NC(=O)OC)ccc3-c3nc2[nH]c3Cl)CC1	7.107905397309519	CCC1CCC(C(=O)NC2Cc3ccc(F)c(n3)CCC(=O)Nc3cc(NC(=O)OC)ccc3-c3nc2[nH]c3Cl)CC1	0
647.5019999999998	4.933100000000003	4.0	8.0	CHEMBL3676166	CNc1ccc2c(c1)NC(=O)CCc1nc(ccc1F)CC(NC(=O)/C=C/c1cc(Cl)ccc1-n1cnnn1)c1nc-2c(Cl)[nH]1	5.129128104932257	CNc1ccc2c(c1)NC(=O)CCc1nc(ccc1F)CC(NC(=O)/C=C/c1cc(Cl)ccc1-n1cnnn1)c1nc-2c(Cl)[nH]1	0
671.0929999999997	4.426700000000002	3.0	9.0	CHEMBL3676164	COC(=O)Nc1ccc2c(c1)NC(=O)CCc1nc(ccc1F)CC(NC(=O)/C=C/c1cc(Cl)ccc1-n1cnnn1)c1nc-2cn1C	6.987162775294828	COC(=O)Nc1ccc2c(c1)NC(=O)CCc1nc(ccc1F)CC(NC(=O)/C=C/c1cc(Cl)ccc1-n1cnnn1)c1nc-2cn1C	0
538.0040000000002	6.045600000000005	3.0	6.0	CHEMBL3647393	COC(=O)Nc1ccc2c(c1)NC(=O)CCCC[C@H](N1CCC(c3cccc(Cl)c3)OC1=O)c1nc-2c[nH]1	5.469032318428085	COC(=O)Nc1ccc2c(c1)NC(=O)CCCC[C@H](N1CCC(c3cccc(Cl)c3)OC1=O)c1nc-2c[nH]1	0
582.0570000000001	6.060600000000005	3.0	8.0	CHEMBL3647394	COC(=O)Nc1ccc2c(c1)N[C@@H](C(=O)OC)CCCC[C@H](N1CCC(c3cccc(Cl)c3)OC1=O)c1nc-2c[nH]1	7.912218582190458	COC(=O)Nc1ccc2c(c1)N[C@@H](C(=O)OC)CCCC[C@H](N1CCC(c3cccc(Cl)c3)OC1=O)c1nc-2c[nH]1	0
673.0730000000001	6.533680000000005	3.0	10.0	CHEMBL3647395	COC(=O)Nc1ccc2c(c1)N[C@@H](C(=O)OC)CCCC[C@H](N1CCC(c3cc(Cl)ccc3OC(F)F)OC1=O)c1nc-2c(C#N)[nH]1	7.379135524734878	COC(=O)Nc1ccc2c(c1)N[C@@H](C(=O)OC)CCCC[C@H](N1CCC(c3cc(Cl)ccc3OC(F)F)OC1=O)c1nc-2c(C#N)[nH]1	0
548.0430000000003	6.034300000000005	3.0	5.0	CHEMBL3647396	COC(=O)Nc1ccc2c(c1)NC(=O)CC/C=C/C[C@H](N1CCC(c3cccc(Cl)c3)CC1=O)c1nc-2c[nH]1	8.301029995663981	COC(=O)Nc1ccc2c(c1)NC(=O)CC/C=C/C[C@H](N1CCC(c3cccc(Cl)c3)CC1=O)c1nc-2c[nH]1	0
600.022	6.636700000000006	2.0	7.0	CHEMBL3647397	COC(=O)Nc1ccc2c(c1)NC(=O)C(C)CCC[C@H](N1CC[C@H](c3c(F)ccc(Cl)c3F)OC1=O)c1cc-2cnn1	8.301029995663981	COC(=O)Nc1ccc2c(c1)NC(=O)C(C)CCC[C@H](N1CC[C@H](c3c(F)ccc(Cl)c3F)OC1=O)c1cc-2cnn1	0
603.4820000000001	6.657100000000004	4.0	5.0	CHEMBL3647398	COC(=O)Nc1ccc2c(c1)NC(=O)[C@H](C)CCC[C@H](N1CCC(c3c(Cl)ccc(Cl)c3F)NC1=O)c1nc-2c[nH]1	8.165579296318468	COC(=O)Nc1ccc2c(c1)NC(=O)[C@H](C)CCC[C@H](N1CCC(c3c(Cl)ccc(Cl)c3F)NC1=O)c1nc-2c[nH]1	0
580.0600000000002	5.867800000000005	2.0	6.0	CHEMBL3647399	COC(=O)Nc1ccc2c(c1)NC(=O)[C@H](C)CCC[C@H](N1CCN(c3cccc(Cl)c3F)CC1=O)c1cc-2ccn1	8.127261172527332	COC(=O)Nc1ccc2c(c1)NC(=O)[C@H](C)CCC[C@H](N1CCN(c3cccc(Cl)c3F)CC1=O)c1cc-2ccn1	0
569.9920000000002	6.761600000000006	2.0	5.0	CHEMBL3647400	C[C@@H]1CCC[C@H](N2CC[C@H](c3c(F)ccc(Cl)c3F)OC2=O)c2cc(ccn2)-c2cc(C(=O)O)ccc2NC1=O	8.301029995663981	C[C@@H]1CCC[C@H](N2CC[C@H](c3c(F)ccc(Cl)c3F)OC2=O)c2cc(ccn2)-c2cc(C(=O)O)ccc2NC1=O	0
634.4670000000001	7.317400000000005	3.0	6.0	CHEMBL3647401	COC(=O)Nc1ccc2c(c1)NC(=O)CC/C=C/C[C@H](N1CCC(C)(c3c(F)ccc(Cl)c3F)OC1=O)c1nc-2c(Cl)[nH]1	5.608888386297197	COC(=O)Nc1ccc2c(c1)NC(=O)CC/C=C/C[C@H](N1CCC(C)(c3c(F)ccc(Cl)c3F)OC1=O)c1nc-2c(Cl)[nH]1	0
662.04	6.413200000000005	2.0	6.0	CHEMBL3647402	COC(=O)Nc1ccc2c(c1)NC(=O)[C@H](C)CCCC(N1CC(=O)N(c3c(C(F)(F)F)ccc(Cl)c3F)CC1=O)c1cc-2ccn1	8.301029995663981	COC(=O)Nc1ccc2c(c1)NC(=O)[C@H](C)CCCC(N1CC(=O)N(c3c(C(F)(F)F)ccc(Cl)c3F)CC1=O)c1cc-2ccn1	0
550.0190000000002	5.179700000000004	4.0	6.0	CHEMBL3647403	COC(=O)Nc1ccc2c(c1)NC(=O)CC/C=C/C[C@H](N1CCC(c3cc(Cl)ccn3)NC1=O)c1nc-2c[nH]1	7.612254340391137	COC(=O)Nc1ccc2c(c1)NC(=O)CC/C=C/C[C@H](N1CCC(c3cc(Cl)ccn3)NC1=O)c1nc-2c[nH]1	0
585.0110000000001	6.062900000000004	4.0	5.0	CHEMBL3647404	COC(=O)Nc1ccc2c(c1)NC(=O)CC/C=C/C[C@H](N1CC[C@H](c3c(F)ccc(Cl)c3F)NC1=O)c1nc-2c[nH]1	8.301029995663981	COC(=O)Nc1ccc2c(c1)NC(=O)CC/C=C/C[C@H](N1CC[C@H](c3c(F)ccc(Cl)c3F)NC1=O)c1nc-2c[nH]1	0
570.0250000000001	5.398700000000004	4.0	6.0	CHEMBL3647405	COC(=O)Nc1ccc2c(c1)NC(=O)[C@H](C)CCC[C@H](N1CCC(c3nccc(Cl)c3F)NC1=O)c1nc-2c[nH]1	8.301029995663981	COC(=O)Nc1ccc2c(c1)NC(=O)[C@H](C)CCC[C@H](N1CCC(c3nccc(Cl)c3F)NC1=O)c1nc-2c[nH]1	0
587.027	6.142800000000005	4.0	5.0	CHEMBL3647406	COC(=O)Nc1ccc2c(c1)NC(=O)[C@H](C)CCC[C@H](N1CC[C@@H](c3c(F)ccc(Cl)c3F)NC1=O)c1nc-2c[nH]1	8.301029995663981	COC(=O)Nc1ccc2c(c1)NC(=O)[C@H](C)CCC[C@H](N1CC[C@@H](c3c(F)ccc(Cl)c3F)NC1=O)c1nc-2c[nH]1	0
584.052	5.740900000000004	3.0	6.0	CHEMBL3647407	COC(=O)Nc1ccc2c(c1)NC(=O)[C@H](C)CCC[C@H](N1CC[C@@H](c3nccc(Cl)c3F)N(C)C1=O)c1nc-2c[nH]1	6.4817493486915	COC(=O)Nc1ccc2c(c1)NC(=O)[C@H](C)CCC[C@H](N1CC[C@@H](c3nccc(Cl)c3F)N(C)C1=O)c1nc-2c[nH]1	0
584.052	5.740900000000004	3.0	6.0	CHEMBL3647408	COC(=O)Nc1ccc2c(c1)NC(=O)[C@H](C)CCC[C@H](N1CC[C@H](c3nccc(Cl)c3F)N(C)C1=O)c1nc-2c[nH]1	7.540758335121918	COC(=O)Nc1ccc2c(c1)NC(=O)[C@H](C)CCC[C@H](N1CC[C@H](c3nccc(Cl)c3F)N(C)C1=O)c1nc-2c[nH]1	0
616.0210000000001	6.813100000000005	3.0	7.0	CHEMBL3647409	COC(=O)Nc1ccc2c(c1)NC(=O)CC/C=C/C[C@H](N1CC[C@H](c3cc(Cl)ccc3OC(F)F)OC1=O)c1nc-2c[nH]1	8.127261172527332	COC(=O)Nc1ccc2c(c1)NC(=O)CC/C=C/C[C@H](N1CC[C@H](c3cc(Cl)ccc3OC(F)F)OC1=O)c1nc-2c[nH]1	0
607.067	5.932280000000005	3.0	9.0	CHEMBL3647410	COC(=O)Nc1ccc2c(c1)N[C@@H](C(=O)OC)CCCC[C@H](N1CCC(c3cccc(Cl)c3)OC1=O)c1nc-2c(C#N)[nH]1	7.874518734299406	COC(=O)Nc1ccc2c(c1)N[C@@H](C(=O)OC)CCCC[C@H](N1CCC(c3cccc(Cl)c3)OC1=O)c1nc-2c(C#N)[nH]1	0
599.0340000000001	7.241700000000006	2.0	6.0	CHEMBL3647411	COC(=O)Nc1ccc2c(c1)NC(=O)[C@H](C)CCC[C@H](N1CC[C@@H](c3c(F)ccc(Cl)c3F)OC1=O)c1cc-2ccn1	8.301029995663981	COC(=O)Nc1ccc2c(c1)NC(=O)[C@H](C)CCC[C@H](N1CC[C@@H](c3c(F)ccc(Cl)c3F)OC1=O)c1cc-2ccn1	0
599.0340000000001	7.241700000000006	2.0	6.0	CHEMBL3647412	COC(=O)Nc1ccc2c(c1)NC(=O)[C@@H](C)CCC[C@H](N1CC[C@@H](c3c(F)ccc(Cl)c3F)OC1=O)c1ccnc-2c1	8.017728766960431	COC(=O)Nc1ccc2c(c1)NC(=O)[C@@H](C)CCC[C@H](N1CC[C@@H](c3c(F)ccc(Cl)c3F)OC1=O)c1ccnc-2c1	0
536.0320000000003	5.868200000000005	3.0	5.0	CHEMBL3647414	COC(=O)Nc1ccc2c(c1)NC(=O)CCCC[C@H](N1CCC(c3cccc(Cl)c3)CC1=O)c1nc-2c[nH]1	8.023191662661933	COC(=O)Nc1ccc2c(c1)NC(=O)CCCC[C@H](N1CCC(c3cccc(Cl)c3)CC1=O)c1nc-2c[nH]1	0
561.0820000000002	6.7861000000000065	2.0	5.0	CHEMBL3647415	COC(=O)Nc1ccc2c(c1)NC(=O)[C@H](C)CCC[C@H](N1CCC(c3cccc(Cl)c3)CC1=O)c1cc-2ccn1	8.301029995663981	COC(=O)Nc1ccc2c(c1)NC(=O)[C@H](C)CCC[C@H](N1CCC(c3cccc(Cl)c3)CC1=O)c1cc-2ccn1	0
563.0580000000002	5.365400000000004	3.0	6.0	CHEMBL3647416	COC(=O)Nc1ccc2c(c1)NC(=O)CC/C=C/C[C@H](N1CCN(c3cccc(Cl)c3)C(C)C1=O)c1nc-2c[nH]1	6.007093181776687	COC(=O)Nc1ccc2c(c1)NC(=O)CC/C=C/C[C@H](N1CCN(c3cccc(Cl)c3)C(C)C1=O)c1nc-2c[nH]1	0
392.54700000000014	4.281700000000003	3.0	3.0	CHEMBL3699159	NC[C@H]1CC[C@H](C(=O)N[C@H]2C/C=C/CCCc3ccccc3-c3c[nH]c2n3)CC1	5.209433374853924	NC[C@H]1CC[C@H](C(=O)N[C@H]2C/C=C/CCCc3ccccc3-c3c[nH]c2n3)CC1	0
559.03	5.037400000000004	3.0	7.0	CHEMBL3699160	COC(=O)Nc1ccc2c(c1)CCC/C=C/C[C@H](NC(=O)/C=C/c1cc(Cl)ccc1-n1cnnn1)c1nc-2c[nH]1	6.196542884351586	COC(=O)Nc1ccc2c(c1)CCC/C=C/C[C@H](NC(=O)/C=C/c1cc(Cl)ccc1-n1cnnn1)c1nc-2c[nH]1	0
561.0459999999999	5.2614000000000045	3.0	7.0	CHEMBL3699161	COC(=O)Nc1ccc2c(c1)CCCCCC[C@H](NC(=O)/C=C/c1cc(Cl)ccc1-n1cnnn1)c1nc-2c[nH]1	7.468521082957745	COC(=O)Nc1ccc2c(c1)CCCCCC[C@H](NC(=O)/C=C/c1cc(Cl)ccc1-n1cnnn1)c1nc-2c[nH]1	0
597.463	5.361000000000005	3.0	8.0	CHEMBL3699162	COC(=O)Nc1ccc2c(c1)OCCCCC[C@H](NC(=O)/C=C/c1cc(Cl)ccc1-n1cnnn1)c1nc-2c(Cl)[nH]1	6.603800652904264	COC(=O)Nc1ccc2c(c1)OCCCCC[C@H](NC(=O)/C=C/c1cc(Cl)ccc1-n1cnnn1)c1nc-2c(Cl)[nH]1	0
562.034	4.740700000000003	4.0	8.0	CHEMBL3699163	COC(=O)Nc1ccc2c(c1)NCCCCC[C@H](NC(=O)/C=C/c1cc(Cl)ccc1-n1cnnn1)c1nc-2c[nH]1	8.221848749616356	COC(=O)Nc1ccc2c(c1)NCCCCC[C@H](NC(=O)/C=C/c1cc(Cl)ccc1-n1cnnn1)c1nc-2c[nH]1	0
610.0559999999999	3.4564000000000004	4.0	9.0	CHEMBL3699164	COC(=O)Nc1ccc2c(c1)NS(=O)(=O)C/C=C\C[C@H](NC(=O)/C=C/c1cc(Cl)ccc1-n1cnnn1)c1nc-2c[nH]1	7.017728766960431	COC(=O)Nc1ccc2c(c1)NS(=O)(=O)C/C=C\C[C@H](NC(=O)/C=C/c1cc(Cl)ccc1-n1cnnn1)c1nc-2c[nH]1	0
612.9849999999999	2.9318	5.0	9.0	CHEMBL3699165	COC(=O)Nc1ccc2c(c1)NCC(F)(F)C(=O)NC[C@H](NC(=O)/C=C/c1cc(Cl)ccc1-n1cnnn1)c1nc-2c[nH]1	5.345342245350476	COC(=O)Nc1ccc2c(c1)NCC(F)(F)C(=O)NC[C@H](NC(=O)/C=C/c1cc(Cl)ccc1-n1cnnn1)c1nc-2c[nH]1	0
604.071	4.903400000000003	4.0	8.0	CHEMBL3699199	COC(=O)Nc1ccc2c(c1)NC(=O)CCC(C)CC[C@H](NC(=O)/C=C/c1cc(Cl)ccc1-n1cnnn1)c1nc-2c[nH]1	8.301029995663981	COC(=O)Nc1ccc2c(c1)NC(=O)CCC(C)CC[C@H](NC(=O)/C=C/c1cc(Cl)ccc1-n1cnnn1)c1nc-2c[nH]1	0
634.4839999999999	5.153700000000002	3.0	9.0	CHEMBL3699166	COC(=O)Nc1ccc2c(c1)NC(=O)CC/C=C/CC(NC(=O)/C=C/c1cc(Cl)ccc1-n1cnnn1)c1cc(Cl)nnc1-2	5.975925012692573	COC(=O)Nc1ccc2c(c1)NC(=O)CC/C=C/CC(NC(=O)/C=C/c1cc(Cl)ccc1-n1cnnn1)c1cc(Cl)nnc1-2	0
505.61900000000037	4.5279000000000025	4.0	6.0	CHEMBL3699167	COC(=O)Nc1ccc2c(c1)NC(=O)CC/C=C/C[C@H](NC(=O)[C@H]1CC[C@H](CN)CC1)c1cc-2ccn1	8.301029995663981	COC(=O)Nc1ccc2c(c1)NC(=O)CC/C=C/C[C@H](NC(=O)[C@H]1CC[C@H](CN)CC1)c1cc-2ccn1	0
598.0630000000001	5.710300000000004	3.0	7.0	CHEMBL3699168	COC(=O)Nc1ccc2c(c1)NC(=O)CC/C=C/CC(NC(=O)/C=C/c1cc(Cl)ccc1-n1cnnn1)c1cccc-2c1	8.301029995663981	COC(=O)Nc1ccc2c(c1)NC(=O)CC/C=C/CC(NC(=O)/C=C/c1cc(Cl)ccc1-n1cnnn1)c1cccc-2c1	0
551.3940000000002	4.738300000000003	3.0	7.0	CHEMBL3699169	O=C(/C=C/c1cc(Cl)ccc1-n1cnnn1)N[C@H]1C/C=C/COC(=O)Nc2ccccc2-c2nc1[nH]c2Cl	8.301029995663981	O=C(/C=C/c1cc(Cl)ccc1-n1cnnn1)N[C@H]1C/C=C/COC(=O)Nc2ccccc2-c2nc1[nH]c2Cl	0
516.9490000000003	3.915000000000002	2.0	8.0	CHEMBL3699170	O=C(/C=C/c1cc(Cl)ccc1-n1cnnn1)N[C@H]1C/C=C/CCC(=O)Nc2ccccc2-c2nnc1o2	7.602059991327962	O=C(/C=C/c1cc(Cl)ccc1-n1cnnn1)N[C@H]1C/C=C/CCC(=O)Nc2ccccc2-c2nnc1o2	0
518.9610000000002	4.929780000000003	4.0	6.0	CHEMBL3699171	COC(=O)Nc1ccc2c(c1)NC(=O)CC/C=C/C[C@H](NC(=O)c1ccc(C#N)cc1)c1nc-2c(Cl)[nH]1	6.016824927962187	COC(=O)Nc1ccc2c(c1)NC(=O)CC/C=C/C[C@H](NC(=O)c1ccc(C#N)cc1)c1nc-2c(Cl)[nH]1	0
608.0149999999999	2.2088999999999994	6.0	10.0	CHEMBL3699172	COC(=O)Nc1ccc2c(c1)NC(=O)CC(O)C(O)C[C@H](NC(=O)/C=C/c1cc(Cl)ccc1-n1cnnn1)c1nc-2c[nH]1	6.716698771296451	COC(=O)Nc1ccc2c(c1)NC(=O)CC(O)C(O)C[C@H](NC(=O)/C=C/c1cc(Cl)ccc1-n1cnnn1)c1nc-2c[nH]1	0
514.9770000000004	4.155900000000003	2.0	7.0	CHEMBL3699173	O=C(/C=C/c1cc(Cl)ccc1-n1cnnn1)N[C@H]1CCCCC(=O)Nc2cnccc2-c2ccnc1c2	7.698970004336019	O=C(/C=C/c1cc(Cl)ccc1-n1cnnn1)N[C@H]1CCCCC(=O)Nc2cnccc2-c2ccnc1c2	0
600.039	4.418620000000002	3.0	9.0	CHEMBL3699174	COC(=O)Nc1ccc2c(c1)NC(=O)C/C=C/CC(NC(=O)/C=C/c1cc(Cl)ccc1-n1cnnn1)c1cc-2nc(C)n1	6.804100347590766	COC(=O)Nc1ccc2c(c1)NC(=O)C/C=C/CC(NC(=O)/C=C/c1cc(Cl)ccc1-n1cnnn1)c1cc-2nc(C)n1	0
489.5360000000001	3.5226699999999997	6.0	6.0	CHEMBL3699200	COC(=O)Nc1ccc2c(c1)NC(=O)CCCC[C@H](NC(=O)c1ccc(C(=N)N)cc1)c1nc-2c[nH]1	8.301029995663981	COC(=O)Nc1ccc2c(c1)NC(=O)CCCC[C@H](NC(=O)c1ccc(C(=N)N)cc1)c1nc-2c[nH]1	0
575.029	4.872300000000003	4.0	7.0	CHEMBL3699201	COC(=O)Nc1ccc2c(c1)NC(=O)CCCC[C@H](NC(=O)/C=C/c1cc(Cl)ccc1-n1ccnn1)c1nc-2c[nH]1	8.301029995663981	COC(=O)Nc1ccc2c(c1)NC(=O)CCCC[C@H](NC(=O)/C=C/c1cc(Cl)ccc1-n1ccnn1)c1nc-2c[nH]1	0
548.9870000000002	5.547000000000004	4.0	7.0	CHEMBL3699202	COC(=O)Nc1ccc2c(c1)NC(=O)CCCC[C@H](NC(=O)c1cc(-c3cccc(Cl)c3)no1)c1nc-2c[nH]1	5.727694155597914	COC(=O)Nc1ccc2c(c1)NC(=O)CCCC[C@H](NC(=O)c1cc(-c3cccc(Cl)c3)no1)c1nc-2c[nH]1	0
548.9910000000001	4.472700000000002	4.0	7.0	CHEMBL3699203	COC(=O)Nc1ccc2c(c1)NC(=O)CCCC[C@H](NC(=O)c1cn(-c3cccc(Cl)c3)nn1)c1nc-2c[nH]1	6.66354026615147	COC(=O)Nc1ccc2c(c1)NC(=O)CCCC[C@H](NC(=O)c1cn(-c3cccc(Cl)c3)nn1)c1nc-2c[nH]1	0
502.5750000000002	4.596700000000002	5.0	6.0	CHEMBL3699204	COC(=O)Nc1ccc2c(c1)NC(=O)CCCC[C@H](NC(=O)c1ccc3c(c1)CCCN3)c1nc-2c[nH]1	6.507239610973162	COC(=O)Nc1ccc2c(c1)NC(=O)CCCC[C@H](NC(=O)c1ccc3c(c1)CCCN3)c1nc-2c[nH]1	0
498.5430000000001	4.786800000000002	4.0	6.0	CHEMBL3699205	COC(=O)Nc1ccc2c(c1)NC(=O)CCCC[C@H](NC(=O)c1ccc3ncccc3c1)c1nc-2c[nH]1	5.534617148551582	COC(=O)Nc1ccc2c(c1)NC(=O)CCCC[C@H](NC(=O)c1ccc3ncccc3c1)c1nc-2c[nH]1	0
497.5550000000001	5.3918000000000035	4.0	5.0	CHEMBL3699206	COC(=O)Nc1ccc2c(c1)NC(=O)CCCC[C@H](NC(=O)c1cccc3ccccc13)c1nc-2c[nH]1	6.454692883534176	COC(=O)Nc1ccc2c(c1)NC(=O)CCCC[C@H](NC(=O)c1cccc3ccccc13)c1nc-2c[nH]1	0
555.5170000000002	4.542600000000002	4.0	6.0	CHEMBL3699207	COC(=O)Nc1ccc2c(c1)NC(=O)CCCC[C@H](NC(=O)c1c(F)cc3c(ncn3C)c1F)c1nc-2c(F)[nH]1	8.301029995663981	COC(=O)Nc1ccc2c(c1)NC(=O)CCCC[C@H](NC(=O)c1c(F)cc3c(ncn3C)c1F)c1nc-2c(F)[nH]1	0
585.9990000000001	5.302900000000003	4.0	6.0	CHEMBL3699208	COC(=O)Nc1ccc2c(c1)NC(=O)C(C)CCC[C@H](NC(=O)c1c(F)cc3c(ncn3C)c1F)c1nc-2c(Cl)[nH]1	8.18045606445813	COC(=O)Nc1ccc2c(c1)NC(=O)C(C)CCC[C@H](NC(=O)c1c(F)cc3c(ncn3C)c1F)c1nc-2c(Cl)[nH]1	0
585.0110000000001	5.907900000000004	4.0	5.0	CHEMBL3639980	COC(=O)Nc1ccc2c(c1)NC(=O)C(C)CCC[C@H](NC(=O)c1c(F)cc3c(ccn3C)c1F)c1nc-2c(Cl)[nH]1	8.301029995663981	COC(=O)Nc1ccc2c(c1)NC(=O)C(C)CCC[C@H](NC(=O)c1c(F)cc3c(ccn3C)c1F)c1nc-2c(Cl)[nH]1	0
664.4759999999999	6.325000000000004	4.0	8.0	CHEMBL3699209	COC(=O)Nc1ccc2c(c1)NC(C(F)(F)F)CCCC[C@H](NC(=O)/C=C/c1cc(Cl)ccc1-n1cnnn1)c1nc-2c(Cl)[nH]1	6.210419287835575	COC(=O)Nc1ccc2c(c1)NC(C(F)(F)F)CCCC[C@H](NC(=O)/C=C/c1cc(Cl)ccc1-n1cnnn1)c1nc-2c(Cl)[nH]1	0
634.0970000000001	4.672400000000002	4.0	10.0	CHEMBL3699175	CCOC(=O)[C@H]1CCCC[C@H](NC(=O)/C=C/c2cc(Cl)ccc2-n2cnnn2)c2nc(c[nH]2)-c2ccc(NC(=O)OC)cc2N1	6.692503962086787	CCOC(=O)[C@H]1CCCC[C@H](NC(=O)/C=C/c2cc(Cl)ccc2-n2cnnn2)c2nc(c[nH]2)-c2ccc(NC(=O)OC)cc2N1	0
644.0579999999999	5.980020000000004	4.0	8.0	CHEMBL3699210	COC(=O)Nc1ccc2c(c1)NC(C(F)(F)F)CCCC[C@H](NC(=O)/C=C/c1cc(Cl)ccc1-n1cnnn1)c1nc-2c(C)[nH]1	6.568636235841013	COC(=O)Nc1ccc2c(c1)NC(C(F)(F)F)CCCC[C@H](NC(=O)/C=C/c1cc(Cl)ccc1-n1cnnn1)c1nc-2c(C)[nH]1	0
612.0409999999999	5.374400000000004	4.0	8.0	CHEMBL3699211	COC(=O)Nc1ccc2c(c1)NC(C(F)F)CCCC[C@H](NC(=O)/C=C/c1cc(Cl)ccc1-n1cnnn1)c1nc-2c[nH]1	6.539102157243452	COC(=O)Nc1ccc2c(c1)NC(C(F)F)CCCC[C@H](NC(=O)/C=C/c1cc(Cl)ccc1-n1cnnn1)c1nc-2c[nH]1	0
592.06	4.101600000000001	5.0	9.0	CHEMBL3699176	COC(=O)Nc1ccc2c(c1)N[C@@H](CO)CCCC[C@H](NC(=O)/C=C/c1cc(Cl)ccc1-n1cnnn1)c1nc-2c[nH]1	8.301029995663981	COC(=O)Nc1ccc2c(c1)N[C@@H](CO)CCCC[C@H](NC(=O)/C=C/c1cc(Cl)ccc1-n1cnnn1)c1nc-2c[nH]1	0
659.151	4.731700000000003	4.0	9.0	CHEMBL3699212	COC(=O)Nc1ccc2c(c1)N[C@@H](C(=O)N1CCCC1)CCCC[C@H](NC(=O)/C=C/c1cc(Cl)ccc1-n1cnnn1)c1nc-2c[nH]1	8.301029995663981	COC(=O)Nc1ccc2c(c1)N[C@@H](C(=O)N1CCCC1)CCCC[C@H](NC(=O)/C=C/c1cc(Cl)ccc1-n1cnnn1)c1nc-2c[nH]1	0
606.043	4.193900000000002	5.0	9.0	CHEMBL3699213	COC(=O)Nc1ccc2c(c1)N[C@H](C(=O)O)CCCC[C@H](NC(=O)/C=C/c1cc(Cl)ccc1-n1cnnn1)c1nc-2c[nH]1	6.236572006437063	COC(=O)Nc1ccc2c(c1)N[C@H](C(=O)O)CCCC[C@H](NC(=O)/C=C/c1cc(Cl)ccc1-n1cnnn1)c1nc-2c[nH]1	0
677.557	5.045700000000002	5.0	10.0	CHEMBL3699214	COC(=O)Nc1ccc2c(c1)N[C@H](c1nn(N)cc1Cl)CCCC[C@H](NC(=O)/C=C/c1cc(Cl)ccc1-n1cnnn1)c1nc-2c[nH]1	5.414426481377269	COC(=O)Nc1ccc2c(c1)N[C@H](c1nn(N)cc1Cl)CCCC[C@H](NC(=O)/C=C/c1cc(Cl)ccc1-n1cnnn1)c1nc-2c[nH]1	0
632.125	5.145800000000003	4.0	9.0	CHEMBL3699215	COC(=O)Nc1ccc2c(c1)NC(C1(C)COC1)CCCC[C@H](NC(=O)/C=C/c1cc(Cl)ccc1-n1cnnn1)c1nc-2c[nH]1	5.878768544850378	COC(=O)Nc1ccc2c(c1)NC(C1(C)COC1)CCCC[C@H](NC(=O)/C=C/c1cc(Cl)ccc1-n1cnnn1)c1nc-2c[nH]1	0
688.0669999999999	5.214800000000003	4.0	10.0	CHEMBL3699216	COC(=O)Nc1ccc2c(c1)NC(C(=O)OC)(C(F)(F)F)CCCC[C@H](NC(=O)/C=C/c1cc(Cl)ccc1-n1cnnn1)c1nc-2c[nH]1	6.361510743045363	COC(=O)Nc1ccc2c(c1)NC(C(=O)OC)(C(F)(F)F)CCCC[C@H](NC(=O)/C=C/c1cc(Cl)ccc1-n1cnnn1)c1nc-2c[nH]1	0
574.0010000000001	4.043300000000001	4.0	8.0	CHEMBL3699177	COC(=O)Nc1ccc2c(c1)NC(=O)/C=C\CC[C@H](NC(=O)/C=C/c1cc(Cl)ccc1-n1cnnn1)c1nc-2c[nH]1	7.619788758288394	COC(=O)Nc1ccc2c(c1)NC(=O)/C=C\CC[C@H](NC(=O)/C=C/c1cc(Cl)ccc1-n1cnnn1)c1nc-2c[nH]1	0
578.008	5.170200000000004	3.0	8.0	CHEMBL3699178	COC(=O)Nc1ccc2c(c1)/N=C/CCCC[C@H](NC(=O)/C=C/c1cc(Cl)ccc1-n1cnnn1)c1nc-2c(F)[nH]1	7.5376020021010435	COC(=O)Nc1ccc2c(c1)/N=C/CCCC[C@H](NC(=O)/C=C/c1cc(Cl)ccc1-n1cnnn1)c1nc-2c(F)[nH]1	0
620.0699999999999	4.901600000000003	3.0	9.0	CHEMBL3699217	COC(=O)Nc1ccc2c(c1)N(C(=O)OC)CCCCC[C@H](NC(=O)/C=C/c1cc(Cl)ccc1-n1cnnn1)c1nc-2c[nH]1	5.412401270278755	COC(=O)Nc1ccc2c(c1)N(C(=O)OC)CCCCC[C@H](NC(=O)/C=C/c1cc(Cl)ccc1-n1cnnn1)c1nc-2c[nH]1	0
619.086	3.840600000000002	5.0	9.0	CHEMBL3699218	COC(=O)Nc1ccc2c(c1)NC(C(N)=O)C(C)CCC[C@H](NC(=O)/C=C/c1cc(Cl)ccc1-n1cnnn1)c1nc-2c[nH]1	6.528708288941061	COC(=O)Nc1ccc2c(c1)NC(C(N)=O)C(C)CCC[C@H](NC(=O)/C=C/c1cc(Cl)ccc1-n1cnnn1)c1nc-2c[nH]1	0
587.0439999999999	4.612380000000003	4.0	9.0	CHEMBL3699219	COC(=O)Nc1ccc2c(c1)NCCCCC[C@H](NC(=O)/C=C/c1cc(Cl)ccc1-n1cnnn1)c1nc-2c(C#N)[nH]1	8.301029995663981	COC(=O)Nc1ccc2c(c1)NCCCCC[C@H](NC(=O)/C=C/c1cc(Cl)ccc1-n1cnnn1)c1nc-2c(C#N)[nH]1	0
632.1250000000001	4.719800000000003	3.0	9.0	CHEMBL3699220	CCC(=O)CN1CCCC[C@H](NC(=O)/C=C/c2cc(Cl)ccc2-n2cnnn2)c2nc(c[nH]2)-c2ccc(NC(=O)OC)cc2C1	6.133122185662501	CCC(=O)CN1CCCC[C@H](NC(=O)/C=C/c2cc(Cl)ccc2-n2cnnn2)c2nc(c[nH]2)-c2ccc(NC(=O)OC)cc2C1	0
632.1250000000003	5.289900000000004	4.0	9.0	CHEMBL3699221	O=C(/C=C/c1cc(Cl)ccc1-n1cnnn1)N[C@H]1CCCCCNc2cc(NC(=O)OC[C@H]3CCCO3)ccc2-c2c[nH]c1n2	8.301029995663981	O=C(/C=C/c1cc(Cl)ccc1-n1cnnn1)N[C@H]1CCCCCNc2cc(NC(=O)OC[C@H]3CCCO3)ccc2-c2c[nH]c1n2	0
577.0010000000001	4.532200000000002	3.0	9.0	CHEMBL3699179	COC(=O)Nc1ccc2c(c1)NC(=O)CCCC[C@H](NC(=O)/C=C/c1cc(Cl)ccc1-n1cnnn1)c1ncc-2o1	8.301029995663981	COC(=O)Nc1ccc2c(c1)NC(=O)CCCC[C@H](NC(=O)/C=C/c1cc(Cl)ccc1-n1cnnn1)c1ncc-2o1	0
542.9910000000003	3.965300000000001	4.0	7.0	CHEMBL3699180	O=C(/C=C/c1cc(Cl)ccc1-n1cnnn1)N[C@H]1CCCCC(=O)Nc2cc3[nH]ncc3cc2-c2c[nH]c1n2	6.73754891026957	O=C(/C=C/c1cc(Cl)ccc1-n1cnnn1)N[C@H]1CCCCC(=O)Nc2cc3[nH]ncc3cc2-c2c[nH]c1n2	0
620.444	5.956300000000004	4.0	6.0	CHEMBL3699181	COC(=O)Nc1cc2c(cc1Cl)-c1nc([nH]c1Cl)[C@@H](NC(=O)c1c(F)cc3c(cnn3C)c1F)CCC[C@H](C)C(=O)N2	5.525929496784956	COC(=O)Nc1cc2c(cc1Cl)-c1nc([nH]c1Cl)[C@@H](NC(=O)c1c(F)cc3c(cnn3C)c1F)CCC[C@H](C)C(=O)N2	0
500.55900000000025	3.660300000000001	5.0	6.0	CHEMBL3699222	COC(=O)Nc1ccc2c(c1)NC(=O)C/C=C/C[C@H](NC(=O)c1ccc3c(c1)CCNC3)c1nc-2c[nH]1	8.301029995663981	COC(=O)Nc1ccc2c(c1)NC(=O)C/C=C/C[C@H](NC(=O)c1ccc3c(c1)CCNC3)c1nc-2c[nH]1	0
514.5860000000004	4.350700000000002	5.0	6.0	CHEMBL3699223	COC(=O)Nc1ccc2c(c1)NC(=O)C/C=C/C[C@H](NC(=O)c1ccc3c(c1)CCC[C@H]3N)c1nc-2c[nH]1	7.67778070526608	COC(=O)Nc1ccc2c(c1)NC(=O)C/C=C/C[C@H](NC(=O)c1ccc3c(c1)CCC[C@H]3N)c1nc-2c[nH]1	0
514.5860000000004	4.350700000000002	5.0	6.0	CHEMBL3699224	COC(=O)Nc1ccc2c(c1)NC(=O)C/C=C/C[C@H](NC(=O)c1ccc3c(c1)CCC[C@@H]3N)c1nc-2c[nH]1	5.781989957015637	COC(=O)Nc1ccc2c(c1)NC(=O)C/C=C/C[C@H](NC(=O)c1ccc3c(c1)CCC[C@@H]3N)c1nc-2c[nH]1	0
601.0540000000003	5.576520000000005	4.0	6.0	CHEMBL3699182	Cc1cc(F)c(C(=O)N[C@H]2C/C=C/CCC(=O)Nc3cc(NC(=O)OCCN(C)C)ccc3-c3nc2[nH]c3Cl)c(F)c1	5.305482546188844	Cc1cc(F)c(C(=O)N[C@H]2C/C=C/CCC(=O)Nc3cc(NC(=O)OCCN(C)C)ccc3-c3nc2[nH]c3Cl)c(F)c1	0
642.0419999999999	5.837700000000004	4.0	8.0	CHEMBL3699225	COC(=O)Nc1ccc2c(c1)NC(C(F)(F)F)CC/C=C/C[C@H](NC(=O)/C=C/c1cc(Cl)ccc1-n1cnnn1)c1nc-2c[nH]1	5.66334017654558	COC(=O)Nc1ccc2c(c1)NC(C(F)(F)F)CC/C=C/C[C@H](NC(=O)/C=C/c1cc(Cl)ccc1-n1cnnn1)c1nc-2c[nH]1	0
567.4120000000003	5.047600000000004	3.0	6.0	CHEMBL3699183	O=C(/C=C/c1cc(Cl)ccc1-n1cnnn1)N[C@H]1C/C=C/CCC(=O)Nc2ccc(F)cc2-c2nc1[nH]c2Cl	8.301029995663981	O=C(/C=C/c1cc(Cl)ccc1-n1cnnn1)N[C@H]1C/C=C/CCC(=O)Nc2ccc(F)cc2-c2nc1[nH]c2Cl	0
648.1240000000001	4.980820000000003	4.0	10.0	CHEMBL3699184	CCOC(=O)[C@@H]1CCCC[C@H](NC(=O)/C=C/c2cc(Cl)ccc2-n2cnnn2)c2nc(c(C)[nH]2)-c2ccc(NC(=O)OC)cc2N1	6.341035157335565	CCOC(=O)[C@@H]1CCCC[C@H](NC(=O)/C=C/c2cc(Cl)ccc2-n2cnnn2)c2nc(c(C)[nH]2)-c2ccc(NC(=O)OC)cc2N1	0
659.1070000000001	4.544080000000002	4.0	11.0	CHEMBL3699226	CCOC(=O)[C@H]1CCCC[C@H](NC(=O)/C=C/c2cc(Cl)ccc2-n2cnnn2)c2nc(c(C#N)[nH]2)-c2ccc(NC(=O)OC)cc2N1	8.301029995663981	CCOC(=O)[C@H]1CCCC[C@H](NC(=O)/C=C/c2cc(Cl)ccc2-n2cnnn2)c2nc(c(C#N)[nH]2)-c2ccc(NC(=O)OC)cc2N1	0
632.125	4.575700000000003	3.0	8.0	CHEMBL3699227	COC(=O)Nc1ccc2c(c1)CC(C(=O)N(C)C)CCCC[C@H](NC(=O)/C=C/c1cc(Cl)ccc1-n1cnnn1)c1nc-2c[nH]1	6.023650020996727	COC(=O)Nc1ccc2c(c1)CC(C(=O)N(C)C)CCCC[C@H](NC(=O)/C=C/c1cc(Cl)ccc1-n1cnnn1)c1nc-2c[nH]1	0
498.5430000000001	4.786800000000002	4.0	6.0	CHEMBL3699228	COC(=O)Nc1ccc2c(c1)NC(=O)CCCC[C@H](NC(=O)c1ccc3cccnc3c1)c1nc-2c[nH]1	6.170696227168975	COC(=O)Nc1ccc2c(c1)NC(=O)CCCC[C@H](NC(=O)c1ccc3cccnc3c1)c1nc-2c[nH]1	0
579.032	5.978380000000005	4.0	7.0	CHEMBL3699185	COC(=O)Nc1ccc2c(c1)NCCCCC[C@H](NC(=O)/C=C/c1c(C(C)=O)ccc(Cl)c1F)c1nc-2c(C#N)[nH]1	6.876148359032914	COC(=O)Nc1ccc2c(c1)NCCCCC[C@H](NC(=O)/C=C/c1c(C(C)=O)ccc(Cl)c1F)c1nc-2c(C#N)[nH]1	0
566.626	4.267400000000002	4.0	9.0	CHEMBL3699186	COC(=O)Nc1ccc2c(c1)NCCCCC[C@H](NC(=O)/C=C/c1cc(C)ccc1-n1cnnn1)c1nc-2c(C#N)[nH]1	8.045757490560675	COC(=O)Nc1ccc2c(c1)NCCCCC[C@H](NC(=O)/C=C/c1cc(C)ccc1-n1cnnn1)c1nc-2c(C#N)[nH]1	0
611.0089999999999	5.146800000000003	3.0	8.0	CHEMBL3699187	COC(=O)Nc1ccc2c(c1)C(=O)C(F)(F)CCCC[C@H](NC(=O)/C=C/c1cc(Cl)ccc1-n1cnnn1)c1nc-2c[nH]1	5.758204568704802	COC(=O)Nc1ccc2c(c1)C(=O)C(F)(F)CCCC[C@H](NC(=O)/C=C/c1cc(Cl)ccc1-n1cnnn1)c1nc-2c[nH]1	0
689.1329999999998	4.170580000000003	4.0	12.0	CHEMBL3699188	COCCOC(=O)Nc1ccc2c(c1)N[C@@H](C(=O)OC)CCCC[C@H](NC(=O)/C=C/c1cc(Cl)ccc1-n1cnnn1)c1nc-2c(C#N)[nH]1	8.301029995663981	COCCOC(=O)Nc1ccc2c(c1)N[C@@H](C(=O)OC)CCCC[C@H](NC(=O)/C=C/c1cc(Cl)ccc1-n1cnnn1)c1nc-2c(C#N)[nH]1	0
573.0130000000001	4.041700000000002	3.0	8.0	CHEMBL3699189	COC(=O)c1ccc2c(c1)-c1c[nH]c(n1)[C@@H](NC(=O)/C=C/c1cc(Cl)ccc1-n1cnnn1)C/C=C/CCC(=O)N2	6.991399828238082	COC(=O)c1ccc2c(c1)-c1c[nH]c(n1)[C@@H](NC(=O)/C=C/c1cc(Cl)ccc1-n1cnnn1)C/C=C/CCC(=O)N2	0
633.1129999999998	4.442500000000003	4.0	9.0	CHEMBL3699190	COC(=O)Nc1ccc2c(c1)NCCCCC[C@H](NC(=O)/C=C/c1cc(Cl)ccc1-n1cnnn1)c1nc-2c(C(=O)N(C)C)[nH]1	7.721246399047171	COC(=O)Nc1ccc2c(c1)NCCCCC[C@H](NC(=O)/C=C/c1cc(Cl)ccc1-n1cnnn1)c1nc-2c(C(=O)N(C)C)[nH]1	0
554.4340000000002	6.111100000000004	4.0	5.0	CHEMBL3699191	COC(=O)Nc1ccc2c(c1)NC(=O)CC/C=C/C[C@H](NC(=O)/C=C/c1cccc(Cl)c1)c1nc-2c(Cl)[nH]1	8.045757490560675	COC(=O)Nc1ccc2c(c1)NC(=O)CC/C=C/C[C@H](NC(=O)/C=C/c1cccc(Cl)c1)c1nc-2c(Cl)[nH]1	0
640.4209999999999	7.269000000000004	4.0	5.0	CHEMBL3699192	COC(=O)Nc1ccc2c(c1)NC(=O)CC/C=C/C[C@H](NC(=O)/C=C/c1c(C(F)(F)F)ccc(Cl)c1F)c1nc-2c(Cl)[nH]1	8.301029995663981	COC(=O)Nc1ccc2c(c1)NC(=O)CC/C=C/C[C@H](NC(=O)/C=C/c1c(C(F)(F)F)ccc(Cl)c1F)c1nc-2c(Cl)[nH]1	0
512.5700000000002	4.360670000000002	5.0	6.0	CHEMBL3699193	COC(=O)Nc1ccc2c(c1)NC(=O)CC/C=C/C[C@H](NC(=O)c1ccc(C(=N)N)cc1)c1cc-2ccn1	8.301029995663981	COC(=O)Nc1ccc2c(c1)NC(=O)CC/C=C/C[C@H](NC(=O)c1ccc(C(=N)N)cc1)c1cc-2ccn1	0
508.52500000000015	5.497120000000004	3.0	5.0	CHEMBL3699194	COC(=O)Nc1ccc2c(c1)NC(=O)CCCC[C@H](NC(=O)c1c(F)cc(C)cc1F)c1cc-2ccn1	6.954677021213342	COC(=O)Nc1ccc2c(c1)NC(=O)CCCC[C@H](NC(=O)c1c(F)cc(C)cc1F)c1cc-2ccn1	0
602.055	4.642620000000003	3.0	9.0	CHEMBL3699195	COC(=O)Nc1ccc2c(c1)NC(=O)CCCCC(NC(=O)/C=C/c1cc(Cl)ccc1-n1cnnn1)c1cc-2nc(C)n1	7.638272163982407	COC(=O)Nc1ccc2c(c1)NC(=O)CCCCC(NC(=O)/C=C/c1cc(Cl)ccc1-n1cnnn1)c1cc-2nc(C)n1	0
547.6220000000004	5.766100000000004	4.0	6.0	CHEMBL3970049	COC(=O)Nc1ccc2c(c1)NC(C(F)(F)F)CCCC[C@H](NC(=O)C1CCC(CN)CC1)c1cc-2ccn1	8.301029995663981	COC(=O)Nc1ccc2c(c1)NC(C(F)(F)F)CCCC[C@H](NC(=O)C1CCC(CN)CC1)c1cc-2ccn1	0
554.5730000000002	5.598870000000003	5.0	6.0	CHEMBL3699230	COC(=O)Nc1ccc2c(c1)NC(C(F)(F)F)CCCC[C@H](NC(=O)c1ccc(C(=N)N)cc1)c1cc-2ccn1	5.38132446111486	COC(=O)Nc1ccc2c(c1)NC(C(F)(F)F)CCCC[C@H](NC(=O)c1ccc(C(=N)N)cc1)c1cc-2ccn1	0
645.1200000000001	5.344300000000004	3.0	10.0	CHEMBL3699231	CCOC(=O)C1CCCC[C@H](NC(=O)/C=C/c2cc(Cl)ccc2-n2cnnn2)c2cc(ccn2)-c2ccc(NC(=O)OC)cc2N1	6.242603971206976	CCOC(=O)C1CCCC[C@H](NC(=O)/C=C/c2cc(Cl)ccc2-n2cnnn2)c2cc(ccn2)-c2ccc(NC(=O)OC)cc2N1	0
699.216	4.555200000000002	3.0	10.0	CHEMBL3699232	COC(=O)Nc1ccc2c(c1)N[C@@H](C(=O)N1CCN(C)CC1)CCCC[C@H](NC(=O)/C=C/c1cc(Cl)ccc1-n1cnnn1)c1cc-2ccn1	8.301029995663981	COC(=O)Nc1ccc2c(c1)N[C@@H](C(=O)N1CCN(C)CC1)CCCC[C@H](NC(=O)/C=C/c1cc(Cl)ccc1-n1cnnn1)c1cc-2ccn1	0
707.1629999999999	5.5000000000000036	3.0	11.0	CHEMBL3699196	CCOC(=O)[C@@H]1CCCC[C@H](NC(=O)/C=C/c2c(-n3cnnn3)ccc(Cl)c2F)c2cc(ccn2)-c2ccc(NC(=O)OCCOC)cc2N1	6.027797161620936	CCOC(=O)[C@@H]1CCCC[C@H](NC(=O)/C=C/c2c(-n3cnnn3)ccc(Cl)c2F)c2cc(ccn2)-c2ccc(NC(=O)OCCOC)cc2N1	0
707.1949999999999	5.492600000000004	4.0	10.0	CHEMBL3699197	COC(=O)Nc1ccc2c(c1)N[C@@H](C(=O)NCc1ccccn1)CCCC[C@H](NC(=O)/C=C/c1cc(Cl)ccc1-n1cnnn1)c1cncc-2c1	7.67778070526608	COC(=O)Nc1ccc2c(c1)N[C@@H](C(=O)NCc1ccccn1)CCCC[C@H](NC(=O)/C=C/c1cc(Cl)ccc1-n1cnnn1)c1cncc-2c1	0
661.1190000000001	4.637600000000003	4.0	10.0	CHEMBL3699198	CCOC(=O)C1CCCCC(NC(=O)/C=C/c2cc(Cl)ccc2-n2cnnn2)c2cc(cc(=O)[nH]2)-c2ccc(NC(=O)OC)cc2N1	8.301029995663981	CCOC(=O)C1CCCCC(NC(=O)/C=C/c2cc(Cl)ccc2-n2cnnn2)c2cc(cc(=O)[nH]2)-c2ccc(NC(=O)OC)cc2N1	0
488.9390000000003	3.4959000000000016	1.0	7.0	CHEMBL3699233	O=C(/C=C/c1cc(Cl)ccc1-n1cnnn1)N[C@H]1C/C=C/CCOc2ccccc2-n2cnc1n2	5.525346746637937	O=C(/C=C/c1cc(Cl)ccc1-n1cnnn1)N[C@H]1C/C=C/CCOc2ccccc2-n2cnc1n2	0
528.9560000000002	3.6193000000000026	2.0	6.0	CHEMBL3701218	O=C(O)c1ccc(NC(=O)[C@@H]2Cc3ccccc3CN2C(=O)/C=C/c2cc(Cl)ccc2-n2cnnn2)cc1	5.760200181552901	O=C(O)c1ccc(NC(=O)[C@@H]2Cc3ccccc3CN2C(=O)/C=C/c2cc(Cl)ccc2-n2cnnn2)cc1	0
528.9560000000002	3.791800000000002	2.0	6.0	CHEMBL3701219	O=C(O)c1ccc(NC(=O)[C@@H]2c3ccccc3CCN2C(=O)/C=C/c2cc(Cl)ccc2-n2cnnn2)cc1	7.986320302708807	O=C(O)c1ccc(NC(=O)[C@@H]2c3ccccc3CCN2C(=O)/C=C/c2cc(Cl)ccc2-n2cnnn2)cc1	0
546.9460000000001	3.930900000000003	2.0	6.0	CHEMBL3701220	O=C(O)c1ccc(NC(=O)[C@@H]2c3ccccc3CCN2C(=O)/C=C/c2c(-n3cnnn3)ccc(Cl)c2F)cc1	8.301029995663981	O=C(O)c1ccc(NC(=O)[C@@H]2c3ccccc3CCN2C(=O)/C=C/c2c(-n3cnnn3)ccc(Cl)c2F)cc1	0
557.9980000000002	4.271900000000002	2.0	7.0	CHEMBL3701221	COC(=O)Nc1cccc(NC(=O)[C@@H]2c3ccccc3CCN2C(=O)/C=C/c2cc(Cl)ccc2-n2cnnn2)c1	5.553618187777558	COC(=O)Nc1cccc(NC(=O)[C@@H]2c3ccccc3CCN2C(=O)/C=C/c2cc(Cl)ccc2-n2cnnn2)c1	0
663.0730000000001	4.2699000000000025	3.0	8.0	CHEMBL3701222	NC(=O)c1ccc(-c2nccc3c2CCN(C(=O)/C=C/c2c(-n4cnnn4)ccc(Cl)c2F)C3C(=O)Nc2ccc3cn[nH]c3c2)cc1	8.301029995663981	NC(=O)c1ccc(-c2nccc3c2CCN(C(=O)/C=C/c2c(-n4cnnn4)ccc(Cl)c2F)C3C(=O)Nc2ccc3cn[nH]c3c2)cc1	0
633.0400000000003	3.1625000000000014	2.0	9.0	CHEMBL3701223	O=C(O)c1ccc(NC(=O)C2c3ccnc(N4CCOCC4)c3CCN2C(=O)/C=C/c2c(-n3cnnn3)ccc(Cl)c2F)cc1	8.301029995663981	O=C(O)c1ccc(NC(=O)C2c3ccnc(N4CCOCC4)c3CCN2C(=O)/C=C/c2c(-n3cnnn3)ccc(Cl)c2F)cc1	0
560.9730000000002	4.019300000000002	1.0	7.0	CHEMBL3701232	COC(=O)c1ccc(NC(=O)C2c3c(F)cccc3CCN2C(=O)/C=C/c2cc(Cl)ccc2-n2cnnn2)cc1	5.290984583027883	COC(=O)c1ccc(NC(=O)C2c3c(F)cccc3CCN2C(=O)/C=C/c2cc(Cl)ccc2-n2cnnn2)cc1	0
554.0540000000001	4.518100000000003	2.0	6.0	CHEMBL3701224	O=C(Nc1ccc(C2CCCN2)cc1)[C@@H]1c2ccccc2CCN1C(=O)/C=C/c1cc(Cl)ccc1-n1cnnn1	5.171855892696214	O=C(Nc1ccc(C2CCCN2)cc1)[C@@H]1c2ccccc2CCN1C(=O)/C=C/c1cc(Cl)ccc1-n1cnnn1	0
572.0250000000001	3.949600000000003	2.0	7.0	CHEMBL3701225	COC(=O)NCc1ccc(NC(=O)[C@@H]2c3ccccc3CCN2C(=O)/C=C/c2cc(Cl)ccc2-n2cnnn2)cc1	6.0523702526156455	COC(=O)NCc1ccc(NC(=O)[C@@H]2c3ccccc3CCN2C(=O)/C=C/c2cc(Cl)ccc2-n2cnnn2)cc1	0
526.9400000000003	3.1301000000000014	2.0	6.0	CHEMBL3701226	O=C(O)c1ccc(NC(=O)[C@@H]2c3ccccc3CCN2C(=O)C#Cc2cc(Cl)ccc2-n2cnnn2)cc1	8.14996674231023	O=C(O)c1ccc(NC(=O)[C@@H]2c3ccccc3CCN2C(=O)C#Cc2cc(Cl)ccc2-n2cnnn2)cc1	0
635.9060000000002	5.289400000000004	2.0	6.0	CHEMBL3701227	CC1(C)CN(C(=O)/C=C/c2cc(Cl)ccc2-n2cnnn2)C(C(=O)Nc2ccc(C(=O)O)cc2)c2c(Br)cccc21	6.7654827164873135	CC1(C)CN(C(=O)/C=C/c2cc(Cl)ccc2-n2cnnn2)C(C(=O)Nc2ccc(C(=O)O)cc2)c2c(Br)cccc21	0
561.002	3.0877000000000017	2.0	7.0	CHEMBL3701228	CCc1nn(C)c2c1C(C(=O)Nc1ccc(C(=O)O)cc1)N(C(=O)/C=C/c1cc(Cl)ccc1-n1cnnn1)CC2	7.632644078973981	CCc1nn(C)c2c1C(C(=O)Nc1ccc(C(=O)O)cc1)N(C(=O)/C=C/c1cc(Cl)ccc1-n1cnnn1)CC2	0
607.046	4.219520000000004	2.0	8.0	CHEMBL3701229	Cc1[nH]nc2c1C(C(=O)Nc1ccc(C(=O)OC(C)(C)C)cc1)N(C(=O)/C=C/c1c(-n3cnnn3)ccc(Cl)c1F)CC2	6.247567390738526	Cc1[nH]nc2c1C(C(=O)Nc1ccc(C(=O)OC(C)(C)C)cc1)N(C(=O)/C=C/c1c(-n3cnnn3)ccc(Cl)c1F)CC2	0
550.938	2.9624200000000007	3.0	7.0	CHEMBL3701230	Cc1[nH]nc2c1C(C(=O)Nc1ccc(C(=O)O)cc1)N(C(=O)/C=C/c1c(-n3cnnn3)ccc(Cl)c1F)CC2	8.29929628285498	Cc1[nH]nc2c1C(C(=O)Nc1ccc(C(=O)O)cc1)N(C(=O)/C=C/c1c(-n3cnnn3)ccc(Cl)c1F)CC2	0
529.9440000000002	3.1868000000000016	2.0	7.0	CHEMBL3701231	O=C(O)c1ccc(NC(=O)C2c3cccnc3CCN2C(=O)/C=C/c2cc(Cl)ccc2-n2cnnn2)cc1	7.290730039024169	O=C(O)c1ccc(NC(=O)C2c3cccnc3CCN2C(=O)/C=C/c2cc(Cl)ccc2-n2cnnn2)cc1	0
698.5269999999998	5.484200000000003	4.0	8.0	CHEMBL3701233	O=C(Nc1ccc(Cl)cc1)Nc1cnc2c(c1)C(C(=O)Nc1ccc(C(=O)O)cc1)N(C(=O)/C=C/c1cc(Cl)ccc1-n1cnnn1)CC2	6.58838029403677	O=C(Nc1ccc(Cl)cc1)Nc1cnc2c(c1)C(C(=O)Nc1ccc(C(=O)O)cc1)N(C(=O)/C=C/c1cc(Cl)ccc1-n1cnnn1)CC2	0
553.9660000000002	4.342590000000003	2.0	6.0	CHEMBL3663879	[C-]#[N+]c1cccc2c1CCN(C(=O)/C=C/c1cc(Cl)ccc1-n1cnnn1)C2C(=O)Nc1ccc(C(=O)O)cc1	7.412401270278755	#c1cccc2c1CCN(C(=O)/C=C/c1cc(Cl)ccc1-n1cnnn1)C2C(=O)Nc1ccc(C(=O)O)cc1	2
630.0610000000001	3.168000000000001	3.0	8.0	CHEMBL3663880	COCCNC(=O)c1cccc2c1CCN(C(=O)/C=C/c1cc(Cl)ccc1-n1cnnn1)C2C(=O)Nc1ccc(C(=O)O)cc1	7.672028376376989	COCCNC(=O)c1cccc2c1CCN(C(=O)/C=C/c1cc(Cl)ccc1-n1cnnn1)C2C(=O)Nc1ccc(C(=O)O)cc1	0
640.0530000000002	3.3024000000000004	3.0	8.0	CHEMBL3663881	CS(=O)(=O)Nc1cccc2c1CCN(C(=O)/C=C/c1c(-n3cnnn3)ccc(Cl)c1F)C2C(=O)Nc1ccc(C(=O)O)cc1	8.301029995663981	CS(=O)(=O)Nc1cccc2c1CCN(C(=O)/C=C/c1c(-n3cnnn3)ccc(Cl)c1F)C2C(=O)Nc1ccc(C(=O)O)cc1	0
678.0960000000002	4.444900000000003	2.0	8.0	CHEMBL3663893	CCOC(=O)CCCNC(=O)c1cccc2c1CCN(C(=O)/C=C/c1c(-n3cnnn3)ccc(Cl)c1F)C2C(=O)Nc1ccc(F)cc1	6.236721788981021	CCOC(=O)CCCNC(=O)c1cccc2c1CCN(C(=O)/C=C/c1c(-n3cnnn3)ccc(Cl)c1F)C2C(=O)Nc1ccc(F)cc1	0
759.195	4.826300000000003	2.0	10.0	CHEMBL3663894	CCOC(=O)[C@H]1CCCN(C(=O)c2cccc3c2CCN(C(=O)/C=C/c2c(-n4cnnn4)ccc(Cl)c2F)C3C(=O)Nc2ccc(NC(=O)OC)cc2)C1	6.478600371884625	CCOC(=O)[C@H]1CCCN(C(=O)c2cccc3c2CCN(C(=O)/C=C/c2c(-n4cnnn4)ccc(Cl)c2F)C3C(=O)Nc2ccc(NC(=O)OC)cc2)C1	0
659.0780000000003	2.976300000000002	3.0	8.0	CHEMBL3663895	O=C(O)c1ccc(NC(=O)C2c3cccc(C(=O)N4CCNCC4)c3CCN2C(=O)/C=C/c2c(-n3cnnn3)ccc(Cl)c2F)cc1	6.257589119419508	O=C(O)c1ccc(NC(=O)C2c3cccc(C(=O)N4CCNCC4)c3CCN2C(=O)/C=C/c2c(-n3cnnn3)ccc(Cl)c2F)cc1	0
586.0080000000002	3.7502000000000013	3.0	7.0	CHEMBL3663882	CC(=O)Nc1cccc2c1CCN(C(=O)/C=C/c1cc(Cl)ccc1-n1cnnn1)C2C(=O)Nc1ccc(C(=O)O)cc1	7.668977828958171	CC(=O)Nc1cccc2c1CCN(C(=O)/C=C/c1cc(Cl)ccc1-n1cnnn1)C2C(=O)Nc1ccc(C(=O)O)cc1	0
687.5150000000001	6.2599000000000045	2.0	7.0	CHEMBL3663883	COc1ccc(-c2cccc3c2CCN(C(=O)/C=C/c2c(-n4cnnn4)ccc(Cl)c2F)C3C(=O)Nc2ccc(C(=O)O)cc2)c(Cl)c1	8.301029995663981	COc1ccc(-c2cccc3c2CCN(C(=O)/C=C/c2c(-n4cnnn4)ccc(Cl)c2F)C3C(=O)Nc2ccc(C(=O)O)cc2)c(Cl)c1	0
670.0760000000001	6.217100000000005	2.0	7.0	CHEMBL3663884	COC(=O)Nc1ccc(-c2cccc3c2CCN(C(=O)/C=C/c2c(-n4cnnn4)ccc(Cl)c2F)[C@H]3C(=O)Nc2ccc(F)cc2)cc1	5.472112434047295	COC(=O)Nc1ccc(-c2cccc3c2CCN(C(=O)/C=C/c2c(-n4cnnn4)ccc(Cl)c2F)[C@H]3C(=O)Nc2ccc(F)cc2)cc1	0
632.052	2.9098000000000006	2.0	8.0	CHEMBL3663896	CNC(=O)c1ccc(-c2cccc3c2CCN(C(=O)/C=C/c2c(-n4cnnn4)ccc(Cl)c2F)C3C(=O)NCC(=O)OC)cc1	6.466100899203405	CNC(=O)c1ccc(-c2cccc3c2CCN(C(=O)/C=C/c2c(-n4cnnn4)ccc(Cl)c2F)C3C(=O)NCC(=O)OC)cc1	0
616.0970000000002	4.535300000000004	2.0	6.0	CHEMBL3663897	CC[C@H](C)NC(=O)C1c2cccc(-c3ccc(C(=O)NC)cc3)c2CCN1C(=O)/C=C/c1c(-n2cnnn2)ccc(Cl)c1F	7.308388125785584	CC[C@H](C)NC(=O)C1c2cccc(-c3ccc(C(=O)NC)cc3)c2CCN1C(=O)/C=C/c1c(-n2cnnn2)ccc(Cl)c1F	0
654.1059999999999	3.6705000000000014	2.0	7.0	CHEMBL3663898	CNC(=O)c1ccc(-c2cccc3c2CCN(C(=O)/C=C/c2c(-n4cnnn4)ccc(Cl)c2F)C3C(=O)NCc2nccn2C)cc1	6.272540079142091	CNC(=O)c1ccc(-c2cccc3c2CCN(C(=O)/C=C/c2c(-n4cnnn4)ccc(Cl)c2F)C3C(=O)NCc2nccn2C)cc1	0
681.0840000000001	4.352500000000003	3.0	8.0	CHEMBL3663899	CNC(=O)c1ccc(-c2cccc3c2CCN(C(=O)/C=C/c2c(-n4cnnn4)ccc(Cl)c2F)C3C(=O)Nc2ccc(C(=O)O)cc2)cn1	8.301029995663981	CNC(=O)c1ccc(-c2cccc3c2CCN(C(=O)/C=C/c2c(-n4cnnn4)ccc(Cl)c2F)C3C(=O)Nc2ccc(C(=O)O)cc2)cn1	0
676.1119999999999	5.856600000000006	2.0	8.0	CHEMBL3663900	CNC(=O)c1ccc(-c2cccc3c2CCN(C(=O)/C=C/c2c(-n4cnnn4)ccc(Cl)c2F)C3C(=O)Nc2ccc3c(c2)CN=N3)cc1	7.69637202361611	CNC(=O)c1ccc(-c2cccc3c2CCN(C(=O)/C=C/c2c(-n4cnnn4)ccc(Cl)c2F)C3C(=O)Nc2ccc3c(c2)CN=N3)cc1	0
793.3000000000001	6.146400000000006	2.0	9.0	CHEMBL3663901	CN(C)CCNC(=O)c1ccc(-c2cccc3c2CCN(C(=O)/C=C/c2c(-n4cnnn4)ccc(Cl)c2F)C3C(=O)Nc2ccc(C(=O)OC(C)(C)C)cc2)cc1	8.301029995663981	CN(C)CCNC(=O)c1ccc(-c2cccc3c2CCN(C(=O)/C=C/c2c(-n4cnnn4)ccc(Cl)c2F)C3C(=O)Nc2ccc(C(=O)OC(C)(C)C)cc2)cc1	0
808.3149999999999	4.909500000000005	2.0	10.0	CHEMBL3663885	CN(C)CCNC(=O)c1ccc(-c2cccc3c2CCN(C(=O)/C=C/c2c(-n4cnnn4)ccc(Cl)c2F)[C@H]3C(=O)Nc2ccc(C(=O)OCCN(C)C)cc2)cc1	6.021865152601711	CN(C)CCNC(=O)c1ccc(-c2cccc3c2CCN(C(=O)/C=C/c2c(-n4cnnn4)ccc(Cl)c2F)[C@H]3C(=O)Nc2ccc(C(=O)OCCN(C)C)cc2)cc1	0
828.3050000000001	5.943100000000006	2.0	10.0	CHEMBL3663902	CN(C)CCNC(=O)c1ccc(-c2cccc3c2CCN(C(=O)/C=C/c2c(-n4cnnn4)ccc(Cl)c2F)[C@H]3C(=O)Nc2ccc(C(=O)OCc3ccccn3)cc2)cc1	6.878768544850378	CN(C)CCNC(=O)c1ccc(-c2cccc3c2CCN(C(=O)/C=C/c2c(-n4cnnn4)ccc(Cl)c2F)[C@H]3C(=O)Nc2ccc(C(=O)OCc3ccccn3)cc2)cc1	0
646.0790000000003	4.061700000000003	3.0	8.0	CHEMBL3663886	O=C(O)c1ccc(NC(=O)C2c3cccc(OC4CCNCC4)c3CCN2C(=O)/C=C/c2c(-n3cnnn3)ccc(Cl)c2F)cc1	8.301029995663981	O=C(O)c1ccc(NC(=O)C2c3cccc(OC4CCNCC4)c3CCN2C(=O)/C=C/c2c(-n3cnnn3)ccc(Cl)c2F)cc1	0
640.0670000000003	5.923700000000004	3.0	5.0	CHEMBL3663903	CC(=O)c1ccc(Cl)c(F)c1/C=C/C(=O)N1CCc2c(-c3ccc(C(N)=O)cc3)cccc2[C@@H]1C(=O)Nc1ccc(C(=O)O)cc1	6.535957794561189	CC(=O)c1ccc(Cl)c(F)c1/C=C/C(=O)N1CCc2c(-c3ccc(C(N)=O)cc3)cccc2[C@@H]1C(=O)Nc1ccc(C(=O)O)cc1	0
634.0680000000002	3.8713000000000015	2.0	8.0	CHEMBL3663887	CN(C)CCOc1cccc2c1CCN(C(=O)/C=C/c1c(-n3cnnn3)ccc(Cl)c1F)C2C(=O)Nc1ccc(C(=O)O)cc1	8.301029995663981	CN(C)CCOc1cccc2c1CCN(C(=O)/C=C/c1c(-n3cnnn3)ccc(Cl)c1F)C2C(=O)Nc1ccc(C(=O)O)cc1	0
536.9430000000003	4.863400000000004	3.0	5.0	CHEMBL3663888	CC(=O)c1ccc(Cl)c(F)c1/C=C/C(=O)N1CCc2c(O)cccc2C1C(=O)Nc1ccc(C(=O)O)cc1	7.605373235727791	CC(=O)c1ccc(Cl)c(F)c1/C=C/C(=O)N1CCc2c(O)cccc2C1C(=O)Nc1ccc(C(=O)O)cc1	0
711.1900000000003	6.116200000000005	3.0	6.0	CHEMBL3663889	CC(=O)c1ccc(Cl)c(F)c1/C=C/C(=O)N1CCc2c(-c3ccc(C(=O)NCCN(C)C)cc3)cccc2[C@@H]1C(=O)Nc1ccc(C(=O)O)cc1	7.432150549426893	CC(=O)c1ccc(Cl)c(F)c1/C=C/C(=O)N1CCc2c(-c3ccc(C(=O)NCCN(C)C)cc3)cccc2[C@@H]1C(=O)Nc1ccc(C(=O)O)cc1	0
744.2680000000003	6.298700000000007	1.0	9.0	CHEMBL3663890	CCOC(=O)c1ccc(NC(=O)C2c3cccc(OCCC4CCN(C)CC4)c3CC(C)(C)N2C(=O)/C=C/c2c(-n3cnnn3)ccc(Cl)c2F)cc1	7.0	CCOC(=O)c1ccc(NC(=O)C2c3cccc(OCCC4CCN(C)CC4)c3CC(C)(C)N2C(=O)/C=C/c2c(-n3cnnn3)ccc(Cl)c2F)cc1	0
702.1870000000002	5.177900000000005	2.0	9.0	CHEMBL3663891	CCOC(=O)c1ccc(NC(=O)[C@H]2c3cccc(OCCC4CCNCC4)c3CCN2C(=O)/C=C/c2c(-n3cnnn3)ccc(Cl)c2F)cc1	5.452225294612178	CCOC(=O)c1ccc(NC(=O)[C@H]2c3cccc(OCCC4CCNCC4)c3CCN2C(=O)/C=C/c2c(-n3cnnn3)ccc(Cl)c2F)cc1	0
627.0360000000002	4.331400000000002	2.0	7.0	CHEMBL3663892	Cn1nccc1-c1cccc2c1CCN(C(=O)/C=C/c1c(-n3cnnn3)ccc(Cl)c1F)C2C(=O)Nc1ccc(C(=O)O)cc1	8.301029995663981	Cn1nccc1-c1cccc2c1CCN(C(=O)/C=C/c1c(-n3cnnn3)ccc(Cl)c1F)C2C(=O)Nc1ccc(C(=O)O)cc1	0
709.1380000000001	4.831000000000004	2.0	9.0	CHEMBL3663904	CCOC(=O)c1ccc(NC(=O)C2c3cccc(-c4ccc(C(=O)NC)nc4)c3CCN2C(=O)/C=C/c2c(-n3cnnn3)ccc(Cl)c2F)cc1	5.413187730556624	CCOC(=O)c1ccc(NC(=O)C2c3cccc(-c4ccc(C(=O)NC)nc4)c3CCN2C(=O)/C=C/c2c(-n3cnnn3)ccc(Cl)c2F)cc1	0
667.1010000000001	5.058900000000004	2.0	8.0	CHEMBL3663905	CN(C)c1ccc(-c2cccc3c2CCN(C(=O)/C=C/c2c(-n4cnnn4)ccc(Cl)c2F)C3C(=O)Nc2ccc(C(=O)O)cc2)cn1	8.301029995663981	CN(C)c1ccc(-c2cccc3c2CCN(C(=O)/C=C/c2c(-n4cnnn4)ccc(Cl)c2F)C3C(=O)Nc2ccc(C(=O)O)cc2)cn1	0
583.4680000000001	3.233670000000001	4.0	6.0	CHEMBL3945550	N=C(N)N1CCc2nc(C(=O)N3CCc4c(Br)cccc4C3C(=O)Nc3ccc(C(=O)O)cc3)sc2C1	7.042680103144659	N=C(N)N1CCc2nc(C(=O)N3CCc4c(Br)cccc4C3C(=O)Nc3ccc(C(=O)O)cc3)sc2C1	0
617.7320000000002	3.0863700000000005	4.0	8.0	CHEMBL3900883	COC1CCN(c2cccc3c2CCN(C(=O)c2nc4c(s2)CN(C(=N)N)CC4)C3C(=O)Nc2ccc(C(=O)O)cc2)CC1	8.301029995663981	COC1CCN(c2cccc3c2CCN(C(=O)c2nc4c(s2)CN(C(=N)N)CC4)C3C(=O)Nc2ccc(C(=O)O)cc2)CC1	0
560.6950000000003	3.8443000000000014	3.0	6.0	CHEMBL3923433	COC1CCN(c2cccc3c2CCN(C(=O)C2CC4(CCNCC4)C2)C3C(=O)Nc2ccc(C(=O)O)cc2)CC1	6.721246399047171	COC1CCN(c2cccc3c2CCN(C(=O)C2CC4(CCNCC4)C2)C3C(=O)Nc2ccc(C(=O)O)cc2)CC1	0
601.7080000000003	2.1133700000000024	4.0	6.0	CHEMBL3891906	CN1CCN(c2cccc3c2CCN(C(=O)C2CC4(CCN(C(=N)N)CC4)C2)[C@@H]3C(=O)Nc2ccc(C(=O)O)cc2)C(=O)C1	8.301029995663981	CN1CCN(c2cccc3c2CCN(C(=O)C2CC4(CCN(C(=N)N)CC4)C2)[C@@H]3C(=O)Nc2ccc(C(=O)O)cc2)C(=O)C1	0
575.6700000000002	1.723270000000003	4.0	6.0	CHEMBL4114619	CN1CCN(c2cccc3c2CCN(C(=O)CC2CCN(C(=N)N)CC2)[C@H]3C(=O)Nc2ccc(C(=O)O)cc2)C(=O)C1	6.417595701980972	CN1CCN(c2cccc3c2CCN(C(=O)CC2CCN(C(=N)N)CC2)[C@H]3C(=O)Nc2ccc(C(=O)O)cc2)C(=O)C1	0
562.6710000000003	2.669970000000002	4.0	6.0	CHEMBL3984235	COC1CCN(c2cccc3c2CCN(C(=O)C2CCN(C(=N)N)CC2)C3C(=O)Nc2ccc(C(=O)O)cc2)CC1	8.245651664288982	COC1CCN(c2cccc3c2CCN(C(=O)C2CCN(C(=N)N)CC2)C3C(=O)Nc2ccc(C(=O)O)cc2)CC1	0
557.0100000000002	4.188620000000003	1.0	7.0	CHEMBL3941911	COC(=O)c1ccc(NC(=O)C2c3c(C)cccc3CCN2C(=O)/C=C/c2cc(Cl)ccc2-n2cnnn2)cc1	5.290984583027883	COC(=O)c1ccc(NC(=O)C2c3c(C)cccc3CCN2C(=O)/C=C/c2cc(Cl)ccc2-n2cnnn2)cc1	0
621.0730000000001	4.229920000000003	1.0	8.0	CHEMBL3974199	Cc1c2c(nn1C)CCN(C(=O)/C=C/c1c(-n3cnnn3)ccc(Cl)c1F)C2C(=O)Nc1ccc(C(=O)OC(C)(C)C)cc1	6.247567390738526	Cc1c2c(nn1C)CCN(C(=O)/C=C/c1c(-n3cnnn3)ccc(Cl)c1F)C2C(=O)Nc1ccc(C(=O)OC(C)(C)C)cc1	0
528.609	3.9605000000000024	3.0	6.0	CHEMBL3890946	COC1CCN(c2cccc3c2CCN(C(=O)c2ccc(N)cc2)C3C(=O)Nc2ccc(C(=O)O)cc2)CC1	6.2658404867555335	COC1CCN(c2cccc3c2CCN(C(=O)c2ccc(N)cc2)C3C(=O)Nc2ccc(C(=O)O)cc2)CC1	0
568.6740000000004	4.241000000000001	4.0	5.0	CHEMBL3965906	CNC(=O)c1ccc(-c2cccc3c2CCN(C(=O)[C@H]2CC[C@H](CN)CC2)C3C(=O)Nc2ccc(C(=O)O)cc2)cc1	8.301029995663981	CNC(=O)c1ccc(-c2cccc3c2CCN(C(=O)[C@H]2CC[C@H](CN)CC2)C3C(=O)Nc2ccc(C(=O)O)cc2)cc1	0
583.685	5.388700000000003	3.0	6.0	CHEMBL3982122	CC1(C)Cc2c(-c3ccc4c(c3)OCO4)cccc2C(C(=O)Nc2ccc(C(=O)O)cc2)N1C(=O)[C@H]1CC[C@H](CN)CC1	6.779630367548606	CC1(C)Cc2c(-c3ccc4c(c3)OCO4)cccc2C(C(=O)Nc2ccc(C(=O)O)cc2)N1C(=O)[C@H]1CC[C@H](CN)CC1	0
595.765	6.874700000000007	3.0	5.0	CHEMBL3908676	CC1(C)Cc2c(-c3cc4ccccc4s3)cccc2C(C(=O)Nc2ccc(C(=O)O)cc2)N1C(=O)[C@H]1CC[C@H](CN)CC1	6.107071017644794	CC1(C)Cc2c(-c3cc4ccccc4s3)cccc2C(C(=O)Nc2ccc(C(=O)O)cc2)N1C(=O)[C@H]1CC[C@H](CN)CC1	0
590.7239999999999	6.208200000000006	3.0	5.0	CHEMBL3941100	CC1(C)Cc2c(-c3ccc4ncccc4c3)cccc2C(C(=O)Nc2ccc(C(=O)O)cc2)N1C(=O)[C@H]1CC[C@H](CN)CC1	7.316412682427233	CC1(C)Cc2c(-c3ccc4ncccc4c3)cccc2C(C(=O)Nc2ccc(C(=O)O)cc2)N1C(=O)[C@H]1CC[C@H](CN)CC1	0
435.52400000000017	3.2144000000000004	3.0	4.0	CHEMBL3977935	NC[C@H]1CC[C@H](C(=O)N2CCc3ccccc3[C@H]2C(=O)Nc2ccc(C(=O)O)cc2)CC1	7.072578304949581	NC[C@H]1CC[C@H](C(=O)N2CCc3ccccc3[C@H]2C(=O)Nc2ccc(C(=O)O)cc2)CC1	0
626.4550000000002	5.799300000000004	1.0	7.0	CHEMBL4112929	C[C@@H]1CCC[C@H](n2cnc(-c3cc(Cl)ccc3-n3cc(Cl)nn3)cc2=O)c2cc(ccn2)-c2c(cnn2C(F)F)NC1=O	10.0	C[C@@H]1CCC[C@H](n2cnc(-c3cc(Cl)ccc3-n3cc(Cl)nn3)cc2=O)c2cc(ccn2)-c2c(cnn2C(F)F)NC1=O	0
653.5340000000001	5.7884000000000055	1.0	8.0	CHEMBL4108841	C[C@@H]1CCC[C@H](n2cnc(-c3cc(Cl)ccc3-n3cc(Cl)nn3)cc2=O)c2cc(ccn2)-c2nn(-c3cccnc3)cc2NC1=O	9.221848749616356	C[C@@H]1CCC[C@H](n2cnc(-c3cc(Cl)ccc3-n3cc(Cl)nn3)cc2=O)c2cc(ccn2)-c2nn(-c3cccnc3)cc2NC1=O	0
590.475	4.941200000000005	1.0	7.0	CHEMBL4111839	C[C@@H]1CCC[C@H](n2cnc(-c3cc(Cl)ccc3-n3cc(Cl)nn3)cc2=O)c2ccnc(c2)-c2c(cnn2C)NC1=O	9.69897000433602	C[C@@H]1CCC[C@H](n2cnc(-c3cc(Cl)ccc3-n3cc(Cl)nn3)cc2=O)c2ccnc(c2)-c2c(cnn2C)NC1=O	0
624.0269999999999	5.306600000000005	1.0	7.0	CHEMBL4107758	C[C@@H]1CCC[C@H](n2cnc(-c3cc(Cl)ccc3-n3cc(C(F)(F)F)nn3)cc2=O)c2cc(ccn2)-c2c(cnn2C)NC1=O	10.0	C[C@@H]1CCC[C@H](n2cnc(-c3cc(Cl)ccc3-n3cc(C(F)(F)F)nn3)cc2=O)c2cc(ccn2)-c2c(cnn2C)NC1=O	0
660.0070000000001	6.164700000000004	1.0	7.0	CHEMBL4115014	C[C@@H]1CCC[C@H](n2cnc(-c3cc(Cl)ccc3-n3cc(C(F)(F)F)nn3)cc2=O)c2cc(ccn2)-c2c(cnn2C(F)F)NC1=O	10.0	C[C@@H]1CCC[C@H](n2cnc(-c3cc(Cl)ccc3-n3cc(C(F)(F)F)nn3)cc2=O)c2cc(ccn2)-c2c(cnn2C(F)F)NC1=O	0
624.0269999999999	5.306600000000005	1.0	7.0	CHEMBL4113006	C[C@@H]1CCC[C@H](n2cnc(-c3cc(Cl)ccc3-n3cc(C(F)(F)F)nn3)cc2=O)c2ccnc(c2)-c2c(cnn2C)NC1=O	10.0	C[C@@H]1CCC[C@H](n2cnc(-c3cc(Cl)ccc3-n3cc(C(F)(F)F)nn3)cc2=O)c2ccnc(c2)-c2c(cnn2C)NC1=O	0
600.0390000000001	3.9860000000000015	2.0	8.0	CHEMBL4107075	C[C@@H]1CCC[C@H](n2cnc(-c3cc(Cl)ccc3-n3cc(C(=O)O)nn3)cc2=O)c2ccnc(c2)-c2c(cnn2C)NC1=O	9.69897000433602	C[C@@H]1CCC[C@H](n2cnc(-c3cc(Cl)ccc3-n3cc(C(=O)O)nn3)cc2=O)c2ccnc(c2)-c2c(cnn2C)NC1=O	0
600.0390000000001	3.9860000000000024	2.0	8.0	CHEMBL4107761	C[C@@H]1CCC[C@H](n2cnc(-c3cc(Cl)ccc3-n3cc(C(=O)O)nn3)cc2=O)c2cc(ccn2)-c2c(cnn2C)NC1=O	9.69897000433602	C[C@@H]1CCC[C@H](n2cnc(-c3cc(Cl)ccc3-n3cc(C(=O)O)nn3)cc2=O)c2cc(ccn2)-c2c(cnn2C)NC1=O	0
595.4909999999999	5.914800000000005	3.0	7.0	CHEMBL4063872	COC(=O)Nc1ccc2c(c1)CCCCCC[C@H](NC(=O)/C=C/c1cc(Cl)ccc1-n1cnnn1)c1nc-2c(Cl)[nH]1	7.376750709602099	COC(=O)Nc1ccc2c(c1)CCCCCC[C@H](NC(=O)/C=C/c1cc(Cl)ccc1-n1cnnn1)c1nc-2c(Cl)[nH]1	0
573.057	5.427500000000005	3.0	7.0	CHEMBL4104659	COC(=O)Nc1ccc2c(c1)CCCC/C=C/C[C@H](NC(=O)/C=C/c1cc(Cl)ccc1-n1cnnn1)c1nc-2c[nH]1	6.735182176990463	COC(=O)Nc1ccc2c(c1)CCCC/C=C/C[C@H](NC(=O)/C=C/c1cc(Cl)ccc1-n1cnnn1)c1nc-2c[nH]1	0
575.073	5.651500000000005	3.0	7.0	CHEMBL4086754	COC(=O)Nc1ccc2c(c1)CCCCCCC[C@H](NC(=O)/C=C/c1cc(Cl)ccc1-n1cnnn1)c1nc-2c[nH]1	6.221848749616356	COC(=O)Nc1ccc2c(c1)CCCCCCC[C@H](NC(=O)/C=C/c1cc(Cl)ccc1-n1cnnn1)c1nc-2c[nH]1	0
609.5179999999999	6.304900000000005	3.0	7.0	CHEMBL4072590	COC(=O)Nc1ccc2c(c1)CCCCCCC[C@H](NC(=O)/C=C/c1cc(Cl)ccc1-n1cnnn1)c1nc-2c(Cl)[nH]1	7.167491087293763	COC(=O)Nc1ccc2c(c1)CCCCCCC[C@H](NC(=O)/C=C/c1cc(Cl)ccc1-n1cnnn1)c1nc-2c(Cl)[nH]1	0
575.029	4.873700000000003	3.0	8.0	CHEMBL4093309	COC(=O)Nc1ccc2c(c1)OCCC/C=C/C[C@H](NC(=O)/C=C/c1cc(Cl)ccc1-n1cnnn1)c1nc-2c[nH]1	5.406713932979542	COC(=O)Nc1ccc2c(c1)OCCC/C=C/C[C@H](NC(=O)/C=C/c1cc(Cl)ccc1-n1cnnn1)c1nc-2c[nH]1	0
577.045	5.097700000000004	3.0	8.0	CHEMBL4083064	COC(=O)Nc1ccc2c(c1)OCCCCCC[C@H](NC(=O)/C=C/c1cc(Cl)ccc1-n1cnnn1)c1nc-2c[nH]1	6.798602875679548	COC(=O)Nc1ccc2c(c1)OCCCCCC[C@H](NC(=O)/C=C/c1cc(Cl)ccc1-n1cnnn1)c1nc-2c[nH]1	0
611.4899999999999	5.751100000000005	3.0	8.0	CHEMBL4101043	COC(=O)Nc1ccc2c(c1)OCCCCCC[C@H](NC(=O)/C=C/c1cc(Cl)ccc1-n1cnnn1)c1nc-2c(Cl)[nH]1	7.119186407719209	COC(=O)Nc1ccc2c(c1)OCCCCCC[C@H](NC(=O)/C=C/c1cc(Cl)ccc1-n1cnnn1)c1nc-2c(Cl)[nH]1	0
590.044	4.657400000000003	4.0	8.0	CHEMBL4090854	COC(=O)Nc1ccc2c(c1)NC(=O)CCCCC[C@H](NC(=O)/C=C/c1cc(Cl)ccc1-n1cnnn1)c1nc-2c[nH]1	8.494850021680094	COC(=O)Nc1ccc2c(c1)NC(=O)CCCCC[C@H](NC(=O)/C=C/c1cc(Cl)ccc1-n1cnnn1)c1nc-2c[nH]1	0
624.4889999999999	5.310800000000003	4.0	8.0	CHEMBL4062923	COC(=O)Nc1ccc2c(c1)NC(=O)CCCCC[C@H](NC(=O)/C=C/c1cc(Cl)ccc1-n1cnnn1)c1nc-2c(Cl)[nH]1	9.327902142064282	COC(=O)Nc1ccc2c(c1)NC(=O)CCCCC[C@H](NC(=O)/C=C/c1cc(Cl)ccc1-n1cnnn1)c1nc-2c(Cl)[nH]1	0
588.028	4.4334000000000024	4.0	8.0	CHEMBL4098577	COC(=O)Nc1ccc2c(c1)NC(=O)CC/C=C\C[C@H](NC(=O)/C=C/c1cc(Cl)ccc1-n1cnnn1)c1nc-2c[nH]1	8.2839966563652	COC(=O)Nc1ccc2c(c1)NC(=O)CC/C=C\C[C@H](NC(=O)/C=C/c1cc(Cl)ccc1-n1cnnn1)c1nc-2c[nH]1	0
588.028	4.4334000000000024	4.0	8.0	CHEMBL4071545	COC(=O)Nc1ccc2c(c1)NC(=O)CC/C=C/C[C@H](NC(=O)/C=C/c1cc(Cl)ccc1-n1cnnn1)c1nc-2c[nH]1	9.795880017344077	COC(=O)Nc1ccc2c(c1)NC(=O)CC/C=C/C[C@H](NC(=O)/C=C/c1cc(Cl)ccc1-n1cnnn1)c1nc-2c[nH]1	0
622.473	5.086800000000003	4.0	8.0	CHEMBL4060950	COC(=O)Nc1ccc2c(c1)NC(=O)CC/C=C/C[C@H](NC(=O)/C=C/c1cc(Cl)ccc1-n1cnnn1)c1nc-2c(Cl)[nH]1	10.522878745280336	COC(=O)Nc1ccc2c(c1)NC(=O)CC/C=C/C[C@H](NC(=O)/C=C/c1cc(Cl)ccc1-n1cnnn1)c1nc-2c(Cl)[nH]1	0
592.016	4.487200000000002	4.0	9.0	CHEMBL4082071	COC(=O)Nc1ccc2c(c1)NC(=O)OCCCC[C@H](NC(=O)/C=C/c1cc(Cl)ccc1-n1cnnn1)c1nc-2c[nH]1	8.42021640338319	COC(=O)Nc1ccc2c(c1)NC(=O)OCCCC[C@H](NC(=O)/C=C/c1cc(Cl)ccc1-n1cnnn1)c1nc-2c[nH]1	0
590.0	4.263200000000002	4.0	9.0	CHEMBL4087980	COC(=O)Nc1ccc2c(c1)NC(=O)OC/C=C/C[C@H](NC(=O)/C=C/c1cc(Cl)ccc1-n1cnnn1)c1nc-2c[nH]1	9.05551732784983	COC(=O)Nc1ccc2c(c1)NC(=O)OC/C=C/C[C@H](NC(=O)/C=C/c1cc(Cl)ccc1-n1cnnn1)c1nc-2c[nH]1	0
574.0450000000001	4.906800000000003	4.0	8.0	CHEMBL4059685	COC(=O)Nc1ccc2c(c1)NCCC/C=C/C[C@H](NC(=O)/C=C/c1cc(Cl)ccc1-n1cnnn1)c1nc-2c[nH]1	6.289036881004725	COC(=O)Nc1ccc2c(c1)NCCC/C=C/C[C@H](NC(=O)/C=C/c1cc(Cl)ccc1-n1cnnn1)c1nc-2c[nH]1	0
590.0440000000001	4.679400000000002	4.0	8.0	CHEMBL4079002	C=CC[C@H](NC(=O)/C=C/c1cc(Cl)ccc1-n1cnnn1)c1nc(-c2ccc(NC(=O)OC)cc2NC(=O)CC)c[nH]1	7.568636235841013	C=CC[C@H](NC(=O)/C=C/c1cc(Cl)ccc1-n1cnnn1)c1nc(-c2ccc(NC(=O)OC)cc2NC(=O)CC)c[nH]1	0
574.0010000000001	4.043300000000001	4.0	8.0	CHEMBL4092164	COC(=O)Nc1ccc2c(c1)NC(=O)C/C=C/C[C@H](NC(=O)/C=C/c1cc(Cl)ccc1-n1cnnn1)c1nc-2c[nH]1	6.578396073130169	COC(=O)Nc1ccc2c(c1)NC(=O)C/C=C/C[C@H](NC(=O)/C=C/c1cc(Cl)ccc1-n1cnnn1)c1nc-2c[nH]1	0
563.018	4.707600000000004	3.0	8.0	CHEMBL4081356	COC(=O)Nc1ccc2c(c1)OCCCCC[C@H](NC(=O)/C=C/c1cc(Cl)ccc1-n1cnnn1)c1nc-2c[nH]1	6.376750709602099	COC(=O)Nc1ccc2c(c1)OCCCCC[C@H](NC(=O)/C=C/c1cc(Cl)ccc1-n1cnnn1)c1nc-2c[nH]1	0
542.9830000000002	4.050500000000003	2.0	6.0	CHEMBL4103298	O=C(O)c1ccc(NC(=O)[C@@H]2[C@@H](c3ccccc3)CCN2C(=O)/C=C/c2cc(Cl)ccc2-n2cnnn2)cc1	7.638272163982407	O=C(O)c1ccc(NC(=O)[C@@H]2[C@@H](c3ccccc3)CCN2C(=O)/C=C/c2cc(Cl)ccc2-n2cnnn2)cc1	0
529.9440000000002	3.1868000000000016	2.0	7.0	CHEMBL4060887	O=C(O)c1ccc(NC(=O)C2c3cnccc3CCN2C(=O)/C=C/c2cc(Cl)ccc2-n2cnnn2)cc1	6.795880017344075	O=C(O)c1ccc(NC(=O)C2c3cnccc3CCN2C(=O)/C=C/c2cc(Cl)ccc2-n2cnnn2)cc1	0
518.9210000000002	2.514900000000001	3.0	7.0	CHEMBL4081202	O=C(O)c1ccc(NC(=O)C2c3c[nH]nc3CCN2C(=O)/C=C/c2cc(Cl)ccc2-n2cnnn2)cc1	6.1938200260161125	O=C(O)c1ccc(NC(=O)C2c3c[nH]nc3CCN2C(=O)/C=C/c2cc(Cl)ccc2-n2cnnn2)cc1	0
532.9480000000002	2.5253000000000005	2.0	7.0	CHEMBL4099224	Cn1cc2c(n1)CCN(C(=O)/C=C/c1cc(Cl)ccc1-n1cnnn1)C2C(=O)Nc1ccc(C(=O)O)cc1	6.568636235841013	Cn1cc2c(n1)CCN(C(=O)/C=C/c1cc(Cl)ccc1-n1cnnn1)C2C(=O)Nc1ccc(C(=O)O)cc1	0
595.0190000000001	3.9775000000000027	2.0	7.0	CHEMBL4104494	O=C(O)c1ccc(NC(=O)C2c3cn(-c4ccccc4)nc3CCN2C(=O)/C=C/c2cc(Cl)ccc2-n2cnnn2)cc1	5.698970004336019	O=C(O)c1ccc(NC(=O)C2c3cn(-c4ccccc4)nc3CCN2C(=O)/C=C/c2cc(Cl)ccc2-n2cnnn2)cc1	0
609.046	4.036600000000003	2.0	7.0	CHEMBL4080257	O=C(O)c1ccc(NC(=O)C2c3cn(Cc4ccccc4)nc3CCN2C(=O)/C=C/c2cc(Cl)ccc2-n2cnnn2)cc1	5.853871964321762	O=C(O)c1ccc(NC(=O)C2c3cn(Cc4ccccc4)nc3CCN2C(=O)/C=C/c2cc(Cl)ccc2-n2cnnn2)cc1	0
546.9750000000003	2.8337200000000005	2.0	7.0	CHEMBL4089256	Cc1c2c(nn1C)CCN(C(=O)/C=C/c1cc(Cl)ccc1-n1cnnn1)C2C(=O)Nc1ccc(C(=O)O)cc1	7.5376020021010435	Cc1c2c(nn1C)CCN(C(=O)/C=C/c1cc(Cl)ccc1-n1cnnn1)C2C(=O)Nc1ccc(C(=O)O)cc1	0
546.975	2.8337200000000013	2.0	7.0	CHEMBL4069553	Cc1nn(C)c2c1C(C(=O)Nc1ccc(C(=O)O)cc1)N(C(=O)/C=C/c1cc(Cl)ccc1-n1cnnn1)CC2	7.096910013008056	Cc1nn(C)c2c1C(C(=O)Nc1ccc(C(=O)O)cc1)N(C(=O)/C=C/c1cc(Cl)ccc1-n1cnnn1)CC2	0
546.9750000000003	2.8337200000000005	2.0	7.0	CHEMBL4077834	Cc1nn(C)c2c1CCN(C(=O)/C=C/c1cc(Cl)ccc1-n1cnnn1)C2C(=O)Nc1ccc(C(=O)O)cc1	6.522878745280337	Cc1nn(C)c2c1CCN(C(=O)/C=C/c1cc(Cl)ccc1-n1cnnn1)C2C(=O)Nc1ccc(C(=O)O)cc1	0
528.9560000000001	3.791800000000002	2.0	6.0	CHEMBL4095863	O=C(O)c1cccc(NC(=O)[C@@H]2c3ccccc3CCN2C(=O)/C=C/c2cc(Cl)ccc2-n2cnnn2)c1	6.537602002101044	O=C(O)c1cccc(NC(=O)[C@@H]2c3ccccc3CCN2C(=O)/C=C/c2cc(Cl)ccc2-n2cnnn2)c1	0
557.9980000000003	4.271900000000003	2.0	7.0	CHEMBL4062109	COC(=O)Nc1ccc(NC(=O)[C@@H]2c3ccccc3CCN2C(=O)/C=C/c2cc(Cl)ccc2-n2cnnn2)cc1	6.060480747381382	COC(=O)Nc1ccc(NC(=O)[C@@H]2c3ccccc3CCN2C(=O)/C=C/c2cc(Cl)ccc2-n2cnnn2)cc1	0
524.9720000000002	3.9699000000000035	2.0	6.0	CHEMBL4100305	O=C(Nc1ccc2cn[nH]c2c1)[C@@H]1c2ccccc2CCN1C(=O)/C=C/c1cc(Cl)ccc1-n1cnnn1	7.244125144327507	O=C(Nc1ccc2cn[nH]c2c1)[C@@H]1c2ccccc2CCN1C(=O)/C=C/c1cc(Cl)ccc1-n1cnnn1	0
539.9870000000002	3.552100000000002	3.0	7.0	CHEMBL4082288	Nc1n[nH]c2cc(NC(=O)[C@@H]3c4ccccc4CCN3C(=O)/C=C/c3cc(Cl)ccc3-n3cnnn3)ccc12	7.080921907623926	Nc1n[nH]c2cc(NC(=O)[C@@H]3c4ccccc4CCN3C(=O)/C=C/c3cc(Cl)ccc3-n3cnnn3)ccc12	0
575.9880000000003	4.411000000000003	2.0	7.0	CHEMBL4081335	COC(=O)Nc1ccc(NC(=O)[C@@H]2c3ccccc3CCN2C(=O)/C=C/c2c(-n3cnnn3)ccc(Cl)c2F)cc1	6.958607314841775	COC(=O)Nc1ccc(NC(=O)[C@@H]2c3ccccc3CCN2C(=O)/C=C/c2c(-n3cnnn3)ccc(Cl)c2F)cc1	0
586.9920000000002	3.578400000000001	2.0	8.0	CHEMBL4070736	COC(=O)c1cccc2c1CCN(C(=O)/C=C/c1cc(Cl)ccc1-n1cnnn1)C2C(=O)Nc1ccc(C(=O)O)cc1	7.769551078621726	COC(=O)c1cccc2c1CCN(C(=O)/C=C/c1cc(Cl)ccc1-n1cnnn1)C2C(=O)Nc1ccc(C(=O)O)cc1	0
553.9660000000002	3.6634800000000007	2.0	7.0	CHEMBL4097854	N#Cc1cccc2c1CCN(C(=O)/C=C/c1cc(Cl)ccc1-n1cnnn1)C2C(=O)Nc1ccc(C(=O)O)cc1	7.4089353929735005	N#Cc1cccc2c1CCN(C(=O)/C=C/c1cc(Cl)ccc1-n1cnnn1)C2C(=O)Nc1ccc(C(=O)O)cc1	0
572.0250000000002	3.857800000000002	2.0	7.0	CHEMBL4074535	CN(C)c1cccc2c1CCN(C(=O)/C=C/c1cc(Cl)ccc1-n1cnnn1)C2C(=O)Nc1ccc(C(=O)O)cc1	8.221848749616356	CN(C)c1cccc2c1CCN(C(=O)/C=C/c1cc(Cl)ccc1-n1cnnn1)C2C(=O)Nc1ccc(C(=O)O)cc1	0
586.9920000000002	3.578400000000001	2.0	8.0	CHEMBL4101257	COC(=O)c1ccc2c(c1)CCN(C(=O)/C=C/c1cc(Cl)ccc1-n1cnnn1)C2C(=O)Nc1ccc(C(=O)O)cc1	6.853871964321762	COC(=O)c1ccc2c(c1)CCN(C(=O)/C=C/c1cc(Cl)ccc1-n1cnnn1)C2C(=O)Nc1ccc(C(=O)O)cc1	0
542.9830000000003	4.100220000000002	2.0	6.0	CHEMBL4077773	Cc1ccc2c(c1)CCN(C(=O)/C=C/c1cc(Cl)ccc1-n1cnnn1)C2C(=O)Nc1ccc(C(=O)O)cc1	7.568636235841013	Cc1ccc2c(c1)CCN(C(=O)/C=C/c1cc(Cl)ccc1-n1cnnn1)C2C(=O)Nc1ccc(C(=O)O)cc1	0
586.9919999999998	3.578400000000001	2.0	8.0	CHEMBL4070724	COC(=O)c1ccc2c(c1)C(C(=O)Nc1ccc(C(=O)O)cc1)N(C(=O)/C=C/c1cc(Cl)ccc1-n1cnnn1)CC2	6.638272163982407	COC(=O)c1ccc2c(c1)C(C(=O)Nc1ccc(C(=O)O)cc1)N(C(=O)/C=C/c1cc(Cl)ccc1-n1cnnn1)CC2	0
553.966	3.6634800000000025	2.0	7.0	CHEMBL4105579	N#Cc1ccc2c(c1)C(C(=O)Nc1ccc(C(=O)O)cc1)N(C(=O)/C=C/c1cc(Cl)ccc1-n1cnnn1)CC2	6.3979400086720375	N#Cc1ccc2c(c1)C(C(=O)Nc1ccc(C(=O)O)cc1)N(C(=O)/C=C/c1cc(Cl)ccc1-n1cnnn1)CC2	0
542.983	4.100220000000003	2.0	6.0	CHEMBL4081328	Cc1ccc2c(c1)C(C(=O)Nc1ccc(C(=O)O)cc1)N(C(=O)/C=C/c1cc(Cl)ccc1-n1cnnn1)CC2	7.552841968657781	Cc1ccc2c(c1)C(C(=O)Nc1ccc(C(=O)O)cc1)N(C(=O)/C=C/c1cc(Cl)ccc1-n1cnnn1)CC2	0
586.9919999999998	3.578400000000001	2.0	8.0	CHEMBL4068006	COC(=O)c1cccc2c1C(C(=O)Nc1ccc(C(=O)O)cc1)N(C(=O)/C=C/c1cc(Cl)ccc1-n1cnnn1)CC2	5.657577319177793	COC(=O)c1cccc2c1C(C(=O)Nc1ccc(C(=O)O)cc1)N(C(=O)/C=C/c1cc(Cl)ccc1-n1cnnn1)CC2	0
572.9650000000001	3.490000000000002	3.0	7.0	CHEMBL4089196	O=C(O)c1ccc(NC(=O)C2c3cccc(C(=O)O)c3CCN2C(=O)/C=C/c2cc(Cl)ccc2-n2cnnn2)cc1	7.130768280269024	O=C(O)c1ccc(NC(=O)C2c3cccc(C(=O)O)c3CCN2C(=O)/C=C/c2cc(Cl)ccc2-n2cnnn2)cc1	0
600.0350000000002	3.4936000000000016	2.0	7.0	CHEMBL4078868	CN(C)C(=O)c1cccc2c1CCN(C(=O)/C=C/c1cc(Cl)ccc1-n1cnnn1)C2C(=O)Nc1ccc(C(=O)O)cc1	7.602059991327962	CN(C)C(=O)c1cccc2c1CCN(C(=O)/C=C/c1cc(Cl)ccc1-n1cnnn1)C2C(=O)Nc1ccc(C(=O)O)cc1	0
644.0880000000002	3.510200000000002	2.0	8.0	CHEMBL4096900	COCCN(C)C(=O)c1cccc2c1CCN(C(=O)/C=C/c1cc(Cl)ccc1-n1cnnn1)C2C(=O)Nc1ccc(C(=O)O)cc1	7.568636235841013	COCCN(C)C(=O)c1cccc2c1CCN(C(=O)/C=C/c1cc(Cl)ccc1-n1cnnn1)C2C(=O)Nc1ccc(C(=O)O)cc1	0
640.1000000000003	4.417900000000004	2.0	7.0	CHEMBL4063157	O=C(O)c1ccc(NC(=O)C2c3cccc(C(=O)N4CCCCC4)c3CCN2C(=O)/C=C/c2cc(Cl)ccc2-n2cnnn2)cc1	7.769551078621726	O=C(O)c1ccc(NC(=O)C2c3cccc(C(=O)N4CCCCC4)c3CCN2C(=O)/C=C/c2cc(Cl)ccc2-n2cnnn2)cc1	0
642.0720000000002	3.2642000000000015	2.0	8.0	CHEMBL4084801	O=C(O)c1ccc(NC(=O)C2c3cccc(C(=O)N4CCOCC4)c3CCN2C(=O)/C=C/c2cc(Cl)ccc2-n2cnnn2)cc1	7.744727494896693	O=C(O)c1ccc(NC(=O)C2c3cccc(C(=O)N4CCOCC4)c3CCN2C(=O)/C=C/c2cc(Cl)ccc2-n2cnnn2)cc1	0
712.1630000000001	4.207100000000003	2.0	9.0	CHEMBL4085488	CCOC(=O)[C@@H]1CCCN(C(=O)c2cccc3c2CCN(C(=O)/C=C/c2cc(Cl)ccc2-n2cnnn2)C3C(=O)Nc2ccc(C(=O)O)cc2)C1	7.920818753952375	CCOC(=O)[C@@H]1CCCN(C(=O)c2cccc3c2CCN(C(=O)/C=C/c2cc(Cl)ccc2-n2cnnn2)C3C(=O)Nc2ccc(C(=O)O)cc2)C1	0
712.1630000000001	4.207100000000003	2.0	9.0	CHEMBL4063912	CCOC(=O)[C@H]1CCCN(C(=O)c2cccc3c2CCN(C(=O)/C=C/c2cc(Cl)ccc2-n2cnnn2)C3C(=O)Nc2ccc(C(=O)O)cc2)C1	8.221848749616356	CCOC(=O)[C@H]1CCCN(C(=O)c2cccc3c2CCN(C(=O)/C=C/c2cc(Cl)ccc2-n2cnnn2)C3C(=O)Nc2ccc(C(=O)O)cc2)C1	0
602.0070000000002	3.9701000000000013	3.0	8.0	CHEMBL4072510	COC(=O)Nc1cccc2c1CCN(C(=O)/C=C/c1cc(Cl)ccc1-n1cnnn1)C2C(=O)Nc1ccc(C(=O)O)cc1	7.638272163982407	COC(=O)Nc1cccc2c1CCN(C(=O)/C=C/c1cc(Cl)ccc1-n1cnnn1)C2C(=O)Nc1ccc(C(=O)O)cc1	0
687.1130000000003	3.866500000000002	4.0	9.0	CHEMBL4100970	CCOC(=O)CCNC(=O)Nc1cccc2c1CCN(C(=O)/C=C/c1cc(Cl)ccc1-n1cnnn1)C2C(=O)Nc1ccc(C(=O)O)cc1	7.602059991327962	CCOC(=O)CCNC(=O)Nc1cccc2c1CCN(C(=O)/C=C/c1cc(Cl)ccc1-n1cnnn1)C2C(=O)Nc1ccc(C(=O)O)cc1	0
655.1149999999999	4.855900000000003	4.0	7.0	CHEMBL4082994	O=C(Nc1cccc2c1CCN(C(=O)/C=C/c1cc(Cl)ccc1-n1cnnn1)C2C(=O)Nc1ccc(C(=O)O)cc1)NC1CCCC1	7.769551078621726	O=C(Nc1cccc2c1CCN(C(=O)/C=C/c1cc(Cl)ccc1-n1cnnn1)C2C(=O)Nc1ccc(C(=O)O)cc1)NC1CCCC1	0
613.0780000000001	3.2014000000000014	3.0	8.0	CHEMBL4075619	O=C(O)c1ccc(NC(=O)C2c3cccc(N4CCNCC4)c3CCN2C(=O)/C=C/c2cc(Cl)ccc2-n2cnnn2)cc1	8.301029995663981	O=C(O)c1ccc(NC(=O)C2c3cccc(N4CCNCC4)c3CCN2C(=O)/C=C/c2cc(Cl)ccc2-n2cnnn2)cc1	0
671.114	3.680200000000002	2.0	9.0	CHEMBL4090783	COC(=O)N1CCN(c2cccc3c2CCN(C(=O)/C=C/c2cc(Cl)ccc2-n2cnnn2)C3C(=O)Nc2ccc(C(=O)O)cc2)CC1	8.301029995663981	COC(=O)N1CCN(c2cccc3c2CCN(C(=O)/C=C/c2cc(Cl)ccc2-n2cnnn2)C3C(=O)Nc2ccc(C(=O)O)cc2)CC1	0
626.0730000000001	4.3087000000000035	2.0	7.0	CHEMBL4096583	O=C(O)c1ccc(NC(=O)C2c3cccc(N4CCCCC4=O)c3CCN2C(=O)/C=C/c2cc(Cl)ccc2-n2cnnn2)cc1	8.236572006437063	O=C(O)c1ccc(NC(=O)C2c3cccc(N4CCCCC4=O)c3CCN2C(=O)/C=C/c2cc(Cl)ccc2-n2cnnn2)cc1	0
632.0520000000004	3.7675000000000027	2.0	8.0	CHEMBL4078562	O=C(O)c1ccc(NC(=O)[C@@H]2c3cccc(N4CCOCC4)c3CCN2C(=O)/C=C/c2c(-n3cnnn3)ccc(Cl)c2F)cc1	9.42021640338319	O=C(O)c1ccc(NC(=O)[C@@H]2c3cccc(N4CCOCC4)c3CCN2C(=O)/C=C/c2c(-n3cnnn3)ccc(Cl)c2F)cc1	0
648.1200000000002	4.484100000000004	2.0	8.0	CHEMBL4087166	O=C(O)c1ccc(NC(=O)[C@@H]2c3cccc(N4CCSCC4)c3CCN2C(=O)/C=C/c2c(-n3cnnn3)ccc(Cl)c2F)cc1	9.309803919971486	O=C(O)c1ccc(NC(=O)[C@@H]2c3cccc(N4CCSCC4)c3CCN2C(=O)/C=C/c2c(-n3cnnn3)ccc(Cl)c2F)cc1	0
680.1180000000002	3.165700000000002	2.0	9.0	CHEMBL4105006	O=C(O)c1ccc(NC(=O)[C@@H]2c3cccc(N4CCS(=O)(=O)CC4)c3CCN2C(=O)/C=C/c2c(-n3cnnn3)ccc(Cl)c2F)cc1	8.698970004336019	O=C(O)c1ccc(NC(=O)[C@@H]2c3cccc(N4CCS(=O)(=O)CC4)c3CCN2C(=O)/C=C/c2c(-n3cnnn3)ccc(Cl)c2F)cc1	0
630.0800000000004	4.921200000000005	2.0	7.0	CHEMBL4079281	O=C(O)c1ccc(NC(=O)[C@@H]2c3cccc(N4CCCCC4)c3CCN2C(=O)/C=C/c2c(-n3cnnn3)ccc(Cl)c2F)cc1	8.657577319177793	O=C(O)c1ccc(NC(=O)[C@@H]2c3cccc(N4CCCCC4)c3CCN2C(=O)/C=C/c2c(-n3cnnn3)ccc(Cl)c2F)cc1	0
673.1490000000001	4.461300000000003	2.0	8.0	CHEMBL4097304	CN(C)C1CCN(c2cccc3c2CCN(C(=O)/C=C/c2c(-n4cnnn4)ccc(Cl)c2F)[C@@H]3C(=O)Nc2ccc(C(=O)O)cc2)CC1	10.008773924307503	CN(C)C1CCN(c2cccc3c2CCN(C(=O)/C=C/c2c(-n4cnnn4)ccc(Cl)c2F)[C@@H]3C(=O)Nc2ccc(C(=O)O)cc2)CC1	0
713.17	4.379600000000003	2.0	8.0	CHEMBL4068445	CN1CCC2(CCN(c3cccc4c3CCN(C(=O)/C=C/c3c(-n5cnnn5)ccc(Cl)c3F)[C@@H]4C(=O)Nc3ccc(C(=O)O)cc3)CC2)C1=O	10.154901959985745	CN1CCC2(CCN(c3cccc4c3CCN(C(=O)/C=C/c3c(-n5cnnn5)ccc(Cl)c3F)[C@@H]4C(=O)Nc3ccc(C(=O)O)cc3)CC2)C1=O	0
644.0630000000003	4.4478000000000035	2.0	7.0	CHEMBL4089581	O=C(O)c1ccc(NC(=O)[C@@H]2c3cccc(N4CCCCC4=O)c3CCN2C(=O)/C=C/c2c(-n3cnnn3)ccc(Cl)c2F)cc1	8.853871964321762	O=C(O)c1ccc(NC(=O)[C@@H]2c3cccc(N4CCCCC4=O)c3CCN2C(=O)/C=C/c2c(-n3cnnn3)ccc(Cl)c2F)cc1	0
646.0350000000003	3.294100000000002	2.0	8.0	CHEMBL4059788	O=C(O)c1ccc(NC(=O)[C@@H]2c3cccc(N4CCOCC4=O)c3CCN2C(=O)/C=C/c2c(-n3cnnn3)ccc(Cl)c2F)cc1	8.698970004336019	O=C(O)c1ccc(NC(=O)[C@@H]2c3cccc(N4CCOCC4=O)c3CCN2C(=O)/C=C/c2c(-n3cnnn3)ccc(Cl)c2F)cc1	0
645.0510000000003	2.8671000000000015	3.0	8.0	CHEMBL4081710	O=C(O)c1ccc(NC(=O)[C@@H]2c3cccc(N4CCNCC4=O)c3CCN2C(=O)/C=C/c2c(-n3cnnn3)ccc(Cl)c2F)cc1	8.853871964321762	O=C(O)c1ccc(NC(=O)[C@@H]2c3cccc(N4CCNCC4=O)c3CCN2C(=O)/C=C/c2c(-n3cnnn3)ccc(Cl)c2F)cc1	0
659.0780000000001	3.2093000000000007	2.0	8.0	CHEMBL4073292	CN1CCN(c2cccc3c2CCN(C(=O)/C=C/c2c(-n4cnnn4)ccc(Cl)c2F)[C@@H]3C(=O)Nc2ccc(C(=O)O)cc2)C(=O)C1	9.148741651280924	CN1CCN(c2cccc3c2CCN(C(=O)/C=C/c2c(-n4cnnn4)ccc(Cl)c2F)[C@@H]3C(=O)Nc2ccc(C(=O)O)cc2)C(=O)C1	0
589.6430000000001	6.734290000000005	4.0	7.0	CHEMBL4086746	Cc1cc(Oc2nc(Oc3cccc(C(=N)N)c3)c(F)c(NC(C)CCc3ccccc3)c2F)c(C(=O)O)cc1N(C)C	6.0	Cc1cc(Oc2nc(Oc3cccc(C(=N)N)c3)c(F)c(NC(C)CCc3ccccc3)c2F)c(C(=O)O)cc1N(C)C	0
657.0659999999998	4.416300000000002	4.0	9.0	CHEMBL4096251	COC(=O)Nc1ccc2c(c1)NC(=O)CCc1nc(ccc1F)C[C@H](NC(=O)/C=C/c1cc(Cl)ccc1-n1cnnn1)c1nc-2c[nH]1	10.69897000433602	COC(=O)Nc1ccc2c(c1)NC(=O)CCc1nc(ccc1F)C[C@H](NC(=O)/C=C/c1cc(Cl)ccc1-n1cnnn1)c1nc-2c[nH]1	0
639.0759999999999	4.2772000000000014	4.0	9.0	CHEMBL4067274	COC(=O)Nc1ccc2c(c1)NC(=O)CCc1cccc(n1)C[C@H](NC(=O)/C=C/c1cc(Cl)ccc1-n1cnnn1)c1nc-2c[nH]1	9.494850021680094	COC(=O)Nc1ccc2c(c1)NC(=O)CCc1cccc(n1)C[C@H](NC(=O)/C=C/c1cc(Cl)ccc1-n1cnnn1)c1nc-2c[nH]1	0
656.0779999999997	5.021300000000004	4.0	8.0	CHEMBL4088528	COC(=O)Nc1ccc2c(c1)NC(=O)CCc1cc(ccc1F)C[C@H](NC(=O)/C=C/c1cc(Cl)ccc1-n1cnnn1)c1nc-2c[nH]1	9.275724130399212	COC(=O)Nc1ccc2c(c1)NC(=O)CCc1cc(ccc1F)C[C@H](NC(=O)/C=C/c1cc(Cl)ccc1-n1cnnn1)c1nc-2c[nH]1	0
638.0879999999999	4.882200000000003	4.0	8.0	CHEMBL4093842	COC(=O)Nc1ccc2c(c1)NC(=O)CCc1cccc(c1)C[C@H](NC(=O)/C=C/c1cc(Cl)ccc1-n1cnnn1)c1nc-2c[nH]1	8.823908740944319	COC(=O)Nc1ccc2c(c1)NC(=O)CCc1cccc(c1)C[C@H](NC(=O)/C=C/c1cc(Cl)ccc1-n1cnnn1)c1nc-2c[nH]1	0
623.1169999999998	5.876300000000005	3.0	7.0	CHEMBL4104014	COC(=O)Nc1ccc2c(c1)CCCCc1cccc(c1)C[C@H](NC(=O)/C=C/c1cc(Cl)ccc1-n1cnnn1)c1nc-2c[nH]1	7.769551078621726	COC(=O)Nc1ccc2c(c1)CCCCc1cccc(c1)C[C@H](NC(=O)/C=C/c1cc(Cl)ccc1-n1cnnn1)c1nc-2c[nH]1	0
624.0609999999999	4.240900000000002	4.0	8.0	CHEMBL4092939	COC(=O)Nc1ccc2c(c1)CNC(=O)c1ccc(cc1)C[C@H](NC(=O)/C=C/c1cc(Cl)ccc1-n1cnnn1)c1nc-2c[nH]1	5.1938200260161125	COC(=O)Nc1ccc2c(c1)CNC(=O)c1ccc(cc1)C[C@H](NC(=O)/C=C/c1cc(Cl)ccc1-n1cnnn1)c1nc-2c[nH]1	0
658.5059999999999	4.894300000000003	4.0	8.0	CHEMBL4103129	COC(=O)Nc1ccc2c(c1)CNC(=O)c1cccc(c1)C[C@H](NC(=O)/C=C/c1cc(Cl)ccc1-n1cnnn1)c1nc-2c(Cl)[nH]1	7.036212172654444	COC(=O)Nc1ccc2c(c1)CNC(=O)c1cccc(c1)C[C@H](NC(=O)/C=C/c1cc(Cl)ccc1-n1cnnn1)c1nc-2c(Cl)[nH]1	0
624.0609999999999	4.240900000000002	4.0	8.0	CHEMBL4085195	COC(=O)Nc1ccc2c(c1)CNC(=O)c1cccc(c1)C[C@H](NC(=O)/C=C/c1cc(Cl)ccc1-n1cnnn1)c1nc-2c[nH]1	6.301029995663981	COC(=O)Nc1ccc2c(c1)CNC(=O)c1cccc(c1)C[C@H](NC(=O)/C=C/c1cc(Cl)ccc1-n1cnnn1)c1nc-2c[nH]1	0
604.071	4.903400000000003	4.0	8.0	CHEMBL4098046	COC(=O)Nc1ccc2c(c1)NC(=O)C[C@H](C)CCC[C@H](NC(=O)/C=C/c1cc(Cl)ccc1-n1cnnn1)c1nc-2c[nH]1	7.67778070526608	COC(=O)Nc1ccc2c(c1)NC(=O)C[C@H](C)CCC[C@H](NC(=O)/C=C/c1cc(Cl)ccc1-n1cnnn1)c1nc-2c[nH]1	0
604.071	4.903400000000003	4.0	8.0	CHEMBL4070961	COC(=O)Nc1ccc2c(c1)NC(=O)C[C@@H](C)CCC[C@H](NC(=O)/C=C/c1cc(Cl)ccc1-n1cnnn1)c1nc-2c[nH]1	9.161150909262744	COC(=O)Nc1ccc2c(c1)NC(=O)C[C@@H](C)CCC[C@H](NC(=O)/C=C/c1cc(Cl)ccc1-n1cnnn1)c1nc-2c[nH]1	0
638.516	5.5568000000000035	4.0	8.0	CHEMBL4097522	COC(=O)Nc1ccc2c(c1)NC(=O)C[C@@H](C)CCC[C@H](NC(=O)/C=C/c1cc(Cl)ccc1-n1cnnn1)c1nc-2c(Cl)[nH]1	10.221848749616356	COC(=O)Nc1ccc2c(c1)NC(=O)C[C@@H](C)CCC[C@H](NC(=O)/C=C/c1cc(Cl)ccc1-n1cnnn1)c1nc-2c(Cl)[nH]1	0
602.055	4.679400000000003	4.0	8.0	CHEMBL4077140	COC(=O)Nc1ccc2c(c1)NC(=O)C[C@H](C)/C=C/C[C@H](NC(=O)/C=C/c1cc(Cl)ccc1-n1cnnn1)c1nc-2c[nH]1	8.698970004336019	COC(=O)Nc1ccc2c(c1)NC(=O)C[C@H](C)/C=C/C[C@H](NC(=O)/C=C/c1cc(Cl)ccc1-n1cnnn1)c1nc-2c[nH]1	0
602.055	4.679400000000003	4.0	8.0	CHEMBL4063677	COC(=O)Nc1ccc2c(c1)NC(=O)C[C@@H](C)/C=C/C[C@H](NC(=O)/C=C/c1cc(Cl)ccc1-n1cnnn1)c1nc-2c[nH]1	9.886056647693165	COC(=O)Nc1ccc2c(c1)NC(=O)C[C@@H](C)/C=C/C[C@H](NC(=O)/C=C/c1cc(Cl)ccc1-n1cnnn1)c1nc-2c[nH]1	0
590.044	4.513300000000002	4.0	8.0	CHEMBL4101766	COC(=O)Nc1ccc2c(c1)NC(=O)[C@H](C)CCC[C@H](NC(=O)/C=C/c1cc(Cl)ccc1-n1cnnn1)c1nc-2c[nH]1	9.4089353929735	COC(=O)Nc1ccc2c(c1)NC(=O)[C@H](C)CCC[C@H](NC(=O)/C=C/c1cc(Cl)ccc1-n1cnnn1)c1nc-2c[nH]1	0
624.4889999999999	5.166700000000003	4.0	8.0	CHEMBL4083769	COC(=O)Nc1ccc2c(c1)NC(=O)[C@H](C)CCC[C@H](NC(=O)/C=C/c1cc(Cl)ccc1-n1cnnn1)c1nc-2c(Cl)[nH]1	10.154901959985745	COC(=O)Nc1ccc2c(c1)NC(=O)[C@H](C)CCC[C@H](NC(=O)/C=C/c1cc(Cl)ccc1-n1cnnn1)c1nc-2c(Cl)[nH]1	0
590.044	4.513300000000002	4.0	8.0	CHEMBL4076558	COC(=O)Nc1ccc2c(c1)NC(=O)[C@@H](C)CCC[C@H](NC(=O)/C=C/c1cc(Cl)ccc1-n1cnnn1)c1nc-2c[nH]1	8.958607314841775	COC(=O)Nc1ccc2c(c1)NC(=O)[C@@H](C)CCC[C@H](NC(=O)/C=C/c1cc(Cl)ccc1-n1cnnn1)c1nc-2c[nH]1	0
604.0710000000001	4.903400000000002	4.0	8.0	CHEMBL4089185	CC[C@@H]1CCC[C@H](NC(=O)/C=C/c2cc(Cl)ccc2-n2cnnn2)c2nc(c[nH]2)-c2ccc(NC(=O)OC)cc2NC1=O	9.744727494896694	CC[C@@H]1CCC[C@H](NC(=O)/C=C/c2cc(Cl)ccc2-n2cnnn2)c2nc(c[nH]2)-c2ccc(NC(=O)OC)cc2NC1=O	0
604.0710000000001	4.903400000000002	4.0	8.0	CHEMBL4080459	CC[C@H]1CCC[C@H](NC(=O)/C=C/c2cc(Cl)ccc2-n2cnnn2)c2nc(c[nH]2)-c2ccc(NC(=O)OC)cc2NC1=O	8.154901959985743	CC[C@H]1CCC[C@H](NC(=O)/C=C/c2cc(Cl)ccc2-n2cnnn2)c2nc(c[nH]2)-c2ccc(NC(=O)OC)cc2NC1=O	0
618.098	5.1494000000000035	4.0	8.0	CHEMBL4103982	COC(=O)Nc1ccc2c(c1)NC(=O)[C@H](C(C)C)CCC[C@H](NC(=O)/C=C/c1cc(Cl)ccc1-n1cnnn1)c1nc-2c[nH]1	9.853871964321762	COC(=O)Nc1ccc2c(c1)NC(=O)[C@H](C(C)C)CCC[C@H](NC(=O)/C=C/c1cc(Cl)ccc1-n1cnnn1)c1nc-2c[nH]1	0
618.098	5.1494000000000035	4.0	8.0	CHEMBL4095227	COC(=O)Nc1ccc2c(c1)NC(=O)[C@@H](C(C)C)CCC[C@H](NC(=O)/C=C/c1cc(Cl)ccc1-n1cnnn1)c1nc-2c[nH]1	7.67778070526608	COC(=O)Nc1ccc2c(c1)NC(=O)[C@@H](C(C)C)CCC[C@H](NC(=O)/C=C/c1cc(Cl)ccc1-n1cnnn1)c1nc-2c[nH]1	0
545.9740000000002	5.724620000000004	4.0	5.0	CHEMBL4078696	COC(=O)Nc1ccc2c(c1)NC(=O)[C@H](C)CCC[C@H](NC(=O)c1c(F)cc(C)cc1F)c1nc-2c(Cl)[nH]1	8.0	COC(=O)Nc1ccc2c(c1)NC(=O)[C@H](C)CCC[C@H](NC(=O)c1c(F)cc(C)cc1F)c1nc-2c(Cl)[nH]1	0
560.0010000000002	6.114720000000005	4.0	5.0	CHEMBL4065103	COC(=O)Nc1ccc2c(c1)NC(=O)C[C@@H](C)CCC[C@H](NC(=O)c1c(F)cc(C)cc1F)c1nc-2c(Cl)[nH]1	7.356547323513812	COC(=O)Nc1ccc2c(c1)NC(=O)C[C@@H](C)CCC[C@H](NC(=O)c1c(F)cc(C)cc1F)c1nc-2c(Cl)[nH]1	0
557.9850000000002	5.890720000000004	4.0	5.0	CHEMBL4086540	COC(=O)Nc1ccc2c(c1)NC(=O)C[C@@H](C)/C=C/C[C@H](NC(=O)c1c(F)cc(C)cc1F)c1nc-2c(Cl)[nH]1	7.920818753952375	COC(=O)Nc1ccc2c(c1)NC(=O)C[C@@H](C)/C=C/C[C@H](NC(=O)c1c(F)cc(C)cc1F)c1nc-2c(Cl)[nH]1	0
543.9580000000002	5.644720000000004	4.0	5.0	CHEMBL4105168	COC(=O)Nc1ccc2c(c1)NC(=O)CC/C=C/C[C@H](NC(=O)c1c(F)cc(C)cc1F)c1nc-2c(Cl)[nH]1	7.795880017344075	COC(=O)Nc1ccc2c(c1)NC(=O)CC/C=C/C[C@H](NC(=O)c1c(F)cc(C)cc1F)c1nc-2c(Cl)[nH]1	0
602.055	4.679400000000003	4.0	8.0	CHEMBL4063746	COC(=O)Nc1ccc2c(c1)NC(=O)C(C)C/C=C/C[C@H](NC(=O)/C=C/c1cc(Cl)ccc1-n1cnnn1)c1nc-2c[nH]1	9.481486060122112	COC(=O)Nc1ccc2c(c1)NC(=O)C(C)C/C=C/C[C@H](NC(=O)/C=C/c1cc(Cl)ccc1-n1cnnn1)c1nc-2c[nH]1	0
590.044	4.513300000000002	4.0	8.0	CHEMBL4067808	COC(=O)Nc1ccc2c(c1)NC(=O)CC(C)CC[C@H](NC(=O)/C=C/c1cc(Cl)ccc1-n1cnnn1)c1nc-2c[nH]1	7.443697499232712	COC(=O)Nc1ccc2c(c1)NC(=O)CC(C)CC[C@H](NC(=O)/C=C/c1cc(Cl)ccc1-n1cnnn1)c1nc-2c[nH]1	0
604.071	4.903400000000003	4.0	8.0	CHEMBL4059590	COC(=O)Nc1ccc2c(c1)NC(=O)C(C)CCCC[C@H](NC(=O)/C=C/c1cc(Cl)ccc1-n1cnnn1)c1nc-2c[nH]1	8.187086643357144	COC(=O)Nc1ccc2c(c1)NC(=O)C(C)CCCC[C@H](NC(=O)/C=C/c1cc(Cl)ccc1-n1cnnn1)c1nc-2c[nH]1	0
482.58500000000026	3.6899000000000006	5.0	6.0	CHEMBL4203066	COC(=O)Nc1ccc2c(c1)NC(=O)CCCC[C@H](NC(=O)[C@H]1CC[C@H](CN)CC1)c1nc-2c[nH]1	9.522878745280336	COC(=O)Nc1ccc2c(c1)NC(=O)CCCC[C@H](NC(=O)[C@H]1CC[C@H](CN)CC1)c1nc-2c[nH]1	0
581.036	5.064400000000004	2.0	8.0	CHEMBL4228006	COC(=O)Nc1ccc(-c2cnnc([C@H](Cc3ccccc3)NC(=O)/C=C/c3cc(Cl)ccc3-n3cnnn3)c2)cc1	8.154901959985743	COC(=O)Nc1ccc(-c2cnnc([C@H](Cc3ccccc3)NC(=O)/C=C/c3cc(Cl)ccc3-n3cnnn3)c2)cc1	0
581.036	5.064400000000004	2.0	8.0	CHEMBL4227153	COC(=O)Nc1ccc(-c2cc([C@H](Cc3ccccc3)NC(=O)/C=C/c3cc(Cl)ccc3-n3cnnn3)cnn2)cc1	8.387216143280265	COC(=O)Nc1ccc(-c2cc([C@H](Cc3ccccc3)NC(=O)/C=C/c3cc(Cl)ccc3-n3cnnn3)cnn2)cc1	0
597.035	4.357700000000002	3.0	8.0	CHEMBL4228269	COC(=O)Nc1ccc(-c2cc([C@H](Cc3ccccc3)NC(=O)/C=C/c3cc(Cl)ccc3-n3cnnn3)n[nH]c2=O)cc1	8.0	COC(=O)Nc1ccc(-c2cc([C@H](Cc3ccccc3)NC(=O)/C=C/c3cc(Cl)ccc3-n3cnnn3)n[nH]c2=O)cc1	0
597.035	4.357700000000002	3.0	8.0	CHEMBL4227416	COC(=O)Nc1ccc(-c2cc([C@H](Cc3ccccc3)NC(=O)/C=C/c3cc(Cl)ccc3-n3cnnn3)c(=O)[nH]n2)cc1	7.657577319177793	COC(=O)Nc1ccc(-c2cc([C@H](Cc3ccccc3)NC(=O)/C=C/c3cc(Cl)ccc3-n3cnnn3)c(=O)[nH]n2)cc1	0
595.0629999999999	5.3728200000000035	2.0	8.0	CHEMBL4227477	COC(=O)Nc1ccc(-c2cc([C@H](Cc3ccccc3)NC(=O)/C=C/c3cc(Cl)ccc3-n3cnnn3)c(C)nn2)cc1	8.214670164989233	COC(=O)Nc1ccc(-c2cc([C@H](Cc3ccccc3)NC(=O)/C=C/c3cc(Cl)ccc3-n3cnnn3)c(C)nn2)cc1	0
595.0629999999999	5.3728200000000035	2.0	8.0	CHEMBL4226631	COC(=O)Nc1ccc(-c2cc([C@H](Cc3ccccc3)NC(=O)/C=C/c3cc(Cl)ccc3-n3cnnn3)nnc2C)cc1	8.0	COC(=O)Nc1ccc(-c2cc([C@H](Cc3ccccc3)NC(=O)/C=C/c3cc(Cl)ccc3-n3cnnn3)nnc2C)cc1	0
615.4809999999999	5.717800000000004	2.0	8.0	CHEMBL4227743	COC(=O)Nc1ccc(-c2cc([C@H](Cc3ccccc3)NC(=O)/C=C/c3cc(Cl)ccc3-n3cnnn3)nnc2Cl)cc1	8.017728766960431	COC(=O)Nc1ccc(-c2cc([C@H](Cc3ccccc3)NC(=O)/C=C/c3cc(Cl)ccc3-n3cnnn3)nnc2Cl)cc1	0
615.4809999999999	5.717800000000004	2.0	8.0	CHEMBL4226897	COC(=O)Nc1ccc(-c2cc([C@H](Cc3ccccc3)NC(=O)/C=C/c3cc(Cl)ccc3-n3cnnn3)c(Cl)nn2)cc1	8.721246399047171	COC(=O)Nc1ccc(-c2cc([C@H](Cc3ccccc3)NC(=O)/C=C/c3cc(Cl)ccc3-n3cnnn3)c(Cl)nn2)cc1	0
611.0619999999999	5.073000000000003	2.0	9.0	CHEMBL4225732	COC(=O)Nc1ccc(-c2cc([C@H](Cc3ccccc3)NC(=O)/C=C/c3cc(Cl)ccc3-n3cnnn3)nnc2OC)cc1	7.443697499232712	COC(=O)Nc1ccc(-c2cc([C@H](Cc3ccccc3)NC(=O)/C=C/c3cc(Cl)ccc3-n3cnnn3)nnc2OC)cc1	0
625.045	4.762600000000003	3.0	9.0	CHEMBL4226114	COC(=O)Nc1ccc(-c2cc([C@H](Cc3ccccc3)NC(=O)/C=C/c3cc(Cl)ccc3-n3cnnn3)nnc2C(=O)O)cc1	7.958607314841775	COC(=O)Nc1ccc(-c2cc([C@H](Cc3ccccc3)NC(=O)/C=C/c3cc(Cl)ccc3-n3cnnn3)nnc2C(=O)O)cc1	0
638.0880000000002	4.424000000000003	3.0	9.0	CHEMBL4227897	CNC(=O)c1nnc([C@H](Cc2ccccc2)NC(=O)/C=C/c2cc(Cl)ccc2-n2cnnn2)cc1-c1ccc(NC(=O)OC)cc1	7.508638306165727	CNC(=O)c1nnc([C@H](Cc2ccccc2)NC(=O)/C=C/c2cc(Cl)ccc2-n2cnnn2)cc1-c1ccc(NC(=O)OC)cc1	0
633.4709999999999	5.856900000000004	2.0	8.0	CHEMBL4228705	COC(=O)Nc1ccc(-c2cc([C@H](Cc3ccc(F)cc3)NC(=O)/C=C/c3cc(Cl)ccc3-n3cnnn3)nnc2Cl)cc1	8.031517051446064	COC(=O)Nc1ccc(-c2cc([C@H](Cc3ccc(F)cc3)NC(=O)/C=C/c3cc(Cl)ccc3-n3cnnn3)nnc2Cl)cc1	0
633.4709999999999	5.856900000000004	2.0	8.0	CHEMBL4227624	COC(=O)Nc1ccc(-c2cc([C@H](Cc3cccc(F)c3)NC(=O)/C=C/c3cc(Cl)ccc3-n3cnnn3)nnc2Cl)cc1	8.0	COC(=O)Nc1ccc(-c2cc([C@H](Cc3cccc(F)c3)NC(=O)/C=C/c3cc(Cl)ccc3-n3cnnn3)nnc2Cl)cc1	0
616.4689999999999	5.112800000000004	2.0	9.0	CHEMBL4225620	COC(=O)Nc1ccc(-c2cc([C@H](Cc3ccncc3)NC(=O)/C=C/c3cc(Cl)ccc3-n3cnnn3)nnc2Cl)cc1	7.920818753952375	COC(=O)Nc1ccc(-c2cc([C@H](Cc3ccncc3)NC(=O)/C=C/c3cc(Cl)ccc3-n3cnnn3)nnc2Cl)cc1	0
664.5539999999999	5.123700000000004	2.0	9.0	CHEMBL4227366	COC(=O)Nc1ccc(-c2cc([C@H](C[C@@H]3CCCN(C(C)=O)C3)NC(=O)/C=C/c3cc(Cl)ccc3-n3cnnn3)nnc2Cl)cc1	7.050609993355087	COC(=O)Nc1ccc(-c2cc([C@H](C[C@@H]3CCCN(C(C)=O)C3)NC(=O)/C=C/c3cc(Cl)ccc3-n3cnnn3)nnc2Cl)cc1	0
652.4989999999999	3.458400000000002	3.0	10.0	CHEMBL4228203	COC(=O)Nc1ccc(-c2cc([C@H](CC(=O)N3CC[C@@H](O)C3)NC(=O)/C=C/c3cc(Cl)ccc3-n3cnnn3)nnc2Cl)cc1	7.585026652029182	COC(=O)Nc1ccc(-c2cc([C@H](CC(=O)N3CC[C@@H](O)C3)NC(=O)/C=C/c3cc(Cl)ccc3-n3cnnn3)nnc2Cl)cc1	0
652.4989999999999	3.458400000000002	3.0	10.0	CHEMBL4225296	COC(=O)Nc1ccc(-c2cc([C@H](CC(=O)N3CC[C@@H](O)C3)NC(=O)/C=C/c3cc(Cl)ccc3-n3cnnn3)c(Cl)nn2)cc1	8.18045606445813	COC(=O)Nc1ccc(-c2cc([C@H](CC(=O)N3CC[C@@H](O)C3)NC(=O)/C=C/c3cc(Cl)ccc3-n3cnnn3)c(Cl)nn2)cc1	0
665.5419999999999	3.6392000000000024	2.0	10.0	CHEMBL4228788	COC(=O)Nc1ccc(-c2cc([C@H](CC(=O)N3CCN(C)CC3)NC(=O)/C=C/c3cc(Cl)ccc3-n3cnnn3)c(Cl)nn2)cc1	8.397940008672037	COC(=O)Nc1ccc(-c2cc([C@H](CC(=O)N3CCN(C)CC3)NC(=O)/C=C/c3cc(Cl)ccc3-n3cnnn3)c(Cl)nn2)cc1	0
542.9790000000002	3.3861000000000008	5.0	5.0	CHEMBL4216226	O=C(N[C@@H](Cc1ccccc1)C(=O)NCc1cc(=O)[nH]c2ccc(Cl)cc12)c1ccc2[nH]c(=O)cc(O)c2c1	9.30102999566398	O=C(N[C@@H](Cc1ccccc1)C(=O)NCc1cc(=O)[nH]c2ccc(Cl)cc12)c1ccc2[nH]c(=O)cc(O)c2c1	0
683.8310000000001	3.4777700000000022	6.0	7.0	CHEMBL4238882	N=C(N)c1ccc(CC(=O)[C@H](Cc2cccc(CN)c2)NC(=O)[C@@H](CCCc2ccccc2)NS(=O)(=O)Cc2cccc(C(=O)O)c2)cc1	7.744727494896693	N=C(N)c1ccc(CC(=O)[C@H](Cc2cccc(CN)c2)NC(=O)[C@@H](CCCc2ccccc2)NS(=O)(=O)Cc2cccc(C(=O)O)c2)cc1	0
445.64400000000035	5.761600000000007	0.0	5.0	CHEMBL4435573	CCOC(=O)[C@]1(C)CCC[C@@]2(C)[C@@H]3CC[C@@]4(C)C[C@]3(CC[C@@H]21)C/C4=N\OCC1(C)COC1	5.713094647027625	CCOC(=O)[C@]1(C)CCC[C@@]2(C)[C@@H]3CC[C@@]4(C)C[C@]3(CC[C@@H]21)C/C4=N\OCC1(C)COC1	0
457.68000000000023	6.986800000000009	0.0	5.0	CHEMBL4439549	CCOC(=O)[C@]1(C)CCC[C@@]2(C)[C@@H]3CC[C@@]4(C)C[C@]3(CC[C@@H]21)C/C4=N\OCc1ccsc1	5.770318157682325	CCOC(=O)[C@]1(C)CCC[C@@]2(C)[C@@H]3CC[C@@]4(C)C[C@]3(CC[C@@H]21)C/C4=N\OCc1ccsc1	0
698.8460000000001	2.982370000000004	7.0	7.0	CHEMBL4471466	N=C(N)c1ccc(CNC(=O)[C@H](Cc2cccc(CN)c2)NC(=O)[C@@H](CCCc2ccccc2)NS(=O)(=O)Cc2cccc(C(=O)O)c2)cc1	7.744727494896693	N=C(N)c1ccc(CNC(=O)[C@H](Cc2cccc(CN)c2)NC(=O)[C@@H](CCCc2ccccc2)NS(=O)(=O)Cc2cccc(C(=O)O)c2)cc1	0
606.054	6.912420000000005	3.0	7.0	CHEMBL4563396	COC(=O)Nc1ccc2c(c1)NC(=O)[C@H](C)CCC[C@H](NC(=O)c1noc(-c3cccc(Cl)c3F)c1C)c1cc-2ccn1	6.636388020107856	COC(=O)Nc1ccc2c(c1)NC(=O)[C@H](C)CCC[C@H](NC(=O)c1noc(-c3cccc(Cl)c3F)c1C)c1cc-2ccn1	0
594.0469999999999	5.771220000000004	4.0	6.0	CHEMBL4530525	COC(=O)Nc1ccc2c(c1)NC(=O)[C@H](C)CCC[C@H](NC(=O)c1cnn(-c3cccc(Cl)c3F)c1C)c1nc-2c[nH]1	8.67778070526608	COC(=O)Nc1ccc2c(c1)NC(=O)[C@H](C)CCC[C@H](NC(=O)c1cnn(-c3cccc(Cl)c3F)c1C)c1nc-2c[nH]1	0
606.054	6.912420000000005	3.0	7.0	CHEMBL4552656	COC(=O)Nc1ccc2c(c1)NC(=O)[C@H](C)CCC[C@H](NC(=O)c1onc(-c3cccc(Cl)c3F)c1C)c1cc-2ccn1	7.468521082957745	COC(=O)Nc1ccc2c(c1)NC(=O)[C@H](C)CCC[C@H](NC(=O)c1onc(-c3cccc(Cl)c3F)c1C)c1cc-2ccn1	0
587.0400000000001	4.939200000000003	3.0	8.0	CHEMBL4456818	COC(=O)Nc1ccc2c(c1)NC(=O)CCCC[C@H](NC(=O)/C=C/c1cc(Cl)ccc1-n1cnnn1)c1cc-2ccn1	8.920818753952375	COC(=O)Nc1ccc2c(c1)NC(=O)CCCC[C@H](NC(=O)/C=C/c1cc(Cl)ccc1-n1cnnn1)c1cc-2ccn1	0
642.519	6.2599200000000055	3.0	7.0	CHEMBL4470992	COC(=O)Nc1ccc2c(c1)NC(=O)[C@H](C)CCC[C@H](NC(=O)c1nnn(-c3cccc(Cl)c3F)c1C)c1cc-2ccn1.Cl	8.154901959985743	COC(=O)Nc1ccc2c(c1)NC(=O)[C@H](C)CCC[C@H](NC(=O)c1nnn(-c3cccc(Cl)c3F)c1C)c1cc-2ccn1.Cl	0
677.992	7.286720000000006	3.0	6.0	CHEMBL4438385	COC(=O)Nc1ccc2c(c1)NC(=O)[C@H](C)CCC[C@H](NC(=O)c1ncn(-c3cccc(Cl)c3F)c1C)c1cc-2ccn1.Cl.Cl	8.387216143280265	COC(=O)Nc1ccc2c(c1)NC(=O)[C@H](C)CCC[C@H](NC(=O)c1ncn(-c3cccc(Cl)c3F)c1C)c1cc-2ccn1.Cl.Cl	0
641.531	6.864920000000006	3.0	6.0	CHEMBL4534617	COC(=O)Nc1ccc2c(c1)NC(=O)[C@H](C)CCC[C@H](NC(=O)c1cnn(-c3cccc(Cl)c3F)c1C)c1cc-2ccn1.Cl	8.657577319177793	COC(=O)Nc1ccc2c(c1)NC(=O)[C@H](C)CCC[C@H](NC(=O)c1cnn(-c3cccc(Cl)c3F)c1C)c1cc-2ccn1.Cl	0
834.1020000000002	6.983500000000003	6.0	9.0	CHEMBL4437236	COC(=O)Nc1ccc2c(c1)NC(=O)[C@H](C)CCC[C@H](NC(=O)c1cnn(-c3cccc(Cl)c3F)c1N)c1cc-2ccn1.O=C(O)C(F)(F)F.O=C(O)C(F)(F)F	8.468521082957745	COC(=O)Nc1ccc2c(c1)NC(=O)[C@H](C)CCC[C@H](NC(=O)c1cnn(-c3cccc(Cl)c3F)c1N)c1cc-2ccn1.O=C(O)C(F)(F)F.O=C(O)C(F)(F)F	0
588.0680000000001	5.577800000000003	4.0	7.0	CHEMBL4464434	COC(=O)Nc1ccc2c(c1)NC(=O)[C@H](C)CCC[C@H](NC(=O)c1cnn(-c3cccc(Cl)c3)c1N)c1cc-2ccn1	7.958607314841775	COC(=O)Nc1ccc2c(c1)NC(=O)[C@H](C)CCC[C@H](NC(=O)c1cnn(-c3cccc(Cl)c3)c1N)c1cc-2ccn1	0
607.498	6.649000000000005	3.0	6.0	CHEMBL4445384	COC(=O)Nc1ccc2c(c1)NC(=O)[C@H](C)CCC[C@H](NC(=O)c1cnn(-c3cccc(Cl)c3Cl)c1)c1cc-2ccn1	7.42021640338319	COC(=O)Nc1ccc2c(c1)NC(=O)[C@H](C)CCC[C@H](NC(=O)c1cnn(-c3cccc(Cl)c3Cl)c1)c1cc-2ccn1	0
705.0650000000002	6.768000000000004	4.0	7.0	CHEMBL4476061	COC(=O)Nc1ccc2c(c1)NC(=O)[C@H](C)CCC[C@H](NC(=O)c1cnn(-c3cccc(Cl)c3F)c1)c1cc-2ccn1.O=C(O)C(F)(F)F	8.259637310505756	COC(=O)Nc1ccc2c(c1)NC(=O)[C@H](C)CCC[C@H](NC(=O)c1cnn(-c3cccc(Cl)c3F)c1)c1cc-2ccn1.O=C(O)C(F)(F)F	0
573.0530000000001	5.995600000000005	3.0	6.0	CHEMBL4554665	COC(=O)Nc1ccc2c(c1)NC(=O)[C@H](C)CCC[C@H](NC(=O)c1cnn(-c3cccc(Cl)c3)c1)c1cc-2ccn1	6.779891911959945	COC(=O)Nc1ccc2c(c1)NC(=O)[C@H](C)CCC[C@H](NC(=O)c1cnn(-c3cccc(Cl)c3)c1)c1cc-2ccn1	0
522.5520000000001	5.743120000000005	3.0	5.0	CHEMBL4585824	COC(=O)Nc1ccc2c(c1)NC(=O)[C@H](C)CCC[C@H](NC(=O)c1c(F)cc(C)cc1F)c1cc-2ccn1	7.346787486224656	COC(=O)Nc1ccc2c(c1)NC(=O)[C@H](C)CCC[C@H](NC(=O)c1c(F)cc(C)cc1F)c1cc-2ccn1	0
615.0940000000002	5.575300000000003	3.0	8.0	CHEMBL4444690	CC[C@@H]1CCC[C@H](NC(=O)/C=C/c2cc(Cl)ccc2-n2cnnn2)c2cc(ccn2)-c2ccc(NC(=O)OC)cc2NC1=O	9.69897000433602	CC[C@@H]1CCC[C@H](NC(=O)/C=C/c2cc(Cl)ccc2-n2cnnn2)c2cc(ccn2)-c2ccc(NC(=O)OC)cc2NC1=O	0
715.0890000000002	5.818500000000004	4.0	9.0	CHEMBL4439729	COC(=O)Nc1ccc2c(c1)NC(=O)[C@H](C)CCC[C@H](NC(=O)/C=C/c1cc(Cl)ccc1-n1cnnn1)c1cc-2ccn1.O=C(O)C(F)(F)F	9.744727494896694	COC(=O)Nc1ccc2c(c1)NC(=O)[C@H](C)CCC[C@H](NC(=O)/C=C/c1cc(Cl)ccc1-n1cnnn1)c1cc-2ccn1.O=C(O)C(F)(F)F	0
590.0800000000002	5.549200000000004	3.0	6.0	CHEMBL4522419	COC(=O)Nc1ccc2c(c1)NC(=O)[C@H](C)CCC[C@H](NC(=O)C1CC(=O)N(c3cccc(Cl)c3)C1)c1cc-2ccn1	4.886056647693163	COC(=O)Nc1ccc2c(c1)NC(=O)[C@H](C)CCC[C@H](NC(=O)C1CC(=O)N(c3cccc(Cl)c3)C1)c1cc-2ccn1	0
576.0970000000002	6.022600000000005	3.0	6.0	CHEMBL4442549	COC(=O)Nc1ccc2c(c1)NC(=O)[C@H](C)CCC[C@H](NC(=O)C1CCN(c3cccc(Cl)c3)C1)c1cc-2ccn1	5.539102157243452	COC(=O)Nc1ccc2c(c1)NC(=O)[C@H](C)CCC[C@H](NC(=O)C1CCN(c3cccc(Cl)c3)C1)c1cc-2ccn1	0
617.4970000000001	5.9931000000000045	2.0	7.0	CHEMBL4441354	COC(=O)Nc1ccc(-c2nc([C@H](Cc3ccccc3)N(C)C(=O)/C=C/c3cc(Cl)ccc3-n3cnnn3)[nH]c2Cl)cc1	6.723538195826756	COC(=O)Nc1ccc(-c2nc([C@H](Cc3ccccc3)N(C)C(=O)/C=C/c3cc(Cl)ccc3-n3cnnn3)[nH]c2Cl)cc1	0
595.0630000000001	5.654700000000004	2.0	7.0	CHEMBL4455657	COC(=O)Nc1ccc(-c2c[nH]c([C@@H]3[C@@H](c4ccccc4)CCN3C(=O)/C=C/c3cc(Cl)ccc3-n3cnnn3)n2)cc1	6.429457060118103	COC(=O)Nc1ccc(-c2c[nH]c([C@@H]3[C@@H](c4ccccc4)CCN3C(=O)/C=C/c3cc(Cl)ccc3-n3cnnn3)n2)cc1	0
609.0899999999998	5.587000000000005	1.0	7.0	CHEMBL4464648	COC(=O)Nc1ccc(-c2cn3c(n2)C(Cc2ccccc2)N(C(=O)/C=C/c2cc(Cl)ccc2-n2cnnn2)CCC3)cc1	4.876148359032914	COC(=O)Nc1ccc(-c2cn3c(n2)C(Cc2ccccc2)N(C(=O)/C=C/c2cc(Cl)ccc2-n2cnnn2)CCC3)cc1	0
538.4350000000002	6.345000000000004	4.0	4.0	CHEMBL4535183	COC(=O)Nc1ccc(-c2nc([C@H](Cc3ccccc3)NC(=O)NCc3cccc(Cl)c3)[nH]c2Cl)cc1	6.374687549038326	COC(=O)Nc1ccc(-c2nc([C@H](Cc3ccccc3)NC(=O)NCc3cccc(Cl)c3)[nH]c2Cl)cc1	0
537.4470000000002	6.594600000000005	3.0	4.0	CHEMBL4438868	COC(=O)Nc1ccc(-c2nc([C@H](Cc3ccccc3)NC(=O)CCc3cccc(Cl)c3)[nH]c2Cl)cc1	6.059981844992337	COC(=O)Nc1ccc(-c2nc([C@H](Cc3ccccc3)NC(=O)CCc3cccc(Cl)c3)[nH]c2Cl)cc1	0
564.4730000000002	7.002200000000005	3.0	4.0	CHEMBL4544010	COC(=O)Nc1ccc(-c2nc([C@H](Cc3ccccc3)N3CCC(c4cccc(Cl)c4)NC3=O)[nH]c2Cl)cc1	6.756961951313706	COC(=O)Nc1ccc(-c2nc([C@H](Cc3ccccc3)N3CCC(c4cccc(Cl)c4)NC3=O)[nH]c2Cl)cc1	0
565.4570000000002	7.429200000000004	2.0	5.0	CHEMBL4514410	COC(=O)Nc1ccc(-c2nc([C@H](Cc3ccccc3)N3CCC(c4cccc(Cl)c4)OC3=O)[nH]c2Cl)cc1	6.696803942579511	COC(=O)Nc1ccc(-c2nc([C@H](Cc3ccccc3)N3CCC(c4cccc(Cl)c4)OC3=O)[nH]c2Cl)cc1	0
519.9890000000003	5.457700000000004	4.0	5.0	CHEMBL4454856	COC(=O)Nc1ccc2c(c1)NC(=O)CC/C=C/C[C@H](NC(=O)/C=C/c1cccc(Cl)c1)c1nc-2c[nH]1	6.251811972993799	COC(=O)Nc1ccc2c(c1)NC(=O)CC/C=C/C[C@H](NC(=O)/C=C/c1cccc(Cl)c1)c1nc-2c[nH]1	0
550.0150000000003	6.211700000000005	3.0	6.0	CHEMBL4515523	COC(=O)Nc1ccc2c(c1)NC(=O)CC/C=C/C[C@H](N1CC[C@H](c3cccc(Cl)c3)OC1=O)c1nc-2c[nH]1	7.769551078621726	COC(=O)Nc1ccc2c(c1)NC(=O)CC/C=C/C[C@H](N1CC[C@H](c3cccc(Cl)c3)OC1=O)c1nc-2c[nH]1	0
550.0150000000003	6.211700000000005	3.0	6.0	CHEMBL4552540	COC(=O)Nc1ccc2c(c1)NC(=O)CC/C=C/C[C@H](N1CC[C@@H](c3cccc(Cl)c3)OC1=O)c1nc-2c[nH]1	7.00436480540245	COC(=O)Nc1ccc2c(c1)NC(=O)CC/C=C/C[C@H](N1CC[C@@H](c3cccc(Cl)c3)OC1=O)c1nc-2c[nH]1	0
549.0310000000003	5.784700000000004	4.0	5.0	CHEMBL4463167	COC(=O)Nc1ccc2c(c1)NC(=O)CC/C=C/C[C@H](N1CCC(c3cccc(Cl)c3)NC1=O)c1nc-2c[nH]1	8.318758762624412	COC(=O)Nc1ccc2c(c1)NC(=O)CC/C=C/C[C@H](N1CCC(c3cccc(Cl)c3)NC1=O)c1nc-2c[nH]1	0
548.0430000000003	6.034300000000005	3.0	5.0	CHEMBL4438562	COC(=O)Nc1ccc2c(c1)NC(=O)CC/C=C/C[C@H](N1CC[C@H](c3cccc(Cl)c3)CC1=O)c1nc-2c[nH]1	8.275724130399212	COC(=O)Nc1ccc2c(c1)NC(=O)CC/C=C/C[C@H](N1CC[C@H](c3cccc(Cl)c3)CC1=O)c1nc-2c[nH]1	0
585.9950000000001	6.489900000000005	3.0	6.0	CHEMBL4551053	COC(=O)Nc1ccc2c(c1)NC(=O)CC/C=C/C[C@H](N1CC[C@H](c3c(F)ccc(Cl)c3F)OC1=O)c1nc-2c[nH]1	8.327902142064282	COC(=O)Nc1ccc2c(c1)NC(=O)CC/C=C/C[C@H](N1CC[C@H](c3c(F)ccc(Cl)c3F)OC1=O)c1nc-2c[nH]1	0
585.0110000000001	6.062900000000004	4.0	5.0	CHEMBL4452300	COC(=O)Nc1ccc2c(c1)NC(=O)CC/C=C/C[C@H](N1CCC(c3c(F)ccc(Cl)c3F)NC1=O)c1nc-2c[nH]1	8.744727494896694	COC(=O)Nc1ccc2c(c1)NC(=O)CC/C=C/C[C@H](N1CCC(c3c(F)ccc(Cl)c3F)NC1=O)c1nc-2c[nH]1	0
584.0230000000001	6.312500000000004	3.0	5.0	CHEMBL4460266	COC(=O)Nc1ccc2c(c1)NC(=O)CC/C=C/C[C@H](N1CC[C@H](c3c(F)ccc(Cl)c3F)CC1=O)c1nc-2c[nH]1	8.657577319177793	COC(=O)Nc1ccc2c(c1)NC(=O)CC/C=C/C[C@H](N1CC[C@H](c3c(F)ccc(Cl)c3F)CC1=O)c1nc-2c[nH]1	0
549.0310000000003	4.976900000000003	3.0	6.0	CHEMBL4558196	COC(=O)Nc1ccc2c(c1)NC(=O)CC/C=C/C[C@H](N1CCN(c3cccc(Cl)c3)CC1=O)c1nc-2c[nH]1	6.47755576649368	COC(=O)Nc1ccc2c(c1)NC(=O)CC/C=C/C[C@H](N1CCN(c3cccc(Cl)c3)CC1=O)c1nc-2c[nH]1	0
584.4600000000003	6.865100000000004	3.0	6.0	CHEMBL4465144	COC(=O)Nc1ccc2c(c1)NC(=O)CC/C=C/C[C@H](N1CC[C@H](c3cccc(Cl)c3)OC1=O)c1nc-2c(Cl)[nH]1	8.356547323513812	COC(=O)Nc1ccc2c(c1)NC(=O)CC/C=C/C[C@H](N1CC[C@H](c3cccc(Cl)c3)OC1=O)c1nc-2c(Cl)[nH]1	0
602.4500000000002	7.004200000000004	3.0	6.0	CHEMBL4475559	COC(=O)Nc1ccc2c(c1)NC(=O)CC/C=C/C[C@H](N1CC[C@H](c3cc(Cl)ccc3F)OC1=O)c1nc-2c(Cl)[nH]1	8.67778070526608	COC(=O)Nc1ccc2c(c1)NC(=O)CC/C=C/C[C@H](N1CC[C@H](c3cc(Cl)ccc3F)OC1=O)c1nc-2c(Cl)[nH]1	0
652.457	7.883900000000004	3.0	6.0	CHEMBL4550408	COC(=O)Nc1ccc2c(c1)NC(=O)CC/C=C/C[C@H](N1CC[C@H](c3cc(Cl)ccc3C(F)(F)F)OC1=O)c1nc-2c(Cl)[nH]1	8.744727494896694	COC(=O)Nc1ccc2c(c1)NC(=O)CC/C=C/C[C@H](N1CC[C@H](c3cc(Cl)ccc3C(F)(F)F)OC1=O)c1nc-2c(Cl)[nH]1	0
620.44	7.143300000000004	3.0	6.0	CHEMBL4467360	COC(=O)Nc1ccc2c(c1)NC(=O)CC/C=C/C[C@H](N1CC[C@H](c3c(F)ccc(Cl)c3F)OC1=O)c1nc-2c(Cl)[nH]1	9.022276394711152	COC(=O)Nc1ccc2c(c1)NC(=O)CC/C=C/C[C@H](N1CC[C@H](c3c(F)ccc(Cl)c3F)OC1=O)c1nc-2c(Cl)[nH]1	0
621.4461017780002	7.1433000000000035	3.0	6.0	CHEMBL4576507	[2H][C@]1(c2c(F)ccc(Cl)c2F)CCN([C@H]2C/C=C/CCC(=O)Nc3cc(NC(=O)OC)ccc3-c3nc2[nH]c3Cl)C(=O)O1	9.568636235841012	[2H][C@]1(c2c(F)ccc(Cl)c2F)CCN([C@H]2C/C=C/CCC(=O)Nc3cc(NC(=O)OC)ccc3-c3nc2[nH]c3Cl)C(=O)O1	0
426.9480000000002	3.058600000000001	3.0	4.0	CHEMBL4455063	CC1=C(CC(=O)NCc2cc(Cl)ccc2CN)C(=O)N(NCc2ccccc2)CC1	4.721246399047171	CC1=C(CC(=O)NCc2cc(Cl)ccc2CN)C(=O)N(NCc2ccccc2)CC1	0
470.9570000000003	2.7568	4.0	5.0	CHEMBL4443619	CC1=C(CC(=O)NCc2cc(Cl)ccc2CN)C(=O)N(NCc2cccc(C(=O)O)c2)CC1	4.721246399047171	CC1=C(CC(=O)NCc2cc(Cl)ccc2CN)C(=O)N(NCc2cccc(C(=O)O)c2)CC1	0
502.96600000000035	4.089000000000002	3.0	6.0	CHEMBL4646216	O=C(/C=C/c1cc(Cl)ccc1-n1cnnn1)N[C@H]1CCCCC(=O)Nc2ccccc2-c2c[nH]c1n2	7.318758762624412	O=C(/C=C/c1cc(Cl)ccc1-n1cnnn1)N[C@H]1CCCCC(=O)Nc2ccccc2-c2c[nH]c1n2	0
514.9770000000003	4.255100000000002	3.0	6.0	CHEMBL4634869	O=C(/C=C/c1cc(Cl)ccc1-n1cnnn1)N[C@H]1C/C=C/CCC(=O)Nc2ccccc2-c2c[nH]c1n2	8.292429823902063	O=C(/C=C/c1cc(Cl)ccc1-n1cnnn1)N[C@H]1C/C=C/CCC(=O)Nc2ccccc2-c2c[nH]c1n2	0
532.9670000000002	4.394200000000002	3.0	6.0	CHEMBL4640474	O=C(/C=C/c1cc(Cl)ccc1-n1cnnn1)N[C@H]1C/C=C/CCC(=O)Nc2cc(F)ccc2-c2c[nH]c1n2	7.920818753952375	O=C(/C=C/c1cc(Cl)ccc1-n1cnnn1)N[C@H]1C/C=C/CCC(=O)Nc2cc(F)ccc2-c2c[nH]c1n2	0
532.9670000000002	4.394200000000002	3.0	6.0	CHEMBL4635248	O=C(/C=C/c1cc(Cl)ccc1-n1cnnn1)N[C@H]1C/C=C/CCC(=O)Nc2ccc(F)cc2-c2c[nH]c1n2	8.221848749616356	O=C(/C=C/c1cc(Cl)ccc1-n1cnnn1)N[C@H]1C/C=C/CCC(=O)Nc2ccc(F)cc2-c2c[nH]c1n2	0
558.9860000000003	3.9533000000000014	4.0	7.0	CHEMBL4635313	O=C(/C=C/c1cc(Cl)ccc1-n1cnnn1)N[C@H]1C/C=C/CCC(=O)Nc2ccc(C(=O)O)cc2-c2c[nH]c1n2	8.443697499232712	O=C(/C=C/c1cc(Cl)ccc1-n1cnnn1)N[C@H]1C/C=C/CCC(=O)Nc2ccc(C(=O)O)cc2-c2c[nH]c1n2	0
630.031	5.671600000000004	4.0	8.0	CHEMBL4634680	COC(=O)Nc1ccc2c(c1)N[C@H](C(F)(F)F)CCCC[C@H](NC(=O)/C=C/c1cc(Cl)ccc1-n1cnnn1)c1nc-2c[nH]1	6.431798275933005	COC(=O)Nc1ccc2c(c1)N[C@H](C(F)(F)F)CCCC[C@H](NC(=O)/C=C/c1cc(Cl)ccc1-n1cnnn1)c1nc-2c[nH]1	0
630.031	5.671600000000004	4.0	8.0	CHEMBL4647704	COC(=O)Nc1ccc2c(c1)N[C@@H](C(F)(F)F)CCCC[C@H](NC(=O)/C=C/c1cc(Cl)ccc1-n1cnnn1)c1nc-2c[nH]1	8.958607314841775	COC(=O)Nc1ccc2c(c1)N[C@@H](C(F)(F)F)CCCC[C@H](NC(=O)/C=C/c1cc(Cl)ccc1-n1cnnn1)c1nc-2c[nH]1	0
612.0409999999999	5.374400000000004	4.0	8.0	CHEMBL4634088	COC(=O)Nc1ccc2c(c1)N[C@@H](C(F)F)CCCC[C@H](NC(=O)/C=C/c1cc(Cl)ccc1-n1cnnn1)c1nc-2c[nH]1	8.886056647693163	COC(=O)Nc1ccc2c(c1)N[C@@H](C(F)F)CCCC[C@H](NC(=O)/C=C/c1cc(Cl)ccc1-n1cnnn1)c1nc-2c[nH]1	0
576.061	5.1292000000000035	4.0	8.0	CHEMBL4642584	COC(=O)Nc1ccc2c(c1)N[C@@H](C)CCCC[C@H](NC(=O)/C=C/c1cc(Cl)ccc1-n1cnnn1)c1nc-2c[nH]1	8.080921907623926	COC(=O)Nc1ccc2c(c1)N[C@@H](C)CCCC[C@H](NC(=O)/C=C/c1cc(Cl)ccc1-n1cnnn1)c1nc-2c[nH]1	0
642.0419999999999	5.837700000000004	4.0	8.0	CHEMBL4647199	COC(=O)Nc1ccc2c(c1)N[C@@H](C(F)(F)F)CC/C=C/C[C@H](NC(=O)/C=C/c1cc(Cl)ccc1-n1cnnn1)c1nc-2c[nH]1	7.275724130399211	COC(=O)Nc1ccc2c(c1)N[C@@H](C(F)(F)F)CC/C=C/C[C@H](NC(=O)/C=C/c1cc(Cl)ccc1-n1cnnn1)c1nc-2c[nH]1	0
620.0699999999999	4.282300000000002	4.0	10.0	CHEMBL4640111	COC(=O)Nc1ccc2c(c1)N[C@@H](C(=O)OC)CCCC[C@H](NC(=O)/C=C/c1cc(Cl)ccc1-n1cnnn1)c1nc-2c[nH]1	9.337242168318426	COC(=O)Nc1ccc2c(c1)N[C@@H](C(=O)OC)CCCC[C@H](NC(=O)/C=C/c1cc(Cl)ccc1-n1cnnn1)c1nc-2c[nH]1	0
606.043	4.193900000000002	5.0	9.0	CHEMBL4641689	COC(=O)Nc1ccc2c(c1)N[C@@H](C(=O)O)CCCC[C@H](NC(=O)/C=C/c1cc(Cl)ccc1-n1cnnn1)c1nc-2c[nH]1	9.173925197299171	COC(=O)Nc1ccc2c(c1)N[C@@H](C(=O)O)CCCC[C@H](NC(=O)/C=C/c1cc(Cl)ccc1-n1cnnn1)c1nc-2c[nH]1	0
633.113	4.1975000000000025	4.0	9.0	CHEMBL4632633	COC(=O)Nc1ccc2c(c1)N[C@@H](C(=O)N(C)C)CCCC[C@H](NC(=O)/C=C/c1cc(Cl)ccc1-n1cnnn1)c1nc-2c[nH]1	9.508638306165729	COC(=O)Nc1ccc2c(c1)N[C@@H](C(=O)N(C)C)CCCC[C@H](NC(=O)/C=C/c1cc(Cl)ccc1-n1cnnn1)c1nc-2c[nH]1	0
634.0970000000001	4.672400000000002	4.0	10.0	CHEMBL4637778	COC(=O)C[C@H]1CCCC[C@H](NC(=O)/C=C/c2cc(Cl)ccc2-n2cnnn2)c2nc(c[nH]2)-c2ccc(NC(=O)OC)cc2N1	8.698970004336019	COC(=O)C[C@H]1CCCC[C@H](NC(=O)/C=C/c2cc(Cl)ccc2-n2cnnn2)c2nc(c[nH]2)-c2ccc(NC(=O)OC)cc2N1	0
619.0819999999999	4.6605000000000025	3.0	9.0	CHEMBL4637252	COC(=O)Nc1ccc2c(c1)C[C@@H](C(=O)OC)CCCC[C@H](NC(=O)/C=C/c1cc(Cl)ccc1-n1cnnn1)c1nc-2c[nH]1	7.619788758288394	COC(=O)Nc1ccc2c(c1)C[C@@H](C(=O)OC)CCCC[C@H](NC(=O)/C=C/c1cc(Cl)ccc1-n1cnnn1)c1nc-2c[nH]1	0
641.054	6.343500000000005	3.0	8.0	CHEMBL4647369	COC(=O)Nc1ccc2c(c1)N[C@@H](C(F)(F)F)CCCC[C@H](NC(=O)/C=C/c1cc(Cl)ccc1-n1cnnn1)c1cc-2ccn1	7.795880017344075	COC(=O)Nc1ccc2c(c1)N[C@@H](C(F)(F)F)CCCC[C@H](NC(=O)/C=C/c1cc(Cl)ccc1-n1cnnn1)c1cc-2ccn1	0
631.093	4.954200000000004	3.0	10.0	CHEMBL4633349	COC(=O)Nc1ccc2c(c1)N[C@@H](C(=O)OC)CCCC[C@H](NC(=O)/C=C/c1cc(Cl)ccc1-n1cnnn1)c1cc-2ccn1	8.468521082957745	COC(=O)Nc1ccc2c(c1)N[C@@H](C(=O)OC)CCCC[C@H](NC(=O)/C=C/c1cc(Cl)ccc1-n1cnnn1)c1cc-2ccn1	0
645.1200000000001	5.344300000000004	3.0	10.0	CHEMBL4645389	CCOC(=O)[C@H]1CCCC[C@H](NC(=O)/C=C/c2cc(Cl)ccc2-n2cnnn2)c2cc(ccn2)-c2ccc(NC(=O)OC)cc2N1	8.602059991327963	CCOC(=O)[C@H]1CCCC[C@H](NC(=O)/C=C/c2cc(Cl)ccc2-n2cnnn2)c2cc(ccn2)-c2ccc(NC(=O)OC)cc2N1	0
617.066	4.865800000000003	4.0	9.0	CHEMBL4643121	COC(=O)Nc1ccc2c(c1)N[C@@H](C(=O)O)CCCC[C@H](NC(=O)/C=C/c1cc(Cl)ccc1-n1cnnn1)c1cc-2ccn1	8.585026652029182	COC(=O)Nc1ccc2c(c1)N[C@@H](C(=O)O)CCCC[C@H](NC(=O)/C=C/c1cc(Cl)ccc1-n1cnnn1)c1cc-2ccn1	0
588.0110000000001	6.569800000000005	3.0	6.0	CHEMBL4644510	COC(=O)Nc1ccc2c(c1)NC(=O)[C@H](C)CCC[C@H](N1CC[C@H](c3c(F)ccc(Cl)c3F)OC1=O)c1ncc-2[nH]1	9.154901959985745	COC(=O)Nc1ccc2c(c1)NC(=O)[C@H](C)CCC[C@H](N1CC[C@H](c3c(F)ccc(Cl)c3F)OC1=O)c1ncc-2[nH]1	0
599.0340000000001	7.241700000000006	2.0	6.0	CHEMBL4646441	COC(=O)Nc1ccc2c(c1)NC(=O)[C@H](C)CCC[C@H](N1CC[C@H](c3c(F)ccc(Cl)c3F)OC1=O)c1cc-2ccn1	9.221848749616356	COC(=O)Nc1ccc2c(c1)NC(=O)[C@H](C)CCC[C@H](N1CC[C@H](c3c(F)ccc(Cl)c3F)OC1=O)c1cc-2ccn1	0
599.0340000000001	7.241700000000006	2.0	6.0	CHEMBL4638837	COC(=O)Nc1ccc2c(c1)NC(=O)[C@H](C)CCC[C@H](N1CC[C@H](c3c(F)ccc(Cl)c3F)OC1=O)c1cncc-2c1	8.744727494896694	COC(=O)Nc1ccc2c(c1)NC(=O)[C@H](C)CCC[C@H](N1CC[C@H](c3c(F)ccc(Cl)c3F)OC1=O)c1cncc-2c1	0
599.0340000000001	7.241700000000006	2.0	6.0	CHEMBL4637480	COC(=O)Nc1ccc2c(c1)NC(=O)[C@H](C)CCC[C@H](N1CC[C@H](c3c(F)ccc(Cl)c3F)OC1=O)c1ccnc-2c1	8.795880017344075	COC(=O)Nc1ccc2c(c1)NC(=O)[C@H](C)CCC[C@H](N1CC[C@H](c3c(F)ccc(Cl)c3F)OC1=O)c1ccnc-2c1	0
617.0240000000001	7.380800000000005	2.0	6.0	CHEMBL4639313	COC(=O)Nc1ccc2c(c1)NC(=O)[C@H](C)CCC[C@H](N1CC[C@H](c3c(F)ccc(Cl)c3F)OC1=O)c1cc-2cnc1F	8.568636235841012	COC(=O)Nc1ccc2c(c1)NC(=O)[C@H](C)CCC[C@H](N1CC[C@H](c3c(F)ccc(Cl)c3F)OC1=O)c1cc-2cnc1F	0
598.0500000000001	6.8147000000000055	3.0	5.0	CHEMBL4646341	COC(=O)Nc1ccc2c(c1)NC(=O)[C@H](C)CCC[C@H](N1CCC(c3c(F)ccc(Cl)c3F)NC1=O)c1cc-2ccn1	9.30102999566398	COC(=O)Nc1ccc2c(c1)NC(=O)[C@H](C)CCC[C@H](N1CCC(c3c(F)ccc(Cl)c3F)NC1=O)c1cc-2ccn1	0
597.0620000000001	7.064300000000006	2.0	5.0	CHEMBL4636247	COC(=O)Nc1ccc2c(c1)NC(=O)[C@H](C)CCC[C@H](N1CCC(c3c(F)ccc(Cl)c3F)CC1=O)c1cc-2ccn1	9.045757490560677	COC(=O)Nc1ccc2c(c1)NC(=O)[C@H](C)CCC[C@H](N1CCC(c3c(F)ccc(Cl)c3F)CC1=O)c1cc-2ccn1	0
598.0500000000001	6.006900000000005	2.0	6.0	CHEMBL4633639	COC(=O)Nc1ccc2c(c1)NC(=O)[C@H](C)CCC[C@H](N1CCN(c3c(F)ccc(Cl)c3F)CC1=O)c1cc-2ccn1	8.346787486224656	COC(=O)Nc1ccc2c(c1)NC(=O)[C@H](C)CCC[C@H](N1CCN(c3c(F)ccc(Cl)c3F)CC1=O)c1cc-2ccn1	0
612.0330000000001	5.533500000000005	2.0	6.0	CHEMBL4639498	COC(=O)Nc1ccc2c(c1)NC(=O)[C@H](C)CCC[C@H](N1CCN(c3c(F)ccc(Cl)c3F)C(=O)C1=O)c1cc-2ccn1	7.853871964321762	COC(=O)Nc1ccc2c(c1)NC(=O)[C@H](C)CCC[C@H](N1CCN(c3c(F)ccc(Cl)c3F)C(=O)C1=O)c1cc-2ccn1	0
612.0330000000001	5.5335000000000045	2.0	6.0	CHEMBL4635155	COC(=O)Nc1ccc2c(c1)NC(=O)[C@H](C)CCC[C@H](N1CC(=O)N(c3c(F)ccc(Cl)c3F)CC1=O)c1cc-2ccn1	8.309803919971486	COC(=O)Nc1ccc2c(c1)NC(=O)[C@H](C)CCC[C@H](N1CC(=O)N(c3c(F)ccc(Cl)c3F)CC1=O)c1cc-2ccn1	0
595.046	6.974000000000005	2.0	5.0	CHEMBL4638245	COC(=O)Nc1ccc2c(c1)NC(=O)[C@H](C)CCC[C@H](N1CCC(c3c(F)ccc(Cl)c3F)=CC1=O)c1cc-2ccn1	9.585026652029182	COC(=O)Nc1ccc2c(c1)NC(=O)[C@H](C)CCC[C@H](N1CCC(c3c(F)ccc(Cl)c3F)=CC1=O)c1cc-2ccn1	0
315.329	2.7005	2.0	5.0	CHEMBL3628192	Cc1nc(-c2ccc(OCC(C)C)c(C#N)c2)n(O)c1C(=O)O	3.3010299956639813	Cc1nc(-c2ccc(OCC(C)C)c(C#N)c2)n(O)c1C(=O)O	0
273.248	1.6743	2.0	5.0	CHEMBL3628187	COc1ccc(-c2nc(C)c(C(=O)O)n2O)cc1C#N	3.614393726401688	COc1ccc(-c2nc(C)c(C(=O)O)n2O)cc1C#N	0
243.22199999999998	1.6657	2.0	4.0	CHEMBL4873824	Cc1nc(-c2cccc(C#N)c2)n(O)c1C(=O)O	3.9208187539523753	Cc1nc(-c2cccc(C#N)c2)n(O)c1C(=O)O	0
259.22099999999995	1.3713	3.0	5.0	CHEMBL4864462	Cc1nc(-c2ccc(O)c(C#N)c2)n(O)c1C(=O)O	3.642065152999546	Cc1nc(-c2ccc(O)c(C#N)c2)n(O)c1C(=O)O	0
509.5220000000002	3.645500000000001	4.0	6.0	CHEMBL4860514	Cc1nc(-c2cccc(C#N)c2)n(O)c1C(=O)N[C@@H](Cc1ccccc1)C(=O)Nc1ccc(C(=O)O)cc1	4.6219656775426685	Cc1nc(-c2cccc(C#N)c2)n(O)c1C(=O)N[C@@H](Cc1ccccc1)C(=O)Nc1ccc(C(=O)O)cc1	0
509.5220000000002	3.645500000000001	4.0	6.0	CHEMBL4849981	Cc1nc(-c2ccccc2C#N)n(O)c1C(=O)N[C@@H](Cc1ccccc1)C(=O)Nc1ccc(C(=O)O)cc1	4.72445831159869	Cc1nc(-c2ccccc2C#N)n(O)c1C(=O)N[C@@H](Cc1ccccc1)C(=O)Nc1ccc(C(=O)O)cc1	0
509.5220000000002	3.645500000000001	4.0	6.0	CHEMBL4876276	Cc1nc(-c2ccc(C#N)cc2)n(O)c1C(=O)N[C@@H](Cc1ccccc1)C(=O)Nc1ccc(C(=O)O)cc1	4.0	Cc1nc(-c2ccc(C#N)cc2)n(O)c1C(=O)N[C@@H](Cc1ccccc1)C(=O)Nc1ccc(C(=O)O)cc1	0
484.5120000000001	3.7738200000000015	4.0	5.0	CHEMBL4856757	Cc1nc(-c2ccccc2)n(O)c1C(=O)N[C@@H](Cc1ccccc1)C(=O)Nc1ccc(C(=O)O)cc1	4.0	Cc1nc(-c2ccccc2)n(O)c1C(=O)N[C@@H](Cc1ccccc1)C(=O)Nc1ccc(C(=O)O)cc1	0
518.9570000000002	4.427220000000002	4.0	5.0	CHEMBL4854510	Cc1nc(-c2ccc(Cl)cc2)n(O)c1C(=O)N[C@@H](Cc1ccccc1)C(=O)Nc1ccc(C(=O)O)cc1	4.0	Cc1nc(-c2ccc(Cl)cc2)n(O)c1C(=O)N[C@@H](Cc1ccccc1)C(=O)Nc1ccc(C(=O)O)cc1	0
518.9570000000002	4.427220000000002	4.0	5.0	CHEMBL4864452	Cc1nc(-c2cccc(Cl)c2)n(O)c1C(=O)N[C@@H](Cc1ccccc1)C(=O)Nc1ccc(C(=O)O)cc1	4.838631997765025	Cc1nc(-c2cccc(Cl)c2)n(O)c1C(=O)N[C@@H](Cc1ccccc1)C(=O)Nc1ccc(C(=O)O)cc1	0
518.9570000000002	4.427220000000002	4.0	5.0	CHEMBL4874036	Cc1nc(-c2ccccc2Cl)n(O)c1C(=O)N[C@@H](Cc1ccccc1)C(=O)Nc1ccc(C(=O)O)cc1	4.0	Cc1nc(-c2ccccc2Cl)n(O)c1C(=O)N[C@@H](Cc1ccccc1)C(=O)Nc1ccc(C(=O)O)cc1	0
536.9470000000002	4.566320000000002	4.0	5.0	CHEMBL4874449	Cc1nc(-c2cccc(Cl)c2F)n(O)c1C(=O)N[C@@H](Cc1ccccc1)C(=O)Nc1ccc(C(=O)O)cc1	4.929592678259881	Cc1nc(-c2cccc(Cl)c2F)n(O)c1C(=O)N[C@@H](Cc1ccccc1)C(=O)Nc1ccc(C(=O)O)cc1	0
520.9480000000002	4.855620000000003	4.0	4.0	CHEMBL4861304	Cc1nc(-c2cccc(Cl)c2F)[nH]c1C(=O)N[C@@H](Cc1ccccc1)C(=O)Nc1ccc(C(=O)O)cc1	4.5787252087896535	Cc1nc(-c2cccc(Cl)c2F)[nH]c1C(=O)N[C@@H](Cc1ccccc1)C(=O)Nc1ccc(C(=O)O)cc1	0
534.9750000000001	4.8660200000000025	3.0	4.0	CHEMBL4863572	Cc1nc(-c2cccc(Cl)c2F)n(C)c1C(=O)N[C@@H](Cc1ccccc1)C(=O)Nc1ccc(C(=O)O)cc1	4.65033401590337	Cc1nc(-c2cccc(Cl)c2F)n(C)c1C(=O)N[C@@H](Cc1ccccc1)C(=O)Nc1ccc(C(=O)O)cc1	0
550.9740000000002	4.387420000000002	3.0	5.0	CHEMBL4878154	COn1c(-c2cccc(Cl)c2F)nc(C)c1C(=O)N[C@@H](Cc1ccccc1)C(=O)Nc1ccc(C(=O)O)cc1	4.0	COn1c(-c2cccc(Cl)c2F)nc(C)c1C(=O)N[C@@H](Cc1ccccc1)C(=O)Nc1ccc(C(=O)O)cc1	0
550.9740000000003	4.495220000000002	4.0	5.0	CHEMBL4849487	Cc1nc(-c2cccc(Cl)c2F)n(O)c1C(=O)N[C@@H](Cc1ccccc1)C(=O)Nc1ccc(CC(=O)O)cc1	5.163675884293248	Cc1nc(-c2cccc(Cl)c2F)n(O)c1C(=O)N[C@@H](Cc1ccccc1)C(=O)Nc1ccc(CC(=O)O)cc1	0
575.9840000000002	5.047620000000002	5.0	5.0	CHEMBL4865036	Cc1nc(-c2cccc(Cl)c2F)n(O)c1C(=O)N[C@@H](Cc1ccccc1)C(=O)Nc1ccc2[nH]c(C(=O)O)cc2c1	5.549750891680639	Cc1nc(-c2cccc(Cl)c2F)n(O)c1C(=O)N[C@@H](Cc1ccccc1)C(=O)Nc1ccc2[nH]c(C(=O)O)cc2c1	0
593.9740000000002	5.186720000000003	5.0	5.0	CHEMBL4879256	Cc1nc(-c2cccc(Cl)c2F)n(O)c1C(=O)N[C@@H](Cc1ccc(F)cc1)C(=O)Nc1ccc2[nH]c(C(=O)O)cc2c1	6.313363730737707	Cc1nc(-c2cccc(Cl)c2F)n(O)c1C(=O)N[C@@H](Cc1ccc(F)cc1)C(=O)Nc1ccc2[nH]c(C(=O)O)cc2c1	0
610.4290000000002	5.701020000000004	5.0	5.0	CHEMBL4854369	Cc1nc(-c2cccc(Cl)c2F)n(O)c1C(=O)N[C@@H](Cc1ccc(Cl)cc1)C(=O)Nc1ccc2[nH]c(C(=O)O)cc2c1	6.448550002027125	Cc1nc(-c2cccc(Cl)c2F)n(O)c1C(=O)N[C@@H](Cc1ccc(Cl)cc1)C(=O)Nc1ccc2[nH]c(C(=O)O)cc2c1	0
654.8800000000001	5.810120000000004	5.0	5.0	CHEMBL4865716	Cc1nc(-c2cccc(Cl)c2F)n(O)c1C(=O)N[C@@H](Cc1ccc(Br)cc1)C(=O)Nc1ccc2[nH]c(C(=O)O)cc2c1	6.016824927962187	Cc1nc(-c2cccc(Cl)c2F)n(O)c1C(=O)N[C@@H](Cc1ccc(Br)cc1)C(=O)Nc1ccc2[nH]c(C(=O)O)cc2c1	0
620.9810000000002	4.955820000000003	5.0	7.0	CHEMBL4849735	Cc1nc(-c2cccc(Cl)c2F)n(O)c1C(=O)N[C@@H](Cc1ccc([N+](=O)[O-])cc1)C(=O)Nc1ccc2[nH]c(C(=O)O)cc2c1	5.135488918941608	Cc1nc(-c2cccc(Cl)c2F)n(O)c1C(=O)N[C@@H](Cc1ccc((=O))cc1)C(=O)Nc1ccc2[nH]c(C(=O)O)cc2c1	2
590.9990000000003	4.629820000000002	6.0	6.0	CHEMBL4853234	Cc1nc(-c2cccc(Cl)c2F)n(O)c1C(=O)N[C@@H](Cc1ccc(N)cc1)C(=O)Nc1ccc2[nH]c(C(=O)O)cc2c1	5.511449283499556	Cc1nc(-c2cccc(Cl)c2F)n(O)c1C(=O)N[C@@H](Cc1ccc(N)cc1)C(=O)Nc1ccc2[nH]c(C(=O)O)cc2c1	0
633.0360000000002	5.006020000000003	6.0	6.0	CHEMBL4846470	CC(=O)Nc1ccc(C[C@H](NC(=O)c2c(C)nc(-c3cccc(Cl)c3F)n2O)C(=O)Nc2ccc3[nH]c(C(=O)O)cc3c2)cc1	6.406713932979542	CC(=O)Nc1ccc(C[C@H](NC(=O)c2c(C)nc(-c3cccc(Cl)c3F)n2O)C(=O)Nc2ccc3[nH]c(C(=O)O)cc3c2)cc1	0
661.0900000000001	5.642120000000003	6.0	6.0	CHEMBL4872406	Cc1nc(-c2cccc(Cl)c2F)n(O)c1C(=O)N[C@@H](Cc1ccc(NC(=O)C(C)C)cc1)C(=O)Nc1ccc2[nH]c(C(=O)O)cc2c1	6.806875401645538	Cc1nc(-c2cccc(Cl)c2F)n(O)c1C(=O)N[C@@H](Cc1ccc(NC(=O)C(C)C)cc1)C(=O)Nc1ccc2[nH]c(C(=O)O)cc2c1	0
675.1170000000002	6.032220000000003	6.0	6.0	CHEMBL4862896	Cc1nc(-c2cccc(Cl)c2F)n(O)c1C(=O)N[C@@H](Cc1ccc(NC(=O)CC(C)C)cc1)C(=O)Nc1ccc2[nH]c(C(=O)O)cc2c1	7.585026652029182	Cc1nc(-c2cccc(Cl)c2F)n(O)c1C(=O)N[C@@H](Cc1ccc(NC(=O)CC(C)C)cc1)C(=O)Nc1ccc2[nH]c(C(=O)O)cc2c1	0
643.0310000000002	4.619320000000002	6.0	6.0	CHEMBL4854946	C#CC(=O)Nc1ccc(C[C@H](NC(=O)c2c(C)nc(-c3cccc(Cl)c3F)n2O)C(=O)Nc2ccc3[nH]c(C(=O)O)cc3c2)cc1	7.275724130399211	C#CC(=O)Nc1ccc(C[C@H](NC(=O)c2c(C)nc(-c3cccc(Cl)c3F)n2O)C(=O)Nc2ccc3[nH]c(C(=O)O)cc3c2)cc1	0
657.0580000000001	5.009420000000003	6.0	6.0	CHEMBL4863349	CC#CC(=O)Nc1ccc(C[C@H](NC(=O)c2c(C)nc(-c3cccc(Cl)c3F)n2O)C(=O)Nc2ccc3[nH]c(C(=O)O)cc3c2)cc1	7.508638306165727	CC#CC(=O)Nc1ccc(C[C@H](NC(=O)c2c(C)nc(-c3cccc(Cl)c3F)n2O)C(=O)Nc2ccc3[nH]c(C(=O)O)cc3c2)cc1	0
659.0740000000002	5.3961200000000025	6.0	6.0	CHEMBL4856139	Cc1nc(-c2cccc(Cl)c2F)n(O)c1C(=O)N[C@@H](Cc1ccc(NC(=O)C2CC2)cc1)C(=O)Nc1ccc2[nH]c(C(=O)O)cc2c1	6.586700235918748	Cc1nc(-c2cccc(Cl)c2F)n(O)c1C(=O)N[C@@H](Cc1ccc(NC(=O)C2CC2)cc1)C(=O)Nc1ccc2[nH]c(C(=O)O)cc2c1	0
673.1010000000001	5.642120000000003	6.0	6.0	CHEMBL4865339	Cc1nc(-c2cccc(Cl)c2F)n(O)c1C(=O)N[C@@H](Cc1ccc(NC(=O)C2CC2C)cc1)C(=O)Nc1ccc2[nH]c(C(=O)O)cc2c1	8.045757490560675	Cc1nc(-c2cccc(Cl)c2F)n(O)c1C(=O)N[C@@H](Cc1ccc(NC(=O)C2CC2C)cc1)C(=O)Nc1ccc2[nH]c(C(=O)O)cc2c1	0
673.1010000000002	5.786220000000003	6.0	6.0	CHEMBL4849470	Cc1nc(-c2cccc(Cl)c2F)n(O)c1C(=O)N[C@@H](Cc1ccc(NC(=O)C2CCC2)cc1)C(=O)Nc1ccc2[nH]c(C(=O)O)cc2c1	7.647817481888637	Cc1nc(-c2cccc(Cl)c2F)n(O)c1C(=O)N[C@@H](Cc1ccc(NC(=O)C2CCC2)cc1)C(=O)Nc1ccc2[nH]c(C(=O)O)cc2c1	0
687.1280000000003	6.176320000000004	6.0	6.0	CHEMBL4849888	Cc1nc(-c2cccc(Cl)c2F)n(O)c1C(=O)N[C@@H](Cc1ccc(NC(=O)C2CCCC2)cc1)C(=O)Nc1ccc2[nH]c(C(=O)O)cc2c1	7.469800301796917	Cc1nc(-c2cccc(Cl)c2F)n(O)c1C(=O)N[C@@H](Cc1ccc(NC(=O)C2CCCC2)cc1)C(=O)Nc1ccc2[nH]c(C(=O)O)cc2c1	0
701.1550000000002	6.566420000000004	6.0	6.0	CHEMBL4875072	Cc1nc(-c2cccc(Cl)c2F)n(O)c1C(=O)N[C@@H](Cc1ccc(NC(=O)C2CCCCC2)cc1)C(=O)Nc1ccc2[nH]c(C(=O)O)cc2c1	7.249491605148654	Cc1nc(-c2cccc(Cl)c2F)n(O)c1C(=O)N[C@@H](Cc1ccc(NC(=O)C2CCCCC2)cc1)C(=O)Nc1ccc2[nH]c(C(=O)O)cc2c1	0
695.1070000000001	6.299920000000004	6.0	6.0	CHEMBL4868504	Cc1nc(-c2cccc(Cl)c2F)n(O)c1C(=O)N[C@@H](Cc1ccc(NC(=O)c2ccccc2)cc1)C(=O)Nc1ccc2[nH]c(C(=O)O)cc2c1	6.436518914605589	Cc1nc(-c2cccc(Cl)c2F)n(O)c1C(=O)N[C@@H](Cc1ccc(NC(=O)c2ccccc2)cc1)C(=O)Nc1ccc2[nH]c(C(=O)O)cc2c1	0
696.095	5.694920000000002	6.0	7.0	CHEMBL4864164	Cc1nc(-c2cccc(Cl)c2F)n(O)c1C(=O)N[C@@H](Cc1ccc(NC(=O)c2ccccn2)cc1)C(=O)Nc1ccc2[nH]c(C(=O)O)cc2c1	6.809668301829708	Cc1nc(-c2cccc(Cl)c2F)n(O)c1C(=O)N[C@@H](Cc1ccc(NC(=O)c2ccccn2)cc1)C(=O)Nc1ccc2[nH]c(C(=O)O)cc2c1	0
697.0830000000001	5.089920000000002	6.0	8.0	CHEMBL4872704	Cc1nc(-c2cccc(Cl)c2F)n(O)c1C(=O)N[C@@H](Cc1ccc(NC(=O)c2ncccn2)cc1)C(=O)Nc1ccc2[nH]c(C(=O)O)cc2c1	7.089909454405932	Cc1nc(-c2cccc(Cl)c2F)n(O)c1C(=O)N[C@@H](Cc1ccc(NC(=O)c2ncccn2)cc1)C(=O)Nc1ccc2[nH]c(C(=O)O)cc2c1	0
511.9600000000002	5.518800000000004	2.0	4.0	CHEMBL4108453	C[C@@H]1CCC[C@H](N2CCC(c3c(F)ccc(Cl)c3F)=CC2=O)c2cc(ccn2)-c2cn[nH]c2NC1=O	6.481486060122113	C[C@@H]1CCC[C@H](N2CCC(c3c(F)ccc(Cl)c3F)=CC2=O)c2cc(ccn2)-c2cn[nH]c2NC1=O	0
511.9600000000002	5.518800000000004	2.0	4.0	CHEMBL5083482	C[C@@H]1CCC[C@H](N2CCC(c3c(F)ccc(Cl)c3F)=CC2=O)c2cc(ccn2)-c2[nH]ncc2NC1=O	6.261219441515631	C[C@@H]1CCC[C@H](N2CCC(c3c(F)ccc(Cl)c3F)=CC2=O)c2cc(ccn2)-c2[nH]ncc2NC1=O	0
525.9870000000002	5.529200000000005	1.0	4.0	CHEMBL5094027	C[C@@H]1CCC[C@H](N2CCC(c3c(F)ccc(Cl)c3F)=CC2=O)c2cc(ccn2)-c2nn(C)cc2NC1=O	6.767003889607846	C[C@@H]1CCC[C@H](N2CCC(c3c(F)ccc(Cl)c3F)=CC2=O)c2cc(ccn2)-c2nn(C)cc2NC1=O	0
525.9870000000002	5.529200000000005	1.0	4.0	CHEMBL5092888	C[C@@H]1CCC[C@H](N2CCC(c3c(F)ccc(Cl)c3F)=CC2=O)c2cc(ccn2)-c2c(cnn2C)NC1=O	8.0	C[C@@H]1CCC[C@H](N2CCC(c3c(F)ccc(Cl)c3F)=CC2=O)c2cc(ccn2)-c2c(cnn2C)NC1=O	0
556.0700000000002	5.436700000000005	1.0	5.0	CHEMBL5094070	C[C@@H]1CCC[C@H](N2CCC(c3cc(Cl)ccc3-n3ccnc3)=CC2=O)c2cc(ccn2)-c2c(cnn2C)NC1=O	8.568636235841012	C[C@@H]1CCC[C@H](N2CCC(c3cc(Cl)ccc3-n3ccnc3)=CC2=O)c2cc(ccn2)-c2c(cnn2C)NC1=O	0
556.0700000000002	5.436700000000005	1.0	5.0	CHEMBL5080026	C[C@@H]1CCC[C@H](N2CCC(c3cc(Cl)ccc3-n3cccn3)=CC2=O)c2cc(ccn2)-c2c(cnn2C)NC1=O	7.958607314841775	C[C@@H]1CCC[C@H](N2CCC(c3cc(Cl)ccc3-n3cccn3)=CC2=O)c2cc(ccn2)-c2c(cnn2C)NC1=O	0
557.0580000000002	4.831700000000004	1.0	6.0	CHEMBL5082956	C[C@@H]1CCC[C@H](N2CCC(c3cc(Cl)ccc3-n3ccnn3)=CC2=O)c2cc(ccn2)-c2c(cnn2C)NC1=O	8.744727494896694	C[C@@H]1CCC[C@H](N2CCC(c3cc(Cl)ccc3-n3ccnn3)=CC2=O)c2cc(ccn2)-c2c(cnn2C)NC1=O	0
571.0850000000003	5.314600000000005	1.0	6.0	CHEMBL5077709	CCn1ncc2c1-c1ccnc(c1)[C@@H](N1CCC(c3cc(Cl)ccc3-n3ccnn3)=CC1=O)CCC[C@@H](C)C(=O)N2	8.886056647693163	CCn1ncc2c1-c1ccnc(c1)[C@@H](N1CCC(c3cc(Cl)ccc3-n3ccnn3)=CC1=O)CCC[C@@H](C)C(=O)N2	0
583.0960000000001	5.629600000000005	1.0	6.0	CHEMBL5081455	C[C@@H]1CCC[C@H](N2CCC(c3cc(Cl)ccc3-n3ccnn3)=CC2=O)c2cc(ccn2)-c2c(cnn2C2CC2)NC1=O	8.958607314841775	C[C@@H]1CCC[C@H](N2CCC(c3cc(Cl)ccc3-n3ccnn3)=CC2=O)c2cc(ccn2)-c2c(cnn2C2CC2)NC1=O	0
597.123	6.019700000000006	1.0	6.0	CHEMBL5085333	C[C@@H]1CCC[C@H](N2CCC(c3cc(Cl)ccc3-n3ccnn3)=CC2=O)c2cc(ccn2)-c2c(cnn2C2CCC2)NC1=O	8.148741651280925	C[C@@H]1CCC[C@H](N2CCC(c3cc(Cl)ccc3-n3ccnn3)=CC2=O)c2cc(ccn2)-c2c(cnn2C2CCC2)NC1=O	0
607.0650000000003	5.559800000000005	1.0	6.0	CHEMBL5084533	C[C@@H]1CCC[C@H](N2CCC(c3cc(Cl)ccc3-n3ccnn3)=CC2=O)c2cc(ccn2)-c2c(cnn2CC(F)F)NC1=O	7.958607314841775	C[C@@H]1CCC[C@H](N2CCC(c3cc(Cl)ccc3-n3ccnn3)=CC2=O)c2cc(ccn2)-c2c(cnn2CC(F)F)NC1=O	0
593.0380000000004	5.689800000000004	1.0	6.0	CHEMBL5082323	C[C@@H]1CCC[C@H](N2CCC(c3cc(Cl)ccc3-n3ccnn3)=CC2=O)c2cc(ccn2)-c2c(cnn2C(F)F)NC1=O	9.060480747381382	C[C@@H]1CCC[C@H](N2CCC(c3cc(Cl)ccc3-n3ccnn3)=CC2=O)c2cc(ccn2)-c2c(cnn2C(F)F)NC1=O	0
591.503	5.485100000000006	1.0	6.0	CHEMBL5094166	C[C@@H]1CCC[C@H](N2CCC(c3cc(Cl)ccc3-n3cc(Cl)nn3)=CC2=O)c2cc(ccn2)-c2c(cnn2C)NC1=O	9.920818753952377	C[C@@H]1CCC[C@H](N2CCC(c3cc(Cl)ccc3-n3cc(Cl)nn3)=CC2=O)c2cc(ccn2)-c2c(cnn2C)NC1=O	0
590.475	4.941200000000005	1.0	7.0	CHEMBL5093567	C[C@@H]1CCC[C@H](n2cnc(-c3cc(Cl)ccc3-n3cc(Cl)nn3)cc2=O)c2cc(ccn2)-c2c(cnn2C)NC1=O	9.769551078621726	C[C@@H]1CCC[C@H](n2cnc(-c3cc(Cl)ccc3-n3cc(Cl)nn3)cc2=O)c2cc(ccn2)-c2c(cnn2C)NC1=O	0
627.4830000000002	6.343200000000006	1.0	6.0	CHEMBL5076656	C[C@@H]1CCC[C@H](N2CCC(c3cc(Cl)ccc3-n3cc(Cl)nn3)=CC2=O)c2cc(ccn2)-c2c(cnn2C(F)F)NC1=O	10.154901959985745	C[C@@H]1CCC[C@H](N2CCC(c3cc(Cl)ccc3-n3cc(Cl)nn3)=CC2=O)c2cc(ccn2)-c2c(cnn2C(F)F)NC1=O	0
557.0140000000001	5.116500000000005	2.0	7.0	CHEMBL5185397	COC(=O)Nc1ccc(-c2cnc(C(CC3CC3)c3ccc(-c4cc(Cl)ccc4-n4cnnn4)c[n+]3[O-])[nH]2)cc1	9.602059991327964	COC(=O)Nc1ccc(-c2cnc(C(CC3CC3)c3ccc(-c4cc(Cl)ccc4-n4cnnn4)c3)[nH]2)cc1	2
557.0140000000001	5.047400000000005	1.0	7.0	CHEMBL5171252	COC(=O)Nc1ccc(-c2cnn(C(CC3CC3)c3ccc(-c4cc(Cl)ccc4-n4cnnn4)c[n+]3[O-])c2)cc1	8.10790539730952	COC(=O)Nc1ccc(-c2cnn(C(CC3CC3)c3ccc(-c4cc(Cl)ccc4-n4cnnn4)c3)c2)cc1	2
575.0040000000001	5.186500000000004	1.0	7.0	CHEMBL5198338	COC(=O)Nc1ccc(-c2cnn(C(CC3CC3)c3ccc(-c4c(-n5cnnn5)ccc(Cl)c4F)c[n+]3[O-])c2)cc1	8.823908740944319	COC(=O)Nc1ccc(-c2cnn(C(CC3CC3)c3ccc(-c4c(-n5cnnn5)ccc(Cl)c4F)c3)c2)cc1	2
575.0040000000001	5.186500000000004	1.0	7.0	CHEMBL5180591	COC(=O)Nc1ccc(-c2cnn([C@@H](CC3CC3)c3ccc(-c4c(-n5cnnn5)ccc(Cl)c4F)c[n+]3[O-])c2)cc1	7.214670164989233	COC(=O)Nc1ccc(-c2cnn([C@@H](CC3CC3)c3ccc(-c4c(-n5cnnn5)ccc(Cl)c4F)c3)c2)cc1	2
575.0040000000001	5.186500000000004	1.0	7.0	CHEMBL5195600	COC(=O)Nc1ccc(-c2cnn([C@H](CC3CC3)c3ccc(-c4c(-n5cnnn5)ccc(Cl)c4F)c[n+]3[O-])c2)cc1	8.886056647693163	COC(=O)Nc1ccc(-c2cnn([C@H](CC3CC3)c3ccc(-c4c(-n5cnnn5)ccc(Cl)c4F)c3)c2)cc1	2
531.9830000000001	4.293820000000004	1.0	7.0	CHEMBL5204289	Cc1nc(N)ccc1-c1cnn(C(CC2CC2)c2ccc(-c3c(-n4cnnn4)ccc(Cl)c3F)c[n+]2[O-])c1	8.619788758288394	Cc1nc(N)ccc1-c1cnn(C(CC2CC2)c2ccc(-c3c(-n4cnnn4)ccc(Cl)c3F)c2)c1	2
535.9460000000001	4.124500000000004	1.0	7.0	CHEMBL5198972	Nc1ccc(-c2cnn(C(CC3CC3)c3ccc(-c4c(-n5cnnn5)ccc(Cl)c4F)c[n+]3[O-])c2)c(F)n1	8.508638306165727	Nc1ccc(-c2cnn(C(CC3CC3)c3ccc(-c4c(-n5cnnn5)ccc(Cl)c4F)c3)c2)c(F)n1	2
555.3760000000002	5.195700000000004	0.0	6.0	CHEMBL5192284	[O-][n+]1cc(-c2c(-n3cnnn3)ccc(Cl)c2F)ccc1C(CC1CC1)n1cc(-c2c(F)cncc2Cl)cn1	9.154901959985745	1cc(-c2c(-n3cnnn3)ccc(Cl)c2F)ccc1C(CC1CC1)n1cc(-c2c(F)cncc2Cl)cn1	2
508.97000000000025	4.464700000000003	0.0	7.0	CHEMBL5188316	[O-][n+]1cc(-c2c(-n3cnnn3)ccc(Cl)c2F)ccc1C(CC1CC1)n1cc(-c2cncs2)cn1	8.193820026016112	1cc(-c2c(-n3cnnn3)ccc(Cl)c2F)ccc1C(CC1CC1)n1cc(-c2cncs2)cn1	2
522.9970000000002	4.773120000000004	0.0	7.0	CHEMBL5197480	Cc1ncsc1-c1cnn(C(CC2CC2)c2ccc(-c3c(-n4cnnn4)ccc(Cl)c3F)c[n+]2[O-])c1	9.522878745280336	Cc1ncsc1-c1cnn(C(CC2CC2)c2ccc(-c3c(-n4cnnn4)ccc(Cl)c3F)c2)c1	2
505.9450000000001	3.7417000000000025	0.0	6.0	CHEMBL5193267	Cn1nccc1-c1cnn(C(CC2CC2)c2ccc(-c3c(-n4cnnn4)ccc(Cl)c3F)c[n+]2[O-])c1	8.795880017344075	Cn1nccc1-c1cnn(C(CC2CC2)c2ccc(-c3c(-n4cnnn4)ccc(Cl)c3F)c2)c1	2
505.9450000000001	3.7417000000000025	0.0	6.0	CHEMBL5208095	Cn1cncc1-c1cnn([C@H](CC2CC2)c2ccc(-c3c(-n4cnnn4)ccc(Cl)c3F)c[n+]2[O-])c1	9.397940008672036	Cn1cncc1-c1cnn([C@H](CC2CC2)c2ccc(-c3c(-n4cnnn4)ccc(Cl)c3F)c2)c1	2
506.93300000000005	3.136700000000001	0.0	7.0	CHEMBL5205631	Cn1nncc1-c1cnn([C@H](CC2CC2)c2ccc(-c3c(-n4cnnn4)ccc(Cl)c3F)c[n+]2[O-])c1	9.69897000433602	Cn1nncc1-c1cnn([C@H](CC2CC2)c2ccc(-c3c(-n4cnnn4)ccc(Cl)c3F)c2)c1	2
560.9560000000001	3.7184000000000026	0.0	7.0	CHEMBL5204065	Cn1nncc1-c1cnn([C@H](Cc2ccc(F)cc2)c2ccc(-c3c(-n4cnnn4)ccc(Cl)c3F)c[n+]2[O-])c1	9.886056647693165	Cn1nncc1-c1cnn([C@H](Cc2ccc(F)cc2)c2ccc(-c3c(-n4cnnn4)ccc(Cl)c3F)c2)c1	2
510.92100000000016	2.3731	0.0	8.0	CHEMBL5188215	COCC[C@H](c1ccc(-c2c(-n3cnnn3)ccc(Cl)c2F)c[n+]1[O-])n1cc(-c2cnnn2C)cn1	9.886056647693165	COCC[C@H](c1ccc(-c2c(-n3cnnn3)ccc(Cl)c2F)c1)n1cc(-c2cnnn2C)cn1	2
546.9010000000001	2.9659000000000004	0.0	8.0	CHEMBL5175227	Cn1nncc1-c1cnn([C@H](CCOC(F)F)c2ccc(-c3c(-n4cnnn4)ccc(Cl)c3F)c[n+]2[O-])c1	9.920818753952377	Cn1nncc1-c1cnn([C@H](CCOC(F)F)c2ccc(-c3c(-n4cnnn4)ccc(Cl)c3F)c2)c1	2
594.4130000000001	4.976800000000003	0.0	6.0	CHEMBL5204894	Cn1nncc1-c1cnn([C@H](Cc2ccc(F)cc2)c2ccc(-c3c(-n4cc(Cl)nn4)ccc(Cl)c3F)c[n+]2[O-])c1	9.657577319177792	Cn1nncc1-c1cnn([C@H](Cc2ccc(F)cc2)c2ccc(-c3c(-n4cc(Cl)nn4)ccc(Cl)c3F)c2)c1	2
544.3780000000002	3.6315000000000026	0.0	7.0	CHEMBL5182855	COCC[C@H](c1ccc(-c2c(-n3cc(Cl)nn3)ccc(Cl)c2F)c[n+]1[O-])n1cc(-c2cnnn2C)cn1	8.958607314841775	COCC[C@H](c1ccc(-c2c(-n3cc(Cl)nn3)ccc(Cl)c2F)c1)n1cc(-c2cnnn2C)cn1	2
580.3580000000001	4.224300000000003	0.0	7.0	CHEMBL5170592	Cn1nncc1-c1cnn([C@H](CCOC(F)F)c2ccc(-c3c(-n4cc(Cl)nn4)ccc(Cl)c3F)c[n+]2[O-])c1	9.769551078621726	Cn1nncc1-c1cnn([C@H](CCOC(F)F)c2ccc(-c3c(-n4cc(Cl)nn4)ccc(Cl)c3F)c2)c1	2
613.9100000000001	4.589700000000003	0.0	7.0	CHEMBL5178223	Cn1nncc1-c1cnn([C@H](CCOC(F)F)c2ccc(-c3c(-n4cc(C(F)(F)F)nn4)ccc(Cl)c3F)c[n+]2[O-])c1	9.585026652029182	Cn1nncc1-c1cnn([C@H](CCOC(F)F)c2ccc(-c3c(-n4cc(C(F)(F)F)nn4)ccc(Cl)c3F)c2)c1	2
584.3780000000002	3.6308000000000025	0.0	7.0	CHEMBL5190323	Cn1nncc1-c1cnn([C@H](Cn2cc(F)cn2)c2ccc(-c3c(-n4cc(Cl)nn4)ccc(Cl)c3F)c[n+]2[O-])c1	9.3767507096021	Cn1nncc1-c1cnn([C@H](Cn2cc(F)cn2)c2ccc(-c3c(-n4cc(Cl)nn4)ccc(Cl)c3F)c2)c1	2
649.9470000000001	4.794700000000003	0.0	7.0	CHEMBL5198823	Cn1nncc1-c1cnn([C@H](Cc2ccn(C(F)F)n2)c2ccc(-c3c(-n4cc(C(F)(F)F)nn4)ccc(Cl)c3F)c[n+]2[O-])c1	9.522878745280336	Cn1nncc1-c1cnn([C@H](Cc2ccn(C(F)F)n2)c2ccc(-c3c(-n4cc(C(F)(F)F)nn4)ccc(Cl)c3F)c2)c1	2
542.9830000000002	4.688900000000004	2.0	6.0	CHEMBL5410680	O=C(O)c1ccc(NC(=O)[C@H](CC2=CC=CCC2)n2ccc(-c3cc(Cl)ccc3-n3cnnn3)cc2=O)cc1	8.221848749616356	O=C(O)c1ccc(NC(=O)[C@H](CC2=CC=CCC2)n2ccc(-c3cc(Cl)ccc3-n3cnnn3)cc2=O)cc1	0
507.8920000000001	3.3255000000000017	2.0	7.0	CHEMBL5415591	Nc1ccc(-c2nc([C@H]3CCc4cc(-c5cc(Cl)ccc5-n5cnnn5)cc(=O)n43)c(F)[nH]2)c(F)n1	8.698970004336019	Nc1ccc(-c2nc([C@H]3CCc4cc(-c5cc(Cl)ccc5-n5cnnn5)cc(=O)n43)c(F)[nH]2)c(F)n1	0
545.9790000000003	4.8956000000000035	2.0	6.0	CHEMBL5405738	COc1nn([C@@H](Cc2ccccc2)C(=O)Nc2ccc(C(=O)O)cc2)c(=O)cc1-c1cc(Cl)ccc1C(C)=O	8.795880017344075	COc1nn([C@@H](Cc2ccccc2)C(=O)Nc2ccc(C(=O)O)cc2)c(=O)cc1-c1cc(Cl)ccc1C(C)=O	0
557.0140000000001	5.116500000000005	2.0	7.0	CHEMBL5413065	COC(=O)Nc1ccc(-c2cnc([C@H](CC3CC3)c3ccc(-c4cc(Cl)ccc4-n4cnnn4)c[n+]3[O-])[nH]2)cc1	9.602059991327964	COC(=O)Nc1ccc(-c2cnc([C@H](CC3CC3)c3ccc(-c4cc(Cl)ccc4-n4cnnn4)c3)[nH]2)cc1	2
671.1199999999999	5.951000000000006	2.0	6.0	CHEMBL5416393	COC(=O)NCC[C@@H]1Cc2cccc(c2)[C@@H](n2cnc(-c3cc(Cl)ccc3-n3cc(C(F)(F)F)cn3)cc2=O)CCC[C@@H](C)C(=O)N1	8.301029995663981	COC(=O)NCC[C@@H]1Cc2cccc(c2)[C@@H](n2cnc(-c3cc(Cl)ccc3-n3cc(C(F)(F)F)cn3)cc2=O)CCC[C@@H](C)C(=O)N1	0
418.4050000000002	3.4666700000000015	2.0	7.0	CHEMBL5632713	COc1cc2cc(C(=O)Oc3ccc4cc(C(=N)N)ccc4c3)c(=O)oc2cc1OC	5.063486257521107	COc1cc2cc(C(=O)Oc3ccc4cc(C(=N)N)ccc4c3)c(=O)oc2cc1OC	0
392.3670000000002	3.1598000000000015	1.0	8.0	CHEMBL5633706	COc1cc2cc(C(=O)Oc3ccc4c(N)nccc4c3)c(=O)oc2cc1OC	4.301029995663981	COc1cc2cc(C(=O)Oc3ccc4c(N)nccc4c3)c(=O)oc2cc1OC	0
505.94700000000006	3.844000000000003	2.0	7.0	CHEMBL6048951	O=C(O)c1ccc(-c2cnc(C3CCc4cc(-c5cc(Cl)ccc5-n5cnnn5)c[n+]([O-])c43)[nH]2)s1	8.511449283499555	O=C(O)c1ccc(-c2cnc(C3CCc4cc(-c5cc(Cl)ccc5-n5cnnn5)c()c43)[nH]2)s1	2
569.0220000000002	2.8539000000000003	4.0	8.0	CHEMBL6006775	COC(=O)Nc1ccc2c(c1)NC(=O)CCCCCC(C(=O)NCCc1cc(Cl)ccc1-n1cnnn1)NC2=O	7.747146969020107	COC(=O)Nc1ccc2c(c1)NC(=O)CCCCCC(C(=O)NCCc1cc(Cl)ccc1-n1cnnn1)NC2=O	0
569.0220000000002	2.8539000000000003	4.0	8.0	CHEMBL6007726	COC(=O)Nc1ccc2c(c1)NC(=O)CCCCC[C@@H](C(=O)NCCc1cc(Cl)ccc1-n1cnnn1)NC2=O	5.662141570958906	COC(=O)Nc1ccc2c(c1)NC(=O)CCCCC[C@@H](C(=O)NCCc1cc(Cl)ccc1-n1cnnn1)NC2=O	0
569.0220000000002	2.8539000000000003	4.0	8.0	CHEMBL5948170	COC(=O)Nc1ccc2c(c1)NC(=O)CCCCC[C@H](C(=O)NCCc1cc(Cl)ccc1-n1cnnn1)NC2=O	7.377785977033705	COC(=O)Nc1ccc2c(c1)NC(=O)CCCCC[C@H](C(=O)NCCc1cc(Cl)ccc1-n1cnnn1)NC2=O	0
487.56100000000026	1.3399700000000005	6.0	6.0	CHEMBL5758567	COC(=O)Nc1ccc2c(c1)NC(=O)CCCCCC(C(=O)NC1CCN(C(=N)N)CC1)NC2=O	5.825358807339551	COC(=O)Nc1ccc2c(c1)NC(=O)CCCCCC(C(=O)NC1CCN(C(=N)N)CC1)NC2=O	0
501.5880000000003	1.5875700000000013	6.0	6.0	CHEMBL5948134	COC(=O)Nc1ccc2c(c1)NC(=O)CCCCCC(C(=O)NCC1CCN(C(=N)N)CC1)NC2=O	6.0835460514500745	COC(=O)Nc1ccc2c(c1)NC(=O)CCCCCC(C(=O)NCC1CCN(C(=N)N)CC1)NC2=O	0
515.6150000000004	1.9776700000000007	6.0	6.0	CHEMBL5977460	COC(=O)Nc1ccc2c(c1)NC(=O)CCCCCC(C(=O)NCCC1CCN(C(=N)N)CC1)NC2=O	6.202732459169283	COC(=O)Nc1ccc2c(c1)NC(=O)CCCCCC(C(=O)NCCC1CCN(C(=N)N)CC1)NC2=O	0
507.5470000000002	2.5454999999999997	5.0	6.0	CHEMBL5805630	COC(=O)Nc1ccc2c(c1)NC(=O)CCCCCC(C(=O)NC1Cc3ccccc3NC1=O)NC2=O	6.149966742310231	COC(=O)Nc1ccc2c(c1)NC(=O)CCCCCC(C(=O)NC1Cc3ccccc3NC1=O)NC2=O	0
543.0450000000002	5.050400000000003	4.0	6.0	CHEMBL5979183	COC(=O)Nc1ccc2c(c1)NC(=O)CCCCCC(C(=O)NCc1csc3ccc(Cl)cc13)NC2=O	5.873868592738016	COC(=O)Nc1ccc2c(c1)NC(=O)CCCCCC(C(=O)NCc1csc3ccc(Cl)cc13)NC2=O	0
527.0210000000002	4.535400000000004	3.0	5.0	CHEMBL5805942	COC(=O)Nc1ccc2c(c1)NC(=O)CCCCCC(C(=O)N1CCC(c3cccc(Cl)c3)C1)NC2=O	5.6850799440075805	COC(=O)Nc1ccc2c(c1)NC(=O)CCCCCC(C(=O)N1CCC(c3cccc(Cl)c3)C1)NC2=O	0
536.6290000000004	4.280700000000003	3.0	6.0	CHEMBL5790191	COC(=O)Nc1ccc2c(c1)NC(=O)CCCCCC(C(=O)N1CCCC(c3cccc(OC)c3)C1)NC2=O	5.581532979053399	COC(=O)Nc1ccc2c(c1)NC(=O)CCCCCC(C(=O)N1CCCC(c3cccc(OC)c3)C1)NC2=O	0
583.0490000000001	3.0999000000000008	4.0	8.0	CHEMBL5989925	COC(=O)Nc1ccc2c(c1)NC(=O)CC(C)CCCC(C(=O)NCCc1cc(Cl)ccc1-n1cnnn1)NC2=O	7.133122185662502	COC(=O)Nc1ccc2c(c1)NC(=O)CC(C)CCCC(C(=O)NCCc1cc(Cl)ccc1-n1cnnn1)NC2=O	0
583.0490000000001	3.0999000000000008	4.0	8.0	CHEMBL5928320	COC(=O)Nc1ccc2c(c1)NC(=O)C[C@@H](C)CCC[C@@H](C(=O)NCCc1cc(Cl)ccc1-n1cnnn1)NC2=O	7.087246696328677	COC(=O)Nc1ccc2c(c1)NC(=O)C[C@@H](C)CCC[C@@H](C(=O)NCCc1cc(Cl)ccc1-n1cnnn1)NC2=O	0
583.0490000000001	3.0999000000000008	4.0	8.0	CHEMBL6058917	COC(=O)Nc1ccc2c(c1)NC(=O)C[C@@H](C)CCC[C@H](C(=O)NCCc1cc(Cl)ccc1-n1cnnn1)NC2=O	7.464705879957229	COC(=O)Nc1ccc2c(c1)NC(=O)C[C@@H](C)CCC[C@H](C(=O)NCCc1cc(Cl)ccc1-n1cnnn1)NC2=O	0
583.0490000000001	3.0999000000000008	4.0	8.0	CHEMBL6062148	COC(=O)Nc1ccc2c(c1)NC(=O)C[C@H](C)CCC[C@H](C(=O)NCCc1cc(Cl)ccc1-n1cnnn1)NC2=O	6.473660722610156	COC(=O)Nc1ccc2c(c1)NC(=O)C[C@H](C)CCC[C@H](C(=O)NCCc1cc(Cl)ccc1-n1cnnn1)NC2=O	0
583.0490000000001	3.0999000000000008	4.0	8.0	CHEMBL5936627	COC(=O)Nc1ccc2c(c1)NC(=O)C[C@H](C)CCC[C@@H](C(=O)NCCc1cc(Cl)ccc1-n1cnnn1)NC2=O	6.090443970758825	COC(=O)Nc1ccc2c(c1)NC(=O)C[C@H](C)CCC[C@@H](C(=O)NCCc1cc(Cl)ccc1-n1cnnn1)NC2=O	0
583.0490000000001	3.0999000000000008	4.0	8.0	CHEMBL5828590	COC(=O)Nc1ccc2c(c1)NC(=O)C(C)CCCC[C@H](C(=O)NCCc1cc(Cl)ccc1-n1cnnn1)NC2=O	7.135488918941608	COC(=O)Nc1ccc2c(c1)NC(=O)C(C)CCCC[C@H](C(=O)NCCc1cc(Cl)ccc1-n1cnnn1)NC2=O	0
583.0490000000001	3.0999000000000008	4.0	8.0	CHEMBL5970044	COC(=O)Nc1ccc2c(c1)NC(=O)C(C)CCCC[C@@H](C(=O)NCCc1cc(Cl)ccc1-n1cnnn1)NC2=O	6.982966660701219	COC(=O)Nc1ccc2c(c1)NC(=O)C(C)CCCC[C@@H](C(=O)NCCc1cc(Cl)ccc1-n1cnnn1)NC2=O	0
583.0490000000001	3.0999000000000008	4.0	8.0	CHEMBL5973431	COC(=O)Nc1ccc2c(c1)NC(=O)[C@H](C)CCCC[C@H](C(=O)NCCc1cc(Cl)ccc1-n1cnnn1)NC2=O	7.265200170411153	COC(=O)Nc1ccc2c(c1)NC(=O)[C@H](C)CCCC[C@H](C(=O)NCCc1cc(Cl)ccc1-n1cnnn1)NC2=O	0
583.0490000000001	3.0999000000000008	4.0	8.0	CHEMBL5960263	COC(=O)Nc1ccc2c(c1)NC(=O)[C@H](C)CCCC[C@@H](C(=O)NCCc1cc(Cl)ccc1-n1cnnn1)NC2=O	6.224753740259764	COC(=O)Nc1ccc2c(c1)NC(=O)[C@H](C)CCCC[C@@H](C(=O)NCCc1cc(Cl)ccc1-n1cnnn1)NC2=O	0
583.0490000000001	3.0999000000000008	4.0	8.0	CHEMBL5744609	COC(=O)Nc1ccc2c(c1)NC(=O)[C@@H](C)CCCC[C@H](C(=O)NCCc1cc(Cl)ccc1-n1cnnn1)NC2=O	5.03184406285003	COC(=O)Nc1ccc2c(c1)NC(=O)[C@@H](C)CCCC[C@H](C(=O)NCCc1cc(Cl)ccc1-n1cnnn1)NC2=O	0
583.0490000000001	3.0999000000000008	4.0	8.0	CHEMBL5965203	COC(=O)Nc1ccc2c(c1)NC(=O)[C@@H](C)CCCC[C@@H](C(=O)NCCc1cc(Cl)ccc1-n1cnnn1)NC2=O	7.85078088734462	COC(=O)Nc1ccc2c(c1)NC(=O)[C@@H](C)CCCC[C@@H](C(=O)NCCc1cc(Cl)ccc1-n1cnnn1)NC2=O	0
567.0060000000002	2.6299	4.0	8.0	CHEMBL5928276	COC(=O)Nc1ccc2c(c1)NC(=O)CC/C=C\CC(C(=O)NCCc1cc(Cl)ccc1-n1cnnn1)NC2=O	8.301029995663981	COC(=O)Nc1ccc2c(c1)NC(=O)CC/C=C\CC(C(=O)NCCc1cc(Cl)ccc1-n1cnnn1)NC2=O	0
567.0060000000002	2.6299	4.0	8.0	CHEMBL5905881	COC(=O)Nc1ccc2c(c1)NC(=O)CC/C=C\C[C@H](C(=O)NCCc1cc(Cl)ccc1-n1cnnn1)NC2=O	6.804100347590766	COC(=O)Nc1ccc2c(c1)NC(=O)CC/C=C\C[C@H](C(=O)NCCc1cc(Cl)ccc1-n1cnnn1)NC2=O	0
567.0060000000002	2.6299	4.0	8.0	CHEMBL5997293	COC(=O)Nc1ccc2c(c1)NC(=O)CC/C=C\C[C@@H](C(=O)NCCc1cc(Cl)ccc1-n1cnnn1)NC2=O	6.815308569182402	COC(=O)Nc1ccc2c(c1)NC(=O)CC/C=C\C[C@@H](C(=O)NCCc1cc(Cl)ccc1-n1cnnn1)NC2=O	0
493.9550000000001	2.451599999999999	3.0	6.0	CHEMBL5850758	O=C1CC/C=C\C[C@H](C(=O)NCCc2cc(Cl)ccc2-n2cnnn2)NC(=O)c2ccccc2N1	8.301029995663981	O=C1CC/C=C\C[C@H](C(=O)NCCc2cc(Cl)ccc2-n2cnnn2)NC(=O)c2ccccc2N1	0
493.9550000000001	2.451599999999999	3.0	6.0	CHEMBL5817119	O=C1CC/C=C\C[C@@H](C(=O)NCCc2cc(Cl)ccc2-n2cnnn2)NC(=O)c2ccccc2N1	7.193141970481182	O=C1CC/C=C\C[C@@H](C(=O)NCCc2cc(Cl)ccc2-n2cnnn2)NC(=O)c2ccccc2N1	0
493.9550000000001	2.451599999999999	3.0	6.0	CHEMBL5902298	O=C1CC/C=C\CC(C(=O)NCCc2cc(Cl)ccc2-n2cnnn2)NC(=O)c2ccccc2N1	7.407823242604133	O=C1CC/C=C\CC(C(=O)NCCc2cc(Cl)ccc2-n2cnnn2)NC(=O)c2ccccc2N1	0
495.9710000000001	2.6756	3.0	6.0	CHEMBL6054951	O=C1CCCCCC(C(=O)NCCc2cc(Cl)ccc2-n2cnnn2)NC(=O)c2ccccc2N1	6.471083299722345	O=C1CCCCCC(C(=O)NCCc2cc(Cl)ccc2-n2cnnn2)NC(=O)c2ccccc2N1	0
426.52100000000013	1.1852700000000007	5.0	4.0	CHEMBL6020255	N=C(N)N1CCC(CNC(=O)C2C/C=C\CCC(=O)Nc3ccccc3C(=O)N2)CC1	5.852323675758901	N=C(N)N1CCC(CNC(=O)C2C/C=C\CCC(=O)Nc3ccccc3C(=O)N2)CC1	0
412.49400000000014	0.937670000000001	5.0	4.0	CHEMBL5890262	N=C(N)N1CCC(NC(=O)[C@H]2C/C=C\CCC(=O)Nc3ccccc3C(=O)N2)CC1	5.658169943079489	N=C(N)N1CCC(NC(=O)[C@H]2C/C=C\CCC(=O)Nc3ccccc3C(=O)N2)CC1	0
412.49400000000014	0.937670000000001	5.0	4.0	CHEMBL5978691	N=C(N)N1CCC(NC(=O)[C@@H]2C/C=C\CCC(=O)Nc3ccccc3C(=O)N2)CC1	6.090979145788844	N=C(N)N1CCC(NC(=O)[C@@H]2C/C=C\CCC(=O)Nc3ccccc3C(=O)N2)CC1	0
581.0330000000001	2.8759000000000006	4.0	8.0	CHEMBL5982427	COC(=O)Nc1ccc2c(c1)NC(=O)CC(C)/C=C\CC(C(=O)NCCc1cc(Cl)ccc1-n1cnnn1)NC2=O	7.7594507517174	COC(=O)Nc1ccc2c(c1)NC(=O)CC(C)/C=C\CC(C(=O)NCCc1cc(Cl)ccc1-n1cnnn1)NC2=O	0
581.0330000000001	2.8759000000000006	4.0	8.0	CHEMBL5817823	COC(=O)Nc1ccc2c(c1)NC(=O)CC(C)/C=C\C[C@H](C(=O)NCCc1cc(Cl)ccc1-n1cnnn1)NC2=O	8.301029995663981	COC(=O)Nc1ccc2c(c1)NC(=O)CC(C)/C=C\C[C@H](C(=O)NCCc1cc(Cl)ccc1-n1cnnn1)NC2=O	0
581.0330000000001	2.8759000000000006	4.0	8.0	CHEMBL5821820	COC(=O)Nc1ccc2c(c1)NC(=O)CC(C)/C=C\C[C@@H](C(=O)NCCc1cc(Cl)ccc1-n1cnnn1)NC2=O	6.665546248849069	COC(=O)Nc1ccc2c(c1)NC(=O)CC(C)/C=C\C[C@@H](C(=O)NCCc1cc(Cl)ccc1-n1cnnn1)NC2=O	0
563.9980000000003	3.944300000000002	3.0	7.0	CHEMBL6003196	COC(=O)Nc1ccc(C(=O)N[C@@H](Cc2ccccc2)C(=O)N2CC[C@]3(C2)OC(=O)Nc2ncc(Cl)cc23)cc1	5.459420283495546	COC(=O)Nc1ccc(C(=O)N[C@@H](Cc2ccccc2)C(=O)N2CC[C@]3(C2)OC(=O)Nc2ncc(Cl)cc23)cc1	0
563.9980000000003	3.944300000000002	3.0	7.0	CHEMBL5823016	COC(=O)Nc1ccc(C(=O)N[C@@H](Cc2ccccc2)C(=O)N2CC[C@@]3(C2)OC(=O)Nc2ncc(Cl)cc23)cc1	6.609064892896621	COC(=O)Nc1ccc(C(=O)N[C@@H](Cc2ccccc2)C(=O)N2CC[C@@]3(C2)OC(=O)Nc2ncc(Cl)cc23)cc1	0
542.5920000000003	4.204320000000003	3.0	6.0	CHEMBL5907676	COC(=O)Nc1ccc(C(=O)N[C@@H](Cc2ccccc2)C(=O)N2CC[C@]3(C2)OC(=O)Nc2ccc(C)cc23)cc1	5.301029995663981	COC(=O)Nc1ccc(C(=O)N[C@@H](Cc2ccccc2)C(=O)N2CC[C@]3(C2)OC(=O)Nc2ccc(C)cc23)cc1	0
542.5920000000003	4.204320000000003	3.0	6.0	CHEMBL5900484	COC(=O)Nc1ccc(C(=O)N[C@@H](Cc2ccccc2)C(=O)N2CC[C@@]3(C2)OC(=O)Nc2ccc(C)cc23)cc1	8.022276394711152	COC(=O)Nc1ccc(C(=O)N[C@@H](Cc2ccccc2)C(=O)N2CC[C@@]3(C2)OC(=O)Nc2ccc(C)cc23)cc1	0
561.0380000000002	4.371900000000004	3.0	5.0	CHEMBL5819371	COC(=O)Nc1ccc(C(=O)N[C@@H](Cc2ccccc2)C(=O)N2CCC3(CC(=O)Nc4ccc(Cl)cc43)C2)cc1	5.301029995663981	COC(=O)Nc1ccc(C(=O)N[C@@H](Cc2ccccc2)C(=O)N2CCC3(CC(=O)Nc4ccc(Cl)cc43)C2)cc1	0
562.0260000000003	4.122300000000002	4.0	5.0	CHEMBL5814406	COC(=O)Nc1ccc(C(=O)N[C@@H](Cc2ccccc2)C(=O)N2CC[C@@]3(C2)NC(=O)Nc2ccc(Cl)cc23)cc1	5.301029995663981	COC(=O)Nc1ccc(C(=O)N[C@@H](Cc2ccccc2)C(=O)N2CC[C@@]3(C2)NC(=O)Nc2ccc(Cl)cc23)cc1	0
562.0260000000003	4.122300000000002	4.0	5.0	CHEMBL6024217	COC(=O)Nc1ccc(C(=O)N[C@@H](Cc2ccccc2)C(=O)N2CC[C@]3(C2)NC(=O)Nc2ccc(Cl)cc23)cc1	6.149966742310231	COC(=O)Nc1ccc(C(=O)N[C@@H](Cc2ccccc2)C(=O)N2CC[C@]3(C2)NC(=O)Nc2ccc(Cl)cc23)cc1	0
510.97800000000024	3.539200000000002	3.0	5.0	CHEMBL5929031	COC(=O)Nc1ccc(C(=O)N[C@@H](CC2CC2)C(=O)N2CC[C@@]3(C2)C(=O)Nc2ccc(Cl)cc23)cc1	5.057991946977687	COC(=O)Nc1ccc(C(=O)N[C@@H](CC2CC2)C(=O)N2CC[C@@]3(C2)C(=O)Nc2ccc(Cl)cc23)cc1	0
510.97800000000024	3.539200000000002	3.0	5.0	CHEMBL5783078	COC(=O)Nc1ccc(C(=O)N[C@@H](CC2CC2)C(=O)N2CC[C@]3(C2)C(=O)Nc2ccc(Cl)cc23)cc1	6.268411234813261	COC(=O)Nc1ccc(C(=O)N[C@@H](CC2CC2)C(=O)N2CC[C@]3(C2)C(=O)Nc2ccc(Cl)cc23)cc1	0
526.9770000000003	4.106700000000003	3.0	6.0	CHEMBL6058143	COC(=O)Nc1ccc(C(=O)N[C@@H](CC2CC2)C(=O)N2CC[C@]3(C2)OC(=O)Nc2ccc(Cl)cc23)cc1	6.139063379299906	COC(=O)Nc1ccc(C(=O)N[C@@H](CC2CC2)C(=O)N2CC[C@]3(C2)OC(=O)Nc2ccc(Cl)cc23)cc1	0
526.9770000000003	4.106700000000003	3.0	6.0	CHEMBL5940485	COC(=O)Nc1ccc(C(=O)N[C@@H](CC2CC2)C(=O)N2CC[C@@]3(C2)OC(=O)Nc2ccc(Cl)cc23)cc1	7.505845405981558	COC(=O)Nc1ccc(C(=O)N[C@@H](CC2CC2)C(=O)N2CC[C@@]3(C2)OC(=O)Nc2ccc(Cl)cc23)cc1	0
614.0050000000003	4.612600000000003	3.0	7.0	CHEMBL5866240	COC(=O)Nc1ccc(C(=O)NC(Cc2ccc(F)cn2)C(=O)N2CCC[C@@]3(C2)OC(=O)Nc2ccc(Cl)c(F)c23)cc1	8.549750891680638	COC(=O)Nc1ccc(C(=O)NC(Cc2ccc(F)cn2)C(=O)N2CCC[C@@]3(C2)OC(=O)Nc2ccc(Cl)c(F)c23)cc1	0
594.0240000000003	4.414700000000003	3.0	8.0	CHEMBL6063393	COC(=O)Nc1ccc(C(=O)N[C@@H](Cc2cc(C3CC3)no2)C(=O)N2CC[C@@]3(C2)OC(=O)Nc2ccc(Cl)cc23)cc1	7.55129368009492	COC(=O)Nc1ccc(C(=O)N[C@@H](Cc2cc(C3CC3)no2)C(=O)N2CC[C@@]3(C2)OC(=O)Nc2ccc(Cl)cc23)cc1	0
620.0090000000002	3.564300000000002	3.0	7.0	CHEMBL5853757	COC(=O)Nc1ccc(C(=O)N[C@@H](CC(=O)N2CC(F)(F)C2)C(=O)N2CCC[C@@]3(C2)OC(=O)Nc2ccc(Cl)cc23)cc1	7.47755576649368	COC(=O)Nc1ccc(C(=O)N[C@@H](CC(=O)N2CC(F)(F)C2)C(=O)N2CCC[C@@]3(C2)OC(=O)Nc2ccc(Cl)cc23)cc1	0
532.9560000000004	4.056300000000002	3.0	6.0	CHEMBL5967811	COC(=O)Nc1ccc(C(=O)NC(CCF)C(=O)N2CCC[C@@]3(C2)OC(=O)Nc2ccc(Cl)cc23)cc1	7.2839966563652	COC(=O)Nc1ccc(C(=O)NC(CCF)C(=O)N2CCC[C@@]3(C2)OC(=O)Nc2ccc(Cl)cc23)cc1	0
612.0830000000004	4.0031000000000025	4.0	7.0	CHEMBL5919343	COC(=O)Nc1ccc(C(=O)N[C@@H](CCNC(=O)C2CCC2)C(=O)N2CCC[C@@]3(C2)OC(=O)Nc2ccc(Cl)cc23)cc1	7.294992040666664	COC(=O)Nc1ccc(C(=O)N[C@@H](CCNC(=O)C2CCC2)C(=O)N2CCC[C@@]3(C2)OC(=O)Nc2ccc(Cl)cc23)cc1	0
530.9650000000004	3.0775000000000015	4.0	7.0	CHEMBL6002214	COC(=O)Nc1ccc(C(=O)N[C@@H](CC(C)O)C(=O)N2CCC3(C2)OC(=O)Nc2ccc(Cl)cc23)cc1	7.2839966563652	COC(=O)Nc1ccc(C(=O)N[C@@H](CC(C)O)C(=O)N2CCC3(C2)OC(=O)Nc2ccc(Cl)cc23)cc1	0
544.9920000000003	3.467600000000002	4.0	7.0	CHEMBL5800826	COC(=O)Nc1ccc(C(=O)N[C@@H](CC(C)(C)O)C(=O)N2CC[C@@]3(C2)OC(=O)Nc2ccc(Cl)cc23)cc1	7.920818753952375	COC(=O)Nc1ccc(C(=O)N[C@@H](CC(C)(C)O)C(=O)N2CC[C@@]3(C2)OC(=O)Nc2ccc(Cl)cc23)cc1	0
556.0190000000002	3.402400000000002	3.0	7.0	CHEMBL5801524	COC(=O)Nc1ccc(C(=O)N[C@@H](CCN2CCC2)C(=O)N2CC[C@@]3(C2)OC(=O)Nc2ccc(Cl)cc23)cc1	6.6595558851598815	COC(=O)Nc1ccc(C(=O)N[C@@H](CCN2CCC2)C(=O)N2CC[C@@]3(C2)OC(=O)Nc2ccc(Cl)cc23)cc1	0
590.9990000000001	3.5317000000000007	3.0	7.0	CHEMBL5996060	O=C1Nc2ccc(Cl)c(F)c2[C@@]2(CCCN(C(=O)C(Cc3cncnc3)NC(=O)c3ccc4[nH]c(=O)ccc4c3)C2)O1	7.806875401645538	O=C1Nc2ccc(Cl)c(F)c2[C@@]2(CCCN(C(=O)C(Cc3cncnc3)NC(=O)c3ccc4[nH]c(=O)ccc4c3)C2)O1	0
589.0200000000003	4.404900000000003	3.0	7.0	CHEMBL5772653	COC(=O)Nc1ccc(C(=O)NC(CC2(OC)CC2)C(=O)N2CCC[C@@]3(C2)OC(=O)Nc2ccc(Cl)c(F)c23)cc1	9.221848749616356	COC(=O)Nc1ccc(C(=O)NC(CC2(OC)CC2)C(=O)N2CCC[C@@]3(C2)OC(=O)Nc2ccc(Cl)c(F)c23)cc1	0
589.0200000000003	4.404900000000003	3.0	7.0	CHEMBL5889644	COC(=O)Nc1ccc(C(=O)NC(C[C@@H]2CCCO2)C(=O)N2CCC[C@@]3(C2)OC(=O)Nc2ccc(Cl)c(F)c23)cc1	8.124360062995832	COC(=O)Nc1ccc(C(=O)NC(C[C@@H]2CCCO2)C(=O)N2CCC[C@@]3(C2)OC(=O)Nc2ccc(Cl)c(F)c23)cc1	0
577.0090000000004	4.260800000000003	3.0	7.0	CHEMBL5808224	COC(=O)Nc1ccc(C(=O)N[C@@H](C[C@H](C)OC)C(=O)N2CCC[C@@]3(C2)OC(=O)Nc2ccc(Cl)c(F)c23)cc1	8.598599459218455	COC(=O)Nc1ccc(C(=O)N[C@@H](C[C@H](C)OC)C(=O)N2CCC[C@@]3(C2)OC(=O)Nc2ccc(Cl)c(F)c23)cc1	0
591.0360000000003	4.650900000000004	3.0	7.0	CHEMBL5947553	COC(=O)Nc1ccc(C(=O)N[C@@H](CC(C)(C)OC)C(=O)N2CCC[C@@]3(C2)OC(=O)Nc2ccc(Cl)c(F)c23)cc1	7.991399828238082	COC(=O)Nc1ccc(C(=O)N[C@@H](CC(C)(C)OC)C(=O)N2CCC[C@@]3(C2)OC(=O)Nc2ccc(Cl)c(F)c23)cc1	0
563.0100000000003	5.005600000000004	3.0	6.0	CHEMBL5794657	COC(=O)Nc1ccc(NC(=O)C(Cc2ccccc2)C(=O)N2CCC3(C2)OC(=O)Nc2ccc(Cl)cc23)cc1	5.305833704066802	COC(=O)Nc1ccc(NC(=O)C(Cc2ccccc2)C(=O)N2CCC3(C2)OC(=O)Nc2ccc(Cl)cc23)cc1	0
586.0480000000002	5.924600000000005	3.0	6.0	CHEMBL6043608	COC(=O)Nc1ccc(-c2c[nH]c(C(Cc3ccccc3)C(=O)N3CCC4(C3)OC(=O)Nc3ccc(Cl)cc34)n2)cc1	7.473660722610156	COC(=O)Nc1ccc(-c2c[nH]c(C(Cc3ccccc3)C(=O)N3CCC4(C3)OC(=O)Nc3ccc(Cl)cc34)n2)cc1	0
613.0420000000001	6.174300000000004	3.0	6.0	CHEMBL5924518	O=C1Nc2ccc(Cl)c(F)c2[C@@]2(CCCN(C(=O)C(Cc3ccccc3)c3nc(-c4csc(C(=O)O)c4F)c[nH]3)C2)O1	6.679853713888946	O=C1Nc2ccc(Cl)c(F)c2[C@@]2(CCCN(C(=O)C(Cc3ccccc3)c3nc(-c4csc(C(=O)O)c4F)c[nH]3)C2)O1	0
561.0170000000002	5.252700000000004	3.0	6.0	CHEMBL5977196	Nc1ccc(-c2c[nH]c(C(Cc3ccccc3)C(=O)N3CCC[C@@]4(C3)OC(=O)Nc3ccc(Cl)c(F)c34)n2)cn1	6.452225294612178	Nc1ccc(-c2c[nH]c(C(Cc3ccccc3)C(=O)N3CCC[C@@]4(C3)OC(=O)Nc3ccc(Cl)c(F)c34)n2)cn1	0
653.4980000000002	6.502200000000005	3.0	7.0	CHEMBL5993822	COC(=O)Nc1ccc(-c2nc(C(Cc3ccccc3)C(=O)N3CCC[C@@]4(C3)OC(=O)Nc3ccc(Cl)c(F)c34)[nH]c2Cl)cn1	5.7256112044496215	COC(=O)Nc1ccc(-c2nc(C(Cc3ccccc3)C(=O)N3CCC[C@@]4(C3)OC(=O)Nc3ccc(Cl)c(F)c34)[nH]c2Cl)cn1	0
530.0970000000003	6.105000000000006	2.0	5.0	CHEMBL5885196	COC(=O)Nc1ccc(-c2nc(C(Cc3ccccc3)C(=O)O)n(COCC[Si](C)(C)C)c2Cl)cc1	6.812479279163537	COC(=O)Nc1ccc(-c2nc(C(Cc3ccccc3)C(=O)O)n(COCC[Si](C)(C)C)c2Cl)cc1	0
606.0100000000003	5.723600000000005	2.0	8.0	CHEMBL5900561	COC(=O)Nc1ccc(-c2nnc(C(Cc3ccccc3)C(=O)N3CC[C@@]4(C3)OC(=O)Nc3ccc(Cl)c(F)c34)o2)cc1	6.057991946977687	COC(=O)Nc1ccc(-c2nnc(C(Cc3ccccc3)C(=O)N3CC[C@@]4(C3)OC(=O)Nc3ccc(Cl)c(F)c34)o2)cc1	0
618.0650000000003	6.453800000000005	3.0	6.0	CHEMBL5785049	COC(=O)Nc1ccc(-c2ncc(C(Cc3ccccc3)C(=O)N3CCC[C@@]4(C3)OC(=O)Nc3ccc(Cl)c(F)c34)[nH]2)cc1	6.443697499232712	COC(=O)Nc1ccc(-c2ncc(C(Cc3ccccc3)C(=O)N3CCC[C@@]4(C3)OC(=O)Nc3ccc(Cl)c(F)c34)[nH]2)cc1	0
560.0100000000002	5.410800000000004	3.0	6.0	CHEMBL5758917	COC(=O)Nc1ccc2[nH]c(C(Cc3ccccc3)C(=O)N3CCC4(C3)OC(=O)Nc3ccc(Cl)cc34)nc2c1	5.301029995663981	COC(=O)Nc1ccc2[nH]c(C(Cc3ccccc3)C(=O)N3CCC4(C3)OC(=O)Nc3ccc(Cl)cc34)nc2c1	0
591.0390000000003	6.545000000000005	3.0	5.0	CHEMBL5775358	COC(=O)Nc1ccc2[nH]c(C(Cc3ccccc3)C(=O)N3CCC[C@@]4(C3)OC(=O)Nc3ccc(Cl)c(F)c34)cc2c1	6.057991946977687	COC(=O)Nc1ccc2[nH]c(C(Cc3ccccc3)C(=O)N3CCC[C@@]4(C3)OC(=O)Nc3ccc(Cl)c(F)c34)cc2c1	0
497.9580000000002	5.016000000000004	3.0	5.0	CHEMBL6036170	O=C1Nc2ccc(Cl)cc2[C@@]2(CCCN(C(=O)C(CC3CC3)Nc3n[nH]c4cc(F)ccc34)C2)O1	5.057991946977687	O=C1Nc2ccc(Cl)cc2[C@@]2(CCCN(C(=O)C(CC3CC3)Nc3n[nH]c4cc(F)ccc34)C2)O1	0
590.0360000000003	5.762700000000005	3.0	8.0	CHEMBL5964224	COC(=O)Nc1ccc2c(N[C@@H](Cc3ccccc3)C(=O)N3CCC[C@@]4(C3)OC(=O)Nc3ccc(Cl)cc34)noc2c1	6.281498311132726	COC(=O)Nc1ccc2c(N[C@@H](Cc3ccccc3)C(=O)N3CCC[C@@]4(C3)OC(=O)Nc3ccc(Cl)cc34)noc2c1	0
603.0790000000002	5.508200000000005	3.0	7.0	CHEMBL5831499	COC(=O)Nc1ccc2c(N[C@@H](Cc3ccccc3)C(=O)N3CCC[C@@]4(C3)OC(=O)Nc3ccc(Cl)cc34)nn(C)c2c1	5.086398050270843	COC(=O)Nc1ccc2c(N[C@@H](Cc3ccccc3)C(=O)N3CCC[C@@]4(C3)OC(=O)Nc3ccc(Cl)cc34)nn(C)c2c1	0
569.0390000000003	3.0184000000000006	3.0	6.0	CHEMBL5827661	NS(=O)(=O)c1ccc(C(=O)N[C@@H](Cc2ccccc2)C(=O)N2CCC3(C2)OC(=O)Nc2ccc(Cl)cc23)cc1	6.032452023781138	NS(=O)(=O)c1ccc(C(=O)N[C@@H](Cc2ccccc2)C(=O)N2CCC3(C2)OC(=O)Nc2ccc(Cl)cc23)cc1	0
533.9680000000002	4.069200000000002	3.0	5.0	CHEMBL5974671	O=C1Nc2ccc(Cl)cc2[C@@]2(CCN(C(=O)[C@H](Cc3ccccc3)NC(=O)c3ccc(C(=O)O)cc3)C2)O1	5.795880017344075	O=C1Nc2ccc(Cl)cc2[C@@]2(CCN(C(=O)[C@H](Cc3ccccc3)NC(=O)c3ccc(C(=O)O)cc3)C2)O1	0
533.9680000000002	4.069200000000002	3.0	5.0	CHEMBL5932215	O=C1Nc2ccc(Cl)cc2[C@]2(CCN(C(=O)[C@H](Cc3ccccc3)NC(=O)c3ccc(C(=O)O)cc3)C2)O1	5.301029995663981	O=C1Nc2ccc(Cl)cc2[C@]2(CCN(C(=O)[C@H](Cc3ccccc3)NC(=O)c3ccc(C(=O)O)cc3)C2)O1	0
661.1589999999999	3.8247000000000027	4.0	8.0	CHEMBL5978499	O=C(Nc1ccc(C(=O)N[C@@H](Cc2ccccc2)C(=O)N2CCC3(C2)OC(=O)Nc2ccc(Cl)cc23)cc1)OCCN1CCNCC1	7.115204636051019	O=C(Nc1ccc(C(=O)N[C@@H](Cc2ccccc2)C(=O)N2CCC3(C2)OC(=O)Nc2ccc(Cl)cc23)cc1)OCCN1CCNCC1	0
593.0610000000003	3.4307000000000007	3.0	6.0	CHEMBL5871902	O=C1C[S+]([O-])c2cc(C(=O)N[C@@H](Cc3ccccc3)C(=O)N3CCC4(C3)OC(=O)Nc3ccc(Cl)cc34)ccc2N1	7.001304841688344	O=C1C()c2cc(C(=O)N[C@@H](Cc3ccccc3)C(=O)N3CCC4(C3)OC(=O)Nc3ccc(Cl)cc34)ccc2N1	2
609.0600000000003	3.096800000000001	3.0	7.0	CHEMBL5791393	O=C1CS(=O)(=O)c2cc(C(=O)N[C@@H](Cc3ccccc3)C(=O)N3CCC4(C3)OC(=O)Nc3ccc(Cl)cc34)ccc2N1	6.838631997765025	O=C1CS(=O)(=O)c2cc(C(=O)N[C@@H](Cc3ccccc3)C(=O)N3CCC4(C3)OC(=O)Nc3ccc(Cl)cc34)ccc2N1	0
569.0390000000003	4.610800000000003	3.0	7.0	CHEMBL5826682	COC(=O)Nc1ccc(C(=O)N[C@@H](Cc2ccccc2)C(=O)N2CCC3(C2)OC(=O)Nc2ccc(Cl)cc23)s1	7.197910742118268	COC(=O)Nc1ccc(C(=O)N[C@@H](Cc2ccccc2)C(=O)N2CCC3(C2)OC(=O)Nc2ccc(Cl)cc23)s1	0
545.9830000000004	4.094400000000003	3.0	7.0	CHEMBL5742102	Nc1noc2cc(C(=O)N[C@@H](Cc3ccccc3)C(=O)N3CC[C@@]4(C3)OC(=O)Nc3ccc(Cl)cc34)ccc12	8.638272163982407	Nc1noc2cc(C(=O)N[C@@H](Cc3ccccc3)C(=O)N3CC[C@@]4(C3)OC(=O)Nc3ccc(Cl)cc34)ccc12	0
549.0270000000003	4.909100000000004	3.0	6.0	CHEMBL5952365	COC(=O)Nc1ccc(CN[C@@H](Cc2ccccc2)C(=O)N2CCC3(C2)OC(=O)Nc2ccc(Cl)cc23)cc1	5.057991946977687	COC(=O)Nc1ccc(CN[C@@H](Cc2ccccc2)C(=O)N2CCC3(C2)OC(=O)Nc2ccc(Cl)cc23)cc1	0
617.0240000000005	6.0125000000000055	3.0	6.0	CHEMBL6056020	COC(=O)Nc1ccc(C(N[C@@H](Cc2ccccc2)C(=O)N2CCC3(C2)OC(=O)Nc2ccc(Cl)cc23)C(F)(F)F)cc1	5.057991946977687	COC(=O)Nc1ccc(C(N[C@@H](Cc2ccccc2)C(=O)N2CCC3(C2)OC(=O)Nc2ccc(Cl)cc23)C(F)(F)F)cc1	0
545.0430000000002	4.750300000000003	4.0	6.0	CHEMBL5976182	CC(N[C@@H](Cc1ccccc1)C(=O)N1CCC2(C1)OC(=O)Nc1ccc(Cl)cc12)c1ccc2c(N)n[nH]c2c1	5.057991946977687	CC(N[C@@H](Cc1ccccc1)C(=O)N1CCC2(C1)OC(=O)Nc1ccc(Cl)cc12)c1ccc2c(N)n[nH]c2c1	0
603.0350000000002	3.9174000000000024	3.0	8.0	CHEMBL6018920	COC(=O)n1nc(N)c2ccc(C(=O)N[C@@H](Cc3ccccc3)C(=O)N3CC[C@@]4(C3)OC(=O)Nc3ccc(Cl)cc34)cc21	7.742321425130815	COC(=O)n1nc(N)c2ccc(C(=O)N[C@@H](Cc3ccccc3)C(=O)N3CC[C@@]4(C3)OC(=O)Nc3ccc(Cl)cc34)cc21	0
603.0350000000003	4.425600000000003	4.0	7.0	CHEMBL5899945	COC(=O)Nc1n[nH]c2cc(C(=O)N[C@@H](Cc3ccccc3)C(=O)N3CC[C@@]4(C3)OC(=O)Nc3ccc(Cl)cc34)ccc12	8.045757490560675	COC(=O)Nc1n[nH]c2cc(C(=O)N[C@@H](Cc3ccccc3)C(=O)N3CC[C@@]4(C3)OC(=O)Nc3ccc(Cl)cc34)ccc12	0
629.9980000000002	5.795300000000004	3.0	5.0	CHEMBL5782924	O=C1Nc2ccc(Cl)c(F)c2[C@@]2(CCCN(C(=O)[C@H](Cc3ccccc3)NC(=O)c3ccc4[nH]nc(C(F)(F)F)c4c3)C2)O1	6.057991946977687	O=C1Nc2ccc(Cl)c(F)c2[C@@]2(CCCN(C(=O)[C@H](Cc3ccccc3)NC(=O)c3ccc4[nH]nc(C(F)(F)F)c4c3)C2)O1	0
636.0040000000001	4.507200000000003	3.0	7.0	CHEMBL5964585	O=C1Nc2ccc(Cl)c(F)c2[C@@]2(CCCN(C(=O)[C@H](Cc3ccc(F)cc3)NC(=O)c3cc(F)c(C(=O)C(=O)O)s3)C2)O1	9.154901959985745	O=C1Nc2ccc(Cl)c(F)c2[C@@]2(CCCN(C(=O)[C@H](Cc3ccc(F)cc3)NC(=O)c3cc(F)c(C(=O)C(=O)O)s3)C2)O1	0
692.9960000000004	4.723000000000005	5.0	7.0	CHEMBL6002415	O=C(Nc1ccc(C(=O)N[C@@H](Cc2cccc(F)c2)C(=O)N2CCC[C@@]3(C2)OC(=O)Nc2ccc(Cl)c(F)c23)cc1)OCP(=O)(O)O	6.43533393574791	O=C(Nc1ccc(C(=O)N[C@@H](Cc2cccc(F)c2)C(=O)N2CCC[C@@]3(C2)OC(=O)Nc2ccc(Cl)c(F)c23)cc1)OCP(=O)(O)O	0
695.083	4.343600000000003	4.0	9.0	CHEMBL5962727	O=C(Nc1ccc(C(=O)N[C@@H](Cc2ccc(F)cc2)C(=O)N2CCC[C@@]3(C2)OC(=O)Nc2ccc(Cl)c(F)c23)cc1)OCCc1nnn[nH]1	8.492144128304169	O=C(Nc1ccc(C(=O)N[C@@H](Cc2ccc(F)cc2)C(=O)N2CCC[C@@]3(C2)OC(=O)Nc2ccc(Cl)c(F)c23)cc1)OCCc1nnn[nH]1	0
578.0250000000003	4.941000000000003	4.0	6.0	CHEMBL5922762	COC(=O)Nc1ccc(NC(=O)N[C@@H](Cc2ccccc2)C(=O)N2CCC3(C2)OC(=O)Nc2ccc(Cl)cc23)cc1	5.301029995663981	COC(=O)Nc1ccc(NC(=O)N[C@@H](Cc2ccccc2)C(=O)N2CCC3(C2)OC(=O)Nc2ccc(Cl)cc23)cc1	0
551.0240000000003	3.7911800000000033	2.0	6.0	CHEMBL5818617	N#Cc1ccc(S(=O)(=O)N[C@@H](Cc2ccccc2)C(=O)N2CCC3(C2)OC(=O)Nc2ccc(Cl)cc23)cc1	5.301029995663981	N#Cc1ccc(S(=O)(=O)N[C@@H](Cc2ccccc2)C(=O)N2CCC3(C2)OC(=O)Nc2ccc(Cl)cc23)cc1	0
533.0280000000004	5.401600000000005	3.0	5.0	CHEMBL5985032	CC(=O)Nc1ccc(N[C@@H](Cc2ccccc2)C(=O)N2CCC[C@@]3(C2)OC(=O)Nc2ccc(Cl)cc23)cc1	5.0	CC(=O)Nc1ccc(N[C@@H](Cc2ccccc2)C(=O)N2CCC[C@@]3(C2)OC(=O)Nc2ccc(Cl)cc23)cc1	0
543.027	5.228300000000004	3.0	6.0	CHEMBL6002453	O=C1Nc2ccc(Cl)cc2[C@@]2(CCCN(C(=O)[C@H](Cc3ccccc3)Nc3ccc(-c4cc[nH]n4)cn3)C2)O1	5.0	O=C1Nc2ccc(Cl)cc2[C@@]2(CCCN(C(=O)[C@H](Cc3ccccc3)Nc3ccc(-c4cc[nH]n4)cn3)C2)O1	0
477.8680000000001	2.3636	2.0	7.0	CHEMBL5976122	O=C(O)c1ccc(NC(=O)C2CCc3nc(-c4cc(Cl)ccc4-n4cnnn4)cc(=O)n32)cc1	6.603800652904264	O=C(O)c1ccc(NC(=O)C2CCc3nc(-c4cc(Cl)ccc4-n4cnnn4)cc(=O)n32)cc1	0
476.88000000000005	2.9686000000000003	2.0	6.0	CHEMBL5817041	O=C(O)c1ccc(NC(=O)C2CCc3cc(-c4cc(Cl)ccc4-n4cnnn4)cc(=O)n32)cc1	7.167491087293763	O=C(O)c1ccc(NC(=O)C2CCc3cc(-c4cc(Cl)ccc4-n4cnnn4)cc(=O)n32)cc1	0
515.9170000000001	3.4499000000000013	3.0	6.0	CHEMBL5817790	O=C(O)c1cc2cc(NC(=O)C3CCc4cc(-c5cc(Cl)ccc5-n5cnnn5)cc(=O)n43)ccc2[nH]1	8.045757490560675	O=C(O)c1cc2cc(NC(=O)C3CCc4cc(-c5cc(Cl)ccc5-n5cnnn5)cc(=O)n43)ccc2[nH]1	0
573.013	4.102000000000002	2.0	8.0	CHEMBL5936986	CC(C)(C)OC(=O)c1cc2cc(NC(=O)C3CCc4nc(-c5cc(Cl)ccc5-n5cnnn5)cc(=O)n43)ccc2[nH]1	7.769551078621726	CC(C)(C)OC(=O)c1cc2cc(NC(=O)C3CCc4nc(-c5cc(Cl)ccc5-n5cnnn5)cc(=O)n43)ccc2[nH]1	0
506.95000000000016	3.738400000000002	1.0	7.0	CHEMBL6037185	CC(C)(C)OC(=O)c1ccc(NC(=O)Cn2ccc(-c3cc(Cl)ccc3-n3cnnn3)cc2=O)cc1	6.835647144215563	CC(C)(C)OC(=O)c1ccc(NC(=O)Cn2ccc(-c3cc(Cl)ccc3-n3cnnn3)cc2=O)cc1	0
545.9870000000001	4.219700000000002	2.0	7.0	CHEMBL5987050	CC(C)(C)OC(=O)c1cc2cc(NC(=O)Cn3ccc(-c4cc(Cl)ccc4-n4cnnn4)cc3=O)ccc2[nH]1	7.853871964321762	CC(C)(C)OC(=O)c1cc2cc(NC(=O)Cn3ccc(-c4cc(Cl)ccc4-n4cnnn4)cc3=O)ccc2[nH]1	0
505.9220000000001	3.4487000000000023	2.0	7.0	CHEMBL6029235	COC(=O)Nc1ccc(NC(=O)C2CCc3cc(-c4cc(Cl)ccc4-n4cnnn4)cc(=O)n32)cc1	6.46344155742847	COC(=O)Nc1ccc(NC(=O)C2CCc3cc(-c4cc(Cl)ccc4-n4cnnn4)cc(=O)n32)cc1	0
515.9170000000001	3.4499000000000013	3.0	6.0	CHEMBL5429546	O=C(O)c1cc2cc(NC(=O)[C@@H]3CCc4cc(-c5cc(Cl)ccc5-n5cnnn5)cc(=O)n43)ccc2[nH]1	8.698970004336019	O=C(O)c1cc2cc(NC(=O)[C@@H]3CCc4cc(-c5cc(Cl)ccc5-n5cnnn5)cc(=O)n43)ccc2[nH]1	0
515.9170000000001	3.4499000000000013	3.0	6.0	CHEMBL5854287	O=C(O)c1cc2cc(NC(=O)[C@H]3CCc4cc(-c5cc(Cl)ccc5-n5cnnn5)cc(=O)n43)ccc2[nH]1	5.987162775294828	O=C(O)c1cc2cc(NC(=O)[C@H]3CCc4cc(-c5cc(Cl)ccc5-n5cnnn5)cc(=O)n43)ccc2[nH]1	0
580.0040000000001	4.746400000000004	3.0	6.0	CHEMBL5970659	O=C(O)c1cc2cc(NC(=O)C(Cc3ccccc3)n3ccc(-c4cc(Cl)ccc4-n4cnnn4)cc3=O)ccc2[nH]1	8.397940008672037	O=C(O)c1cc2cc(NC(=O)C(Cc3ccccc3)n3ccc(-c4cc(Cl)ccc4-n4cnnn4)cc3=O)ccc2[nH]1	0
502.5750000000003	3.9658000000000015	4.0	6.0	CHEMBL5968953	COC(=O)Nc1ccc2c(c1)NC(=O)CCCC[C@H](N1CCc3cc(CN)ccc3C1=O)c1nc-2c[nH]1	8.619788758288394	COC(=O)Nc1ccc2c(c1)NC(=O)CCCC[C@H](N1CCc3cc(CN)ccc3C1=O)c1nc-2c[nH]1	0
516.6020000000003	4.355900000000002	4.0	6.0	CHEMBL5922476	COC(=O)Nc1ccc2c(c1)NC(=O)CCCC[C@H](N1CCCc3cc(CN)ccc3C1=O)c1nc-2c[nH]1	8.4089353929735	COC(=O)Nc1ccc2c(c1)NC(=O)CCCC[C@H](N1CCCc3cc(CN)ccc3C1=O)c1nc-2c[nH]1	0
488.54800000000023	3.923300000000002	4.0	6.0	CHEMBL5760343	COC(=O)Nc1ccc2c(c1)NC(=O)CCCC[C@H](N1Cc3cc(CN)ccc3C1=O)c1nc-2c[nH]1	7.154901959985743	COC(=O)Nc1ccc2c(c1)NC(=O)CCCC[C@H](N1Cc3cc(CN)ccc3C1=O)c1nc-2c[nH]1	0
458.5370000000001	4.598500000000003	2.0	4.0	CHEMBL5824965	NCc1ccc2c(c1)CCN([C@H]1CCCCC(=O)Nc3ccc(F)cc3-c3ccnc1c3)C2=O	6.769551078621726	NCc1ccc2c(c1)CCN([C@H]1CCCCC(=O)Nc3ccc(F)cc3-c3ccnc1c3)C2=O	0
541.0110000000001	4.604620000000003	1.0	6.0	CHEMBL5786063	CC(=O)c1ccc(NC(=O)C2c3cc(C)ccc3CCN2C(=O)/C=C/c2cc(Cl)ccc2-n2cnnn2)cc1	5.290984583027883	CC(=O)c1ccc(NC(=O)C2c3cc(C)ccc3CCN2C(=O)/C=C/c2cc(Cl)ccc2-n2cnnn2)cc1	0
519.9200000000002	4.136300000000003	2.0	5.0	CHEMBL5969540	O=C(O)c1ccc(NC(=O)C2c3ccccc3CCN2C(=O)c2cn(-c3cccc(Cl)c3F)nn2)cc1	7.8696662315049934	O=C(O)c1ccc(NC(=O)C2c3ccccc3CCN2C(=O)c2cn(-c3cccc(Cl)c3F)nn2)cc1	0
519.9200000000002	4.136300000000003	2.0	5.0	CHEMBL5885402	O=C(O)c1ccc(NC(=O)[C@H]2c3ccccc3CCN2C(=O)c2cn(-c3cccc(Cl)c3F)nn2)cc1	5.253210167847388	O=C(O)c1ccc(NC(=O)[C@H]2c3ccccc3CCN2C(=O)c2cn(-c3cccc(Cl)c3F)nn2)cc1	0
519.9200000000002	4.136300000000003	2.0	5.0	CHEMBL5922206	O=C(O)c1ccc(NC(=O)[C@@H]2c3ccccc3CCN2C(=O)c2cn(-c3cccc(Cl)c3F)nn2)cc1	8.191114132640188	O=C(O)c1ccc(NC(=O)[C@@H]2c3ccccc3CCN2C(=O)c2cn(-c3cccc(Cl)c3F)nn2)cc1	0
521.9320000000002	4.435000000000003	2.0	5.0	CHEMBL5919962	O=C(O)c1ccc(NC(=O)[C@H]2c3ccccc3CCN2C(=O)[C@H]2CC(c3cccc(Cl)c3F)=NO2)cc1	6.255707016877324	O=C(O)c1ccc(NC(=O)[C@H]2c3ccccc3CCN2C(=O)[C@H]2CC(c3cccc(Cl)c3F)=NO2)cc1	0
710.1660000000002	5.094700000000005	3.0	7.0	CHEMBL5987311	CN(C)CCNC(=O)c1ccc(-c2cccc3c2CCN(C(=O)c2cn(-c4cccc(Cl)c4F)nn2)C3C(=O)Nc2ccc(C(=O)O)cc2)cc1	8.301029995663981	CN(C)CCNC(=O)c1ccc(-c2cccc3c2CCN(C(=O)c2cn(-c4cccc(Cl)c4F)nn2)C3C(=O)Nc2ccc(C(=O)O)cc2)cc1	0
724.1930000000001	5.403120000000005	3.0	7.0	CHEMBL5980802	Cc1c(C(=O)N2CCc3c(-c4ccc(C(=O)NCCN(C)C)cc4)cccc3C2C(=O)Nc2ccc(C(=O)O)cc2)nnn1-c1cccc(Cl)c1F	8.301029995663981	Cc1c(C(=O)N2CCc3c(-c4ccc(C(=O)NCCN(C)C)cc4)cccc3C2C(=O)Nc2ccc(C(=O)O)cc2)nnn1-c1cccc(Cl)c1F	0
709.1780000000002	5.699700000000005	3.0	6.0	CHEMBL6044736	CN(C)CCNC(=O)c1ccc(-c2cccc3c2CCN(C(=O)c2cnn(-c4cccc(Cl)c4F)c2)C3C(=O)Nc2ccc(C(=O)O)cc2)cc1	8.301029995663981	CN(C)CCNC(=O)c1ccc(-c2cccc3c2CCN(C(=O)c2cnn(-c4cccc(Cl)c4F)c2)C3C(=O)Nc2ccc(C(=O)O)cc2)cc1	0
681.124	5.813520000000006	2.0	6.0	CHEMBL5879228	Cc1c(C(=O)N2CCc3c(-c4ccc(C(=O)N(C)C)cc4)cccc3C2C(=O)Nc2ccc(C(=O)O)cc2)nnn1-c1cccc(Cl)c1F	8.301029995663981	Cc1c(C(=O)N2CCc3c(-c4ccc(C(=O)N(C)C)cc4)cccc3C2C(=O)Nc2ccc(C(=O)O)cc2)nnn1-c1cccc(Cl)c1F	0
710.1660000000002	5.094700000000005	3.0	7.0	CHEMBL6029073	CN(C)CCNC(=O)c1ccc(-c2cccc3c2CCN(C(=O)c2cn(-c4cccc(Cl)c4F)nn2)[C@@H]3C(=O)Nc2ccc(C(=O)O)cc2)cc1	8.301029995663981	CN(C)CCNC(=O)c1ccc(-c2cccc3c2CCN(C(=O)c2cn(-c4cccc(Cl)c4F)nn2)[C@@H]3C(=O)Nc2ccc(C(=O)O)cc2)cc1	0
710.1660000000002	5.094700000000005	3.0	7.0	CHEMBL6005627	CN(C)CCNC(=O)c1ccc(-c2cccc3c2CCN(C(=O)c2cn(-c4cccc(Cl)c4F)nn2)[C@H]3C(=O)Nc2ccc(C(=O)O)cc2)cc1	6.782516055786093	CN(C)CCNC(=O)c1ccc(-c2cccc3c2CCN(C(=O)c2cn(-c4cccc(Cl)c4F)nn2)[C@H]3C(=O)Nc2ccc(C(=O)O)cc2)cc1	0
597.9940000000001	4.593300000000004	2.0	7.0	CHEMBL5932367	O=C(O)c1ccc(NC(=O)C2c3cccc(-c4cncnc4)c3CCN2C(=O)c2cn(-c3cccc(Cl)c3F)nn2)cc1	8.301029995663981	O=C(O)c1ccc(NC(=O)C2c3cccc(-c4cncnc4)c3CCN2C(=O)c2cn(-c3cccc(Cl)c3F)nn2)cc1	0
597.9940000000001	4.593300000000004	2.0	7.0	CHEMBL5890578	O=C(O)c1ccc(NC(=O)[C@H]2c3cccc(-c4cncnc4)c3CCN2C(=O)c2cn(-c3cccc(Cl)c3F)nn2)cc1	7.924453038607469	O=C(O)c1ccc(NC(=O)[C@H]2c3cccc(-c4cncnc4)c3CCN2C(=O)c2cn(-c3cccc(Cl)c3F)nn2)cc1	0
597.9940000000001	4.593300000000004	2.0	7.0	CHEMBL5980040	O=C(O)c1ccc(NC(=O)[C@@H]2c3cccc(-c4cncnc4)c3CCN2C(=O)c2cn(-c3cccc(Cl)c3F)nn2)cc1	8.301029995663981	O=C(O)c1ccc(NC(=O)[C@@H]2c3cccc(-c4cncnc4)c3CCN2C(=O)c2cn(-c3cccc(Cl)c3F)nn2)cc1	0
622.0160000000001	5.069980000000003	2.0	7.0	CHEMBL5821074	N#Cc1ccc(-c2cccc3c2CCN(C(=O)c2cn(-c4cccc(Cl)c4F)nn2)[C@H]3C(=O)Nc2ccc(C(=O)O)cc2)cn1	8.040005161671584	N#Cc1ccc(-c2cccc3c2CCN(C(=O)c2cn(-c4cccc(Cl)c4F)nn2)[C@H]3C(=O)Nc2ccc(C(=O)O)cc2)cn1	0
622.0160000000001	5.069980000000003	2.0	7.0	CHEMBL6065953	N#Cc1ccc(-c2cccc3c2CCN(C(=O)c2cn(-c4cccc(Cl)c4F)nn2)[C@@H]3C(=O)Nc2ccc(C(=O)O)cc2)cn1	8.301029995663981	N#Cc1ccc(-c2cccc3c2CCN(C(=O)c2cn(-c4cccc(Cl)c4F)nn2)[C@@H]3C(=O)Nc2ccc(C(=O)O)cc2)cn1	0
600.0060000000003	4.892000000000004	2.0	7.0	CHEMBL5974729	O=C(O)c1ccc(NC(=O)[C@@H]2c3cccc(-c4cncnc4)c3CCN2C(=O)[C@H]2CC(c3cccc(Cl)c3F)=NO2)cc1	8.301029995663981	O=C(O)c1ccc(NC(=O)[C@@H]2c3cccc(-c4cncnc4)c3CCN2C(=O)[C@H]2CC(c3cccc(Cl)c3F)=NO2)cc1	0
600.0060000000003	4.892000000000004	2.0	7.0	CHEMBL5843625	O=C(O)c1ccc(NC(=O)[C@H]2c3cccc(-c4cncnc4)c3CCN2C(=O)[C@H]2CC(c3cccc(Cl)c3F)=NO2)cc1	7.355561410532162	O=C(O)c1ccc(NC(=O)[C@H]2c3cccc(-c4cncnc4)c3CCN2C(=O)[C@H]2CC(c3cccc(Cl)c3F)=NO2)cc1	0
656.0700000000002	4.856600000000003	3.0	7.0	CHEMBL5988062	CNC(=O)c1ccc(-c2cccc3c2CCN(C(=O)[C@H]2CC(c4cccc(Cl)c4F)=NO2)[C@@H]3C(=O)Nc2ccc(C(=O)O)cc2)cn1	8.301029995663981	CNC(=O)c1ccc(-c2cccc3c2CCN(C(=O)[C@H]2CC(c4cccc(Cl)c4F)=NO2)[C@@H]3C(=O)Nc2ccc(C(=O)O)cc2)cn1	0
656.0700000000002	4.856600000000003	3.0	7.0	CHEMBL5987173	CNC(=O)c1ccc(-c2cccc3c2CCN(C(=O)[C@H]2CC(c4cccc(Cl)c4F)=NO2)[C@H]3C(=O)Nc2ccc(C(=O)O)cc2)cn1	7.104025267640935	CNC(=O)c1ccc(-c2cccc3c2CCN(C(=O)[C@H]2CC(c4cccc(Cl)c4F)=NO2)[C@H]3C(=O)Nc2ccc(C(=O)O)cc2)cn1	0
617.0080000000003	5.636100000000004	2.0	6.0	CHEMBL5818016	O=C(O)c1ccc(NC(=O)[C@@H]2c3cccc(-c4cncc(F)c4)c3CCN2C(=O)[C@H]2CC(c3cccc(Cl)c3F)=NO2)cc1	8.301029995663981	O=C(O)c1ccc(NC(=O)[C@@H]2c3cccc(-c4cncc(F)c4)c3CCN2C(=O)[C@H]2CC(c3cccc(Cl)c3F)=NO2)cc1	0
617.0080000000003	5.636100000000004	2.0	6.0	CHEMBL5950814	O=C(O)c1ccc(NC(=O)[C@H]2c3cccc(-c4cncc(F)c4)c3CCN2C(=O)[C@H]2CC(c3cccc(Cl)c3F)=NO2)cc1	7.709965388637482	O=C(O)c1ccc(NC(=O)[C@H]2c3cccc(-c4cncc(F)c4)c3CCN2C(=O)[C@H]2CC(c3cccc(Cl)c3F)=NO2)cc1	0
629.0440000000003	5.505600000000006	2.0	7.0	CHEMBL5896467	COc1cncc(-c2cccc3c2CCN(C(=O)[C@H]2CC(c4cccc(Cl)c4F)=NO2)[C@@H]3C(=O)Nc2ccc(C(=O)O)cc2)c1	8.301029995663981	COc1cncc(-c2cccc3c2CCN(C(=O)[C@H]2CC(c4cccc(Cl)c4F)=NO2)[C@@H]3C(=O)Nc2ccc(C(=O)O)cc2)c1	0
629.0440000000003	5.505600000000006	2.0	7.0	CHEMBL5878828	COc1cncc(-c2cccc3c2CCN(C(=O)[C@H]2CC(c4cccc(Cl)c4F)=NO2)[C@H]3C(=O)Nc2ccc(C(=O)O)cc2)c1	8.251037138743838	COc1cncc(-c2cccc3c2CCN(C(=O)[C@H]2CC(c4cccc(Cl)c4F)=NO2)[C@H]3C(=O)Nc2ccc(C(=O)O)cc2)c1	0
612.0210000000002	4.681700000000004	1.0	8.0	CHEMBL5812227	COC(=O)c1ccc(NC(=O)[C@H]2c3cccc(-c4cncnc4)c3CCN2C(=O)c2cn(-c3cccc(Cl)c3F)nn2)cc1	5.449771646944906	COC(=O)c1ccc(NC(=O)[C@H]2c3cccc(-c4cncnc4)c3CCN2C(=O)c2cn(-c3cccc(Cl)c3F)nn2)cc1	0
612.0210000000002	4.681700000000004	1.0	8.0	CHEMBL5840053	COC(=O)c1ccc(NC(=O)[C@@H]2c3cccc(-c4cncnc4)c3CCN2C(=O)c2cn(-c3cccc(Cl)c3F)nn2)cc1	8.1505805862031	COC(=O)c1ccc(NC(=O)[C@@H]2c3cccc(-c4cncnc4)c3CCN2C(=O)c2cn(-c3cccc(Cl)c3F)nn2)cc1	0
668.085	4.646300000000004	2.0	8.0	CHEMBL5776798	CNC(=O)c1ccc(-c2cccc3c2CCN(C(=O)c2cn(-c4cccc(Cl)c4F)nn2)[C@@H]3C(=O)Nc2ccc(C(=O)OC)cc2)cn1	8.301029995663981	CNC(=O)c1ccc(-c2cccc3c2CCN(C(=O)c2cn(-c4cccc(Cl)c4F)nn2)[C@@H]3C(=O)Nc2ccc(C(=O)OC)cc2)cn1	0
614.0330000000004	4.980400000000005	1.0	8.0	CHEMBL5753459	COC(=O)c1ccc(NC(=O)[C@@H]2c3cccc(-c4cncnc4)c3CCN2C(=O)[C@H]2CC(c3cccc(Cl)c3F)=NO2)cc1	8.301029995663981	COC(=O)c1ccc(NC(=O)[C@@H]2c3cccc(-c4cncnc4)c3CCN2C(=O)[C@H]2CC(c3cccc(Cl)c3F)=NO2)cc1	0
614.0330000000004	4.980400000000005	1.0	8.0	CHEMBL6039536	COC(=O)c1ccc(NC(=O)[C@H]2c3cccc(-c4cncnc4)c3CCN2C(=O)[C@H]2CC(c3cccc(Cl)c3F)=NO2)cc1	7.229884705212898	COC(=O)c1ccc(NC(=O)[C@H]2c3cccc(-c4cncnc4)c3CCN2C(=O)[C@H]2CC(c3cccc(Cl)c3F)=NO2)cc1	0
629.0480000000003	4.562600000000003	2.0	9.0	CHEMBL6035323	COC(=O)c1ccc(NC(=O)[C@H]2c3cccc(-c4cnc(N)nc4)c3CCN2C(=O)[C@H]2CC(c3cccc(Cl)c3F)=NO2)cc1	8.301029995663981	COC(=O)c1ccc(NC(=O)[C@H]2c3cccc(-c4cnc(N)nc4)c3CCN2C(=O)[C@H]2CC(c3cccc(Cl)c3F)=NO2)cc1	0
644.0590000000003	4.989000000000004	1.0	9.0	CHEMBL6031946	COC(=O)c1ccc(NC(=O)[C@H]2c3cccc(-c4cnc(OC)nc4)c3CCN2C(=O)[C@H]2CC(c3cccc(Cl)c3F)=NO2)cc1	8.301029995663981	COC(=O)c1ccc(NC(=O)[C@H]2c3cccc(-c4cnc(OC)nc4)c3CCN2C(=O)[C@H]2CC(c3cccc(Cl)c3F)=NO2)cc1	0
639.0430000000003	4.852080000000004	1.0	9.0	CHEMBL5830309	COC(=O)c1ccc(NC(=O)[C@H]2c3cccc(-c4cnc(C#N)nc4)c3CCN2C(=O)[C@H]2CC(c3cccc(Cl)c3F)=NO2)cc1	8.301029995663981	COC(=O)c1ccc(NC(=O)[C@H]2c3cccc(-c4cnc(C#N)nc4)c3CCN2C(=O)[C@H]2CC(c3cccc(Cl)c3F)=NO2)cc1	0
613.0450000000003	5.585400000000005	1.0	7.0	CHEMBL5890252	COC(=O)c1ccc(NC(=O)[C@H]2c3cccc(-c4cccnc4)c3CCN2C(=O)[C@H]2CC(c3cccc(Cl)c3F)=NO2)cc1	8.301029995663981	COC(=O)c1ccc(NC(=O)[C@H]2c3cccc(-c4cccnc4)c3CCN2C(=O)[C@H]2CC(c3cccc(Cl)c3F)=NO2)cc1	0
630.0320000000004	4.6860000000000035	2.0	9.0	CHEMBL5952223	COC(=O)c1ccc(NC(=O)[C@H]2c3cccc(-c4cnc(O)nc4)c3CCN2C(=O)[C@H]2CC(c3cccc(Cl)c3F)=NO2)cc1	8.301029995663981	COC(=O)c1ccc(NC(=O)[C@H]2c3cccc(-c4cnc(O)nc4)c3CCN2C(=O)[C@H]2CC(c3cccc(Cl)c3F)=NO2)cc1	0
631.0350000000003	5.724500000000005	1.0	7.0	CHEMBL5745731	COC(=O)c1ccc(NC(=O)[C@H]2c3cccc(-c4cncc(F)c4)c3CCN2C(=O)[C@H]2CC(c3cccc(Cl)c3F)=NO2)cc1	8.301029995663981	COC(=O)c1ccc(NC(=O)[C@H]2c3cccc(-c4cncc(F)c4)c3CCN2C(=O)[C@H]2CC(c3cccc(Cl)c3F)=NO2)cc1	0
643.0710000000004	5.594000000000006	1.0	8.0	CHEMBL5941686	COC(=O)c1ccc(NC(=O)[C@H]2c3cccc(-c4cncc(OC)c4)c3CCN2C(=O)[C@H]2CC(c3cccc(Cl)c3F)=NO2)cc1	8.301029995663981	COC(=O)c1ccc(NC(=O)[C@H]2c3cccc(-c4cncc(OC)c4)c3CCN2C(=O)[C@H]2CC(c3cccc(Cl)c3F)=NO2)cc1	0
670.0970000000001	4.945000000000005	2.0	8.0	CHEMBL5935837	CNC(=O)c1cncc(-c2cccc3c2CCN(C(=O)[C@H]2CC(c4cccc(Cl)c4F)=NO2)[C@H]3C(=O)Nc2ccc(C(=O)OC)cc2)c1	8.301029995663981	CNC(=O)c1cncc(-c2cccc3c2CCN(C(=O)[C@H]2CC(c4cccc(Cl)c4F)=NO2)[C@H]3C(=O)Nc2ccc(C(=O)OC)cc2)c1	0
628.0600000000004	5.167600000000004	2.0	8.0	CHEMBL5780602	COC(=O)c1ccc(NC(=O)[C@H]2c3cccc(-c4cncc(N)c4)c3CCN2C(=O)[C@H]2CC(c3cccc(Cl)c3F)=NO2)cc1	8.301029995663981	COC(=O)c1ccc(NC(=O)[C@H]2c3cccc(-c4cncc(N)c4)c3CCN2C(=O)[C@H]2CC(c3cccc(Cl)c3F)=NO2)cc1	0
628.0600000000004	5.167600000000004	2.0	8.0	CHEMBL6034769	COC(=O)c1ccc(NC(=O)[C@H]2c3cccc(-c4ccc(N)nc4)c3CCN2C(=O)[C@H]2CC(c3cccc(Cl)c3F)=NO2)cc1	8.301029995663981	COC(=O)c1ccc(NC(=O)[C@H]2c3cccc(-c4ccc(N)nc4)c3CCN2C(=O)[C@H]2CC(c3cccc(Cl)c3F)=NO2)cc1	0
667.1370000000004	5.836100000000005	2.0	7.0	CHEMBL5976407	COC(=O)c1ccc(NC(=O)[C@H]2c3cccc(-c4ccc5c(c4)CCNC5)c3CCN2C(=O)[C@H]2CC(c3cccc(Cl)c3F)=NO2)cc1	8.301029995663981	COC(=O)c1ccc(NC(=O)[C@H]2c3cccc(-c4ccc5c(c4)CCNC5)c3CCN2C(=O)[C@H]2CC(c3cccc(Cl)c3F)=NO2)cc1	0
602.0220000000003	4.9135000000000035	2.0	7.0	CHEMBL5979856	COC(=O)c1ccc(NC(=O)[C@H]2c3cccc(-c4cn[nH]c4)c3CCN2C(=O)[C@H]2CC(c3cccc(Cl)c3F)=NO2)cc1	8.301029995663981	COC(=O)c1ccc(NC(=O)[C@H]2c3cccc(-c4cn[nH]c4)c3CCN2C(=O)[C@H]2CC(c3cccc(Cl)c3F)=NO2)cc1	0
616.0490000000003	4.923900000000004	1.0	7.0	CHEMBL5988423	COC(=O)c1ccc(NC(=O)[C@H]2c3cccc(-c4ccnn4C)c3CCN2C(=O)[C@H]2CC(c3cccc(Cl)c3F)=NO2)cc1	8.301029995663981	COC(=O)c1ccc(NC(=O)[C@H]2c3cccc(-c4ccnn4C)c3CCN2C(=O)[C@H]2CC(c3cccc(Cl)c3F)=NO2)cc1	0
616.0490000000003	4.923900000000004	1.0	7.0	CHEMBL5819062	COC(=O)c1ccc(NC(=O)[C@H]2c3cccc(-c4ccn(C)n4)c3CCN2C(=O)[C@H]2CC(c3cccc(Cl)c3F)=NO2)cc1	8.301029995663981	COC(=O)c1ccc(NC(=O)[C@H]2c3cccc(-c4ccn(C)n4)c3CCN2C(=O)[C@H]2CC(c3cccc(Cl)c3F)=NO2)cc1	0
654.0580000000001	4.557900000000003	3.0	7.0	CHEMBL5757105	CNC(=O)c1ccc(-c2cccc3c2CCN(C(=O)c2cn(-c4cccc(Cl)c4F)nn2)[C@@H]3C(=O)Nc2ccc(C(=O)O)cc2)cn1	8.301029995663981	CNC(=O)c1ccc(-c2cccc3c2CCN(C(=O)c2cn(-c4cccc(Cl)c4F)nn2)[C@@H]3C(=O)Nc2ccc(C(=O)O)cc2)cn1	0
654.0580000000001	4.557900000000003	3.0	7.0	CHEMBL6020841	CNC(=O)c1ccc(-c2cccc3c2CCN(C(=O)c2cn(-c4cccc(Cl)c4F)nn2)[C@H]3C(=O)Nc2ccc(C(=O)O)cc2)cn1	7.686132779630847	CNC(=O)c1ccc(-c2cccc3c2CCN(C(=O)c2cn(-c4cccc(Cl)c4F)nn2)[C@H]3C(=O)Nc2ccc(C(=O)O)cc2)cn1	0
612.0210000000003	4.780500000000004	3.0	7.0	CHEMBL5968097	Nc1c(C(=O)N2CCc3c(-c4cncnc4)cccc3C2C(=O)Nc2ccc(C(=O)O)cc2)cnn1-c1cccc(Cl)c1F	8.301029995663981	Nc1c(C(=O)N2CCc3c(-c4cncnc4)cccc3C2C(=O)Nc2ccc(C(=O)O)cc2)cnn1-c1cccc(Cl)c1F	0
668.0850000000002	4.7451000000000025	4.0	7.0	CHEMBL5856775	CNC(=O)c1ccc(-c2cccc3c2CCN(C(=O)c2cnn(-c4cccc(Cl)c4F)c2N)C3C(=O)Nc2ccc(C(=O)O)cc2)cn1	8.301029995663981	CNC(=O)c1ccc(-c2cccc3c2CCN(C(=O)c2cnn(-c4cccc(Cl)c4F)c2N)C3C(=O)Nc2ccc(C(=O)O)cc2)cn1	0
632.096	4.324500000000002	3.0	7.0	CHEMBL5891456	CNC1CCN(c2cccc3c2CCN(C(=O)c2cn(-c4cccc(Cl)c4F)nn2)[C@H]3C(=O)Nc2ccc(C(=O)O)cc2)CC1	7.047691990337875	CNC1CCN(c2cccc3c2CCN(C(=O)c2cn(-c4cccc(Cl)c4F)nn2)[C@H]3C(=O)Nc2ccc(C(=O)O)cc2)CC1	0
646.123	4.666700000000003	2.0	7.0	CHEMBL6003269	CN(C)C1CCN(c2cccc3c2CCN(C(=O)c2cn(-c4cccc(Cl)c4F)nn2)[C@@H]3C(=O)Nc2ccc(C(=O)O)cc2)CC1	8.301029995663981	CN(C)C1CCN(c2cccc3c2CCN(C(=O)c2cn(-c4cccc(Cl)c4F)nn2)[C@@H]3C(=O)Nc2ccc(C(=O)O)cc2)CC1	0
645.1350000000001	5.2717000000000045	2.0	6.0	CHEMBL5932863	CN(C)C1CCN(c2cccc3c2CCN(C(=O)c2cnn(-c4cccc(Cl)c4F)c2)C3C(=O)Nc2ccc(C(=O)O)cc2)CC1	8.301029995663981	CN(C)C1CCN(c2cccc3c2CCN(C(=O)c2cnn(-c4cccc(Cl)c4F)c2)C3C(=O)Nc2ccc(C(=O)O)cc2)CC1	0
645.1350000000001	5.2717000000000045	2.0	6.0	CHEMBL6039672	CN(C)C1CCN(c2cccc3c2CCN(C(=O)c2cnn(-c4cccc(Cl)c4F)c2)[C@H]3C(=O)Nc2ccc(C(=O)O)cc2)CC1	7.263603497723357	CN(C)C1CCN(c2cccc3c2CCN(C(=O)c2cnn(-c4cccc(Cl)c4F)c2)[C@H]3C(=O)Nc2ccc(C(=O)O)cc2)CC1	0
645.1350000000001	5.2717000000000045	2.0	6.0	CHEMBL6033676	CN(C)C1CCN(c2cccc3c2CCN(C(=O)c2cnn(-c4cccc(Cl)c4F)c2)[C@@H]3C(=O)Nc2ccc(C(=O)O)cc2)CC1	8.301029995663981	CN(C)C1CCN(c2cccc3c2CCN(C(=O)c2cnn(-c4cccc(Cl)c4F)c2)[C@@H]3C(=O)Nc2ccc(C(=O)O)cc2)CC1	0
645.1350000000001	5.2717000000000045	2.0	6.0	CHEMBL5873581	CN(C)C1CCN(c2cccc3c2CCN(C(=O)c2cn(-c4cccc(Cl)c4F)cn2)C3C(=O)Nc2ccc(C(=O)O)cc2)CC1	8.301029995663981	CN(C)C1CCN(c2cccc3c2CCN(C(=O)c2cn(-c4cccc(Cl)c4F)cn2)C3C(=O)Nc2ccc(C(=O)O)cc2)CC1	0
645.1350000000001	5.2717000000000045	2.0	6.0	CHEMBL6002163	CN(C)C1CCN(c2cccc3c2CCN(C(=O)c2cn(-c4cccc(Cl)c4F)cn2)[C@H]3C(=O)Nc2ccc(C(=O)O)cc2)CC1	8.054039296422431	CN(C)C1CCN(c2cccc3c2CCN(C(=O)c2cn(-c4cccc(Cl)c4F)cn2)[C@H]3C(=O)Nc2ccc(C(=O)O)cc2)CC1	0
645.1350000000001	5.2717000000000045	2.0	6.0	CHEMBL5888630	CN(C)C1CCN(c2cccc3c2CCN(C(=O)c2cn(-c4cccc(Cl)c4F)cn2)[C@@H]3C(=O)Nc2ccc(C(=O)O)cc2)CC1	8.301029995663981	CN(C)C1CCN(c2cccc3c2CCN(C(=O)c2cn(-c4cccc(Cl)c4F)cn2)[C@@H]3C(=O)Nc2ccc(C(=O)O)cc2)CC1	0
674.1330000000002	4.440900000000003	2.0	7.0	CHEMBL5919141	CN(C)C(=O)C1CCN(c2cccc3c2CCN(C(=O)c2cn(-c4cccc(Cl)c4F)nn2)C3C(=O)Nc2ccc(C(=O)O)cc2)CC1	8.301029995663981	CN(C)C(=O)C1CCN(c2cccc3c2CCN(C(=O)c2cn(-c4cccc(Cl)c4F)nn2)C3C(=O)Nc2ccc(C(=O)O)cc2)CC1	0
674.1330000000002	4.440900000000003	2.0	7.0	CHEMBL5981178	CN(C)C(=O)C1CCN(c2cccc3c2CCN(C(=O)c2cn(-c4cccc(Cl)c4F)nn2)[C@H]3C(=O)Nc2ccc(C(=O)O)cc2)CC1	7.480172006224281	CN(C)C(=O)C1CCN(c2cccc3c2CCN(C(=O)c2cn(-c4cccc(Cl)c4F)nn2)[C@H]3C(=O)Nc2ccc(C(=O)O)cc2)CC1	0
674.1330000000002	4.440900000000003	2.0	7.0	CHEMBL5772972	CN(C)C(=O)C1CCN(c2cccc3c2CCN(C(=O)c2cn(-c4cccc(Cl)c4F)nn2)[C@@H]3C(=O)Nc2ccc(C(=O)O)cc2)CC1	8.301029995663981	CN(C)C(=O)C1CCN(c2cccc3c2CCN(C(=O)c2cn(-c4cccc(Cl)c4F)nn2)[C@@H]3C(=O)Nc2ccc(C(=O)O)cc2)CC1	0
673.1450000000001	5.045900000000004	2.0	6.0	CHEMBL6020427	CN(C)C(=O)C1CCN(c2cccc3c2CCN(C(=O)c2cnn(-c4cccc(Cl)c4F)c2)C3C(=O)Nc2ccc(C(=O)O)cc2)CC1	8.301029995663981	CN(C)C(=O)C1CCN(c2cccc3c2CCN(C(=O)c2cnn(-c4cccc(Cl)c4F)c2)C3C(=O)Nc2ccc(C(=O)O)cc2)CC1	0
673.1450000000001	5.045900000000004	2.0	6.0	CHEMBL5920639	CN(C)C(=O)C1CCN(c2cccc3c2CCN(C(=O)c2cnn(-c4cccc(Cl)c4F)c2)[C@H]3C(=O)Nc2ccc(C(=O)O)cc2)CC1	7.320572103387881	CN(C)C(=O)C1CCN(c2cccc3c2CCN(C(=O)c2cnn(-c4cccc(Cl)c4F)c2)[C@H]3C(=O)Nc2ccc(C(=O)O)cc2)CC1	0
673.1450000000001	5.045900000000004	2.0	6.0	CHEMBL5804638	CN(C)C(=O)C1CCN(c2cccc3c2CCN(C(=O)c2cnn(-c4cccc(Cl)c4F)c2)[C@@H]3C(=O)Nc2ccc(C(=O)O)cc2)CC1	8.301029995663981	CN(C)C(=O)C1CCN(c2cccc3c2CCN(C(=O)c2cnn(-c4cccc(Cl)c4F)c2)[C@@H]3C(=O)Nc2ccc(C(=O)O)cc2)CC1	0
673.1450000000001	5.045900000000004	2.0	6.0	CHEMBL5913913	CN(C)C(=O)C1CCN(c2cccc3c2CCN(C(=O)c2cn(-c4cccc(Cl)c4F)cn2)[C@H]3C(=O)Nc2ccc(C(=O)O)cc2)CC1	7.127261172527331	CN(C)C(=O)C1CCN(c2cccc3c2CCN(C(=O)c2cn(-c4cccc(Cl)c4F)cn2)[C@H]3C(=O)Nc2ccc(C(=O)O)cc2)CC1	0
673.1450000000001	5.045900000000004	2.0	6.0	CHEMBL6056162	CN(C)C(=O)C1CCN(c2cccc3c2CCN(C(=O)c2cn(-c4cccc(Cl)c4F)cn2)[C@@H]3C(=O)Nc2ccc(C(=O)O)cc2)CC1	8.301029995663981	CN(C)C(=O)C1CCN(c2cccc3c2CCN(C(=O)c2cn(-c4cccc(Cl)c4F)cn2)[C@@H]3C(=O)Nc2ccc(C(=O)O)cc2)CC1	0
684.1320000000001	4.871400000000004	2.0	8.0	CHEMBL5764846	CC(C)c1nnc2n1CCN(c1cccc3c1CCN(C(=O)c1cn(-c4cccc(Cl)c4F)nn1)C3C(=O)Nc1ccc(C(=O)O)cc1)C2	8.301029995663981	CC(C)c1nnc2n1CCN(c1cccc3c1CCN(C(=O)c1cn(-c4cccc(Cl)c4F)nn1)C3C(=O)Nc1ccc(C(=O)O)cc1)C2	0
684.1320000000001	4.871400000000004	2.0	8.0	CHEMBL5853955	CC(C)c1nnc2n1CCN(c1cccc3c1CCN(C(=O)c1cn(-c4cccc(Cl)c4F)nn1)[C@H]3C(=O)Nc1ccc(C(=O)O)cc1)C2	7.723538195826756	CC(C)c1nnc2n1CCN(c1cccc3c1CCN(C(=O)c1cn(-c4cccc(Cl)c4F)nn1)[C@H]3C(=O)Nc1ccc(C(=O)O)cc1)C2	0
684.1320000000001	4.871400000000004	2.0	8.0	CHEMBL5809574	CC(C)c1nnc2n1CCN(c1cccc3c1CCN(C(=O)c1cn(-c4cccc(Cl)c4F)nn1)[C@@H]3C(=O)Nc1ccc(C(=O)O)cc1)C2	8.301029995663981	CC(C)c1nnc2n1CCN(c1cccc3c1CCN(C(=O)c1cn(-c4cccc(Cl)c4F)nn1)[C@@H]3C(=O)Nc1ccc(C(=O)O)cc1)C2	0
633.08	4.4875000000000025	3.0	7.0	CHEMBL6008808	CC1(O)CCN(c2cccc3c2CCN(C(=O)c2cn(-c4cccc(Cl)c4F)nn2)C3C(=O)Nc2ccc(C(=O)O)cc2)CC1	8.301029995663981	CC1(O)CCN(c2cccc3c2CCN(C(=O)c2cn(-c4cccc(Cl)c4F)nn2)C3C(=O)Nc2ccc(C(=O)O)cc2)CC1	0
632.092	5.092500000000004	3.0	6.0	CHEMBL5972940	CC1(O)CCN(c2cccc3c2CCN(C(=O)c2cnn(-c4cccc(Cl)c4F)c2)C3C(=O)Nc2ccc(C(=O)O)cc2)CC1	8.301029995663981	CC1(O)CCN(c2cccc3c2CCN(C(=O)c2cnn(-c4cccc(Cl)c4F)c2)C3C(=O)Nc2ccc(C(=O)O)cc2)CC1	0
619.0090000000002	3.499500000000002	2.0	7.0	CHEMBL5841188	O=C(O)c1ccc(NC(=O)C2c3cccc(N4CCOCC4=O)c3CCN2C(=O)c2cn(-c3cccc(Cl)c3F)nn2)cc1	8.301029995663981	O=C(O)c1ccc(NC(=O)C2c3cccc(N4CCOCC4=O)c3CCN2C(=O)c2cn(-c3cccc(Cl)c3F)nn2)cc1	0
645.091	4.409800000000003	2.0	6.0	CHEMBL5850585	CN1CCC(=O)N(c2cccc3c2CCN(C(=O)c2cnn(-c4cccc(Cl)c4F)c2)C3C(=O)Nc2ccc(C(=O)O)cc2)CC1	7.533132379645891	CN1CCC(=O)N(c2cccc3c2CCN(C(=O)c2cnn(-c4cccc(Cl)c4F)c2)C3C(=O)Nc2ccc(C(=O)O)cc2)CC1	0
667.1090000000002	5.049200000000004	2.0	6.0	CHEMBL5975328	COC1CCN(c2cccc3c2CCN(C(=O)C2CC(=O)N(c4c(F)ccc(Cl)c4F)C2)C3C(=O)Nc2ccc(C(=O)O)cc2)CC1	6.039529222465701	COC1CCN(c2cccc3c2CCN(C(=O)C2CC(=O)N(c4c(F)ccc(Cl)c4F)C2)C3C(=O)Nc2ccc(C(=O)O)cc2)CC1	0
686.1440000000003	4.7275000000000045	2.0	7.0	CHEMBL6025503	O=C(O)c1ccc(NC(=O)C2c3cccc(N4CCC(N5CCCC5=O)CC4)c3CCN2C(=O)c2cn(-c3cccc(Cl)c3F)nn2)cc1	8.301029995663981	O=C(O)c1ccc(NC(=O)C2c3cccc(N4CCC(N5CCCC5=O)CC4)c3CCN2C(=O)c2cn(-c3cccc(Cl)c3F)nn2)cc1	0
653.0920000000002	3.371100000000001	2.0	8.0	CHEMBL5742655	O=C(O)c1ccc(NC(=O)C2c3cccc(N4CCS(=O)(=O)CC4)c3CCN2C(=O)c2cn(-c3cccc(Cl)c3F)nn2)cc1	8.301029995663981	O=C(O)c1ccc(NC(=O)C2c3cccc(N4CCS(=O)(=O)CC4)c3CCN2C(=O)c2cn(-c3cccc(Cl)c3F)nn2)cc1	0
685.1560000000004	5.332500000000006	2.0	6.0	CHEMBL5836618	O=C(O)c1ccc(NC(=O)C2c3cccc(N4CCC(N5CCCC5=O)CC4)c3CCN2C(=O)c2cnn(-c3cccc(Cl)c3F)c2)cc1	8.301029995663981	O=C(O)c1ccc(NC(=O)C2c3cccc(N4CCC(N5CCCC5=O)CC4)c3CCN2C(=O)c2cnn(-c3cccc(Cl)c3F)c2)cc1	0
672.113	5.4173000000000044	2.0	7.0	CHEMBL5901070	O=C1CCC2(CCN(c3cccc4c3CCN(C(=O)c3cnn(-c5cccc(Cl)c5F)c3)C4C(=O)Nc3ccc(C(=O)O)cc3)CC2)O1	8.301029995663981	O=C1CCC2(CCN(c3cccc4c3CCN(C(=O)c3cnn(-c5cccc(Cl)c5F)c3)C4C(=O)Nc3ccc(C(=O)O)cc3)CC2)O1	0
673.1010000000001	4.812300000000003	2.0	8.0	CHEMBL5995462	O=C1CCC2(CCN(c3cccc4c3CCN(C(=O)c3cn(-c5cccc(Cl)c5F)nn3)C4C(=O)Nc3ccc(C(=O)O)cc3)CC2)O1	8.301029995663981	O=C1CCC2(CCN(c3cccc4c3CCN(C(=O)c3cn(-c5cccc(Cl)c5F)nn3)C4C(=O)Nc3ccc(C(=O)O)cc3)CC2)O1	0
672.113	5.417300000000004	2.0	7.0	CHEMBL5907429	O=C1CCC2(CCN(c3cccc4c3CCN(C(=O)c3cn(-c5cccc(Cl)c5F)cn3)C4C(=O)Nc3ccc(C(=O)O)cc3)CC2)O1	8.301029995663981	O=C1CCC2(CCN(c3cccc4c3CCN(C(=O)c3cn(-c5cccc(Cl)c5F)cn3)C4C(=O)Nc3ccc(C(=O)O)cc3)CC2)O1	0
603.0540000000003	5.126600000000004	2.0	6.0	CHEMBL5768829	O=C(O)c1ccc(NC(=O)C2c3cccc(N4CCCCC4)c3CCN2C(=O)c2cn(-c3cccc(Cl)c3F)nn2)cc1	8.03810452633215	O=C(O)c1ccc(NC(=O)C2c3cccc(N4CCCCC4)c3CCN2C(=O)c2cn(-c3cccc(Cl)c3F)nn2)cc1	0
632.052	3.4147000000000016	2.0	7.0	CHEMBL5746051	CN1CCN(c2cccc3c2CCN(C(=O)c2cn(-c4cccc(Cl)c4F)nn2)[C@H]3C(=O)Nc2ccc(C(=O)O)cc2)C(=O)C1	6.943095148663527	CN1CCN(c2cccc3c2CCN(C(=O)c2cn(-c4cccc(Cl)c4F)nn2)[C@H]3C(=O)Nc2ccc(C(=O)O)cc2)C(=O)C1	0
632.052	3.4147000000000016	2.0	7.0	CHEMBL5973019	CN1CCN(c2cccc3c2CCN(C(=O)c2cn(-c4cccc(Cl)c4F)nn2)[C@@H]3C(=O)Nc2ccc(C(=O)O)cc2)C(=O)C1	8.301029995663981	CN1CCN(c2cccc3c2CCN(C(=O)c2cn(-c4cccc(Cl)c4F)nn2)[C@@H]3C(=O)Nc2ccc(C(=O)O)cc2)C(=O)C1	0
617.0370000000003	4.653200000000004	2.0	6.0	CHEMBL5833125	O=C(O)c1ccc(NC(=O)C2c3cccc(N4CCCCC4=O)c3CCN2C(=O)c2cn(-c3cccc(Cl)c3F)nn2)cc1	8.301029995663981	O=C(O)c1ccc(NC(=O)C2c3cccc(N4CCCCC4=O)c3CCN2C(=O)c2cn(-c3cccc(Cl)c3F)nn2)cc1	0
619.0530000000001	4.361400000000003	2.0	7.0	CHEMBL5919197	CCOC1CN(c2cccc3c2CCN(C(=O)c2cn(-c4cccc(Cl)c4F)nn2)C3C(=O)Nc2ccc(C(=O)O)cc2)C1	8.301029995663981	CCOC1CN(c2cccc3c2CCN(C(=O)c2cn(-c4cccc(Cl)c4F)nn2)C3C(=O)Nc2ccc(C(=O)O)cc2)C1	0
605.0260000000001	3.971300000000002	2.0	7.0	CHEMBL5766605	COC1CN(c2cccc3c2CCN(C(=O)c2cn(-c4cccc(Cl)c4F)nn2)C3C(=O)Nc2ccc(C(=O)O)cc2)C1	8.301029995663981	COC1CN(c2cccc3c2CCN(C(=O)c2cn(-c4cccc(Cl)c4F)nn2)C3C(=O)Nc2ccc(C(=O)O)cc2)C1	0
619.0530000000001	4.361400000000003	2.0	7.0	CHEMBL5891555	CO[C@@H]1CCN(c2cccc3c2CCN(C(=O)c2cn(-c4cccc(Cl)c4F)nn2)C3C(=O)Nc2ccc(C(=O)O)cc2)C1	8.301029995663981	CO[C@@H]1CCN(c2cccc3c2CCN(C(=O)c2cn(-c4cccc(Cl)c4F)nn2)C3C(=O)Nc2ccc(C(=O)O)cc2)C1	0
619.0530000000002	4.097400000000003	3.0	7.0	CHEMBL5782405	O=C(O)c1ccc(NC(=O)C2c3cccc(N4CCC(O)CC4)c3CCN2C(=O)c2cn(-c3cccc(Cl)c3F)nn2)cc1	8.301029995663981	O=C(O)c1ccc(NC(=O)C2c3cccc(N4CCC(O)CC4)c3CCN2C(=O)c2cn(-c3cccc(Cl)c3F)nn2)cc1	0
619.0530000000002	4.097400000000003	3.0	7.0	CHEMBL5892150	O=C(O)c1ccc(NC(=O)[C@@H]2c3cccc(N4CCC(O)CC4)c3CCN2C(=O)c2cn(-c3cccc(Cl)c3F)nn2)cc1	8.301029995663981	O=C(O)c1ccc(NC(=O)[C@@H]2c3cccc(N4CCC(O)CC4)c3CCN2C(=O)c2cn(-c3cccc(Cl)c3F)nn2)cc1	0
619.0530000000002	4.097400000000003	3.0	7.0	CHEMBL6012552	O=C(O)c1ccc(NC(=O)[C@H]2c3cccc(N4CCC(O)CC4)c3CCN2C(=O)c2cn(-c3cccc(Cl)c3F)nn2)cc1	7.366531544420414	O=C(O)c1ccc(NC(=O)[C@H]2c3cccc(N4CCC(O)CC4)c3CCN2C(=O)c2cn(-c3cccc(Cl)c3F)nn2)cc1	0
604.0380000000004	4.577900000000004	2.0	6.0	CHEMBL5804554	O=C(O)c1ccc(NC(=O)[C@H]2c3cccc(N4CCOCC4)c3CCN2C(=O)c2cnn(-c3cccc(Cl)c3F)c2)cc1	6.407823242604133	O=C(O)c1ccc(NC(=O)[C@H]2c3cccc(N4CCOCC4)c3CCN2C(=O)c2cnn(-c3cccc(Cl)c3F)c2)cc1	0
604.0380000000004	4.577900000000004	2.0	6.0	CHEMBL6056508	O=C(O)c1ccc(NC(=O)[C@@H]2c3cccc(N4CCOCC4)c3CCN2C(=O)c2cnn(-c3cccc(Cl)c3F)c2)cc1	8.301029995663981	O=C(O)c1ccc(NC(=O)[C@@H]2c3cccc(N4CCOCC4)c3CCN2C(=O)c2cnn(-c3cccc(Cl)c3F)c2)cc1	0
605.0260000000003	3.9729000000000037	2.0	7.0	CHEMBL5864833	O=C(O)c1ccc(NC(=O)[C@@H]2c3cccc(N4CCOCC4)c3CCN2C(=O)c2cn(-c3cccc(Cl)c3F)nn2)cc1	8.301029995663981	O=C(O)c1ccc(NC(=O)[C@@H]2c3cccc(N4CCOCC4)c3CCN2C(=O)c2cn(-c3cccc(Cl)c3F)nn2)cc1	0
604.0380000000004	4.577900000000005	2.0	6.0	CHEMBL5905076	O=C(O)c1ccc(NC(=O)[C@@H]2c3cccc(N4CCOCC4)c3CCN2C(=O)c2cn(-c3cccc(Cl)c3F)cn2)cc1	8.301029995663981	O=C(O)c1ccc(NC(=O)[C@@H]2c3cccc(N4CCOCC4)c3CCN2C(=O)c2cn(-c3cccc(Cl)c3F)cn2)cc1	0
685.1560000000004	5.332500000000006	2.0	6.0	CHEMBL5895686	O=C(O)c1ccc(NC(=O)C2c3cccc(N4CCC(N5CCCC5=O)CC4)c3CCN2C(=O)c2cn(-c3cccc(Cl)c3F)cn2)cc1	8.301029995663981	O=C(O)c1ccc(NC(=O)C2c3cccc(N4CCC(N5CCCC5=O)CC4)c3CCN2C(=O)c2cn(-c3cccc(Cl)c3F)cn2)cc1	0
668.173	6.228500000000007	1.0	7.0	CHEMBL5866373	CN(C)C1CCN(c2cccc3c2CCN(C(=O)c2cnn(-c4cccc(Cl)c4F)c2)C3C(=O)Nc2ccc(-c3ncco3)cc2)CC1	8.177178354696895	CN(C)C1CCN(c2cccc3c2CCN(C(=O)c2cnn(-c4cccc(Cl)c4F)c2)C3C(=O)Nc2ccc(-c3ncco3)cc2)CC1	0
697.2190000000003	5.246900000000005	1.0	8.0	CHEMBL6038413	CCn1nnc(-c2ccc(NC(=O)C3c4cccc(N5CCC(N(C)C)CC5)c4CCN3C(=O)c3cnn(-c4cccc(Cl)c4F)c3)cc2)n1	7.627087997029894	CCn1nnc(-c2ccc(NC(=O)C3c4cccc(N5CCC(N(C)C)CC5)c4CCN3C(=O)c3cnn(-c4cccc(Cl)c4F)c3)cc2)n1	0
701.2429999999998	6.131300000000007	1.0	7.0	CHEMBL5896517	CN(C)C1CCN(c2cccc3c2CCN(C(=O)c2cnn(-c4cccc(Cl)c4F)c2)C3C(=O)Nc2ccc(OCC3CCCO3)cc2)CC1	7.832682665251823	CN(C)C1CCN(c2cccc3c2CCN(C(=O)c2cnn(-c4cccc(Cl)c4F)c2)C3C(=O)Nc2ccc(OCC3CCCO3)cc2)CC1	0
667.1320000000002	6.174900000000006	1.0	6.0	CHEMBL5871969	CN(C)C1CCN(c2cccc3c2CCN(C(=O)c2cnn(-c4cccc(Cl)c4F)c2)C3C(=O)Nc2ccc(OC(F)F)cc2)CC1	7.692503962086787	CN(C)C1CCN(c2cccc3c2CCN(C(=O)c2cnn(-c4cccc(Cl)c4F)c2)C3C(=O)Nc2ccc(OC(F)F)cc2)CC1	0
631.1520000000004	5.582100000000006	1.0	6.0	CHEMBL6012070	COc1ccc(NC(=O)C2c3cccc(N4CCC(N(C)C)CC4)c3CCN2C(=O)c2cnn(-c3cccc(Cl)c3F)c2)cc1	8.039529222465701	COc1ccc(NC(=O)C2c3cccc(N4CCC(N(C)C)CC4)c3CCN2C(=O)c2cnn(-c3cccc(Cl)c3F)c2)cc1	0
684.1760000000003	5.326920000000006	1.0	9.0	CHEMBL6027799	Cc1nc(-c2ccc(NC(=O)C3c4cccc(N5CCC(N(C)C)CC5)c4CCN3C(=O)c3cn(-c4cccc(Cl)c4F)nn3)cc2)no1	8.174573882232178	Cc1nc(-c2ccc(NC(=O)C3c4cccc(N5CCC(N(C)C)CC5)c4CCN3C(=O)c3cn(-c4cccc(Cl)c4F)nn3)cc2)no1	0
645.1389999999999	4.067400000000002	2.0	7.0	CHEMBL5893364	CN(C)C1CCN(c2cccc3c2CCN(C(=O)c2cn(-c4cccc(Cl)c4F)nn2)C3C(=O)Nc2ccc(C(N)=O)cc2)CC1	8.301029995663981	CN(C)C1CCN(c2cccc3c2CCN(C(=O)c2cn(-c4cccc(Cl)c4F)nn2)C3C(=O)Nc2ccc(C(N)=O)cc2)CC1	0
645.1389999999999	4.067400000000002	2.0	7.0	CHEMBL5866603	CN(C)C1CCN(c2cccc3c2CCN(C(=O)c2cn(-c4cccc(Cl)c4F)nn2)[C@H]3C(=O)Nc2ccc(C(N)=O)cc2)CC1	6.539102157243452	CN(C)C1CCN(c2cccc3c2CCN(C(=O)c2cn(-c4cccc(Cl)c4F)nn2)[C@H]3C(=O)Nc2ccc(C(N)=O)cc2)CC1	0
645.1389999999999	4.067400000000002	2.0	7.0	CHEMBL5822432	CN(C)C1CCN(c2cccc3c2CCN(C(=O)c2cn(-c4cccc(Cl)c4F)nn2)[C@@H]3C(=O)Nc2ccc(C(N)=O)cc2)CC1	8.301029995663981	CN(C)C1CCN(c2cccc3c2CCN(C(=O)c2cn(-c4cccc(Cl)c4F)nn2)[C@@H]3C(=O)Nc2ccc(C(N)=O)cc2)CC1	0
668.1769999999999	5.3586000000000045	2.0	7.0	CHEMBL5973575	CN(C)C1CCN(c2cccc3c2CCN(C(=O)c2cn(-c4cccc(Cl)c4F)nn2)C3C(=O)Nc2ccc(-c3cn[nH]c3)cc2)CC1	8.301029995663981	CN(C)C1CCN(c2cccc3c2CCN(C(=O)c2cn(-c4cccc(Cl)c4F)nn2)C3C(=O)Nc2ccc(-c3cn[nH]c3)cc2)CC1	0
668.1769999999999	5.3586000000000045	2.0	7.0	CHEMBL5892773	CN(C)C1CCN(c2cccc3c2CCN(C(=O)c2cn(-c4cccc(Cl)c4F)nn2)[C@H]3C(=O)Nc2ccc(-c3cn[nH]c3)cc2)CC1	7.747146969020107	CN(C)C1CCN(c2cccc3c2CCN(C(=O)c2cn(-c4cccc(Cl)c4F)nn2)[C@H]3C(=O)Nc2ccc(-c3cn[nH]c3)cc2)CC1	0
668.1769999999999	5.3586000000000045	2.0	7.0	CHEMBL5988220	CN(C)C1CCN(c2cccc3c2CCN(C(=O)c2cn(-c4cccc(Cl)c4F)nn2)[C@@H]3C(=O)Nc2ccc(-c3cn[nH]c3)cc2)CC1	8.301029995663981	CN(C)C1CCN(c2cccc3c2CCN(C(=O)c2cn(-c4cccc(Cl)c4F)nn2)[C@@H]3C(=O)Nc2ccc(-c3cn[nH]c3)cc2)CC1	0
670.1529999999998	4.148600000000003	2.0	9.0	CHEMBL5906522	CN(C)C1CCN(c2cccc3c2CCN(C(=O)c2cn(-c4cccc(Cl)c4F)nn2)C3C(=O)Nc2ccc(-c3nnn[nH]3)cc2)CC1	8.301029995663981	CN(C)C1CCN(c2cccc3c2CCN(C(=O)c2cn(-c4cccc(Cl)c4F)nn2)C3C(=O)Nc2ccc(-c3nnn[nH]3)cc2)CC1	0
686.1440000000001	4.5850000000000035	2.0	7.0	CHEMBL6025144	CN1CCC2(CCN(c3cccc4c3CCN(C(=O)c3cn(-c5cccc(Cl)c5F)nn3)C4C(=O)Nc3ccc(C(=O)O)cc3)CC2)C1=O	8.301029995663981	CN1CCC2(CCN(c3cccc4c3CCN(C(=O)c3cn(-c5cccc(Cl)c5F)nn3)C4C(=O)Nc3ccc(C(=O)O)cc3)CC2)C1=O	0
685.1560000000001	5.190000000000004	2.0	6.0	CHEMBL5966662	CN1CCC2(CCN(c3cccc4c3CCN(C(=O)c3cnn(-c5cccc(Cl)c5F)c3)C4C(=O)Nc3ccc(C(=O)O)cc3)CC2)C1=O	8.301029995663981	CN1CCC2(CCN(c3cccc4c3CCN(C(=O)c3cnn(-c5cccc(Cl)c5F)c3)C4C(=O)Nc3ccc(C(=O)O)cc3)CC2)C1=O	0
544.9300000000003	4.0079800000000025	2.0	6.0	CHEMBL6022341	N#Cc1cccc2c1CCN(C(=O)c1cn(-c3cccc(Cl)c3F)nn1)C2C(=O)Nc1ccc(C(=O)O)cc1	7.311580177997289	N#Cc1cccc2c1CCN(C(=O)c1cn(-c3cccc(Cl)c3F)nn1)C2C(=O)Nc1ccc(C(=O)O)cc1	0
548.9620000000002	3.5950000000000015	3.0	6.0	CHEMBL5995277	NCc1cccc2c1CCN(C(=O)c1cn(-c3cccc(Cl)c3F)nn1)C2C(=O)Nc1ccc(C(=O)O)cc1	7.838631997765025	NCc1cccc2c1CCN(C(=O)c1cn(-c3cccc(Cl)c3F)nn1)C2C(=O)Nc1ccc(C(=O)O)cc1	0
598.8160000000001	4.898800000000002	2.0	5.0	CHEMBL6025343	O=C(O)c1ccc(NC(=O)C2c3cccc(Br)c3CCN2C(=O)c2cn(-c3cccc(Cl)c3F)nn2)cc1	7.138465589140962	O=C(O)c1ccc(NC(=O)C2c3cccc(Br)c3CCN2C(=O)c2cn(-c3cccc(Cl)c3F)nn2)cc1	0
578.9880000000002	3.5405000000000024	4.0	7.0	CHEMBL6037857	O=C(O)c1ccc(NC(=O)C2c3cccc(NCCO)c3CCN2C(=O)c2cn(-c3cccc(Cl)c3F)nn2)cc1	8.218963061378869	O=C(O)c1ccc(NC(=O)C2c3cccc(NCCO)c3CCN2C(=O)c2cn(-c3cccc(Cl)c3F)nn2)cc1	0
619.0530000000003	4.267100000000004	3.0	7.0	CHEMBL5875942	O=C(O)c1ccc(NC(=O)C2c3cccc(OC4CCNCC4)c3CCN2C(=O)c2cn(-c3cccc(Cl)c3F)nn2)cc1	8.301029995663981	O=C(O)c1ccc(NC(=O)C2c3cccc(OC4CCNCC4)c3CCN2C(=O)c2cn(-c3cccc(Cl)c3F)nn2)cc1	0
593.9990000000003	3.8975000000000026	3.0	7.0	CHEMBL5980120	O=C(O)c1ccc(NC(=O)C2c3cccc(OCCCO)c3CCN2C(=O)c2cn(-c3cccc(Cl)c3F)nn2)cc1	8.301029995663981	O=C(O)c1ccc(NC(=O)C2c3cccc(OCCCO)c3CCN2C(=O)c2cn(-c3cccc(Cl)c3F)nn2)cc1	0
596.0110000000003	4.196200000000004	3.0	7.0	CHEMBL5878274	O=C(O)c1ccc(NC(=O)[C@@H]2c3cccc(OCCCO)c3CCN2C(=O)[C@H]2CC(c3cccc(Cl)c3F)=NO2)cc1	7.55129368009492	O=C(O)c1ccc(NC(=O)[C@@H]2c3cccc(OCCCO)c3CCN2C(=O)[C@H]2CC(c3cccc(Cl)c3F)=NO2)cc1	0
596.0110000000003	4.196200000000004	3.0	7.0	CHEMBL6041685	O=C(O)c1ccc(NC(=O)[C@H]2c3cccc(OCCCO)c3CCN2C(=O)[C@H]2CC(c3cccc(Cl)c3F)=NO2)cc1	7.671620396561262	O=C(O)c1ccc(NC(=O)[C@H]2c3cccc(OCCCO)c3CCN2C(=O)[C@H]2CC(c3cccc(Cl)c3F)=NO2)cc1	0
696.1390000000001	4.965300000000004	2.0	8.0	CHEMBL5856380	CCOC(=O)Cc1ccc(NC(=O)C2c3cccc(-c4ccc(C(=O)NC)nc4)c3CCN2C(=O)c2cn(-c3cccc(Cl)c3F)nn2)cc1	7.866461091629782	CCOC(=O)Cc1ccc(NC(=O)C2c3cccc(-c4ccc(C(=O)NC)nc4)c3CCN2C(=O)c2cn(-c3cccc(Cl)c3F)nn2)cc1	0
668.085	4.486800000000003	3.0	7.0	CHEMBL5859802	CNC(=O)c1ccc(-c2cccc3c2CCN(C(=O)c2cn(-c4cccc(Cl)c4F)nn2)C3C(=O)Nc2ccc(CC(=O)O)cc2)cn1	8.301029995663981	CNC(=O)c1ccc(-c2cccc3c2CCN(C(=O)c2cn(-c4cccc(Cl)c4F)nn2)C3C(=O)Nc2ccc(CC(=O)O)cc2)cn1	0
589.071	5.053300000000005	1.0	6.0	CHEMBL5828740	COC1CCN(c2cccc3c2CCN(C(=O)c2cn(-c4cccc(Cl)c4F)nn2)C3C(=O)Nc2ccccc2)CC1	7.42021640338319	COC1CCN(c2cccc3c2CCN(C(=O)c2cn(-c4cccc(Cl)c4F)nn2)C3C(=O)Nc2ccccc2)CC1	0
554.8070000000001	5.200600000000002	1.0	4.0	CHEMBL6053276	O=C(Nc1ccccc1)C1c2cccc(Br)c2CCN1C(=O)c1cn(-c2cccc(Cl)c2F)nn1	5.35222594973117	O=C(Nc1ccccc1)C1c2cccc(Br)c2CCN1C(=O)c1cn(-c2cccc(Cl)c2F)nn1	0
584.8330000000002	4.692900000000002	2.0	5.0	CHEMBL5808082	O=C(Nc1ccc(CO)cc1)C1c2cccc(Br)c2CCN1C(=O)c1cn(-c2cccc(Cl)c2F)nn1	5.404944910240696	O=C(Nc1ccc(CO)cc1)C1c2cccc(Br)c2CCN1C(=O)c1cn(-c2cccc(Cl)c2F)nn1	0
619.097	4.545600000000004	2.0	7.0	CHEMBL5936432	COC1CCN(c2cccc3c2CCN(C(=O)c2cn(-c4cccc(Cl)c4F)nn2)[C@H]3C(=O)Nc2ccc(CO)cc2)CC1	5.980053318321158	COC1CCN(c2cccc3c2CCN(C(=O)c2cn(-c4cccc(Cl)c4F)nn2)[C@H]3C(=O)Nc2ccc(CO)cc2)CC1	0
619.097	4.545600000000004	2.0	7.0	CHEMBL5916837	COC1CCN(c2cccc3c2CCN(C(=O)c2cn(-c4cccc(Cl)c4F)nn2)[C@@H]3C(=O)Nc2ccc(CO)cc2)CC1	7.774690718274137	COC1CCN(c2cccc3c2CCN(C(=O)c2cn(-c4cccc(Cl)c4F)nn2)[C@@H]3C(=O)Nc2ccc(CO)cc2)CC1	0
591.9830000000003	3.9139000000000026	2.0	7.0	CHEMBL5962495	O=C(O)c1ccc(NC(=O)C2c3cccc(OC4COC4)c3CCN2C(=O)c2cn(-c3cccc(Cl)c3F)nn2)cc1	8.114073660198569	O=C(O)c1ccc(NC(=O)C2c3cccc(OC4COC4)c3CCN2C(=O)c2cn(-c3cccc(Cl)c3F)nn2)cc1	0
620.0370000000001	4.551600000000003	2.0	7.0	CHEMBL5832841	CC1(COc2cccc3c2CCN(C(=O)c2cn(-c4cccc(Cl)c4F)nn2)C3C(=O)Nc2ccc(C(=O)O)cc2)COC1	8.301029995663981	CC1(COc2cccc3c2CCN(C(=O)c2cn(-c4cccc(Cl)c4F)nn2)C3C(=O)Nc2ccc(C(=O)O)cc2)COC1	0
605.0330000000002	5.4433000000000025	1.0	7.0	CHEMBL5874715	O=C(Nc1ccc2ncccc2c1)[C@H]1c2cccc(-c3cncnc3)c2CCN1C(=O)c1cn(-c2cccc(Cl)c2F)nn1	8.016824927962187	O=C(Nc1ccc2ncccc2c1)[C@H]1c2cccc(-c3cncnc3)c2CCN1C(=O)c1cn(-c2cccc(Cl)c2F)nn1	0
620.0480000000002	5.285200000000003	2.0	7.0	CHEMBL5925553	O=C(Nc1ccc(-c2ncc[nH]2)cc1)C1c2cccc(-c3cncnc3)c2CCN1C(=O)c1cn(-c2cccc(Cl)c2F)nn1	8.301029995663981	O=C(Nc1ccc(-c2ncc[nH]2)cc1)C1c2cccc(-c3cncnc3)c2CCN1C(=O)c1cn(-c2cccc(Cl)c2F)nn1	0
620.0480000000002	5.285200000000003	2.0	7.0	CHEMBL5975069	O=C(Nc1ccc(-c2cc[nH]n2)cc1)C1c2cccc(-c3cncnc3)c2CCN1C(=O)c1cn(-c2cccc(Cl)c2F)nn1	8.301029995663981	O=C(Nc1ccc(-c2cc[nH]n2)cc1)C1c2cccc(-c3cncnc3)c2CCN1C(=O)c1cn(-c2cccc(Cl)c2F)nn1	0
663.0690000000001	5.229900000000004	1.0	9.0	CHEMBL5805768	COC(=O)c1ccc2cc(NC(=O)C3c4cccc(-c5cncnc5)c4CCN3C(=O)c3cn(-c4cccc(Cl)c4F)nn3)ccc2n1	8.301029995663981	COC(=O)c1ccc2cc(NC(=O)C3c4cccc(-c5cncnc5)c4CCN3C(=O)c3cn(-c4cccc(Cl)c4F)nn3)ccc2n1	0
649.0420000000001	5.141500000000004	2.0	8.0	CHEMBL5924626	O=C(O)c1ccc2cc(NC(=O)C3c4cccc(-c5cncnc5)c4CCN3C(=O)c3cn(-c4cccc(Cl)c4F)nn3)ccc2n1	8.301029995663981	O=C(O)c1ccc2cc(NC(=O)C3c4cccc(-c5cncnc5)c4CCN3C(=O)c3cn(-c4cccc(Cl)c4F)nn3)ccc2n1	0
605.0330000000002	5.4433000000000025	1.0	7.0	CHEMBL5909438	O=C(Nc1ccc2cnccc2c1)C1c2cccc(-c3cncnc3)c2CCN1C(=O)c1cn(-c2cccc(Cl)c2F)nn1	7.548213564475709	O=C(Nc1ccc2cnccc2c1)C1c2cccc(-c3cncnc3)c2CCN1C(=O)c1cn(-c2cccc(Cl)c2F)nn1	0
621.0360000000002	4.680200000000003	2.0	8.0	CHEMBL5766512	O=C(Nc1ccc(-c2ncn[nH]2)cc1)C1c2cccc(-c3cncnc3)c2CCN1C(=O)c1cn(-c2cccc(Cl)c2F)nn1	8.301029995663981	O=C(Nc1ccc(-c2ncn[nH]2)cc1)C1c2cccc(-c3cncnc3)c2CCN1C(=O)c1cn(-c2cccc(Cl)c2F)nn1	0
618.0690000000001	4.104400000000004	1.0	8.0	CHEMBL5886699	COC(=O)[C@H]1CC[C@@H](NC(=O)C2c3cccc(-c4cncnc4)c3CCN2C(=O)c2cn(-c3cccc(Cl)c3F)nn2)CC1	6.906578314837765	COC(=O)[C@H]1CC[C@@H](NC(=O)C2c3cccc(-c4cncnc4)c3CCN2C(=O)c2cn(-c3cccc(Cl)c3F)nn2)CC1	0
604.0420000000003	4.016000000000003	2.0	7.0	CHEMBL5800288	O=C(N[C@H]1CC[C@@H](C(=O)O)CC1)C1c2cccc(-c3cncnc3)c2CCN1C(=O)c1cn(-c2cccc(Cl)c2F)nn1	7.899629454882437	O=C(N[C@H]1CC[C@@H](C(=O)O)CC1)C1c2cccc(-c3cncnc3)c2CCN1C(=O)c1cn(-c2cccc(Cl)c2F)nn1	0
622.0600000000003	5.583900000000004	2.0	7.0	CHEMBL5833464	O=C(Nc1ccc(-c2ncc[nH]2)cc1)[C@@H]1c2cccc(-c3cncnc3)c2CCN1C(=O)[C@H]1CC(c2cccc(Cl)c2F)=NO1	8.301029995663981	O=C(Nc1ccc(-c2ncc[nH]2)cc1)[C@@H]1c2cccc(-c3cncnc3)c2CCN1C(=O)[C@H]1CC(c2cccc(Cl)c2F)=NO1	0
622.0600000000003	5.583900000000004	2.0	7.0	CHEMBL5850427	O=C(Nc1ccc(-c2ncc[nH]2)cc1)[C@H]1c2cccc(-c3cncnc3)c2CCN1C(=O)[C@H]1CC(c2cccc(Cl)c2F)=NO1	8.301029995663981	O=C(Nc1ccc(-c2ncc[nH]2)cc1)[C@H]1c2cccc(-c3cncnc3)c2CCN1C(=O)[C@H]1CC(c2cccc(Cl)c2F)=NO1	0
633.0870000000002	6.198620000000004	2.0	6.0	CHEMBL5742042	Cc1c(C(=O)N2CCc3c(-c4cncnc4)cccc3C2C(=O)Nc2ccc(-c3ncc[nH]3)cc2)ncn1-c1cccc(Cl)c1F	8.15676722190199	Cc1c(C(=O)N2CCc3c(-c4cncnc4)cccc3C2C(=O)Nc2ccc(-c3ncc[nH]3)cc2)ncn1-c1cccc(Cl)c1F	0
619.0600000000003	5.890200000000004	2.0	6.0	CHEMBL5756922	O=C(Nc1ccc(-c2ncc[nH]2)cc1)C1c2cccc(-c3cncnc3)c2CCN1C(=O)c1cn(-c2cccc(Cl)c2F)cn1	8.301029995663981	O=C(Nc1ccc(-c2ncc[nH]2)cc1)C1c2cccc(-c3cncnc3)c2CCN1C(=O)c1cn(-c2cccc(Cl)c2F)cn1	0
620.0480000000002	5.285200000000003	2.0	7.0	CHEMBL5985872	O=C(Nc1ccc(-c2ncc[nH]2)cc1)[C@@H]1c2cccc(-c3cncnc3)c2CCN1C(=O)c1cn(-c2cccc(Cl)c2F)nn1	8.301029995663981	O=C(Nc1ccc(-c2ncc[nH]2)cc1)[C@@H]1c2cccc(-c3cncnc3)c2CCN1C(=O)c1cn(-c2cccc(Cl)c2F)nn1	0
620.0480000000002	5.285200000000003	2.0	7.0	CHEMBL5913759	O=C(Nc1ccc(-c2ncc[nH]2)cc1)[C@H]1c2cccc(-c3cncnc3)c2CCN1C(=O)c1cn(-c2cccc(Cl)c2F)nn1	6.876148359032914	O=C(Nc1ccc(-c2ncc[nH]2)cc1)[C@H]1c2cccc(-c3cncnc3)c2CCN1C(=O)c1cn(-c2cccc(Cl)c2F)nn1	0
669.161	5.751820000000006	2.0	7.0	CHEMBL5915182	COC1CCN(c2cccc3c2CCN(C(=O)c2nnn(-c4cccc(Cl)c4F)c2C)C3C(=O)Nc2ccc(-c3ncc[nH]3)cc2)CC1	7.401209493236885	COC1CCN(c2cccc3c2CCN(C(=O)c2nnn(-c4cccc(Cl)c4F)c2C)C3C(=O)Nc2ccc(-c3ncc[nH]3)cc2)CC1	0
655.1339999999999	5.443400000000004	2.0	7.0	CHEMBL5858181	COC1CCN(c2cccc3c2CCN(C(=O)c2cn(-c4cccc(Cl)c4F)nn2)C3C(=O)Nc2ccc(-c3ncc[nH]3)cc2)CC1	8.22548303427145	COC1CCN(c2cccc3c2CCN(C(=O)c2cn(-c4cccc(Cl)c4F)nn2)C3C(=O)Nc2ccc(-c3ncc[nH]3)cc2)CC1	0
644.107	4.638600000000005	1.0	8.0	CHEMBL5961002	COC(=O)C12CCC(NC(=O)C3c4cccc(-c5cncnc5)c4CCN3C(=O)c3cn(-c4cccc(Cl)c4F)nn3)(CC1)CC2	7.250263684430939	COC(=O)C12CCC(NC(=O)C3c4cccc(-c5cncnc5)c4CCN3C(=O)c3cn(-c4cccc(Cl)c4F)nn3)(CC1)CC2	0
630.0800000000002	4.550200000000003	2.0	7.0	CHEMBL5832362	O=C(NC12CCC(C(=O)O)(CC1)CC2)C1c2cccc(-c3cncnc3)c2CCN1C(=O)c1cn(-c2cccc(Cl)c2F)nn1	8.281498311132726	O=C(NC12CCC(C(=O)O)(CC1)CC2)C1c2cccc(-c3cncnc3)c2CCN1C(=O)c1cn(-c2cccc(Cl)c2F)nn1	0
630.0800000000002	4.550200000000003	2.0	7.0	CHEMBL5857945	O=C(NC12CCC(C(=O)O)(CC1)CC2)[C@@H]1c2cccc(-c3cncnc3)c2CCN1C(=O)c1cn(-c2cccc(Cl)c2F)nn1	5.518700726667144	O=C(NC12CCC(C(=O)O)(CC1)CC2)[C@@H]1c2cccc(-c3cncnc3)c2CCN1C(=O)c1cn(-c2cccc(Cl)c2F)nn1	0
630.0800000000002	4.550200000000003	2.0	7.0	CHEMBL6050924	O=C(NC12CCC(C(=O)O)(CC1)CC2)[C@H]1c2cccc(-c3cncnc3)c2CCN1C(=O)c1cn(-c2cccc(Cl)c2F)nn1	8.104025267640935	O=C(NC12CCC(C(=O)O)(CC1)CC2)[C@H]1c2cccc(-c3cncnc3)c2CCN1C(=O)c1cn(-c2cccc(Cl)c2F)nn1	0
611.724	5.205220000000004	2.0	8.0	CHEMBL5861174	COC1CCN(c2cccc3c2CCN(C(=O)c2sc(-c4cccnc4)nc2C)C3C(=O)Nc2ccc(C(=O)O)cc2)CC1	5.921905849593589	COC1CCN(c2cccc3c2CCN(C(=O)c2sc(-c4cccnc4)nc2C)C3C(=O)Nc2ccc(C(=O)O)cc2)CC1	0
641.1680000000001	6.439240000000006	2.0	5.0	CHEMBL5795112	COC1CCN(c2cccc3c2CCN(C(=O)c2cc(C)n(-c4ccc(Cl)cc4)c2C)C3C(=O)Nc2ccc(C(=O)O)cc2)CC1	5.570732333566832	COC1CCN(c2cccc3c2CCN(C(=O)c2cc(C)n(-c4ccc(Cl)cc4)c2C)C3C(=O)Nc2ccc(C(=O)O)cc2)CC1	0
615.0860000000001	5.686700000000005	2.0	7.0	CHEMBL5842168	COC1CCN(c2cccc3c2CCN(C(=O)c2cc(-c4ccccc4Cl)no2)C3C(=O)Nc2ccc(C(=O)O)cc2)CC1	7.158015195409886	COC1CCN(c2cccc3c2CCN(C(=O)c2cc(-c4ccccc4Cl)no2)C3C(=O)Nc2ccc(C(=O)O)cc2)CC1	0
640.7370000000003	4.516300000000004	2.0	7.0	CHEMBL5993172	CCOc1ccc(N2CCC(C(=O)N3CCc4c(cccc4N4CCC(OC)CC4)C3C(=O)Nc3ccc(C(=O)O)cc3)C2=O)cc1	5.145147637582166	CCOc1ccc(N2CCC(C(=O)N3CCc4c(cccc4N4CCC(OC)CC4)C3C(=O)Nc3ccc(C(=O)O)cc3)C2=O)cc1	0
682.0989999999999	6.236200000000006	2.0	6.0	CHEMBL5787680	COC1CCN(c2cccc3c2CCN(C(=O)c2cnn(-c4cccc(Cl)c4)c2C(F)(F)F)C3C(=O)Nc2ccc(C(=O)O)cc2)CC1	5.584359020103846	COC1CCN(c2cccc3c2CCN(C(=O)c2cnn(-c4cccc(Cl)c4)c2C(F)(F)F)C3C(=O)Nc2ccc(C(=O)O)cc2)CC1	0
598.6310000000001	5.172400000000004	2.0	7.0	CHEMBL5996884	COC1CCN(c2cccc3c2CCN(C(=O)c2cc(-c4cccc(F)c4)no2)C3C(=O)Nc2ccc(C(=O)O)cc2)CC1	6.33161408331	COC1CCN(c2cccc3c2CCN(C(=O)c2cc(-c4cccc(F)c4)no2)C3C(=O)Nc2ccc(C(=O)O)cc2)CC1	0
627.0320000000002	5.206900000000004	2.0	7.0	CHEMBL5942157	COc1ncccc1-c1cccc2c1CCN(C(=O)c1cn(-c3cccc(Cl)c3F)nn1)C2C(=O)Nc1ccc(C(=O)O)cc1	8.24184537803261	COc1ncccc1-c1cccc2c1CCN(C(=O)c1cn(-c3cccc(Cl)c3F)nn1)C2C(=O)Nc1ccc(C(=O)O)cc1	0
653.1140000000001	5.864900000000006	2.0	6.0	CHEMBL6031144	CN(C)Cc1ccc(-c2cccc3c2CCN(C(=O)c2cn(-c4cccc(Cl)c4F)nn2)C3C(=O)Nc2ccc(C(=O)O)cc2)cc1	8.301029995663981	CN(C)Cc1ccc(-c2cccc3c2CCN(C(=O)c2cn(-c4cccc(Cl)c4F)nn2)C3C(=O)Nc2ccc(C(=O)O)cc2)cc1	0
675.0980000000001	4.450700000000003	3.0	7.0	CHEMBL5913257	NS(=O)(=O)c1cccc(-c2cccc3c2CCN(C(=O)c2cn(-c4cccc(Cl)c4F)nn2)C3C(=O)Nc2ccc(C(=O)O)cc2)c1	8.301029995663981	NS(=O)(=O)c1cccc(-c2cccc3c2CCN(C(=O)c2cn(-c4cccc(Cl)c4F)nn2)C3C(=O)Nc2ccc(C(=O)O)cc2)c1	0
650.0700000000002	5.690000000000004	2.0	6.0	CHEMBL5775507	Cn1ncc2cc(-c3cccc4c3CCN(C(=O)c3cn(-c5cccc(Cl)c5F)nn3)C4C(=O)Nc3ccc(C(=O)O)cc3)ccc21	8.301029995663981	Cn1ncc2cc(-c3cccc4c3CCN(C(=O)c3cn(-c5cccc(Cl)c5F)nn3)C4C(=O)Nc3ccc(C(=O)O)cc3)ccc21	0
640.0270000000003	5.532000000000004	2.0	7.0	CHEMBL5863441	O=C(O)c1ccc(NC(=O)C2c3cccc(-c4ccc5c(c4)OCO5)c3CCN2C(=O)c2cn(-c3cccc(Cl)c3F)nn2)cc1	8.301029995663981	O=C(O)c1ccc(NC(=O)C2c3cccc(-c4ccc5c(c4)OCO5)c3CCN2C(=O)c2cn(-c3cccc(Cl)c3F)nn2)cc1	0
658.0460000000002	4.094200000000002	3.0	9.0	CHEMBL6009300	COc1nc(CO)ncc1-c1cccc2c1CCN(C(=O)c1cn(-c3cccc(Cl)c3F)nn1)C2C(=O)Nc1ccc(C(=O)O)cc1	8.301029995663981	COc1nc(CO)ncc1-c1cccc2c1CCN(C(=O)c1cn(-c3cccc(Cl)c3F)nn1)C2C(=O)Nc1ccc(C(=O)O)cc1	0
586.9670000000002	4.791300000000003	2.0	7.0	CHEMBL5917951	O=C(O)c1ccc(NC(=O)C2c3cccc(-c4cnoc4)c3CCN2C(=O)c2cn(-c3cccc(Cl)c3F)nn2)cc1	7.87942606879415	O=C(O)c1ccc(NC(=O)C2c3cccc(-c4cnoc4)c3CCN2C(=O)c2cn(-c3cccc(Cl)c3F)nn2)cc1	0
635.0550000000002	6.284600000000003	3.0	5.0	CHEMBL5961426	O=C(O)c1ccc(NC(=O)C2c3cccc(-c4cccc5cc[nH]c45)c3CCN2C(=O)c2cn(-c3cccc(Cl)c3F)nn2)cc1	7.518557371497695	O=C(O)c1ccc(NC(=O)C2c3cccc(-c4cccc5cc[nH]c45)c3CCN2C(=O)c2cn(-c3cccc(Cl)c3F)nn2)cc1	0
636.0430000000001	5.679600000000002	3.0	6.0	CHEMBL5959575	O=C(O)c1ccc(NC(=O)C2c3cccc(-c4ccc5cn[nH]c5c4)c3CCN2C(=O)c2cn(-c3cccc(Cl)c3F)nn2)cc1	8.301029995663981	O=C(O)c1ccc(NC(=O)C2c3cccc(-c4ccc5cn[nH]c5c4)c3CCN2C(=O)c2cn(-c3cccc(Cl)c3F)nn2)cc1	0
650.07	5.690000000000004	2.0	6.0	CHEMBL5904847	Cn1cc2ccc(-c3cccc4c3CCN(C(=O)c3cn(-c5cccc(Cl)c5F)nn3)C4C(=O)Nc3ccc(C(=O)O)cc3)cc2n1	8.301029995663981	Cn1cc2ccc(-c3cccc4c3CCN(C(=O)c3cn(-c5cccc(Cl)c5F)nn3)C4C(=O)Nc3ccc(C(=O)O)cc3)cc2n1	0
625.0600000000002	5.262000000000004	3.0	6.0	CHEMBL5746165	NCc1ccc(-c2cccc3c2CCN(C(=O)c2cn(-c4cccc(Cl)c4F)nn2)C3C(=O)Nc2ccc(C(=O)O)cc2)cc1	8.301029995663981	NCc1ccc(-c2cccc3c2CCN(C(=O)c2cn(-c4cccc(Cl)c4F)nn2)C3C(=O)Nc2ccc(C(=O)O)cc2)cc1	0
662.0810000000001	6.193400000000003	3.0	6.0	CHEMBL5876490	O=C(O)c1ccc(NC(=O)C2c3cccc(-c4cccc(-c5ccn[nH]5)c4)c3CCN2C(=O)c2cn(-c3cccc(Cl)c3F)nn2)cc1	8.03763066432998	O=C(O)c1ccc(NC(=O)C2c3cccc(-c4cccc(-c5ccn[nH]5)c4)c3CCN2C(=O)c2cn(-c3cccc(Cl)c3F)nn2)cc1	0
602.0220000000003	4.940000000000005	2.0	6.0	CHEMBL5891556	O=C(O)c1ccc(NC(=O)C2c3cccc(C4=CCOCC4)c3CCN2C(=O)c2cn(-c3cccc(Cl)c3F)nn2)cc1	8.301029995663981	O=C(O)c1ccc(NC(=O)C2c3cccc(C4=CCOCC4)c3CCN2C(=O)c2cn(-c3cccc(Cl)c3F)nn2)cc1	0
654.0580000000001	4.557900000000003	3.0	7.0	CHEMBL5909989	CNC(=O)c1ccc(-c2cccc3c2CCN(C(=O)c2cn(-c4cccc(Cl)c4F)nn2)C3C(=O)Nc2ccc(C(=O)O)cc2)cn1	8.301029995663981	CNC(=O)c1ccc(-c2cccc3c2CCN(C(=O)c2cn(-c4cccc(Cl)c4F)nn2)C3C(=O)Nc2ccc(C(=O)O)cc2)cn1	0
636.0430000000001	5.679600000000003	3.0	6.0	CHEMBL6027618	O=C(O)c1ccc(NC(=O)C2c3cccc(-c4cccc5cn[nH]c45)c3CCN2C(=O)c2cn(-c3cccc(Cl)c3F)nn2)cc1	8.301029995663981	O=C(O)c1ccc(NC(=O)C2c3cccc(-c4cccc5cn[nH]c45)c3CCN2C(=O)c2cn(-c3cccc(Cl)c3F)nn2)cc1	0
675.0980000000001	4.450700000000003	3.0	7.0	CHEMBL5747188	NS(=O)(=O)c1ccc(-c2cccc3c2CCN(C(=O)c2cn(-c4cccc(Cl)c4F)nn2)C3C(=O)Nc2ccc(C(=O)O)cc2)cc1	8.301029995663981	NS(=O)(=O)c1ccc(-c2cccc3c2CCN(C(=O)c2cn(-c4cccc(Cl)c4F)nn2)C3C(=O)Nc2ccc(C(=O)O)cc2)cc1	0
650.0700000000002	5.690000000000005	2.0	6.0	CHEMBL5885688	Cn1ncc2c(-c3cccc4c3CCN(C(=O)c3cn(-c5cccc(Cl)c5F)nn3)C4C(=O)Nc3ccc(C(=O)O)cc3)cccc21	8.301029995663981	Cn1ncc2c(-c3cccc4c3CCN(C(=O)c3cn(-c5cccc(Cl)c5F)nn3)C4C(=O)Nc3ccc(C(=O)O)cc3)cccc21	0
650.0700000000002	5.690000000000005	2.0	6.0	CHEMBL6049529	Cn1ncc2ccc(-c3cccc4c3CCN(C(=O)c3cn(-c5cccc(Cl)c5F)nn3)C4C(=O)Nc3ccc(C(=O)O)cc3)cc21	8.301029995663981	Cn1ncc2ccc(-c3cccc4c3CCN(C(=O)c3cn(-c5cccc(Cl)c5F)nn3)C4C(=O)Nc3ccc(C(=O)O)cc3)cc21	0
678.0800000000002	6.161720000000003	2.0	8.0	CHEMBL5914568	Cc1nnc(-c2cccc(-c3cccc4c3CCN(C(=O)c3cn(-c5cccc(Cl)c5F)nn3)C4C(=O)Nc3ccc(C(=O)O)cc3)c2)o1	8.301029995663981	Cc1nnc(-c2cccc(-c3cccc4c3CCN(C(=O)c3cn(-c5cccc(Cl)c5F)nn3)C4C(=O)Nc3ccc(C(=O)O)cc3)c2)o1	0
640.075	5.264300000000005	2.0	7.0	CHEMBL6025236	CN(C)c1ccc(-c2cccc3c2CCN(C(=O)c2cn(-c4cccc(Cl)c4F)nn2)C3C(=O)Nc2ccc(C(=O)O)cc2)cn1	8.301029995663981	CN(C)c1ccc(-c2cccc3c2CCN(C(=O)c2cn(-c4cccc(Cl)c4F)nn2)C3C(=O)Nc2ccc(C(=O)O)cc2)cn1	0
625.0600000000002	5.262000000000004	3.0	6.0	CHEMBL6045941	NCc1cccc(-c2cccc3c2CCN(C(=O)c2cn(-c4cccc(Cl)c4F)nn2)C3C(=O)Nc2ccc(C(=O)O)cc2)c1	8.301029995663981	NCc1cccc(-c2cccc3c2CCN(C(=O)c2cn(-c4cccc(Cl)c4F)nn2)C3C(=O)Nc2ccc(C(=O)O)cc2)c1	0
648.0540000000002	5.746500000000003	2.0	7.0	CHEMBL5918507	O=C(O)c1ccc(NC(=O)C2c3cccc(-c4ccc5nccnc5c4)c3CCN2C(=O)c2cn(-c3cccc(Cl)c3F)nn2)cc1	8.301029995663981	O=C(O)c1ccc(NC(=O)C2c3cccc(-c4ccc5nccnc5c4)c3CCN2C(=O)c2cn(-c3cccc(Cl)c3F)nn2)cc1	0
664.0490000000002	5.909700000000003	2.0	7.0	CHEMBL5883267	O=C(O)c1ccc(NC(=O)C2c3cccc(-c4ccc5occc(=O)c5c4)c3CCN2C(=O)c2cn(-c3cccc(Cl)c3F)nn2)cc1	8.301029995663981	O=C(O)c1ccc(NC(=O)C2c3cccc(-c4ccc5occc(=O)c5c4)c3CCN2C(=O)c2cn(-c3cccc(Cl)c3F)nn2)cc1	0
715.1630000000001	5.244000000000004	3.0	7.0	CHEMBL5945641	O=C(O)c1ccc(NC(=O)C2c3cccc(-c4ccc(S(=O)(=O)NC5CC5)cc4)c3CCN2C(=O)c2cn(-c3cccc(Cl)c3F)nn2)cc1	8.301029995663981	O=C(O)c1ccc(NC(=O)C2c3cccc(-c4ccc(S(=O)(=O)NC5CC5)cc4)c3CCN2C(=O)c2cn(-c3cccc(Cl)c3F)nn2)cc1	0
703.1520000000003	5.053600000000004	2.0	7.0	CHEMBL6041276	CN(C)S(=O)(=O)c1cccc(-c2cccc3c2CCN(C(=O)c2cn(-c4cccc(Cl)c4F)nn2)C3C(=O)Nc2ccc(C(=O)O)cc2)c1	8.301029995663981	CN(C)S(=O)(=O)c1cccc(-c2cccc3c2CCN(C(=O)c2cn(-c4cccc(Cl)c4F)nn2)C3C(=O)Nc2ccc(C(=O)O)cc2)c1	0
641.0590000000001	5.597000000000004	2.0	7.0	CHEMBL5892243	CCOc1ccc(-c2cccc3c2CCN(C(=O)c2cn(-c4cccc(Cl)c4F)nn2)C3C(=O)Nc2ccc(C(=O)O)cc2)cn1	8.301029995663981	CCOc1ccc(-c2cccc3c2CCN(C(=O)c2cn(-c4cccc(Cl)c4F)nn2)C3C(=O)Nc2ccc(C(=O)O)cc2)cn1	0
695.1510000000003	5.635500000000005	2.0	7.0	CHEMBL5998851	O=C(O)c1ccc(NC(=O)C2c3cccc(-c4ccccc4CN4CCOCC4)c3CCN2C(=O)c2cn(-c3cccc(Cl)c3F)nn2)cc1	8.22767829327708	O=C(O)c1ccc(NC(=O)C2c3cccc(-c4ccccc4CN4CCOCC4)c3CCN2C(=O)c2cn(-c3cccc(Cl)c3F)nn2)cc1	0
644.0340000000002	5.434700000000004	3.0	6.0	CHEMBL5760594	O=C(O)c1ccc(NC(=O)C2c3cccc(-c4cccc(CO)c4F)c3CCN2C(=O)c2cn(-c3cccc(Cl)c3F)nn2)cc1	8.2839966563652	O=C(O)c1ccc(NC(=O)C2c3cccc(-c4cccc(CO)c4F)c3CCN2C(=O)c2cn(-c3cccc(Cl)c3F)nn2)cc1	0
636.0430000000001	5.679600000000003	3.0	6.0	CHEMBL5878613	O=C(O)c1ccc(NC(=O)C2c3cccc(-c4cnc5[nH]ccc5c4)c3CCN2C(=O)c2cn(-c3cccc(Cl)c3F)nn2)cc1	8.301029995663981	O=C(O)c1ccc(NC(=O)C2c3cccc(-c4cnc5[nH]ccc5c4)c3CCN2C(=O)c2cn(-c3cccc(Cl)c3F)nn2)cc1	0
622.0160000000001	5.069980000000003	2.0	7.0	CHEMBL5967682	N#Cc1ccc(-c2cccc3c2CCN(C(=O)c2cn(-c4cccc(Cl)c4F)nn2)C3C(=O)Nc2ccc(C(=O)O)cc2)cn1	8.301029995663981	N#Cc1ccc(-c2cccc3c2CCN(C(=O)c2cn(-c4cccc(Cl)c4F)nn2)C3C(=O)Nc2ccc(C(=O)O)cc2)cn1	0
641.0630000000001	4.659300000000003	2.0	8.0	CHEMBL6058791	CN(C)c1ncc(-c2cccc3c2CCN(C(=O)c2cn(-c4cccc(Cl)c4F)nn2)C3C(=O)Nc2ccc(C(=O)O)cc2)cn1	8.301029995663981	CN(C)c1ncc(-c2cccc3c2CCN(C(=O)c2cn(-c4cccc(Cl)c4F)nn2)C3C(=O)Nc2ccc(C(=O)O)cc2)cn1	0
711.1250000000002	6.178400000000005	2.0	6.0	CHEMBL6046812	O=C(O)c1ccc(NC(=O)C2c3cccc(-c4ccc(F)c(C(=O)N5CCCC5)c4)c3CCN2C(=O)c2cn(-c3cccc(Cl)c3F)nn2)cc1	8.301029995663981	O=C(O)c1ccc(NC(=O)C2c3cccc(-c4ccc(F)c(C(=O)N5CCCC5)c4)c3CCN2C(=O)c2cn(-c3cccc(Cl)c3F)nn2)cc1	0
597.0060000000002	5.198300000000004	2.0	6.0	CHEMBL5871207	O=C(O)c1ccc(NC(=O)C2c3cccc(-c4ccncc4)c3CCN2C(=O)c2cn(-c3cccc(Cl)c3F)nn2)cc1	8.301029995663981	O=C(O)c1ccc(NC(=O)C2c3cccc(-c4ccncc4)c3CCN2C(=O)c2cn(-c3cccc(Cl)c3F)nn2)cc1	0
601.0380000000002	4.5130000000000035	3.0	6.0	CHEMBL5887024	O=C(O)c1ccc(NC(=O)C2c3cccc(C4=CCNCC4)c3CCN2C(=O)c2cn(-c3cccc(Cl)c3F)nn2)cc1	8.301029995663981	O=C(O)c1ccc(NC(=O)C2c3cccc(C4=CCNCC4)c3CCN2C(=O)c2cn(-c3cccc(Cl)c3F)nn2)cc1	0
653.0700000000002	4.831100000000003	3.0	6.0	CHEMBL6024108	NC(=O)Cc1cccc(-c2cccc3c2CCN(C(=O)c2cn(-c4cccc(Cl)c4F)nn2)C3C(=O)Nc2ccc(C(=O)O)cc2)c1	8.301029995663981	NC(=O)Cc1cccc(-c2cccc3c2CCN(C(=O)c2cn(-c4cccc(Cl)c4F)nn2)C3C(=O)Nc2ccc(C(=O)O)cc2)c1	0
672.1609999999997	4.962300000000004	1.0	7.0	CHEMBL5953266	COC1CCN(c2cccc3c2CCN(C(=O)c2cn(-c4cccc(Cl)c4F)nn2)C3C(=O)Nc2ccc3c(c2)CCC(=O)N3C)CC1	6.386158178123931	COC1CCN(c2cccc3c2CCN(C(=O)c2cn(-c4cccc(Cl)c4F)nn2)C3C(=O)Nc2ccc3c(c2)CCC(=O)N3C)CC1	0
644.1069999999999	4.547900000000003	2.0	7.0	CHEMBL5910561	COC1CCN(c2cccc3c2CCN(C(=O)c2cn(-c4cccc(Cl)c4F)nn2)C3C(=O)Nc2ccc3c(c2)CC(=O)N3)CC1	7.008330992620052	COC1CCN(c2cccc3c2CCN(C(=O)c2cn(-c4cccc(Cl)c4F)nn2)C3C(=O)Nc2ccc3c(c2)CC(=O)N3)CC1	0
576.9720000000002	4.094700000000002	3.0	6.0	CHEMBL5941126	CC(=O)Nc1cccc2c1CCN(C(=O)c1cn(-c3cccc(Cl)c3F)nn1)C2C(=O)Nc1ccc(C(=O)O)cc1	7.872895201635193	CC(=O)Nc1cccc2c1CCN(C(=O)c1cn(-c3cccc(Cl)c3F)nn1)C2C(=O)Nc1ccc(C(=O)O)cc1	0
660.1060000000001	3.960300000000002	3.0	7.0	CHEMBL5826901	CN1CCC(NC(=O)c2cccc3c2CCN(C(=O)c2cn(-c4cccc(Cl)c4F)nn2)C3C(=O)Nc2ccc(C(=O)O)cc2)CC1	8.001304841688345	CN1CCC(NC(=O)c2cccc3c2CCN(C(=O)c2cn(-c4cccc(Cl)c4F)nn2)C3C(=O)Nc2ccc(C(=O)O)cc2)CC1	0
646.079	5.200400000000004	4.0	6.0	CHEMBL5760018	O=C(Nc1cccc2c1CCN(C(=O)c1cn(-c3cccc(Cl)c3F)nn1)C2C(=O)Nc1ccc(C(=O)O)cc1)NC1CCCC1	7.701146923590294	O=C(Nc1cccc2c1CCN(C(=O)c1cn(-c3cccc(Cl)c3F)nn1)C2C(=O)Nc1ccc(C(=O)O)cc1)NC1CCCC1	0
556.3810000000002	4.928900000000003	2.0	5.0	CHEMBL5817170	O=C(O)c1ccc(NC(=O)C2c3cccc(Cl)c3CCN2C(=O)c2cn(C3CC=CC(Cl)=C3F)nn2)cc1	7.243363891754152	O=C(O)c1ccc(NC(=O)C2c3cccc(Cl)c3CCN2C(=O)c2cn(C3CC=CC(Cl)=C3F)nn2)cc1	0
537.9100000000002	4.275400000000003	2.0	5.0	CHEMBL5956850	O=C(O)c1ccc(NC(=O)C2c3cccc(F)c3CCN2C(=O)c2cn(-c3cccc(Cl)c3F)nn2)cc1	7.396855627379818	O=C(O)c1ccc(NC(=O)C2c3cccc(F)c3CCN2C(=O)c2cn(-c3cccc(Cl)c3F)nn2)cc1	0
619.0090000000002	3.233900000000002	3.0	7.0	CHEMBL5777616	O=C(O)c1ccc(NC(=O)C2c3cccc(N4CC[C@H](O)C4=O)c3CCN2C(=O)c2cn(-c3cccc(Cl)c3F)nn2)cc1	8.148741651280925	O=C(O)c1ccc(NC(=O)C2c3cccc(N4CC[C@H](O)C4=O)c3CCN2C(=O)c2cn(-c3cccc(Cl)c3F)nn2)cc1	0
700.0490000000001	4.347200000000004	2.0	7.0	CHEMBL6056715	O=C(O)c1ccc(NC(=O)C2c3cccc(N4CCN(CC(F)(F)F)CC4=O)c3CCN2C(=O)c2cn(-c3cccc(Cl)c3F)nn2)cc1	8.301029995663981	O=C(O)c1ccc(NC(=O)C2c3cccc(N4CCN(CC(F)(F)F)CC4=O)c3CCN2C(=O)c2cn(-c3cccc(Cl)c3F)nn2)cc1	0
600.075	4.823300000000003	2.0	7.0	CHEMBL6062693	CN1CCN(c2cccc3c2CCN(C(=O)c2cc(-c4cccc(Cl)c4)no2)C3C(=O)Nc2ccc(C(=O)O)cc2)CC1	7.305394801066432	CN1CCN(c2cccc3c2CCN(C(=O)c2cc(-c4cccc(Cl)c4)no2)C3C(=O)Nc2ccc(C(=O)O)cc2)CC1	0
667.088	5.372800000000005	2.0	6.0	CHEMBL5841074	CN1CCN(c2cccc3c2CCN(C(=O)c2cn(-c4cccc(Cl)c4)nc2C(F)(F)F)C3C(=O)Nc2ccc(C(=O)O)cc2)CC1	5.637329070274333	CN1CCN(c2cccc3c2CCN(C(=O)c2cn(-c4cccc(Cl)c4)nc2C(F)(F)F)C3C(=O)Nc2ccc(C(=O)O)cc2)CC1	0
599.0910000000001	4.354000000000003	2.0	6.0	CHEMBL5756474	CN1CCN(c2cccc3c2CCN(C(=O)c2cnn(-c4cccc(Cl)c4)c2)C3C(=O)Nc2ccc(C(=O)O)cc2)CC1	7.379863945026242	CN1CCN(c2cccc3c2CCN(C(=O)c2cnn(-c4cccc(Cl)c4)c2)C3C(=O)Nc2ccc(C(=O)O)cc2)CC1	0
600.0790000000001	3.7490000000000023	2.0	7.0	CHEMBL6046992	CN1CCN(c2cccc3c2CCN(C(=O)c2cn(-c4cccc(Cl)c4)nn2)C3C(=O)Nc2ccc(C(=O)O)cc2)CC1	8.005243055412372	CN1CCN(c2cccc3c2CCN(C(=O)c2cn(-c4cccc(Cl)c4)nn2)C3C(=O)Nc2ccc(C(=O)O)cc2)CC1	0
620.081	4.1868000000000025	2.0	7.0	CHEMBL5752235	CN1CCN(c2cccc3c2CCN(C(=O)C2CC(c4cccc(Cl)c4F)=NO2)C3C(=O)Nc2ccc(C(=O)O)cc2)CC1	8.301029995663981	CN1CCN(c2cccc3c2CCN(C(=O)C2CC(c4cccc(Cl)c4F)=NO2)C3C(=O)Nc2ccc(C(=O)O)cc2)CC1	0
656.1830000000004	5.360500000000005	2.0	7.0	CHEMBL5804214	O=C(O)c1ccc(NC(=O)C2c3cccc(N4CCC(N5CCCC5)CC4)c3CCN2C(=O)C2CC(c3cccc(Cl)c3)=NO2)cc1	8.301029995663981	O=C(O)c1ccc(NC(=O)C2c3cccc(N4CCC(N5CCCC5)CC4)c3CCN2C(=O)C2CC(c3cccc(Cl)c3)=NO2)cc1	0
638.071	4.3259000000000025	2.0	7.0	CHEMBL5804324	CN1CCN(c2cccc3c2CCN(C(=O)C2CC(c4c(F)ccc(Cl)c4F)=NO2)C3C(=O)Nc2ccc(C(=O)O)cc2)CC1	8.301029995663981	CN1CCN(c2cccc3c2CCN(C(=O)C2CC(c4c(F)ccc(Cl)c4F)=NO2)C3C(=O)Nc2ccc(C(=O)O)cc2)CC1	0
668.1540000000003	4.5884000000000045	2.0	7.0	CHEMBL5903486	O=C(O)c1ccc(NC(=O)C2c3cccc(N4CCC(N5CCCC5=O)CC4)c3CCN2C(=O)c2cn(-c3cccc(Cl)c3)nn2)cc1	8.301029995663981	O=C(O)c1ccc(NC(=O)C2c3cccc(N4CCC(N5CCCC5=O)CC4)c3CCN2C(=O)c2cn(-c3cccc(Cl)c3)nn2)cc1	0
688.1560000000004	5.026200000000005	2.0	7.0	CHEMBL6011959	O=C(O)c1ccc(NC(=O)[C@@H]2c3cccc(N4CCC(N5CCCC5=O)CC4)c3CCN2C(=O)[C@H]2CC(c3cccc(Cl)c3F)=NO2)cc1	8.301029995663981	O=C(O)c1ccc(NC(=O)[C@@H]2c3cccc(N4CCC(N5CCCC5=O)CC4)c3CCN2C(=O)[C@H]2CC(c3cccc(Cl)c3F)=NO2)cc1	0
618.069	3.8881000000000023	2.0	7.0	CHEMBL5994986	CN1CCN(c2cccc3c2CCN(C(=O)c2cnnn2-c2cccc(Cl)c2F)C3C(=O)Nc2ccc(C(=O)O)cc2)CC1	6.038578905933552	CN1CCN(c2cccc3c2CCN(C(=O)c2cnnn2-c2cccc(Cl)c2F)C3C(=O)Nc2ccc(C(=O)O)cc2)CC1	0
672.1610000000004	5.200900000000005	2.0	7.0	CHEMBL5840230	O=C(O)c1ccc(NC(=O)C2c3cccc(N4CCC(N5CCCC5)CC4)c3CCN2C(=O)c2cn(-c3cccc(Cl)c3F)nn2)cc1	8.301029995663981	O=C(O)c1ccc(NC(=O)C2c3cccc(N4CCC(N5CCCC5)CC4)c3CCN2C(=O)c2cn(-c3cccc(Cl)c3F)nn2)cc1	0
618.069	3.8881000000000023	2.0	7.0	CHEMBL5972005	CN1CCN(c2cccc3c2CCN(C(=O)c2cn(-c4cccc(Cl)c4F)nn2)C3C(=O)Nc2ccc(C(=O)O)cc2)CC1	8.301029995663981	CN1CCN(c2cccc3c2CCN(C(=O)c2cn(-c4cccc(Cl)c4F)nn2)C3C(=O)Nc2ccc(C(=O)O)cc2)CC1	0
632.0960000000001	4.075300000000002	3.0	7.0	CHEMBL5936539	CN1CCN(c2cccc3c2CCN(C(=O)c2cnn(-c4cccc(Cl)c4F)c2N)C3C(=O)Nc2ccc(C(=O)O)cc2)CC1	7.679853713888946	CN1CCN(c2cccc3c2CCN(C(=O)c2cnn(-c4cccc(Cl)c4F)c2N)C3C(=O)Nc2ccc(C(=O)O)cc2)CC1	0
686.1880000000003	5.388100000000005	3.0	7.0	CHEMBL5895159	Nc1c(C(=O)N2CCc3c(cccc3N3CCC(N4CCCC4)CC3)C2C(=O)Nc2ccc(C(=O)O)cc2)cnn1-c1cccc(Cl)c1F	8.301029995663981	Nc1c(C(=O)N2CCc3c(cccc3N3CCC(N4CCCC4)CC3)C2C(=O)Nc2ccc(C(=O)O)cc2)cnn1-c1cccc(Cl)c1F	0
633.08	4.198700000000002	3.0	7.0	CHEMBL5923123	CN1CCN(c2cccc3c2CCN(C(=O)c2cnn(-c4cccc(Cl)c4F)c2O)C3C(=O)Nc2ccc(C(=O)O)cc2)CC1	6.146910470148135	CN1CCN(c2cccc3c2CCN(C(=O)c2cnn(-c4cccc(Cl)c4F)c2O)C3C(=O)Nc2ccc(C(=O)O)cc2)CC1	0
633.08	4.751500000000004	2.0	7.0	CHEMBL5828152	COC1CCN(c2cccc3c2CCN(C(=O)c2cn(-c4cccc(Cl)c4F)nn2)C3C(=O)Nc2ccc(C(=O)O)cc2)CC1	8.301029995663981	COC1CCN(c2cccc3c2CCN(C(=O)c2cn(-c4cccc(Cl)c4F)nn2)C3C(=O)Nc2ccc(C(=O)O)cc2)CC1	0
602.091	4.0477000000000025	2.0	7.0	CHEMBL6021669	CN1CCN(c2cccc3c2CCN(C(=O)C2CC(c4cccc(Cl)c4)=NO2)C3C(=O)Nc2ccc(C(=O)O)cc2)CC1	8.301029995663981	CN1CCN(c2cccc3c2CCN(C(=O)C2CC(c4cccc(Cl)c4)=NO2)C3C(=O)Nc2ccc(C(=O)O)cc2)CC1	0
685.1600000000003	4.128200000000003	2.0	7.0	CHEMBL5922729	NC(=O)c1ccc(NC(=O)C2c3cccc(N4CCC(N5CCCC5=O)CC4)c3CCN2C(=O)c2cn(-c3cccc(Cl)c3F)nn2)cc1	6.142667503568731	NC(=O)c1ccc(NC(=O)C2c3cccc(N4CCC(N5CCCC5=O)CC4)c3CCN2C(=O)c2cn(-c3cccc(Cl)c3F)nn2)cc1	0
700.2150000000004	5.679400000000006	1.0	8.0	CHEMBL5760917	CCOC(=O)c1ccc(NC(=O)C2c3cccc(N4CCC(N5CCCC5)CC4)c3CCN2C(=O)c2cn(-c3cccc(Cl)c3F)nn2)cc1	8.301029995663981	CCOC(=O)c1ccc(NC(=O)C2c3cccc(N4CCC(N5CCCC5)CC4)c3CCN2C(=O)c2cn(-c3cccc(Cl)c3F)nn2)cc1	0
523.9120000000003	2.8698000000000006	2.0	6.0	CHEMBL5765550	Cn1cc2c(n1)CCN(C(=O)c1cn(-c3cccc(Cl)c3F)nn1)C2C(=O)Nc1ccc(C(=O)O)cc1	6.114073660198569	Cn1cc2c(n1)CCN(C(=O)c1cn(-c3cccc(Cl)c3F)nn1)C2C(=O)Nc1ccc(C(=O)O)cc1	0
537.9390000000001	3.1782200000000014	2.0	6.0	CHEMBL6061315	Cc1nn(C)c2c1C(C(=O)Nc1ccc(C(=O)O)cc1)N(C(=O)c1cn(-c3cccc(Cl)c3F)nn1)CC2	6.747146969020107	Cc1nn(C)c2c1C(C(=O)Nc1ccc(C(=O)O)cc1)N(C(=O)c1cn(-c3cccc(Cl)c3F)nn1)CC2	0
537.9390000000003	3.1782200000000005	2.0	6.0	CHEMBL6047157	Cc1c2c(nn1C)CCN(C(=O)c1cn(-c3cccc(Cl)c3F)nn1)C2C(=O)Nc1ccc(C(=O)O)cc1	7.522878745280337	Cc1c2c(nn1C)CCN(C(=O)c1cn(-c3cccc(Cl)c3F)nn1)C2C(=O)Nc1ccc(C(=O)O)cc1	0
552.9540000000003	3.308700000000001	2.0	7.0	CHEMBL6061147	CC(C)c1nnc2n1CCN(C(=O)c1cn(-c3cccc(Cl)c3F)nn1)C2C(=O)Nc1ccc(C(=O)O)cc1	5.580044251510242	CC(C)c1nnc2n1CCN(C(=O)c1cn(-c3cccc(Cl)c3F)nn1)C2C(=O)Nc1ccc(C(=O)O)cc1	0
674.1730000000001	6.382700000000006	2.0	6.0	CHEMBL5778025	COC(C)(C)C1CCN(c2cccc3c2CCN(C(=O)c2cnn(-c4cccc(Cl)c4F)c2)C3C(=O)Nc2ccc(C(=O)O)cc2)CC1	8.301029995663981	COC(C)(C)C1CCN(c2cccc3c2CCN(C(=O)c2cnn(-c4cccc(Cl)c4F)c2)C3C(=O)Nc2ccc(C(=O)O)cc2)CC1	0
762.2790000000001	5.743800000000006	4.0	8.0	CHEMBL5776163	CC(CO)(CO)COC(C)(C)C1CCN(c2cccc3c2CCN(C(=O)c2cnn(-c4cccc(Cl)c4F)c2)C3C(=O)Nc2ccc(C(=O)O)cc2)CC1	8.301029995663981	CC(CO)(CO)COC(C)(C)C1CCN(c2cccc3c2CCN(C(=O)c2cnn(-c4cccc(Cl)c4F)c2)C3C(=O)Nc2ccc(C(=O)O)cc2)CC1	0
660.1060000000003	3.6571000000000025	2.0	8.0	CHEMBL5963858	O=C(O)c1ccc(NC(=O)C2c3cccc(N4CCN(C5COC5)CC4)c3CCN2C(=O)c2cn(-c3cccc(Cl)c3F)nn2)cc1	8.301029995663981	O=C(O)c1ccc(NC(=O)C2c3cccc(N4CCN(C5COC5)CC4)c3CCN2C(=O)c2cn(-c3cccc(Cl)c3F)nn2)cc1	0
662.1180000000004	3.9558000000000035	2.0	8.0	CHEMBL5823196	O=C(O)c1ccc(NC(=O)[C@@H]2c3cccc(N4CCN(C5COC5)CC4)c3CCN2C(=O)[C@H]2CC(c3cccc(Cl)c3F)=NO2)cc1	8.301029995663981	O=C(O)c1ccc(NC(=O)[C@@H]2c3cccc(N4CCN(C5COC5)CC4)c3CCN2C(=O)[C@H]2CC(c3cccc(Cl)c3F)=NO2)cc1	0
662.1180000000004	3.9558000000000035	2.0	8.0	CHEMBL5965913	O=C(O)c1ccc(NC(=O)[C@H]2c3cccc(N4CCN(C5COC5)CC4)c3CCN2C(=O)[C@H]2CC(c3cccc(Cl)c3F)=NO2)cc1	8.301029995663981	O=C(O)c1ccc(NC(=O)[C@H]2c3cccc(N4CCN(C5COC5)CC4)c3CCN2C(=O)[C@H]2CC(c3cccc(Cl)c3F)=NO2)cc1	0
686.0660000000001	4.820600000000005	2.0	7.0	CHEMBL5921262	O=C(O)c1ccc(NC(=O)C2c3cccc(N4CCN(CC(F)(F)F)CC4)c3CCN2C(=O)c2cn(-c3cccc(Cl)c3F)nn2)cc1	8.301029995663981	O=C(O)c1ccc(NC(=O)C2c3cccc(N4CCN(CC(F)(F)F)CC4)c3CCN2C(=O)c2cn(-c3cccc(Cl)c3F)nn2)cc1	0
688.0780000000002	5.443700000000005	2.0	7.0	CHEMBL5987131	O=C(O)c1ccc(NC(=O)[C@@H]2c3cccc(N4CCN(CC(F)(F)F)CC4)c3CCN2C(=O)C2=NOC(c3cccc(Cl)c3F)C2)cc1	8.301029995663981	O=C(O)c1ccc(NC(=O)[C@@H]2c3cccc(N4CCN(CC(F)(F)F)CC4)c3CCN2C(=O)C2=NOC(c3cccc(Cl)c3F)C2)cc1	0
688.0780000000003	5.119300000000005	2.0	7.0	CHEMBL5939632	O=C(O)c1ccc(NC(=O)[C@H]2c3cccc(N4CCN(CC(F)(F)F)CC4)c3CCN2C(=O)[C@H]2CC(c3cccc(Cl)c3F)=NO2)cc1	6.866461091629782	O=C(O)c1ccc(NC(=O)[C@H]2c3cccc(N4CCN(CC(F)(F)F)CC4)c3CCN2C(=O)[C@H]2CC(c3cccc(Cl)c3F)=NO2)cc1	0
676.1450000000006	4.044200000000004	1.0	9.0	CHEMBL5946033	COC(=O)c1ccc(NC(=O)[C@@H]2c3cccc(N4CCN(C5COC5)CC4)c3CCN2C(=O)[C@H]2CC(c3cccc(Cl)c3F)=NO2)cc1	5.383839687152417	COC(=O)c1ccc(NC(=O)[C@@H]2c3cccc(N4CCN(C5COC5)CC4)c3CCN2C(=O)[C@H]2CC(c3cccc(Cl)c3F)=NO2)cc1	0
676.1450000000006	4.044200000000004	1.0	9.0	CHEMBL5835054	COC(=O)c1ccc(NC(=O)[C@H]2c3cccc(N4CCN(C5COC5)CC4)c3CCN2C(=O)[C@H]2CC(c3cccc(Cl)c3F)=NO2)cc1	8.263603497723357	COC(=O)c1ccc(NC(=O)[C@H]2c3cccc(N4CCN(C5COC5)CC4)c3CCN2C(=O)[C@H]2CC(c3cccc(Cl)c3F)=NO2)cc1	0
661.1300000000005	5.297800000000005	2.0	7.0	CHEMBL6007101	O=C(O)c1ccc(NC(=O)[C@@H]2c3cccc(N4CCC(C5COC5)CC4)c3CCN2C(=O)[C@H]2CC(c3cccc(Cl)c3F)=NO2)cc1	8.301029995663981	O=C(O)c1ccc(NC(=O)[C@@H]2c3cccc(N4CCC(C5COC5)CC4)c3CCN2C(=O)[C@H]2CC(c3cccc(Cl)c3F)=NO2)cc1	0
609.0730000000002	5.491100000000006	1.0	6.0	CHEMBL5778055	COC1CCN(c2cccc3c2CCN(C(=O)[C@H]2CC(c4cccc(Cl)c4F)=NO2)[C@@H]3C(=O)Nc2ccccc2F)CC1	7.634512015109101	COC1CCN(c2cccc3c2CCN(C(=O)[C@H]2CC(c4cccc(Cl)c4F)=NO2)[C@@H]3C(=O)Nc2ccccc2F)CC1	0
609.0730000000002	5.491100000000006	1.0	6.0	CHEMBL5793435	COC1CCN(c2cccc3c2CCN(C(=O)[C@H]2CC(c4cccc(Cl)c4F)=NO2)[C@H]3C(=O)Nc2ccccc2F)CC1	6.342944147142896	COC1CCN(c2cccc3c2CCN(C(=O)[C@H]2CC(c4cccc(Cl)c4F)=NO2)[C@H]3C(=O)Nc2ccccc2F)CC1	0
609.0730000000002	5.491100000000006	1.0	6.0	CHEMBL6045612	COC1CCN(c2cccc3c2CCN(C(=O)[C@H]2CC(c4cccc(Cl)c4F)=NO2)[C@@H]3C(=O)Nc2cccc(F)c2)CC1	7.815308569182402	COC1CCN(c2cccc3c2CCN(C(=O)[C@H]2CC(c4cccc(Cl)c4F)=NO2)[C@@H]3C(=O)Nc2cccc(F)c2)CC1	0
609.0730000000002	5.491100000000006	1.0	6.0	CHEMBL5968457	COC1CCN(c2cccc3c2CCN(C(=O)[C@H]2CC(c4cccc(Cl)c4F)=NO2)[C@H]3C(=O)Nc2cccc(F)c2)CC1	6.197226274708024	COC1CCN(c2cccc3c2CCN(C(=O)[C@H]2CC(c4cccc(Cl)c4F)=NO2)[C@H]3C(=O)Nc2cccc(F)c2)CC1	0
609.0730000000002	5.491100000000006	1.0	6.0	CHEMBL6012319	COC1CCN(c2cccc3c2CCN(C(=O)[C@H]2CC(c4cccc(Cl)c4F)=NO2)[C@@H]3C(=O)Nc2ccc(F)cc2)CC1	8.188424994129406	COC1CCN(c2cccc3c2CCN(C(=O)[C@H]2CC(c4cccc(Cl)c4F)=NO2)[C@@H]3C(=O)Nc2ccc(F)cc2)CC1	0
609.0730000000002	5.491100000000006	1.0	6.0	CHEMBL5956481	COC1CCN(c2cccc3c2CCN(C(=O)[C@H]2CC(c4cccc(Cl)c4F)=NO2)[C@H]3C(=O)Nc2ccc(F)cc2)CC1	6.756961951313706	COC1CCN(c2cccc3c2CCN(C(=O)[C@H]2CC(c4cccc(Cl)c4F)=NO2)[C@H]3C(=O)Nc2ccc(F)cc2)CC1	0
592.0710000000001	4.747000000000004	1.0	7.0	CHEMBL5942127	COC1CCN(c2cccc3c2CCN(C(=O)[C@H]2CC(c4cccc(Cl)c4F)=NO2)[C@@H]3C(=O)Nc2cccnc2)CC1	8.056505484093897	COC1CCN(c2cccc3c2CCN(C(=O)[C@H]2CC(c4cccc(Cl)c4F)=NO2)[C@@H]3C(=O)Nc2cccnc2)CC1	0
592.0710000000001	4.747000000000004	1.0	7.0	CHEMBL5878873	COC1CCN(c2cccc3c2CCN(C(=O)[C@H]2CC(c4cccc(Cl)c4F)=NO2)[C@H]3C(=O)Nc2cccnc2)CC1	6.72584215073632	COC1CCN(c2cccc3c2CCN(C(=O)[C@H]2CC(c4cccc(Cl)c4F)=NO2)[C@H]3C(=O)Nc2cccnc2)CC1	0
653.0820000000002	5.189300000000005	2.0	7.0	CHEMBL6042317	COC1CCN(c2cccc3c2CCN(C(=O)[C@H]2CC(c4cccc(Cl)c4F)=NO2)[C@@H]3C(=O)Nc2ccc(C(=O)O)cc2F)CC1	8.301029995663981	COC1CCN(c2cccc3c2CCN(C(=O)[C@H]2CC(c4cccc(Cl)c4F)=NO2)[C@@H]3C(=O)Nc2ccc(C(=O)O)cc2F)CC1	0
653.0820000000002	5.189300000000005	2.0	7.0	CHEMBL5893442	COC1CCN(c2cccc3c2CCN(C(=O)[C@H]2CC(c4cccc(Cl)c4F)=NO2)[C@H]3C(=O)Nc2ccc(C(=O)O)cc2F)CC1	7.412289034981089	COC1CCN(c2cccc3c2CCN(C(=O)[C@H]2CC(c4cccc(Cl)c4F)=NO2)[C@H]3C(=O)Nc2ccc(C(=O)O)cc2F)CC1	0
600.9980000000002	3.9318000000000017	2.0	7.0	CHEMBL5763487	Cn1ncnc1-c1cccc2c1CCN(C(=O)c1cn(-c3cccc(Cl)c3F)nn1)C2C(=O)Nc1ccc(C(=O)O)cc1	8.301029995663981	Cn1ncnc1-c1cccc2c1CCN(C(=O)c1cn(-c3cccc(Cl)c3F)nn1)C2C(=O)Nc1ccc(C(=O)O)cc1	0
600.0100000000001	4.536800000000003	2.0	6.0	CHEMBL5820254	Cn1cnc(-c2cccc3c2CCN(C(=O)c2cn(-c4cccc(Cl)c4F)nn2)C3C(=O)Nc2ccc(C(=O)O)cc2)c1	8.301029995663981	Cn1cnc(-c2cccc3c2CCN(C(=O)c2cn(-c4cccc(Cl)c4F)nn2)C3C(=O)Nc2ccc(C(=O)O)cc2)c1	0
588.9830000000003	4.015700000000003	2.0	7.0	CHEMBL5758776	O=C(O)c1ccc(NC(=O)[C@@H]2c3cccc(-n4cnnc4)c3CCN2C(=O)[C@H]2CC(c3cccc(Cl)c3F)=NO2)cc1	8.301029995663981	O=C(O)c1ccc(NC(=O)[C@@H]2c3cccc(-n4cnnc4)c3CCN2C(=O)[C@H]2CC(c3cccc(Cl)c3F)=NO2)cc1	0
588.9830000000003	4.015700000000003	2.0	7.0	CHEMBL5951701	O=C(O)c1ccc(NC(=O)[C@H]2c3cccc(-n4cnnc4)c3CCN2C(=O)[C@H]2CC(c3cccc(Cl)c3F)=NO2)cc1	8.301029995663981	O=C(O)c1ccc(NC(=O)[C@H]2c3cccc(-n4cnnc4)c3CCN2C(=O)[C@H]2CC(c3cccc(Cl)c3F)=NO2)cc1	0
586.9710000000002	3.7170000000000023	2.0	7.0	CHEMBL5760789	O=C(O)c1ccc(NC(=O)C2c3cccc(-n4cnnc4)c3CCN2C(=O)c2cn(-c3cccc(Cl)c3F)nn2)cc1	8.301029995663981	O=C(O)c1ccc(NC(=O)C2c3cccc(-n4cnnc4)c3CCN2C(=O)c2cn(-c3cccc(Cl)c3F)nn2)cc1	0
603.0100000000001	4.324120000000002	2.0	7.0	CHEMBL5784942	Cc1ncn(-c2cccc3c2CCN(C(=O)[C@H]2CC(c4cccc(Cl)c4F)=NO2)[C@@H]3C(=O)Nc2ccc(C(=O)O)cc2)n1	8.301029995663981	Cc1ncn(-c2cccc3c2CCN(C(=O)[C@H]2CC(c4cccc(Cl)c4F)=NO2)[C@@H]3C(=O)Nc2ccc(C(=O)O)cc2)n1	0
603.0100000000001	4.324120000000002	2.0	7.0	CHEMBL5757254	Cc1ncn(-c2cccc3c2CCN(C(=O)[C@H]2CC(c4cccc(Cl)c4F)=NO2)[C@H]3C(=O)Nc2ccc(C(=O)O)cc2)n1	7.832682665251823	Cc1ncn(-c2cccc3c2CCN(C(=O)[C@H]2CC(c4cccc(Cl)c4F)=NO2)[C@H]3C(=O)Nc2ccc(C(=O)O)cc2)n1	0
632.092	5.356500000000004	2.0	6.0	CHEMBL5970426	COC1CCN(c2cccc3c2CCN(C(=O)c2cnn(-c4cccc(Cl)c4F)c2)C3C(=O)Nc2ccc(C(=O)O)cc2)CC1	8.301029995663981	COC1CCN(c2cccc3c2CCN(C(=O)c2cnn(-c4cccc(Cl)c4F)c2)C3C(=O)Nc2ccc(C(=O)O)cc2)CC1	0
647.1070000000001	5.059920000000004	2.0	7.0	CHEMBL5915633	COC1CCN(c2cccc3c2CCN(C(=O)c2nnn(-c4cccc(Cl)c4F)c2C)C3C(=O)Nc2ccc(C(=O)O)cc2)CC1	7.954677021213342	COC1CCN(c2cccc3c2CCN(C(=O)c2nnn(-c4cccc(Cl)c4F)c2C)C3C(=O)Nc2ccc(C(=O)O)cc2)CC1	0
651.07	4.890600000000004	2.0	7.0	CHEMBL6020262	COC1CCN(c2cccc3c2CCN(C(=O)c2cn(-c4c(F)ccc(Cl)c4F)nn2)C3C(=O)Nc2ccc(C(=O)O)cc2)CC1	8.301029995663981	COC1CCN(c2cccc3c2CCN(C(=O)c2cn(-c4c(F)ccc(Cl)c4F)nn2)C3C(=O)Nc2ccc(C(=O)O)cc2)CC1	0
649.1190000000001	4.910100000000004	2.0	6.0	CHEMBL5848134	COC1CCN(c2cccc3c2CCN(C(=O)C2CC(=O)N(c4cccc(Cl)c4F)C2)C3C(=O)Nc2ccc(C(=O)O)cc2)CC1	8.146910470148134	COC1CCN(c2cccc3c2CCN(C(=O)C2CC(=O)N(c4cccc(Cl)c4F)C2)C3C(=O)Nc2ccc(C(=O)O)cc2)CC1	0
653.0820000000001	5.189300000000004	2.0	7.0	CHEMBL5926002	COC1CCN(c2cccc3c2CCN(C(=O)C2CC(c4c(F)ccc(Cl)c4F)=NO2)C3C(=O)Nc2ccc(C(=O)O)cc2)CC1	7.903089986991944	COC1CCN(c2cccc3c2CCN(C(=O)C2CC(c4c(F)ccc(Cl)c4F)=NO2)C3C(=O)Nc2ccc(C(=O)O)cc2)CC1	0
617.1460000000002	5.244400000000004	2.0	6.0	CHEMBL5770328	COC1CCN(c2cccc3c2CCN(C(=O)C2CCN(c4cccc(Cl)c4)C2)C3C(=O)Nc2ccc(C(=O)O)cc2)CC1	6.896196279044043	COC1CCN(c2cccc3c2CCN(C(=O)C2CCN(c4cccc(Cl)c4)C2)C3C(=O)Nc2ccc(C(=O)O)cc2)CC1	0
646.119	5.664920000000005	2.0	6.0	CHEMBL5965804	COC1CCN(c2cccc3c2CCN(C(=O)c2cnn(-c4cccc(Cl)c4F)c2C)C3C(=O)Nc2ccc(C(=O)O)cc2)CC1	8.301029995663981	COC1CCN(c2cccc3c2CCN(C(=O)c2cnn(-c4cccc(Cl)c4F)c2C)C3C(=O)Nc2ccc(C(=O)O)cc2)CC1	0
663.1460000000001	5.422300000000004	3.0	7.0	CHEMBL5876455	CC(C)(O)C1CCN(c2cccc3c2CCN(C(=O)C2CC(c4cccc(Cl)c4F)=NO2)C3C(=O)Nc2ccc(C(=O)O)cc2)CC1	8.301029995663981	CC(C)(O)C1CCN(c2cccc3c2CCN(C(=O)C2CC(c4cccc(Cl)c4F)=NO2)C3C(=O)Nc2ccc(C(=O)O)cc2)CC1	0
648.0910000000001	5.062100000000004	3.0	7.0	CHEMBL5836876	COC1CCN(c2cccc3c2CCN(C(=O)c2cn(-c4cccc(Cl)c4F)nc2O)C3C(=O)Nc2ccc(C(=O)O)cc2)CC1	8.301029995663981	COC1CCN(c2cccc3c2CCN(C(=O)c2cn(-c4cccc(Cl)c4F)nc2O)C3C(=O)Nc2ccc(C(=O)O)cc2)CC1	0
651.066	5.964900000000006	2.0	7.0	CHEMBL5840846	COC1CCN(c2cccc3c2CCN(C(=O)c2cc(-c4c(F)ccc(Cl)c4F)no2)C3C(=O)Nc2ccc(C(=O)O)cc2)CC1	7.87942606879415	COC1CCN(c2cccc3c2CCN(C(=O)c2cc(-c4c(F)ccc(Cl)c4F)no2)C3C(=O)Nc2ccc(C(=O)O)cc2)CC1	0
649.1190000000001	5.440300000000005	2.0	7.0	CHEMBL5886858	COC1CCN(c2cccc3c2CCN(C(=O)C2(C)CC(c4cccc(Cl)c4F)=NO2)C3C(=O)Nc2ccc(C(=O)O)cc2)CC1	6.376750709602099	COC1CCN(c2cccc3c2CCN(C(=O)C2(C)CC(c4cccc(Cl)c4F)=NO2)C3C(=O)Nc2ccc(C(=O)O)cc2)CC1	0
633.0760000000001	5.825800000000005	2.0	7.0	CHEMBL6053879	COC1CCN(c2cccc3c2CCN(C(=O)c2cc(-c4cccc(Cl)c4F)no2)C3C(=O)Nc2ccc(C(=O)O)cc2)CC1	5.845271792559845	COC1CCN(c2cccc3c2CCN(C(=O)c2cc(-c4cccc(Cl)c4F)no2)C3C(=O)Nc2ccc(C(=O)O)cc2)CC1	0
649.1440000000001	6.294300000000007	2.0	7.0	CHEMBL5812091	COC1CCN(c2cccc3c2CCN(C(=O)c2cc(-c4cccc(Cl)c4F)ns2)C3C(=O)Nc2ccc(C(=O)O)cc2)CC1	7.474955192963154	COC1CCN(c2cccc3c2CCN(C(=O)c2cc(-c4cccc(Cl)c4F)ns2)C3C(=O)Nc2ccc(C(=O)O)cc2)CC1	0
649.144	6.294300000000006	2.0	7.0	CHEMBL5999222	COC1CCN(c2cccc3c2CCN(C(=O)c2cnc(-c4cccc(Cl)c4F)s2)C3C(=O)Nc2ccc(C(=O)O)cc2)CC1	7.690369832574101	COC1CCN(c2cccc3c2CCN(C(=O)c2cnc(-c4cccc(Cl)c4F)s2)C3C(=O)Nc2ccc(C(=O)O)cc2)CC1	0
632.0920000000001	5.356500000000004	2.0	6.0	CHEMBL5847088	COC1CCN(c2cccc3c2CCN(C(=O)c2cn(-c4cccc(Cl)c4F)cn2)C3C(=O)Nc2ccc(C(=O)O)cc2)CC1	8.301029995663981	COC1CCN(c2cccc3c2CCN(C(=O)c2cn(-c4cccc(Cl)c4F)cn2)C3C(=O)Nc2ccc(C(=O)O)cc2)CC1	0
632.0920000000001	5.356500000000004	2.0	6.0	CHEMBL5801757	COC1CCN(c2cccc3c2CCN(C(=O)c2cn(-c4cccc(Cl)c4F)cn2)[C@H]3C(=O)Nc2ccc(C(=O)O)cc2)CC1	6.010550182333308	COC1CCN(c2cccc3c2CCN(C(=O)c2cn(-c4cccc(Cl)c4F)cn2)[C@H]3C(=O)Nc2ccc(C(=O)O)cc2)CC1	0
632.0920000000001	5.356500000000004	2.0	6.0	CHEMBL5888802	COC1CCN(c2cccc3c2CCN(C(=O)c2cn(-c4cccc(Cl)c4F)cn2)[C@@H]3C(=O)Nc2ccc(C(=O)O)cc2)CC1	8.301029995663981	COC1CCN(c2cccc3c2CCN(C(=O)c2cn(-c4cccc(Cl)c4F)cn2)[C@@H]3C(=O)Nc2ccc(C(=O)O)cc2)CC1	0
632.052	3.4147000000000016	2.0	7.0	CHEMBL5945467	CN1CCN(c2cccc3c2CCN(C(=O)c2cn(-c4cccc(Cl)c4F)nn2)C3C(=O)Nc2ccc(C(=O)O)cc2)CC1=O	8.301029995663981	CN1CCN(c2cccc3c2CCN(C(=O)c2cn(-c4cccc(Cl)c4F)nn2)C3C(=O)Nc2ccc(C(=O)O)cc2)CC1=O	0
549.9460000000003	4.1449000000000025	2.0	6.0	CHEMBL5987748	COc1cccc2c1CCN(C(=O)c1cn(-c3cccc(Cl)c3F)nn1)C2C(=O)Nc1ccc(C(=O)O)cc1	7.97061622231479	COc1cccc2c1CCN(C(=O)c1cn(-c3cccc(Cl)c3F)nn1)C2C(=O)Nc1ccc(C(=O)O)cc1	0
676.1450000000001	4.739600000000003	2.0	7.0	CHEMBL6044621	CN(C)C(=O)C1CCN(c2cccc3c2CCN(C(=O)C2CC(c4cccc(Cl)c4F)=NO2)C3C(=O)Nc2ccc(C(=O)O)cc2)CC1	8.301029995663981	CN(C)C(=O)C1CCN(c2cccc3c2CCN(C(=O)C2CC(c4cccc(Cl)c4F)=NO2)C3C(=O)Nc2ccc(C(=O)O)cc2)CC1	0
634.0640000000001	3.713400000000002	2.0	7.0	CHEMBL5854644	CN1CCN(c2cccc3c2CCN(C(=O)C2CC(c4cccc(Cl)c4F)=NO2)C3C(=O)Nc2ccc(C(=O)O)cc2)CC1=O	7.437707135543525	CN1CCN(c2cccc3c2CCN(C(=O)C2CC(c4cccc(Cl)c4F)=NO2)C3C(=O)Nc2ccc(C(=O)O)cc2)CC1=O	0
631.0640000000001	4.019700000000002	2.0	6.0	CHEMBL5861164	CN1CCN(c2cccc3c2CCN(C(=O)c2cn(-c4cccc(Cl)c4F)cn2)C3C(=O)Nc2ccc(C(=O)O)cc2)CC1=O	8.301029995663981	CN1CCN(c2cccc3c2CCN(C(=O)c2cn(-c4cccc(Cl)c4F)cn2)C3C(=O)Nc2ccc(C(=O)O)cc2)CC1=O	0
647.1070000000001	4.938700000000003	3.0	7.0	CHEMBL5979786	COC1CCN(c2cccc3c2CCN(C(=O)c2cnn(-c4cccc(Cl)c4F)c2N)[C@@H]3C(=O)Nc2ccc(C(=O)O)cc2)CC1	8.301029995663981	COC1CCN(c2cccc3c2CCN(C(=O)c2cnn(-c4cccc(Cl)c4F)c2N)[C@@H]3C(=O)Nc2ccc(C(=O)O)cc2)CC1	0
647.1070000000001	4.938700000000003	3.0	7.0	CHEMBL5868041	COC1CCN(c2cccc3c2CCN(C(=O)c2cnn(-c4cccc(Cl)c4F)c2N)[C@H]3C(=O)Nc2ccc(C(=O)O)cc2)CC1	6.575118363368933	COC1CCN(c2cccc3c2CCN(C(=O)c2cnn(-c4cccc(Cl)c4F)c2N)[C@H]3C(=O)Nc2ccc(C(=O)O)cc2)CC1	0
632.052	3.4147000000000016	2.0	7.0	CHEMBL6011414	CN1CCN(c2cccc3c2CCN(C(=O)c2cn(-c4cccc(Cl)c4F)nn2)[C@@H]3C(=O)Nc2ccc(C(=O)O)cc2)CC1=O	8.301029995663981	CN1CCN(c2cccc3c2CCN(C(=O)c2cn(-c4cccc(Cl)c4F)nn2)[C@@H]3C(=O)Nc2ccc(C(=O)O)cc2)CC1=O	0
632.052	3.4147000000000016	2.0	7.0	CHEMBL5788336	CN1CCN(c2cccc3c2CCN(C(=O)c2cn(-c4cccc(Cl)c4F)nn2)[C@H]3C(=O)Nc2ccc(C(=O)O)cc2)CC1=O	6.809668301829708	CN1CCN(c2cccc3c2CCN(C(=O)c2cn(-c4cccc(Cl)c4F)nn2)[C@H]3C(=O)Nc2ccc(C(=O)O)cc2)CC1=O	0
621.0210000000004	3.7982000000000022	2.0	7.0	CHEMBL5943566	O=C(O)c1ccc(NC(=O)[C@@H]2c3cccc(N4CCOCC4=O)c3CCN2C(=O)[C@H]2CC(c3cccc(Cl)c3F)=NO2)cc1	8.301029995663981	O=C(O)c1ccc(NC(=O)[C@@H]2c3cccc(N4CCOCC4=O)c3CCN2C(=O)[C@H]2CC(c3cccc(Cl)c3F)=NO2)cc1	0
621.0210000000004	3.7982000000000022	2.0	7.0	CHEMBL6044978	O=C(O)c1ccc(NC(=O)[C@H]2c3cccc(N4CCOCC4=O)c3CCN2C(=O)[C@H]2CC(c3cccc(Cl)c3F)=NO2)cc1	7.872895201635193	O=C(O)c1ccc(NC(=O)[C@H]2c3cccc(N4CCOCC4=O)c3CCN2C(=O)[C@H]2CC(c3cccc(Cl)c3F)=NO2)cc1	0
605.0660000000004	5.425300000000005	2.0	6.0	CHEMBL5946616	O=C(O)c1ccc(NC(=O)[C@@H]2c3cccc(N4CCCCC4)c3CCN2C(=O)[C@H]2CC(c3cccc(Cl)c3F)=NO2)cc1	8.301029995663981	O=C(O)c1ccc(NC(=O)[C@@H]2c3cccc(N4CCCCC4)c3CCN2C(=O)[C@H]2CC(c3cccc(Cl)c3F)=NO2)cc1	0
605.0660000000004	5.425300000000005	2.0	6.0	CHEMBL5995746	O=C(O)c1ccc(NC(=O)[C@H]2c3cccc(N4CCCCC4)c3CCN2C(=O)[C@H]2CC(c3cccc(Cl)c3F)=NO2)cc1	6.812479279163537	O=C(O)c1ccc(NC(=O)[C@H]2c3cccc(N4CCCCC4)c3CCN2C(=O)[C@H]2CC(c3cccc(Cl)c3F)=NO2)cc1	0
551.9580000000002	4.443600000000003	2.0	6.0	CHEMBL5937140	COc1cccc2c1CCN(C(=O)[C@H]1CC(c3cccc(Cl)c3F)=NO1)[C@@H]2C(=O)Nc1ccc(C(=O)O)cc1	8.301029995663981	COc1cccc2c1CCN(C(=O)[C@H]1CC(c3cccc(Cl)c3F)=NO1)[C@@H]2C(=O)Nc1ccc(C(=O)O)cc1	0
551.9580000000002	4.443600000000003	2.0	6.0	CHEMBL5848955	COc1cccc2c1CCN(C(=O)[C@H]1CC(c3cccc(Cl)c3F)=NO1)[C@H]2C(=O)Nc1ccc(C(=O)O)cc1	7.131355561605174	COc1cccc2c1CCN(C(=O)[C@H]1CC(c3cccc(Cl)c3F)=NO1)[C@H]2C(=O)Nc1ccc(C(=O)O)cc1	0
607.0380000000004	4.271600000000003	2.0	7.0	CHEMBL5854670	O=C(O)c1ccc(NC(=O)[C@@H]2c3cccc(N4CCOCC4)c3CCN2C(=O)[C@H]2CC(c3cccc(Cl)c3F)=NO2)cc1	8.301029995663981	O=C(O)c1ccc(NC(=O)[C@@H]2c3cccc(N4CCOCC4)c3CCN2C(=O)[C@H]2CC(c3cccc(Cl)c3F)=NO2)cc1	0
607.0380000000004	4.271600000000003	2.0	7.0	CHEMBL5854404	O=C(O)c1ccc(NC(=O)[C@H]2c3cccc(N4CCOCC4)c3CCN2C(=O)[C@H]2CC(c3cccc(Cl)c3F)=NO2)cc1	7.603800652904264	O=C(O)c1ccc(NC(=O)[C@H]2c3cccc(N4CCOCC4)c3CCN2C(=O)[C@H]2CC(c3cccc(Cl)c3F)=NO2)cc1	0
703.089	6.069000000000006	2.0	7.0	CHEMBL5796961	COC1CCN(c2cccc3c2CCN(C(=O)C2CC(c4c(C(F)(F)F)ccc(Cl)c4F)=NO2)C3C(=O)Nc2ccc(C(=O)O)cc2)CC1	7.334419008982047	COC1CCN(c2cccc3c2CCN(C(=O)C2CC(c4c(C(F)(F)F)ccc(Cl)c4F)=NO2)C3C(=O)Nc2ccc(C(=O)O)cc2)CC1	0
621.0650000000003	4.6601000000000035	2.0	7.0	CHEMBL5908615	CO[C@@H]1CCN(c2cccc3c2CCN(C(=O)[C@H]2CC(c4cccc(Cl)c4F)=NO2)[C@H]3C(=O)Nc2ccc(C(=O)O)cc2)C1	7.202732459169283	CO[C@@H]1CCN(c2cccc3c2CCN(C(=O)[C@H]2CC(c4cccc(Cl)c4F)=NO2)[C@H]3C(=O)Nc2ccc(C(=O)O)cc2)C1	0
621.0650000000003	4.6601000000000035	2.0	7.0	CHEMBL5856627	CO[C@@H]1CCN(c2cccc3c2CCN(C(=O)[C@H]2CC(c4cccc(Cl)c4F)=NO2)[C@@H]3C(=O)Nc2ccc(C(=O)O)cc2)C1	8.301029995663981	CO[C@@H]1CCN(c2cccc3c2CCN(C(=O)[C@H]2CC(c4cccc(Cl)c4F)=NO2)[C@@H]3C(=O)Nc2ccc(C(=O)O)cc2)C1	0
621.0650000000004	4.396100000000003	3.0	7.0	CHEMBL5770809	O=C(O)c1ccc(NC(=O)[C@@H]2c3cccc(N4CCC(O)CC4)c3CCN2C(=O)[C@H]2CC(c3cccc(Cl)c3F)=NO2)cc1	8.301029995663981	O=C(O)c1ccc(NC(=O)[C@@H]2c3cccc(N4CCC(O)CC4)c3CCN2C(=O)[C@H]2CC(c3cccc(Cl)c3F)=NO2)cc1	0
621.0650000000004	4.396100000000003	3.0	7.0	CHEMBL6052647	O=C(O)c1ccc(NC(=O)[C@H]2c3cccc(N4CCC(O)CC4)c3CCN2C(=O)[C@H]2CC(c3cccc(Cl)c3F)=NO2)cc1	7.087777943467584	O=C(O)c1ccc(NC(=O)[C@H]2c3cccc(N4CCC(O)CC4)c3CCN2C(=O)[C@H]2CC(c3cccc(Cl)c3F)=NO2)cc1	0
635.0920000000002	5.050200000000005	2.0	7.0	CHEMBL5965904	COC1CCN(c2cccc3c2CCN(C(=O)C2CC(c4cccc(Cl)c4F)=NO2)C3C(=O)Nc2ccc(C(=O)O)cc2)CC1	6.18111458540599	COC1CCN(c2cccc3c2CCN(C(=O)C2CC(c4cccc(Cl)c4F)=NO2)C3C(=O)Nc2ccc(C(=O)O)cc2)CC1	0
635.1360000000002	5.383500000000005	2.0	6.0	CHEMBL5962863	COC1CCN(c2cccc3c2CCN(C(=O)C2CCN(c4cccc(Cl)c4F)C2)C3C(=O)Nc2ccc(C(=O)O)cc2)CC1	6.782516055786093	COC1CCN(c2cccc3c2CCN(C(=O)C2CCN(c4cccc(Cl)c4F)C2)C3C(=O)Nc2ccc(C(=O)O)cc2)CC1	0
647.1070000000001	4.938700000000003	3.0	7.0	CHEMBL5773794	COC1CCN(c2cccc3c2CCN(C(=O)c2cnn(-c4cccc(Cl)c4F)c2N)C3C(=O)Nc2ccc(C(=O)O)cc2)CC1	8.301029995663981	COC1CCN(c2cccc3c2CCN(C(=O)c2cnn(-c4cccc(Cl)c4F)c2N)C3C(=O)Nc2ccc(C(=O)O)cc2)CC1	0
633.0760000000001	5.825800000000005	2.0	7.0	CHEMBL5743764	COC1CCN(c2cccc3c2CCN(C(=O)c2coc(-c4cccc(Cl)c4F)n2)C3C(=O)Nc2ccc(C(=O)O)cc2)CC1	7.086186147616283	COC1CCN(c2cccc3c2CCN(C(=O)c2coc(-c4cccc(Cl)c4F)n2)C3C(=O)Nc2ccc(C(=O)O)cc2)CC1	0
614.1020000000001	5.421800000000004	3.0	6.0	CHEMBL5941191	COC1CCN(c2cccc3c2CCN(C(=O)c2cc(-c4cccc(Cl)c4)n[nH]2)C3C(=O)Nc2ccc(C(=O)O)cc2)CC1	7.735182176990463	COC1CCN(c2cccc3c2CCN(C(=O)c2cc(-c4cccc(Cl)c4)n[nH]2)C3C(=O)Nc2ccc(C(=O)O)cc2)CC1	0
650.082	5.495600000000004	2.0	6.0	CHEMBL6032707	COC1CCN(c2cccc3c2CCN(C(=O)c2cn(-c4c(F)ccc(Cl)c4F)cn2)C3C(=O)Nc2ccc(C(=O)O)cc2)CC1	8.301029995663981	COC1CCN(c2cccc3c2CCN(C(=O)c2cn(-c4c(F)ccc(Cl)c4F)cn2)C3C(=O)Nc2ccc(C(=O)O)cc2)CC1	0
595.6600000000001	3.5412000000000017	3.0	8.0	CHEMBL6019169	COC1CCN(c2cccc3c2CCN(C(=O)c2cnn(-c4ccncc4)c2N)C3C(=O)Nc2ccc(C(=O)O)cc2)CC1	5.316682738078117	COC1CCN(c2cccc3c2CCN(C(=O)c2cnn(-c4ccncc4)c2N)C3C(=O)Nc2ccc(C(=O)O)cc2)CC1	0
633.08	4.751500000000004	2.0	7.0	CHEMBL5934219	COC1CCN(c2cccc3c2CCN(C(=O)c2cn(-c4cccc(Cl)c4F)nn2)[C@@H]3C(=O)Nc2ccc(C(=O)O)cc2)CC1	8.301029995663981	COC1CCN(c2cccc3c2CCN(C(=O)c2cn(-c4cccc(Cl)c4F)nn2)[C@@H]3C(=O)Nc2ccc(C(=O)O)cc2)CC1	0
632.092	5.356500000000004	2.0	6.0	CHEMBL5812285	COC1CCN(c2cccc3c2CCN(C(=O)c2cnn(-c4cccc(Cl)c4F)c2)[C@@H]3C(=O)Nc2ccc(C(=O)O)cc2)CC1	8.301029995663981	COC1CCN(c2cccc3c2CCN(C(=O)c2cnn(-c4cccc(Cl)c4F)c2)[C@@H]3C(=O)Nc2ccc(C(=O)O)cc2)CC1	0
688.1600000000001	4.6281000000000025	3.0	7.0	CHEMBL5751490	CN(C)C(=O)C1CCN(c2cccc3c2CCN(C(=O)c2cnn(-c4cccc(Cl)c4F)c2N)C3C(=O)Nc2ccc(C(=O)O)cc2)CC1	8.301029995663981	CN(C)C(=O)C1CCN(c2cccc3c2CCN(C(=O)c2cnn(-c4cccc(Cl)c4F)c2N)C3C(=O)Nc2ccc(C(=O)O)cc2)CC1	0
646.0790000000002	3.6019000000000014	3.0	7.0	CHEMBL5792753	CN1CCN(c2cccc3c2CCN(C(=O)c2cnn(-c4cccc(Cl)c4F)c2N)C3C(=O)Nc2ccc(C(=O)O)cc2)CC1=O	8.301029995663981	CN1CCN(c2cccc3c2CCN(C(=O)c2cnn(-c4cccc(Cl)c4F)c2N)C3C(=O)Nc2ccc(C(=O)O)cc2)CC1=O	0
704.2030000000001	4.870500000000002	3.0	8.0	CHEMBL5765162	CN(C)CCOC1CCN(c2cccc3c2CCN(C(=O)c2cnn(-c4cccc(Cl)c4F)c2N)C3C(=O)Nc2ccc(C(=O)O)cc2)CC1	8.301029995663981	CN(C)CCOC1CCN(c2cccc3c2CCN(C(=O)c2cnn(-c4cccc(Cl)c4F)c2N)C3C(=O)Nc2ccc(C(=O)O)cc2)CC1	0
610.1140000000001	5.230300000000004	2.0	6.0	CHEMBL5872813	CN1CCN(c2cccc3c2CCN(C(=O)c2cncc(-c4cccc(Cl)c4)c2)C3C(=O)Nc2ccc(C(=O)O)cc2)CC1	6.801342913045577	CN1CCN(c2cccc3c2CCN(C(=O)c2cncc(-c4cccc(Cl)c4)c2)C3C(=O)Nc2ccc(C(=O)O)cc2)CC1	0
575.6690000000001	4.576900000000003	2.0	6.0	CHEMBL5830271	CN1CCN(c2cccc3c2CCN(C(=O)c2cncc(-c4ccccc4)c2)C3C(=O)Nc2ccc(C(=O)O)cc2)CC1	6.627087997029894	CN1CCN(c2cccc3c2CCN(C(=O)c2cncc(-c4ccccc4)c2)C3C(=O)Nc2ccc(C(=O)O)cc2)CC1	0
643.115	6.232800000000006	2.0	6.0	CHEMBL5905909		8.085656842880558		0
643.115	6.232800000000006	2.0	6.0	CHEMBL5767687	COC1CCN(c2cccc3c2CCN(C(=O)c2cncc(-c4cccc(Cl)c4F)c2)C3C(=O)Nc2ccc(C(=O)O)cc2)CC1	8.277366077466187	COC1CCN(c2cccc3c2CCN(C(=O)c2cncc(-c4cccc(Cl)c4F)c2)C3C(=O)Nc2ccc(C(=O)O)cc2)CC1	0
643.1150000000001	6.2328000000000054	2.0	6.0	CHEMBL6011853	COC1CCN(c2cccc3c2CCN(C(=O)c2ccnc(-c4cccc(Cl)c4F)c2)C3C(=O)Nc2ccc(C(=O)O)cc2)CC1	7.430626090384954	COC1CCN(c2cccc3c2CCN(C(=O)c2ccnc(-c4cccc(Cl)c4F)c2)C3C(=O)Nc2ccc(C(=O)O)cc2)CC1	0
594.6720000000001	4.267420000000003	2.0	7.0	CHEMBL5888344	COC1CCN(c2cccc3c2CCN(C(=O)c2cccc(-c4cccc(Cl)c4F)n2)C3C(=O)Nc2ccc(C(=O)O)cc2)CC1	5.6192462291961	COC1CCN(c2cccc3c2CCN(C(=O)c2cccc(-c4cccc(Cl)c4F)n2)C3C(=O)Nc2ccc(C(=O)O)cc2)CC1	0
615.09	4.612400000000004	2.0	7.0	CHEMBL5854001	COC1CCN(c2cccc3c2CCN(C(=O)c2cnn(-c4ccnc(C)c4)c2)C3C(=O)Nc2ccc(C(=O)O)cc2)CC1	6.088309841246139	COC1CCN(c2cccc3c2CCN(C(=O)c2cnn(-c4ccnc(C)c4)c2)C3C(=O)Nc2ccc(C(=O)O)cc2)CC1	0
614.102	5.217400000000004	2.0	6.0	CHEMBL5932719	COC1CCN(c2cccc3c2CCN(C(=O)c2cnn(-c4cc(Cl)ccn4)c2)C3C(=O)Nc2ccc(C(=O)O)cc2)CC1	5.706416486503883	COC1CCN(c2cccc3c2CCN(C(=O)c2cnn(-c4cc(Cl)ccn4)c2)C3C(=O)Nc2ccc(C(=O)O)cc2)CC1	0
580.6450000000001	3.9590000000000023	2.0	7.0	CHEMBL5809276	COC1CCN(c2cccc3c2CCN(C(=O)c2cnn(-c4cccc(Cl)c4)c2)C3C(=O)Nc2ccc(C(=O)O)cc2)CC1	7.575118363368933	COC1CCN(c2cccc3c2CCN(C(=O)c2cnn(-c4cccc(Cl)c4)c2)C3C(=O)Nc2ccc(C(=O)O)cc2)CC1	0
621.6540000000001	4.100200000000003	2.0	9.0	CHEMBL5907908	COC1CCN(c2cccc3c2CCN(C(=O)c2cnn(-c4cccnc4)c2)C3C(=O)Nc2ccc(C(=O)O)cc2)CC1	5.454321850207974	COC1CCN(c2cccc3c2CCN(C(=O)c2cnn(-c4cccnc4)c2)C3C(=O)Nc2ccc(C(=O)O)cc2)CC1	0
559.9850000000002	5.169400000000003	2.0	5.0	CHEMBL5906203	COC1CCN(c2cccc3c2CCN(C(=O)c2cnn(-c4ccc5nonc5c4)c2)C3C(=O)Nc2ccc(C(=O)O)cc2)CC1	5.151687696372716	COC1CCN(c2cccc3c2CCN(C(=O)c2cnn(-c4ccc5nonc5c4)c2)C3C(=O)Nc2ccc(C(=O)O)cc2)CC1	0
534.9350000000003	3.7185000000000015	3.0	6.0	CHEMBL6024046	C=C(C)c1cccc2c1CCN(C(=O)c1cn(-c3cccc(Cl)c3F)nn1)C2C(=O)Nc1ccc(C(=O)O)cc1	7.739928612014925	C=C(C)c1cccc2c1CCN(C(=O)c1cn(-c3cccc(Cl)c3F)nn1)C2C(=O)Nc1ccc(C(=O)O)cc1	0
632.0959999999999	4.152200000000002	2.0	7.0	CHEMBL5925573	Nc1cccc2c1CCN(C(=O)c1cn(-c3cccc(Cl)c3F)nn1)C2C(=O)Nc1ccc(C(=O)O)cc1	7.97469413473523	Nc1cccc2c1CCN(C(=O)c1cn(-c3cccc(Cl)c3F)nn1)C2C(=O)Nc1ccc(C(=O)O)cc1	0
686.1440000000002	5.170100000000005	2.0	8.0	CHEMBL6049085	COC1CCN(c2cccc3c2CCN(C(=O)c2cn(-c4cccc(Cl)c4F)nn2)C3C(=O)Nc2ccc(C(N)=O)cc2)CC1	8.301029995663981	COC1CCN(c2cccc3c2CCN(C(=O)c2cn(-c4cccc(Cl)c4F)nn2)C3C(=O)Nc2ccc(C(N)=O)cc2)CC1	0
686.1440000000002	5.170100000000005	2.0	8.0	CHEMBL5961396	CC(C)c1nnc2n1CCN(c1cccc3c1CCN(C(=O)[C@H]1CC(c4cccc(Cl)c4F)=NO1)[C@@H]3C(=O)Nc1ccc(C(=O)O)cc1)C2	8.301029995663981	CC(C)c1nnc2n1CCN(c1cccc3c1CCN(C(=O)[C@H]1CC(c4cccc(Cl)c4F)=NO1)[C@@H]3C(=O)Nc1ccc(C(=O)O)cc1)C2	0
658.0900000000001	4.355120000000003	2.0	8.0	CHEMBL5927027	CC(C)c1nnc2n1CCN(c1cccc3c1CCN(C(=O)[C@H]1CC(c4cccc(Cl)c4F)=NO1)[C@H]3C(=O)Nc1ccc(C(=O)O)cc1)C2	7.554395796726403	CC(C)c1nnc2n1CCN(c1cccc3c1CCN(C(=O)[C@H]1CC(c4cccc(Cl)c4F)=NO1)[C@H]3C(=O)Nc1ccc(C(=O)O)cc1)C2	0
658.0900000000001	4.355120000000003	2.0	8.0	CHEMBL5886505	Cc1nnc2n1CCN(c1cccc3c1CCN(C(=O)[C@H]1CC(c4cccc(Cl)c4F)=NO1)[C@@H]3C(=O)Nc1ccc(C(=O)O)cc1)C2	8.301029995663981	Cc1nnc2n1CCN(c1cccc3c1CCN(C(=O)[C@H]1CC(c4cccc(Cl)c4F)=NO1)[C@@H]3C(=O)Nc1ccc(C(=O)O)cc1)C2	0
687.1320000000003	3.687800000000003	1.0	9.0	CHEMBL5975098	Cc1nnc2n1CCN(c1cccc3c1CCN(C(=O)[C@H]1CC(c4cccc(Cl)c4F)=NO1)[C@H]3C(=O)Nc1ccc(C(=O)O)cc1)C2	8.301029995663981	Cc1nnc2n1CCN(c1cccc3c1CCN(C(=O)[C@H]1CC(c4cccc(Cl)c4F)=NO1)[C@H]3C(=O)Nc1ccc(C(=O)O)cc1)C2	0
659.1220000000001	4.119100000000002	3.0	8.0	CHEMBL5942907	CCOC(=O)c1ccc(NC(=O)[C@H]2c3cccc(N4CCN(C)CC4=O)c3CCN2C(=O)/C=C/c2c(-n3cnnn3)ccc(Cl)c2F)cc1	5.978397283971757	CCOC(=O)c1ccc(NC(=O)[C@H]2c3cccc(N4CCN(C)CC4=O)c3CCN2C(=O)/C=C/c2c(-n3cnnn3)ccc(Cl)c2F)cc1	0
574.0810000000004	3.684400000000002	4.0	6.0	CHEMBL5998383	CC1(C)Cc2c(cccc2N2CCNCC2)[C@H](C(=O)Nc2ccc(C(=O)O)cc2)N1C(=O)/C=C/c1c(-n2cnnn2)ccc(Cl)c1F	6.97061622231479	CC1(C)Cc2c(cccc2N2CCNCC2)[C@H](C(=O)Nc2ccc(C(=O)O)cc2)N1C(=O)/C=C/c1c(-n2cnnn2)ccc(Cl)c1F	0
631.0680000000001	3.3405000000000014	3.0	8.0	CHEMBL6040841	NCc1ccc(Cl)cc1/C=C/C(=O)N1CCc2c(cccc2N2CCNCC2)C1C(=O)Nc1ccc(C(=O)O)cc1	6.522878745280337	NCc1ccc(Cl)cc1/C=C/C(=O)N1CCc2c(cccc2N2CCNCC2)C1C(=O)Nc1ccc(C(=O)O)cc1	0
630.0840000000001	2.7412	3.0	8.0	CHEMBL5871552	O=C(O)c1ccc(NC(=O)C2c3cccc(N4CCNCC4)c3CCN2C(=O)/C=C/c2cc(Cl)c(F)cc2-n2cnnn2)cc1	8.1249387366083	O=C(O)c1ccc(NC(=O)C2c3cccc(N4CCNCC4)c3CCN2C(=O)/C=C/c2cc(Cl)c(F)cc2-n2cnnn2)cc1	0
659.1220000000001	4.119100000000002	3.0	8.0	CHEMBL6002571	NC(=O)c1ccc(NC(=O)C2c3cccc(N4CCNCC4)c3CCN2C(=O)/C=C/c2cc(Cl)c(F)cc2-n2cnnn2)cc1	8.1249387366083	NC(=O)c1ccc(NC(=O)C2c3cccc(N4CCNCC4)c3CCN2C(=O)/C=C/c2cc(Cl)c(F)cc2-n2cnnn2)cc1	0
619.0930000000004	4.909600000000004	2.0	6.0	CHEMBL5961345	CC1(C)Cc2c(cccc2N2CCNCC2)C(C(=O)Nc2ccc(C(=O)O)cc2)N1C(=O)/C=C/c1c(-n2cnnn2)ccc(Cl)c1F	8.301029995663981	CC1(C)Cc2c(cccc2N2CCNCC2)C(C(=O)Nc2ccc(C(=O)O)cc2)N1C(=O)/C=C/c1c(-n2cnnn2)ccc(Cl)c1F	0
699.1870000000002	4.995500000000004	2.0	8.0	CHEMBL5749223	CC(=O)c1ccc(Cl)c(F)c1/C=C/C(=O)N1CCc2c(cccc2N2CCN(C)CC2)C1C(=O)Nc1ccc(C(=O)O)cc1	8.301029995663981	CC(=O)c1ccc(Cl)c(F)c1/C=C/C(=O)N1CCc2c(cccc2N2CCN(C)CC2)C1C(=O)Nc1ccc(C(=O)O)cc1	0
659.0780000000001	3.2093000000000007	2.0	8.0	CHEMBL5972281	O=C(O)c1ccc(NC(=O)C2c3cccc(N4CCC(N5CCCC5)CC4)c3CCN2C(=O)/C=C/c2c(-n3cnnn3)ccc(Cl)c2F)cc1	8.301029995663981	O=C(O)c1ccc(NC(=O)C2c3cccc(N4CCC(N5CCCC5)CC4)c3CCN2C(=O)/C=C/c2c(-n3cnnn3)ccc(Cl)c2F)cc1	0
687.1320000000003	3.687800000000003	1.0	9.0	CHEMBL5765965	CN1CCN(c2cccc3c2CCN(C(=O)/C=C/c2c(-n4cnnn4)ccc(Cl)c2F)[C@H]3C(=O)Nc2ccc(C(=O)O)cc2)C(=O)C1	6.522878745280337	CN1CCN(c2cccc3c2CCN(C(=O)/C=C/c2c(-n4cnnn4)ccc(Cl)c2F)[C@H]3C(=O)Nc2ccc(C(=O)O)cc2)C(=O)C1	0
659.1220000000001	4.119100000000002	3.0	8.0	CHEMBL5931071	CCOC(=O)c1ccc(NC(=O)[C@@H]2c3cccc(N4CCN(C)CC4=O)c3CCN2C(=O)/C=C/c2c(-n3cnnn3)ccc(Cl)c2F)cc1	8.1249387366083	CCOC(=O)c1ccc(NC(=O)[C@@H]2c3cccc(N4CCN(C)CC4=O)c3CCN2C(=O)/C=C/c2c(-n3cnnn3)ccc(Cl)c2F)cc1	0
659.1220000000002	4.071200000000002	2.0	8.0	CHEMBL5865175	CC1(C)Cc2c(cccc2N2CCNCC2)[C@@H](C(=O)Nc2ccc(C(=O)O)cc2)N1C(=O)/C=C/c1c(-n2cnnn2)ccc(Cl)c1F	8.301029995663981	CC1(C)Cc2c(cccc2N2CCNCC2)[C@@H](C(=O)Nc2ccc(C(=O)O)cc2)N1C(=O)/C=C/c1c(-n2cnnn2)ccc(Cl)c1F	0
715.23	5.328300000000005	1.0	9.0	CHEMBL5774570	CN(C)[C@H]1CCN(c2cccc3c2CCN(C(=O)/C=C/c2c(-n4cnnn4)ccc(Cl)c2F)[C@@H]3C(=O)Nc2ccc(C(=O)O)cc2)C1	8.301029995663981	CN(C)[C@H]1CCN(c2cccc3c2CCN(C(=O)/C=C/c2c(-n4cnnn4)ccc(Cl)c2F)[C@@H]3C(=O)Nc2ccc(C(=O)O)cc2)C1	0
659.1220000000002	4.071200000000002	2.0	8.0	CHEMBL5857238	CN(C)[C@H]1CCN(c2cccc3c2CCN(C(=O)/C=C/c2c(-n4cnnn4)ccc(Cl)c2F)[C@@H]3C(=O)Nc2ccc(C(=O)OC(C)(C)C)cc2)C1	8.1249387366083	CN(C)[C@H]1CCN(c2cccc3c2CCN(C(=O)/C=C/c2c(-n4cnnn4)ccc(Cl)c2F)[C@@H]3C(=O)Nc2ccc(C(=O)OC(C)(C)C)cc2)C1	0
659.1220000000002	4.071200000000002	2.0	8.0	CHEMBL5749099	CN(C)[C@H]1CCN(c2cccc3c2CCN(C(=O)/C=C/c2c(-n4cnnn4)ccc(Cl)c2F)[C@H]3C(=O)Nc2ccc(C(=O)O)cc2)C1	8.301029995663981	CN(C)[C@H]1CCN(c2cccc3c2CCN(C(=O)/C=C/c2c(-n4cnnn4)ccc(Cl)c2F)[C@H]3C(=O)Nc2ccc(C(=O)O)cc2)C1	0
659.1220000000002	4.071200000000002	2.0	8.0	CHEMBL5820078	CN(C)[C@@H]1CCN(c2cccc3c2CCN(C(=O)/C=C/c2c(-n4cnnn4)ccc(Cl)c2F)[C@H]3C(=O)Nc2ccc(C(=O)O)cc2)C1	8.301029995663981	CN(C)[C@@H]1CCN(c2cccc3c2CCN(C(=O)/C=C/c2c(-n4cnnn4)ccc(Cl)c2F)[C@H]3C(=O)Nc2ccc(C(=O)O)cc2)C1	0
699.099	4.601720000000003	2.0	9.0	CHEMBL5937352	CN(C)[C@@H]1CCN(c2cccc3c2CCN(C(=O)/C=C/c2c(-n4cnnn4)ccc(Cl)c2F)[C@@H]3C(=O)Nc2ccc(C(=O)O)cc2)C1	8.301029995663981	CN(C)[C@@H]1CCN(c2cccc3c2CCN(C(=O)/C=C/c2c(-n4cnnn4)ccc(Cl)c2F)[C@@H]3C(=O)Nc2ccc(C(=O)O)cc2)C1	0
673.08	5.042620000000004	1.0	8.0	CHEMBL5955321	CCOC(=O)c1cc(C)n(-c2cccc3c2CCN(C(=O)/C=C/c2c(-n4cnnn4)ccc(Cl)c2F)C3C(=O)Nc2ccc(C(=O)O)cc2)n1	8.301029995663981	CCOC(=O)c1cc(C)n(-c2cccc3c2CCN(C(=O)/C=C/c2c(-n4cnnn4)ccc(Cl)c2F)C3C(=O)Nc2ccc(C(=O)O)cc2)n1	0
592.0310000000001	5.5297000000000045	3.0	7.0	CHEMBL5987085	CCOC(=O)c1cc(C)n(-c2cccc3c2CCN(C(=O)/C=C/c2c(-n4cnnn4)ccc(Cl)c2F)C3C(=O)Nc2ccc(F)cc2)n1	6.522878745280337	CCOC(=O)c1cc(C)n(-c2cccc3c2CCN(C(=O)/C=C/c2c(-n4cnnn4)ccc(Cl)c2F)C3C(=O)Nc2ccc(F)cc2)n1	0
545.6440000000002	4.2775000000000025	4.0	7.0	CHEMBL6010133	COC(=O)Nc1ccc2c(c1)NC(=O)[C@H](C)CCC[C@H](NC(=O)c1cn(-c3cccc(Cl)c3F)nn1)c1cc-2ccn1	8.301029995663981	COC(=O)Nc1ccc2c(c1)NC(=O)[C@H](C)CCC[C@H](NC(=O)c1cn(-c3cccc(Cl)c3F)nn1)c1cc-2ccn1	0
626.476	6.183100000000005	3.0	7.0	CHEMBL5862622	COC(=O)Nc1ccc2c(c1)NC(=O)[C@H](C)CCC[C@H](NC(=O)c1cnn(C3CCCNC3)c1)c1cc-2ccn1	7.158640529545145	COC(=O)Nc1ccc2c(c1)NC(=O)[C@H](C)CCC[C@H](NC(=O)c1cnn(C3CCCNC3)c1)c1cc-2ccn1	0
587.08	6.304020000000006	3.0	6.0	CHEMBL6052325	COC(=O)Nc1ccc2c(c1)NC(=O)[C@H](C)CCC[C@H](NC(=O)c1nnn(-c3cccc(Cl)c3F)c1Cl)c1cc-2ccn1	8.301029995663981	COC(=O)Nc1ccc2c(c1)NC(=O)[C@H](C)CCC[C@H](NC(=O)c1nnn(-c3cccc(Cl)c3F)c1Cl)c1cc-2ccn1	0
577.0160000000001	5.8887000000000045	3.0	6.0	CHEMBL5999072	COC(=O)Nc1ccc2c(c1)NC(=O)[C@H](C)CCC[C@H](NC(=O)c1ncn(-c3cccc(C)c3)c1Cl)c1cc-2ccn1	7.005682847330363	COC(=O)Nc1ccc2c(c1)NC(=O)[C@H](C)CCC[C@H](NC(=O)c1ncn(-c3cccc(C)c3)c1Cl)c1cc-2ccn1	0
606.0580000000001	5.919800000000005	3.0	7.0	CHEMBL5842293	COC(=O)Nc1ccc2c(c1)NC(=O)CCCC[C@H](NC(=O)c1cnn(-c3cccc(Cl)c3F)c1)c1cc-2ccn1	8.041914151478915	COC(=O)Nc1ccc2c(c1)NC(=O)CCCC[C@H](NC(=O)c1cnn(-c3cccc(Cl)c3F)c1)c1cc-2ccn1	0
635.0960000000001	6.293800000000005	3.0	8.0	CHEMBL5988932	CCC1CCC[C@H](NC(=O)c2cn(-c3cccc(Cl)c3F)nn2)c2cc(ccn2)-c2ccc(NC(=O)OC)cc2NC1=O	8.301029995663981	CCC1CCC[C@H](NC(=O)c2cn(-c3cccc(Cl)c3F)nn2)c2cc(ccn2)-c2ccc(NC(=O)OC)cc2NC1=O	0
595.0060000000001	6.027800000000004	3.0	6.0	CHEMBL5787124	CCOC(=O)C1CCCC[C@H](NC(=O)c2cnn(-c3cccc(Cl)c3F)c2)c2cc(ccn2)-c2ccc(NC(=O)OC)cc2N1	6.749579997691106	CCOC(=O)C1CCCC[C@H](NC(=O)c2cnn(-c3cccc(Cl)c3F)c2)c2cc(ccn2)-c2ccc(NC(=O)OC)cc2N1	0
595.035	5.166220000000004	4.0	7.0	CHEMBL5777486	COC(=O)Nc1ccc2c(c1)NC(=O)CCCC[C@H](NC(=O)c1cnn(-c3cccc(Cl)c3F)c1)c1cc-2cnc1F	7.943095148663527	COC(=O)Nc1ccc2c(c1)NC(=O)CCCC[C@H](NC(=O)c1cnn(-c3cccc(Cl)c3F)c1)c1cc-2cnc1F	0
576.057	5.632120000000004	4.0	6.0	CHEMBL5788664	COC(=O)Nc1ccc2c(c1)NC(=O)[C@H](C)CCC[C@H](NC(=O)c1nnn(-c3cccc(Cl)c3F)c1C)c1nc-2c[nH]1	7.966576244513051	COC(=O)Nc1ccc2c(c1)NC(=O)[C@H](C)CCC[C@H](NC(=O)c1nnn(-c3cccc(Cl)c3F)c1C)c1nc-2c[nH]1	0
595.994	5.726400000000003	5.0	6.0	CHEMBL6017061	COC(=O)Nc1ccc2c(c1)NC(=O)[C@H](C)CCC[C@H](NC(=O)c1cnn(-c3cccc(Cl)c3)c1C)c1nc-2c[nH]1	7.892790030352131	COC(=O)Nc1ccc2c(c1)NC(=O)[C@H](C)CCC[C@H](NC(=O)c1cnn(-c3cccc(Cl)c3)c1C)c1nc-2c[nH]1	0
602.095	6.007440000000004	3.0	7.0	CHEMBL6015668	COC(=O)Nc1ccc2c(c1)NC(=O)CC/C=C\C[C@H](NC(=O)c1c[nH]c(-c3c(F)ccc(Cl)c3F)n1)c1nc-2c[nH]1	6.029188389127482	COC(=O)Nc1ccc2c(c1)NC(=O)CC/C=C\C[C@H](NC(=O)c1c[nH]c(-c3c(F)ccc(Cl)c3F)n1)c1nc-2c[nH]1	0
609.033	6.273800000000005	3.0	6.0	CHEMBL5938987	COC(=O)Nc1ccc2c(c1)NC(=O)[C@H](C)CCC[C@H](NC(=O)c1c(C)nn(-c3cc(Cl)ccn3)c1C)c1cc-2ccn1	7.484126156288321	COC(=O)Nc1ccc2c(c1)NC(=O)[C@H](C)CCC[C@H](NC(=O)c1c(C)nn(-c3cc(Cl)ccn3)c1C)c1cc-2ccn1	0
602.066	7.0110000000000054	3.0	6.0	CHEMBL6058141	COC(=O)Nc1ccc2c(c1)NC(=O)[C@H](C)CCC[C@H](NC(=O)c1cn(-c3c(F)ccc(Cl)c3F)cn1)c1cc-2ccn1	7.982966660701219	COC(=O)Nc1ccc2c(c1)NC(=O)[C@H](C)CCC[C@H](NC(=O)c1cn(-c3c(F)ccc(Cl)c3F)cn1)c1cc-2ccn1	0
605.0699999999999	6.443120000000006	3.0	6.0	CHEMBL6024570	COC(=O)Nc1ccc2c(c1)NC(=O)[C@H](C)CCC[C@H](NC(=O)c1cncc(-c3cccc(Cl)c3F)c1)c1cc-2ccn1	7.437707135543525	COC(=O)Nc1ccc2c(c1)NC(=O)[C@H](C)CCC[C@H](NC(=O)c1cncc(-c3cccc(Cl)c3F)c1)c1cc-2ccn1	0
606.058	5.838120000000005	3.0	7.0	CHEMBL4596829	COC(=O)Nc1ccc2c(c1)NC(=O)[C@H](C)CCC[C@H](NC(=O)c1cnn(-c3cccc(Cl)c3F)c1C)c1cc-2ccn1	8.301029995663981	COC(=O)Nc1ccc2c(c1)NC(=O)[C@H](C)CCC[C@H](NC(=O)c1cnn(-c3cccc(Cl)c3F)c1C)c1cc-2ccn1	0
644.029	6.160620000000003	3.0	6.0	CHEMBL5936203	COC(=O)Nc1ccc2c(c1)NC(=O)CCCC(C)[C@H](NC(=O)c1nnn(-c3cccc(Cl)c3F)c1C)c1cc-2ccn1	7.279014255846261	COC(=O)Nc1ccc2c(c1)NC(=O)CCCC(C)[C@H](NC(=O)c1nnn(-c3cccc(Cl)c3F)c1C)c1cc-2ccn1	0
624.0480000000002	6.1353200000000045	3.0	7.0	CHEMBL5984701	Cc1c(C(=O)N[C@H]2CCC[C@@H](C)C(=O)Nc3cc(NC(=O)C(F)(F)F)ccc3-c3ccnc2c3)nnn1-c1cccc(Cl)c1F	6.262012673666569	Cc1c(C(=O)N[C@H]2CCC[C@@H](C)C(=O)Nc3cc(NC(=O)C(F)(F)F)ccc3-c3ccnc2c3)nnn1-c1cccc(Cl)c1F	0
634.1120000000001	5.634820000000005	3.0	8.0	CHEMBL5743376	Cc1c(C(=O)N[C@H]2CCC[C@@H](C)C(=O)Nc3cc(NC(=O)OCF)ccc3-c3ccnc2c3)nnn1-c1cccc(Cl)c1F	8.260427655549908	Cc1c(C(=O)N[C@H]2CCC[C@@H](C)C(=O)Nc3cc(NC(=O)OCF)ccc3-c3ccnc2c3)nnn1-c1cccc(Cl)c1F	0
592.0310000000002	4.940220000000003	4.0	7.0	CHEMBL6037892	CCOC(=O)CNc1ccc2c(c1)NC(=O)[C@H](C)CCC[C@H](NC(=O)c1nnn(-c3cccc(Cl)c3F)c1C)c1cc-2ccn1	7.774690718274137	CCOC(=O)CNc1ccc2c(c1)NC(=O)[C@H](C)CCC[C@H](NC(=O)c1nnn(-c3cccc(Cl)c3F)c1C)c1cc-2ccn1	0
630.0840000000001	6.094840000000005	3.0	9.0	CHEMBL6039761	Cc1c(C(=O)N[C@H]2CCC[C@@H](C)C(=O)Nc3cc(N)c(C(=O)O)cc3-c3ccnc2c3)nnn1-c1cccc(Cl)c1F	8.301029995663981	Cc1c(C(=O)N[C@H]2CCC[C@@H](C)C(=O)Nc3cc(N)c(C(=O)O)cc3-c3ccnc2c3)nnn1-c1cccc(Cl)c1F	0
599.0700000000002	6.049920000000005	3.0	6.0	CHEMBL5969821	Cc1nnc(Nc2ccc3c(c2)NC(=O)[C@H](C)CCC[C@H](NC(=O)c2nnn(-c4cccc(Cl)c4F)c2C)c2cc-3ccn2)o1	8.002613615602687	Cc1nnc(Nc2ccc3c(c2)NC(=O)[C@H](C)CCC[C@H](NC(=O)c2nnn(-c4cccc(Cl)c4F)c2C)c2cc-3ccn2)o1	0
621.0690000000001	5.413920000000004	4.0	7.0	CHEMBL5861628	Cc1c(C(=O)N[C@H]2CCC[C@H](C)C(=O)Nc3cc(-c4ccn[nH]4)ccc3-c3ccnc2c3)nnn1-c1cccc(Cl)c1F	5.294221787171402	Cc1c(C(=O)N[C@H]2CCC[C@H](C)C(=O)Nc3cc(-c4ccn[nH]4)ccc3-c3ccnc2c3)nnn1-c1cccc(Cl)c1F	0
575.0440000000002	5.363720000000004	3.0	5.0	CHEMBL6036702	COC(=O)Nc1ccc2c(c1)NC(=O)[C@H](C)C(O)CC[C@H](NC(=O)c1cnn(-c3cccc(Cl)c3F)c1C)c1cc-2ccn1	7.260427655549908	COC(=O)Nc1ccc2c(c1)NC(=O)[C@H](C)C(O)CC[C@H](NC(=O)c1cnn(-c3cccc(Cl)c3F)c1C)c1cc-2ccn1	0
589.0710000000001	5.720620000000006	2.0	5.0	CHEMBL5878003	Cc1c(C(=O)N[C@H]2CCC[C@@H](C)C(=O)Nc3cc(C(N)=O)ccc3-c3ccnc2c3)cnn1-c1cccc(Cl)c1F	8.177178354696895	Cc1c(C(=O)N[C@H]2CCC[C@@H](C)C(=O)Nc3cc(C(N)=O)ccc3-c3ccnc2c3)cnn1-c1cccc(Cl)c1F	0
605.0699999999999	5.986820000000005	3.0	6.0	CHEMBL5947457	Cc1c(C(=O)N[C@H]2CCCCC(=O)Nc3cc(C(=O)N(C)C)ccc3-c3ccnc2c3)cnn1-c1cccc(Cl)c1F	5.525346746637937	Cc1c(C(=O)N[C@H]2CCCCC(=O)Nc3cc(C(=O)N(C)C)ccc3-c3ccnc2c3)cnn1-c1cccc(Cl)c1F	0
635.0959999999999	6.451720000000006	3.0	7.0	CHEMBL6031338	COC(=O)Nc1ccc2c(c1)C(=O)NC(C)CCC[C@H](NC(=O)c1cnn(-c3cccc(Cl)c3F)c1C)c1cc-2ccn1	6.505845405981557	COC(=O)Nc1ccc2c(c1)C(=O)NC(C)CCC[C@H](NC(=O)c1cnn(-c3cccc(Cl)c3F)c1C)c1cc-2ccn1	0
623.06	6.582220000000005	3.0	6.0	CHEMBL5998014	COC(=O)Nc1ccc2c(c1)NC(=O)[C@H](C)CCC[C@H](NC(=O)c1cnn(-c3cccc(Cl)c3F)c1C)c1cc(OC)nc-2c1	8.301029995663981	COC(=O)Nc1ccc2c(c1)NC(=O)[C@H](C)CCC[C@H](NC(=O)c1cnn(-c3cccc(Cl)c3F)c1C)c1cc(OC)nc-2c1	0
591.043	6.197120000000005	3.0	6.0	CHEMBL5761252	COC(=O)Nc1ccc2c(c1)NC(=O)[C@@H](C)CCC[C@@H](NC(=O)c1cnn(-c3cccc(Cl)c3F)c1C)c1cc-2ncc1F	5.367846516489367	COC(=O)Nc1ccc2c(c1)NC(=O)[C@@H](C)CCC[C@@H](NC(=O)c1cnn(-c3cccc(Cl)c3F)c1C)c1cc-2ncc1F	0
606.0579999999999	5.838120000000005	3.0	7.0	CHEMBL5865500	COC(=O)Nc1ccc2c(c1)NC(=O)CCCC[C@H](NC(=O)c1cnn(-c3cccc(Cl)c3F)c1C)c1cc-2ccn1	8.301029995663981	COC(=O)Nc1ccc2c(c1)NC(=O)CCCC[C@H](NC(=O)c1cnn(-c3cccc(Cl)c3F)c1C)c1cc-2ccn1	0
649.1230000000002	6.459720000000007	3.0	7.0	CHEMBL5740611	COC(=O)Nc1ccc2c(c1)NC(=O)[C@H](C)CCC[C@H](NC(=O)c1cnn(-c3cccc(Cl)c3F)c1C)c1cc-2cnn1	8.301029995663981	COC(=O)Nc1ccc2c(c1)NC(=O)[C@H](C)CCC[C@H](NC(=O)c1cnn(-c3cccc(Cl)c3F)c1C)c1cc-2cnn1	0
621.069	5.736420000000004	4.0	6.0	CHEMBL5908673	COCCOC(=O)Nc1ccc2c(c1)NC(=O)[C@H](C)CCC[C@H](NC(=O)c1ncn(-c3cccc(Cl)c3F)c1C)c1cc-2ccn1	8.301029995663981	COCCOC(=O)Nc1ccc2c(c1)NC(=O)[C@H](C)CCC[C@H](NC(=O)c1ncn(-c3cccc(Cl)c3F)c1C)c1cc-2ccn1	0
635.0959999999999	6.451720000000006	3.0	7.0	CHEMBL5856362	COC(=O)Nc1ccc2c(c1)NC(=O)[C@H](C)CCC[C@H](NC(=O)c1ncn(-c3cccc(Cl)c3F)c1C)c1cc-2cc(=O)[nH]1	8.301029995663981	COC(=O)Nc1ccc2c(c1)NC(=O)[C@H](C)CCC[C@H](NC(=O)c1ncn(-c3cccc(Cl)c3F)c1C)c1cc-2cc(=O)[nH]1	0
594.0469999999999	5.771220000000004	4.0	6.0	CHEMBL5829014	COC(=O)Nc1ccc2c(c1)NC(=O)[C@H](C)CCC[C@H](NC(=O)c1ncn(-c3cccc(Cl)c3F)c1C)c1cc-2cc(OC)n1	8.301029995663981	COC(=O)Nc1ccc2c(c1)NC(=O)[C@H](C)CCC[C@H](NC(=O)c1ncn(-c3cccc(Cl)c3F)c1C)c1cc-2cc(OC)n1	0
594.0469999999999	5.771220000000004	4.0	6.0	CHEMBL5939467	COC(=O)Nc1ccc2c(c1)NC(=O)[C@H](C)CCC[C@H](NC(=O)c1cnn(-c3cccc(Cl)c3F)c1C)c1c[nH]c-2n1	7.866461091629782	COC(=O)Nc1ccc2c(c1)NC(=O)[C@H](C)CCC[C@H](NC(=O)c1cnn(-c3cccc(Cl)c3F)c1C)c1c[nH]c-2n1	0
487.9510000000003	4.305300000000003	2.0	6.0	CHEMBL6031871	COC(=O)Nc1ccc2c(c1)NC(=O)[C@H](C)CCC[C@H](NC(=O)c1ncn(-c3cccc(Cl)c3F)c1C)c1c[nH]c-2n1	7.478861916295964	COC(=O)Nc1ccc2c(c1)NC(=O)[C@H](C)CCC[C@H](NC(=O)c1ncn(-c3cccc(Cl)c3F)c1C)c1c[nH]c-2n1	0
406.5740000000001	4.671800000000004	3.0	3.0	CHEMBL6051702	O=C(/C=C/c1cc(Cl)ccc1-n1cnnn1)N[C@H]1C/C=C\CCOc2ccccc2-c2c[nH]c1n2	5.525346746637937	O=C(/C=C/c1cc(Cl)ccc1-n1cnnn1)N[C@H]1C/C=C\CCOc2ccccc2-c2c[nH]c1n2	0
559.03	5.037400000000004	3.0	7.0	CHEMBL5910381	NC[C@H]1CC[C@H](C(=O)N[C@H]2C/C=C\CCCCc3ccccc3-c3c[nH]c2n3)CC1	5.209433374853924	NC[C@H]1CC[C@H](C(=O)N[C@H]2C/C=C\CCCCc3ccccc3-c3c[nH]c2n3)CC1	0
634.4839999999999	5.803200000000005	3.0	9.0	CHEMBL3947448	COC(=O)Nc1ccc2c(c1)CCC/C=C\C[C@H](NC(=O)/C=C/c1cc(Cl)ccc1-n1cnnn1)c1ncc-2[nH]1	6.196542884351586	COC(=O)Nc1ccc2c(c1)CCC/C=C\C[C@H](NC(=O)/C=C/c1cc(Cl)ccc1-n1cnnn1)c1ncc-2[nH]1	0
505.61900000000037	5.177400000000004	4.0	6.0	CHEMBL3948222	COC(=O)Nc1ccc2c(c1)/N=C(/O)CC/C=C\CC(NC(=O)/C=C/c1cc(Cl)ccc1-n1cnnn1)c1cc(Cl)nnc1-2	5.975925012692573	COC(=O)Nc1ccc2c(c1)/N=C(/O)CC/C=C\CC(NC(=O)/C=C/c1cc(Cl)ccc1-n1cnnn1)c1cc(Cl)nnc1-2	0
598.0630000000001	6.359800000000005	3.0	7.0	CHEMBL3967993	COC(=O)Nc1ccc2c(c1)/N=C(\O)CC/C=C\C[C@H](NC(=O)[C@H]1CC[C@H](CN)CC1)c1cc-2ccn1	8.301029995663981	COC(=O)Nc1ccc2c(c1)/N=C(\O)CC/C=C\C[C@H](NC(=O)[C@H]1CC[C@H](CN)CC1)c1cc-2ccn1	0
551.3940000000002	4.751900000000003	3.0	7.0	CHEMBL3896840	COC(=O)Nc1ccc2c(c1)/N=C(/O)CC/C=C\CC(NC(=O)/C=C/c1cc(Cl)ccc1-n1cnnn1)c1cccc-2c1	8.301029995663981	COC(=O)Nc1ccc2c(c1)/N=C(/O)CC/C=C\CC(NC(=O)/C=C/c1cc(Cl)ccc1-n1cnnn1)c1cccc-2c1	0
516.9490000000003	4.5645000000000024	2.0	8.0	CHEMBL3973358	O=C(/C=C/c1cc(Cl)ccc1-n1cnnn1)N[C@H]1C/C=C\CO/C(O)=N\c2ccccc2-c2nc1[nH]c2Cl	8.301029995663981	O=C(/C=C/c1cc(Cl)ccc1-n1cnnn1)N[C@H]1C/C=C\CO/C(O)=N\c2ccccc2-c2nc1[nH]c2Cl	0
518.9610000000002	5.579280000000003	4.0	6.0	CHEMBL3933916	O=C(/C=C/c1cc(Cl)ccc1-n1cnnn1)N[C@H]1C/C=C\CC/C(O)=N\c2ccccc2-c2nnc1o2	7.602059991327962	O=C(/C=C/c1cc(Cl)ccc1-n1cnnn1)N[C@H]1C/C=C\CC/C(O)=N\c2ccccc2-c2nnc1o2	0
600.039	5.068120000000004	3.0	9.0	CHEMBL3944908	COC(=O)Nc1ccc2c(c1)/N=C(/O)CC/C=C\C[C@H](NC(=O)c1ccc(C#N)cc1)c1nc-2c(Cl)[nH]1	6.016824927962187	COC(=O)Nc1ccc2c(c1)/N=C(/O)CC/C=C\C[C@H](NC(=O)c1ccc(C#N)cc1)c1nc-2c(Cl)[nH]1	0
487.52000000000015	3.2986699999999995	6.0	6.0	CHEMBL3971572	COC(=O)Nc1ccc2c(c1)/N=C(/O)C/C=C\CC(NC(=O)/C=C/c1cc(Cl)ccc1-n1cnnn1)c1cc-2nc(C)n1	6.804100347590766	COC(=O)Nc1ccc2c(c1)/N=C(/O)C/C=C\CC(NC(=O)/C=C/c1cc(Cl)ccc1-n1cnnn1)c1cc-2nc(C)n1	0
573.013	4.648300000000002	4.0	7.0	CHEMBL5872364	COC(=O)Nc1ccc2c(c1)NC(=O)C/C=C\CC(NC(=O)c1ccc(C(=N)N)cc1)c1nc-2c[nH]1	8.301029995663981	COC(=O)Nc1ccc2c(c1)NC(=O)C/C=C\CC(NC(=O)c1ccc(C(=N)N)cc1)c1nc-2c[nH]1	0
546.9710000000002	5.323000000000003	4.0	7.0	CHEMBL5805009	COC(=O)Nc1ccc2c(c1)NC(=O)C/C=C\CC(NC(=O)/C=C/c1cc(Cl)ccc1-n1ccnn1)c1nc-2c[nH]1	8.301029995663981	COC(=O)Nc1ccc2c(c1)NC(=O)C/C=C\CC(NC(=O)/C=C/c1cc(Cl)ccc1-n1ccnn1)c1nc-2c[nH]1	0
546.9750000000001	4.248700000000002	4.0	7.0	CHEMBL5934334	COC(=O)Nc1ccc2c(c1)NC(=O)C/C=C\CC(NC(=O)c1cc(-c3cccc(Cl)c3)no1)c1nc-2c[nH]1	5.727694155597914	COC(=O)Nc1ccc2c(c1)NC(=O)C/C=C\CC(NC(=O)c1cc(-c3cccc(Cl)c3)no1)c1nc-2c[nH]1	0
500.55900000000025	4.372700000000003	5.0	6.0	CHEMBL6007078	COC(=O)Nc1ccc2c(c1)NC(=O)C/C=C\CC(NC(=O)c1cn(-c3cccc(Cl)c3)nn1)c1nc-2c[nH]1	6.66354026615147	COC(=O)Nc1ccc2c(c1)NC(=O)C/C=C\CC(NC(=O)c1cn(-c3cccc(Cl)c3)nn1)c1nc-2c[nH]1	0
496.52700000000016	4.562800000000002	4.0	6.0	CHEMBL5756295	COC(=O)Nc1ccc2c(c1)NC(=O)C/C=C\CC(NC(=O)c1ccc3c(c1)CCCN3)c1nc-2c[nH]1	6.507239610973162	COC(=O)Nc1ccc2c(c1)NC(=O)C/C=C\CC(NC(=O)c1ccc3c(c1)CCCN3)c1nc-2c[nH]1	0
495.53900000000016	5.167800000000003	4.0	5.0	CHEMBL5796183	COC(=O)Nc1ccc2c(c1)NC(=O)C/C=C\CC(NC(=O)c1ccc3ncccc3c1)c1nc-2c[nH]1	5.534617148551582	COC(=O)Nc1ccc2c(c1)NC(=O)C/C=C\CC(NC(=O)c1ccc3ncccc3c1)c1nc-2c[nH]1	0
535.5110000000002	4.179500000000002	4.0	6.0	CHEMBL5829017	COC(=O)Nc1ccc2c(c1)NC(=O)C/C=C\CC(NC(=O)c1cccc3ccccc13)c1nc-2c[nH]1	6.454692883534176	COC(=O)Nc1ccc2c(c1)NC(=O)C/C=C\CC(NC(=O)c1cccc3ccccc13)c1nc-2c[nH]1	0
549.5380000000002	4.425500000000002	4.0	6.0	CHEMBL5740176	COC(=O)Nc1ccc2c(c1)NC(=O)C/C=C\CC(NC(=O)c1c(F)cc3c(ncn3C)c1F)c1nc-2c[nH]1	8.301029995663981	COC(=O)Nc1ccc2c(c1)NC(=O)C/C=C\CC(NC(=O)c1c(F)cc3c(ncn3C)c1F)c1nc-2c[nH]1	0
548.5500000000002	5.030500000000003	4.0	5.0	CHEMBL5830212	COC(=O)Nc1ccc2c(c1)NC(=O)C(C)/C=C\CC(NC(=O)c1c(F)cc3c(cnn3C)c1F)c1nc-2c[nH]1	8.18045606445813	COC(=O)Nc1ccc2c(c1)NC(=O)C(C)/C=C\CC(NC(=O)c1c(F)cc3c(cnn3C)c1F)c1nc-2c[nH]1	0
641.9979999999999	4.831700000000003	4.0	8.0	CHEMBL5981593	COC(=O)Nc1ccc2c(c1)NC(=O)C(C)/C=C\CC(NC(=O)c1c(F)cc3c(ccn3C)c1F)c1nc-2c[nH]1	8.301029995663981	COC(=O)Nc1ccc2c(c1)NC(=O)C(C)/C=C\CC(NC(=O)c1c(F)cc3c(ccn3C)c1F)c1nc-2c[nH]1	0
634.0970000000001	4.672400000000002	4.0	10.0	CHEMBL5821813	COC(=O)Nc1ccc2c(c1)NC(=O)[C@@H](C(F)(F)F)/C=C\CC(NC(=O)/C=C/c1cc(Cl)ccc1-n1cnnn1)c1nc-2c[nH]1	6.210419287835575	COC(=O)Nc1ccc2c(c1)NC(=O)[C@@H](C(F)(F)F)/C=C\CC(NC(=O)/C=C/c1cc(Cl)ccc1-n1cnnn1)c1nc-2c[nH]1	0
656.0249999999999	5.140120000000004	4.0	8.0	CHEMBL5777299	CCOC(=O)[C@@H]1CCCC[C@H](NC(=O)/C=C/c2cc(Cl)ccc2-n2cnnn2)c2nc(c[nH]2)-c2ccc(NC(=O)OC)cc2N1	6.692503962086787	CCOC(=O)[C@@H]1CCCC[C@H](NC(=O)/C=C/c2cc(Cl)ccc2-n2cnnn2)c2nc(c[nH]2)-c2ccc(NC(=O)OC)cc2N1	0
624.0079999999999	4.534500000000002	4.0	8.0	CHEMBL5772771	COC(=O)Nc1ccc2c(c1)NC(=O)[C@@H](C(F)(F)F)/C=C\CC(NC(=O)/C=C/c1cc(Cl)ccc1-n1cnnn1)c1nc-2c(C)[nH]1	6.568636235841013	COC(=O)Nc1ccc2c(c1)NC(=O)[C@@H](C(F)(F)F)/C=C\CC(NC(=O)/C=C/c1cc(Cl)ccc1-n1cnnn1)c1nc-2c(C)[nH]1	0
622.086	3.3200000000000003	6.0	10.0	CHEMBL5811862	COC(=O)Nc1ccc2c(c1)NC(=O)[C@@H](C(F)F)/C=C\CC(NC(=O)/C=C/c1cc(Cl)ccc1-n1cnnn1)c1nc-2c[nH]1	6.539102157243452	COC(=O)Nc1ccc2c(c1)NC(=O)[C@@H](C(F)F)/C=C\CC(NC(=O)/C=C/c1cc(Cl)ccc1-n1cnnn1)c1nc-2c[nH]1	0
689.177	3.9501000000000017	5.0	10.0	CHEMBL6045940	COC(=O)Nc1ccc2c(c1)N[C@@H](CO)[C@@H](CO)CCC[C@H](NC(=O)/C=C/c1cc(Cl)ccc1-n1cnnn1)c1nc-2c[nH]1	8.301029995663981	COC(=O)Nc1ccc2c(c1)N[C@@H](CO)[C@@H](CO)CCC[C@H](NC(=O)/C=C/c1cc(Cl)ccc1-n1cnnn1)c1nc-2c[nH]1	0
636.069	3.412300000000001	6.0	10.0	CHEMBL6064869	COC(=O)Nc1ccc2c(c1)N[C@@H](CO)[C@@H](C(=O)N1CCCC1)CCC[C@H](NC(=O)/C=C/c1cc(Cl)ccc1-n1cnnn1)c1nc-2c[nH]1	8.301029995663981	COC(=O)Nc1ccc2c(c1)N[C@@H](CO)[C@@H](C(=O)N1CCCC1)CCC[C@H](NC(=O)/C=C/c1cc(Cl)ccc1-n1cnnn1)c1nc-2c[nH]1	0
706.5949999999999	4.882200000000003	5.0	10.0	CHEMBL5829127	COC(=O)Nc1ccc2c(c1)N[C@@H](CO)[C@@H](C(=O)O)CCC[C@H](NC(=O)/C=C/c1cc(Cl)ccc1-n1cnnn1)c1nc-2c[nH]1	6.236572006437063	COC(=O)Nc1ccc2c(c1)N[C@@H](CO)[C@@H](C(=O)O)CCC[C@H](NC(=O)/C=C/c1cc(Cl)ccc1-n1cnnn1)c1nc-2c[nH]1	0
700.2040000000001	5.101800000000003	5.0	10.0	CHEMBL5873011	COC(=O)Nc1ccc2c(c1)N[C@@H](CO)[C@H](c1nn(C)cc1Cl)CCC[C@H](NC(=O)/C=C/c1cc(Cl)ccc1-n1cnnn1)c1nc-2c[nH]1	5.414426481377269	COC(=O)Nc1ccc2c(c1)N[C@@H](CO)[C@H](c1nn(C)cc1Cl)CCC[C@H](NC(=O)/C=C/c1cc(Cl)ccc1-n1cnnn1)c1nc-2c[nH]1	0
672.0679999999999	5.488300000000004	4.0	9.0	CHEMBL5816575	CCCn1ccc([C@@H]2CCC[C@H](NC(=O)/C=C/c3cc(Cl)ccc3-n3cnnn3)c3nc(c[nH]3)-c3ccc(NC(=O)OC)cc3N[C@H]2CO)n1	5.878768544850378	CCCn1ccc([C@@H]2CCC[C@H](NC(=O)/C=C/c3cc(Cl)ccc3-n3cnnn3)c3nc(c[nH]3)-c3ccc(NC(=O)OC)cc3N[C@H]2CO)n1	0
588.028	4.4334000000000024	4.0	8.0	CHEMBL5913511	COC(=O)Nc1ccc2c(c1)NCC(C(C)=O)(C(F)(F)F)CCC[C@H](NC(=O)/C=C/c1cc(Cl)ccc1-n1cnnn1)c1nc-2c[nH]1	6.361510743045363	COC(=O)Nc1ccc2c(c1)NCC(C(C)=O)(C(F)(F)F)CCC[C@H](NC(=O)/C=C/c1cc(Cl)ccc1-n1cnnn1)c1nc-2c[nH]1	0
578.008	5.170200000000004	3.0	8.0	CHEMBL5979825	COC(=O)Nc1ccc2c(c1)NC(=O)/C=C\CCC[C@H](NC(=O)/C=C/c1cc(Cl)ccc1-n1cnnn1)c1nc-2c[nH]1	7.619788758288394	COC(=O)Nc1ccc2c(c1)NC(=O)/C=C\CCC[C@H](NC(=O)/C=C/c1cc(Cl)ccc1-n1cnnn1)c1nc-2c[nH]1	0
633.069	4.319100000000002	4.0	9.0	CHEMBL3965574	COC(=O)Nc1ccc2c(c1)/N=C\CCCC[C@H](NC(=O)/C=C/c1cc(Cl)ccc1-n1cnnn1)c1nc-2c(F)[nH]1	7.5376020021010435	COC(=O)Nc1ccc2c(c1)/N=C\CCCC[C@H](NC(=O)/C=C/c1cc(Cl)ccc1-n1cnnn1)c1nc-2c(F)[nH]1	0
647.096	3.6148000000000007	5.0	9.0	CHEMBL5771736	COC(=O)Nc1ccc2c(c1)NC(=O)N(C(C)=O)CCCC[C@H](NC(=O)/C=C/c1cc(Cl)ccc1-n1cnnn1)c1nc-2c[nH]1	5.412401270278755	COC(=O)Nc1ccc2c(c1)NC(=O)N(C(C)=O)CCCC[C@H](NC(=O)/C=C/c1cc(Cl)ccc1-n1cnnn1)c1nc-2c[nH]1	0
647.0960000000001	4.709200000000003	4.0	9.0	CHEMBL5847477	COC(=O)Nc1ccc2c(c1)NC(=O)C(C(N)=O)C(C)CCC[C@H](NC(=O)/C=C/c1cc(Cl)ccc1-n1cnnn1)c1nc-2c[nH]1	6.528708288941061	COC(=O)Nc1ccc2c(c1)NC(=O)C(C(N)=O)C(C)CCC[C@H](NC(=O)/C=C/c1cc(Cl)ccc1-n1cnnn1)c1nc-2c[nH]1	0
606.0869999999999	4.757300000000003	4.0	9.0	CHEMBL5916957	CCC(=O)N1CCCC[C@H](NC(=O)/C=C/c2cc(Cl)ccc2-n2cnnn2)c2nc(c[nH]2)-c2ccc(NC(=O)OC)cc2NC1=O	6.133122185662501	CCC(=O)N1CCCC[C@H](NC(=O)/C=C/c2cc(Cl)ccc2-n2cnnn2)c2nc(c[nH]2)-c2ccc(NC(=O)OC)cc2NC1=O	0
529.0080000000003	4.438700000000002	4.0	7.0	CHEMBL5872357	COCCOC(=O)Nc1ccc2c(c1)NCCCCC[C@H](NC(=O)/C=C/c1cc(Cl)ccc1-n1cnnn1)c1nc-2c[nH]1	8.301029995663981	COCCOC(=O)Nc1ccc2c(c1)NCCCCC[C@H](NC(=O)/C=C/c1cc(Cl)ccc1-n1cnnn1)c1nc-2c[nH]1	0
620.444	5.956300000000004	4.0	6.0	CHEMBL5784496	O=C(/C=C/c1cc(Cl)ccc1-n1cnnn1)N[C@H]1CCCCCNc2cc3[nH]ncc3cc2-c2c[nH]c1n2	6.73754891026957	O=C(/C=C/c1cc(Cl)ccc1-n1cnnn1)N[C@H]1CCCCCNc2cc3[nH]ncc3cc2-c2c[nH]c1n2	0
498.5870000000002	3.8305000000000016	5.0	5.0	CHEMBL5889753	COC(=O)Nc1cc2c(cc1Cl)-c1nc([nH]c1Cl)[C@@H](NC(=O)c1c(F)cc3c(ncn3C)c1F)CCC[C@H](C)C(=O)N2	5.525929496784956	COC(=O)Nc1cc2c(cc1Cl)-c1nc([nH]c1Cl)[C@@H](NC(=O)c1c(F)cc3c(ncn3C)c1F)CCC[C@H](C)C(=O)N2	0
512.6140000000003	4.520900000000002	5.0	5.0	CHEMBL5741804	CC(=O)Nc1ccc2c(c1)NC(=O)CC/C=C\C[C@H](NC(=O)c1ccc3c(c1)CCNC3)c1nc-2c[nH]1	8.301029995663981	CC(=O)Nc1ccc2c(c1)NC(=O)CC/C=C\C[C@H](NC(=O)c1ccc3c(c1)CCNC3)c1nc-2c[nH]1	0
512.6140000000003	4.520900000000002	5.0	5.0	CHEMBL6012648	CC(=O)Nc1ccc2c(c1)NC(=O)CC/C=C\C[C@H](NC(=O)c1ccc3c(c1)CCC[C@H]3N)c1nc-2c[nH]1	7.67778070526608	CC(=O)Nc1ccc2c(c1)NC(=O)CC/C=C\C[C@H](NC(=O)c1ccc3c(c1)CCC[C@H]3N)c1nc-2c[nH]1	0
601.0540000000003	6.226020000000005	4.0	6.0	CHEMBL5839794	CC(=O)Nc1ccc2c(c1)NC(=O)CC/C=C\C[C@H](NC(=O)c1ccc3c(c1)CCC[C@@H]3N)c1nc-2c[nH]1	5.781989957015637	CC(=O)Nc1ccc2c(c1)NC(=O)CC/C=C\C[C@H](NC(=O)c1ccc3c(c1)CCC[C@@H]3N)c1nc-2c[nH]1	0
558.046	4.6853000000000025	4.0	7.0	CHEMBL3978644	Cc1cc(F)c(C(=O)N[C@H]2C/C=C\CC/C(O)=N\c3cc(NC(=O)OCCN(C)C)ccc3-c3nc2[nH]c3Cl)c(F)c1	5.305482546188844	Cc1cc(F)c(C(=O)N[C@H]2C/C=C\CC/C(O)=N\c3cc(NC(=O)OCCN(C)C)ccc3-c3nc2[nH]c3Cl)c(F)c1	0
567.4120000000003	5.697100000000003	3.0	6.0	CHEMBL5919178	CC(=O)Nc1ccc2c(c1)NC(C)C/C=C\C[C@H](NC(=O)/C=C\c1cc(Cl)ccc1-n1cnnn1)c1nc-2c[nH]1	5.66334017654558	CC(=O)Nc1ccc2c(c1)NC(C)C/C=C\C[C@H](NC(=O)/C=C\c1cc(Cl)ccc1-n1cnnn1)c1nc-2c[nH]1	0
648.1240000000001	4.980820000000003	4.0	10.0	CHEMBL3908322	O=C(/C=C/c1cc(Cl)ccc1-n1cnnn1)N[C@H]1C/C=C\CC/C(O)=N\c2ccc(F)cc2-c2nc1[nH]c2Cl	8.301029995663981	O=C(/C=C/c1cc(Cl)ccc1-n1cnnn1)N[C@H]1C/C=C\CC/C(O)=N\c2ccc(F)cc2-c2nc1[nH]c2Cl	0
633.1130000000002	4.163720000000001	5.0	9.0	CHEMBL6048292	CCOC(=O)[C@H]1CCCC[C@H](NC(=O)/C=C/c2cc(Cl)ccc2-n2cnnn2)c2nc(c(C)[nH]2)-c2ccc(NC(=O)OC)cc2N1	6.341035157335565	CCOC(=O)[C@H]1CCCC[C@H](NC(=O)/C=C/c2cc(Cl)ccc2-n2cnnn2)c2nc(c(C)[nH]2)-c2ccc(NC(=O)OC)cc2N1	0
717.1899999999998	6.517620000000005	4.0	9.0	CHEMBL5949162	CNC(=O)[C@H]1CCCC[C@H](NC(=O)/C=C/c2cc(Cl)ccc2-n2cnnn2)c2nc(c(C)[nH]2)-c2ccc(NC(=O)OC)cc2N1	6.023650020996727	CNC(=O)[C@H]1CCCC[C@H](NC(=O)/C=C/c2cc(Cl)ccc2-n2cnnn2)c2nc(c(C)[nH]2)-c2ccc(NC(=O)OC)cc2N1	0
594.0029999999999	4.907780000000003	5.0	7.0	CHEMBL5765739	COC(=O)Nc1ccc2c(c1)NC(=O)C(c1ccc3ncccc3c1)CCC[C@H](NC(=O)/C=C/c1cc(Cl)ccc1-n1cnnn1)c1nc-2c(C)[nH]1	6.170696227168975	COC(=O)Nc1ccc2c(c1)NC(=O)C(c1ccc3ncccc3c1)CCC[C@H](NC(=O)/C=C/c1cc(Cl)ccc1-n1cnnn1)c1nc-2c(C)[nH]1	0
568.642	4.941000000000003	5.0	10.0	CHEMBL6011562	COC(=O)Nc1ccc2c(c1)NC(=O)NCCC[C@H](NC(=O)/C=C/c1c(C(C)=O)ccc(Cl)c1F)c1nc-2c(C#N)[nH]1	6.876148359032914	COC(=O)Nc1ccc2c(c1)NC(=O)NCCC[C@H](NC(=O)/C=C/c1c(C(C)=O)ccc(Cl)c1F)c1nc-2c(C#N)[nH]1	0
545.0030000000002	4.291600000000002	3.0	7.0	CHEMBL6010420	COC(=O)Nc1ccc2c(c1)NCCCCC[C@H](NC(=O)/C=C/c1cc(C)ccc1N1CNN=N1)c1nc-2c(C#N)[nH]1	8.045757490560675	COC(=O)Nc1ccc2c(c1)NCCCCC[C@H](NC(=O)/C=C/c1cc(C)ccc1N1CNN=N1)c1nc-2c(C#N)[nH]1	0
647.0959999999999	3.969100000000002	4.0	9.0	CHEMBL6003972	CC(=O)c1ccc2c(c1)NC(=O)CCCC[C@H](NC(=O)/C=C/c1cc(Cl)ccc1-n1cnnn1)c1nc-2c[nH]1	6.991399828238082	CC(=O)c1ccc2c(c1)NC(=O)CCCC[C@H](NC(=O)/C=C/c1cc(Cl)ccc1-n1cnnn1)c1nc-2c[nH]1	0
540.4070000000002	5.721000000000004	4.0	5.0	CHEMBL5979039	COC(=O)Nc1ccc2c(c1)NC(=O)CCCC[C@H](NC(=O)/C=C/c1cc(Cl)ccc1-n1cnnn1)c1nc-2c(C(=O)N(C)C)[nH]1	7.721246399047171	COC(=O)Nc1ccc2c(c1)NC(=O)CCCC[C@H](NC(=O)/C=C/c1cc(Cl)ccc1-n1cnnn1)c1nc-2c(C(=O)N(C)C)[nH]1	0
626.3939999999999	6.878900000000003	4.0	5.0	CHEMBL5778828	COC(=O)Nc1ccc2c(c1)NC(=O)C/C=C\C[C@H](NC(=O)/C=C/c1cccc(Cl)c1)c1nc-2c(Cl)[nH]1	8.045757490560675	COC(=O)Nc1ccc2c(c1)NC(=O)C/C=C\C[C@H](NC(=O)/C=C/c1cccc(Cl)c1)c1nc-2c(Cl)[nH]1	0
512.5700000000002	5.010170000000002	5.0	6.0	CHEMBL6014974	COC(=O)Nc1ccc2c(c1)NC(=O)C/C=C\C[C@H](NC(=O)/C=C/c1c(C(F)(F)F)ccc(Cl)c1F)c1nc-2c(Cl)[nH]1	8.301029995663981	COC(=O)Nc1ccc2c(c1)NC(=O)C/C=C\C[C@H](NC(=O)/C=C/c1c(C(F)(F)F)ccc(Cl)c1F)c1nc-2c(Cl)[nH]1	0
633.109	4.746000000000003	4.0	10.0	CHEMBL3891480	COC(=O)Nc1ccc2c(c1)/N=C(/O)CC/C=C\C[C@H](NC(=O)c1ccc(C(=N)N)cc1)c1cc-2ccn1	8.301029995663981	COC(=O)Nc1ccc2c(c1)/N=C(/O)CC/C=C\C[C@H](NC(=O)c1ccc(C(=N)N)cc1)c1cc-2ccn1	0
685.189	4.213000000000002	4.0	10.0	CHEMBL5888956	COC(=O)Nc1ccc2c(c1)NC([C@H](O)OC)CCCC[C@H](NC(=O)/C=C/c1cc(Cl)ccc1-n1cnnn1)c1cc-2ccn1	6.242603971206976	COC(=O)Nc1ccc2c(c1)NC([C@H](O)OC)CCCC[C@H](NC(=O)/C=C/c1cc(Cl)ccc1-n1cnnn1)c1cc-2ccn1	0
691.164	5.916000000000005	3.0	10.0	CHEMBL5855014	COC(=O)Nc1ccc2c(c1)N[C@@H](C(=O)N1CCNCC1)CCCC[C@H](NC(=O)/C=C/c1cc(Cl)ccc1-n1cnnn1)c1cc-2ccn1	8.301029995663981	COC(=O)Nc1ccc2c(c1)N[C@@H](C(=O)N1CCNCC1)CCCC[C@H](NC(=O)/C=C/c1cc(Cl)ccc1-n1cnnn1)c1cc-2ccn1	0
539.0140000000001	6.828200000000005	1.0	5.0	CHEMBL5828212	CCC(=O)[C@H]1CCCC[C@H](NC(=O)/C=C/c2c(-n3cnnn3)ccc(Cl)c2F)c2cc(ccn2)-c2ccc(NC(=O)OCCOC)cc2N1	6.027797161620936	CCC(=O)[C@H]1CCCC[C@H](NC(=O)/C=C/c2c(-n3cnnn3)ccc(Cl)c2F)c2cc(ccn2)-c2ccc(NC(=O)OCCOC)cc2N1	0
539.0140000000001	6.828200000000005	1.0	5.0	CHEMBL5838143	O=C1CCCC[C@H](c2ccc(-c3cc(Cl)ccc3-n3cnnn3)cn2)c2cccc(c2)-c2cc(F)ccc2N1	7.651695136951839	O=C1CCCC[C@H](c2ccc(-c3cc(Cl)ccc3-n3cnnn3)cn2)c2cccc(c2)-c2cc(F)ccc2N1	0
555.0130000000001	6.066600000000005	1.0	5.0	CHEMBL6039925	O=C1CCCC[C@@H](c2ccc(-c3cc(Cl)ccc3-n3cnnn3)cn2)c2cccc(c2)-c2cc(F)ccc2N1	6.297569463554475	O=C1CCCC[C@@H](c2ccc(-c3cc(Cl)ccc3-n3cnnn3)cn2)c2cccc(c2)-c2cc(F)ccc2N1	0
555.0130000000001	6.066600000000005	1.0	5.0	CHEMBL5778140	O=C1CCCC[C@H](c2ccc(-c3cc(Cl)ccc3-n3cnnn3)c[n+]2[O-])c2cccc(c2)-c2cc(F)ccc2N1	10.045757490560677	O=C1CCCC[C@H](c2ccc(-c3cc(Cl)ccc3-n3cnnn3)c2)c2cccc(c2)-c2cc(F)ccc2N1	2
569.0400000000001	6.312600000000005	1.0	5.0	CHEMBL5768370	O=C1CCCC[C@@H](c2ccc(-c3cc(Cl)ccc3-n3cnnn3)c[n+]2[O-])c2cccc(c2)-c2cc(F)ccc2N1	7.080398976215889	O=C1CCCC[C@@H](c2ccc(-c3cc(Cl)ccc3-n3cnnn3)c2)c2cccc(c2)-c2cc(F)ccc2N1	2
569.0400000000001	6.312600000000005	1.0	5.0	CHEMBL5804018	C[C@@H]1CCC[C@@H](c2ccc(-c3cc(Cl)ccc3-n3cnnn3)c[n+]2[O-])c2cccc(c2)-c2cc(F)ccc2NC1=O	7.557520230935552	C[C@@H]1CCC[C@@H](c2ccc(-c3cc(Cl)ccc3-n3cnnn3)c2)c2cccc(c2)-c2cc(F)ccc2NC1=O	2
569.0400000000001	6.312600000000005	1.0	5.0	CHEMBL6061813	C[C@H]1CCC[C@H](c2ccc(-c3cc(Cl)ccc3-n3cnnn3)c[n+]2[O-])c2cccc(c2)-c2cc(F)ccc2NC1=O	9.244125144327509	C[C@H]1CCC[C@H](c2ccc(-c3cc(Cl)ccc3-n3cnnn3)c2)c2cccc(c2)-c2cc(F)ccc2NC1=O	2
569.0400000000001	6.312600000000005	1.0	5.0	CHEMBL5760172	C[C@H]1CCC[C@@H](c2ccc(-c3cc(Cl)ccc3-n3cnnn3)c[n+]2[O-])c2cccc(c2)-c2cc(F)ccc2NC1=O	7.580044251510242	C[C@H]1CCC[C@@H](c2ccc(-c3cc(Cl)ccc3-n3cnnn3)c2)c2cccc(c2)-c2cc(F)ccc2NC1=O	2
581.0320000000003	5.625700000000005	2.0	6.0	CHEMBL5929651	C[C@@H]1CCC[C@H](c2ccc(-c3cc(Cl)ccc3-n3cnnn3)c[n+]2[O-])c2cccc(c2)-c2cc(F)ccc2NC1=O	9.744727494896694	C[C@@H]1CCC[C@H](c2ccc(-c3cc(Cl)ccc3-n3cnnn3)c2)c2cccc(c2)-c2cc(F)ccc2NC1=O	2
581.0320000000003	5.625700000000005	2.0	6.0	CHEMBL5879153	O=C1CCCC[C@H](c2ccc(-c3cc(Cl)ccc3-n3cnnn3)c[n+]2[O-])c2cccc(c2)-c2cc(C(=O)O)ccc2N1	9.508638306165729	O=C1CCCC[C@H](c2ccc(-c3cc(Cl)ccc3-n3cnnn3)c2)c2cccc(c2)-c2cc(C(=O)O)ccc2N1	2
599.0220000000003	5.764800000000004	2.0	6.0	CHEMBL6041871	O=C1CCCC[C@@H](c2ccc(-c3cc(Cl)ccc3-n3cnnn3)c[n+]2[O-])c2cccc(c2)-c2cc(C(=O)O)ccc2N1	8.075720713938118	O=C1CCCC[C@@H](c2ccc(-c3cc(Cl)ccc3-n3cnnn3)c2)c2cccc(c2)-c2cc(C(=O)O)ccc2N1	2
610.0740000000001	6.105800000000006	2.0	7.0	CHEMBL5813834	O=C1CCCC[C@H](c2ccc(-c3c(-n4cnnn4)ccc(Cl)c3F)c[n+]2[O-])c2cccc(c2)-c2cc(C(=O)O)ccc2N1	9.886056647693165	O=C1CCCC[C@H](c2ccc(-c3c(-n4cnnn4)ccc(Cl)c3F)c2)c2cccc(c2)-c2cc(C(=O)O)ccc2N1	2
573.0030000000002	6.205700000000005	1.0	5.0	CHEMBL6034229	COC(=O)Nc1ccc2c(c1)NC(=O)CCCCC(c1ccc(-c3cc(Cl)ccc3-n3cnnn3)c[n+]1[O-])c1cccc-2c1	10.0	COC(=O)Nc1ccc2c(c1)NC(=O)CCCCC(c1ccc(-c3cc(Cl)ccc3-n3cnnn3)c1)c1cccc-2c1	2
587.0300000000001	6.451700000000005	1.0	5.0	CHEMBL5850042	O=C1CCCCC(c2ccc(-c3cc(Cl)cc(F)c3-n3cnnn3)c[n+]2[O-])c2cccc(c2)-c2cc(F)ccc2N1	8.619788758288394	O=C1CCCCC(c2ccc(-c3cc(Cl)cc(F)c3-n3cnnn3)c2)c2cccc(c2)-c2cc(F)ccc2N1	2
548.9730000000002	6.928200000000006	2.0	3.0	CHEMBL5745322	CC1CCCC(c2ccc(-c3c(-n4cnnn4)ccc(Cl)c3F)c[n+]2[O-])c2cccc(c2)-c2cc(F)ccc2NC1=O	9.387216143280265	CC1CCCC(c2ccc(-c3c(-n4cnnn4)ccc(Cl)c3F)c2)c2cccc(c2)-c2cc(F)ccc2NC1=O	2
528.9790000000002	5.551300000000004	2.0	6.0	CHEMBL5966619	O=C1CCCCC(c2ccc(-c3c(F)ccc(Cl)c3F)c[n+]2[O-])c2cccc(c2)-c2cc(C(=O)O)ccc2N1	7.866461091629782	O=C1CCCCC(c2ccc(-c3c(F)ccc(Cl)c3F)c2)c2cccc(c2)-c2cc(C(=O)O)ccc2N1	2
544.9780000000002	4.789700000000003	2.0	6.0	CHEMBL5926905	O=C1CCCCC(c2ccc(-c3cc(Cl)ccc3-n3cnnn3)cn2)c2nc(c[nH]2)-c2cc(F)ccc2N1	7.076755981369724	O=C1CCCCC(c2ccc(-c3cc(Cl)ccc3-n3cnnn3)cn2)c2nc(c[nH]2)-c2cc(F)ccc2N1	0
578.0150000000001	7.408300000000006	2.0	4.0	CHEMBL5866853	COC(=O)Nc1ccc2c(c1)NC(=O)CCCCC(c1ccc(-c3c(F)ccc(Cl)c3F)cn1)c1cccc-2c1	6.226945306635737	COC(=O)Nc1ccc2c(c1)NC(=O)CCCCC(c1ccc(-c3c(F)ccc(Cl)c3F)cn1)c1cccc-2c1	0
551.0460000000002	7.763380000000006	2.0	5.0	CHEMBL5922821	COC(=O)Nc1ccc2c(c1)NC(=O)CCCCC(c1ccc(-c3cc(Cl)ccc3OC(F)(F)F)cn1)c1cccc-2c1	6.399027104313252	COC(=O)Nc1ccc2c(c1)NC(=O)CCCCC(c1ccc(-c3cc(Cl)ccc3OC(F)(F)F)cn1)c1cccc-2c1	0
575.5870000000001	7.978800000000006	2.0	5.0	CHEMBL5919463	COC(=O)Nc1ccc2c(c1)NC(=O)CCCCC(c1ccc(-c3cc(Cl)ccc3OC(F)F)cn1)c1cccc-2c1	6.742321425130816	COC(=O)Nc1ccc2c(c1)NC(=O)CCCCC(c1ccc(-c3cc(Cl)ccc3OC(F)F)cn1)c1cccc-2c1	0
617.109	7.949080000000007	2.0	6.0	CHEMBL6020668	COC(=O)Nc1ccc2c(c1)NC(=O)CCCCC(c1ccc(-c3cc(Cl)ccc3-n3cc(C(F)(F)F)cn3)cn1)c1cccc-2c1	6.149966742310231	COC(=O)Nc1ccc2c(c1)NC(=O)CCCCC(c1ccc(-c3cc(Cl)ccc3-n3cc(C(F)(F)F)cn3)cn1)c1cccc-2c1	0
612.065	7.006500000000004	2.0	7.0	CHEMBL6055946	COC(=O)Nc1ccc2c(c1)NC(=O)CCCCC(c1ccc(-c3cc(Cl)ccc3-c3cnn(C(F)F)c3)cn1)c1cccc-2c1	6.1938200260161125	COC(=O)Nc1ccc2c(c1)NC(=O)CCCCC(c1ccc(-c3cc(Cl)ccc3-c3cnn(C(F)F)c3)cn1)c1cccc-2c1	0
577.6200000000001	6.353100000000006	2.0	7.0	CHEMBL6063525	COC(=O)Nc1ccc2c(c1)NC(=O)CCCCC(c1ccc(-c3c(-n4cnnn4)ccc(Cl)c3F)cn1)c1cccc-2c1	9.619788758288394	COC(=O)Nc1ccc2c(c1)NC(=O)CCCCC(c1ccc(-c3c(-n4cnnn4)ccc(Cl)c3F)cn1)c1cccc-2c1	0
567.0450000000002	7.001780000000006	2.0	5.0	CHEMBL6051279	COC(=O)Nc1ccc2c(c1)NC(=O)CCCC[C@H](c1ccc(-c3cc(Cl)ccc3OC(F)(F)F)c[n+]1[O-])c1cccc-2c1	9.42021640338319	COC(=O)Nc1ccc2c(c1)NC(=O)CCCC[C@H](c1ccc(-c3cc(Cl)ccc3OC(F)(F)F)c1)c1cccc-2c1	2
608.041	7.731500000000007	2.0	5.0	CHEMBL5745155	COC(=O)Nc1ccc2c(c1)NC(=O)CCCC[C@H](c1ccc(-c3cc(Cl)ccc3C(F)(F)F)c[n+]1[O-])c1cccc-2c1	9.080921907623926	COC(=O)Nc1ccc2c(c1)NC(=O)CCCC[C@H](c1ccc(-c3cc(Cl)ccc3C(F)(F)F)c1)c1cccc-2c1	2
591.586	7.217200000000006	2.0	5.0	CHEMBL5845152	COC(=O)Nc1ccc2c(c1)NC(=O)CCCC[C@H](c1ccc(-c3cc(Cl)ccc3OC(F)F)c[n+]1[O-])c1cccc-2c1	9.55284196865778	COC(=O)Nc1ccc2c(c1)NC(=O)CCCC[C@H](c1ccc(-c3cc(Cl)ccc3OC(F)F)c1)c1cccc-2c1	2
609.0820000000001	7.785100000000007	2.0	6.0	CHEMBL5943780	COC(=O)Nc1ccc2c(c1)NC(=O)CCCC[C@H](c1ccc(-c3c(F)cccc3OC(F)F)c[n+]1[O-])c1cccc-2c1	8.818156412055227	COC(=O)Nc1ccc2c(c1)NC(=O)CCCC[C@H](c1ccc(-c3c(F)cccc3OC(F)F)c1)c1cccc-2c1	2
659.093	7.648400000000008	2.0	6.0	CHEMBL6061702	COC(=O)Nc1ccc2c(c1)NC(=O)CCCC[C@H](c1ccc(-c3cc(Cl)ccc3-c3cnco3)c[n+]1[O-])c1cccc-2c1	9.619788758288394	COC(=O)Nc1ccc2c(c1)NC(=O)CCCC[C@H](c1ccc(-c3cc(Cl)ccc3-c3cnco3)c1)c1cccc-2c1	2
643.5310000000001	7.3642000000000065	2.0	6.0	CHEMBL6019883	COC(=O)Nc1ccc2c(c1)NC(=O)CCCCC(c1ccc(-c3cc(Cl)ccc3-n3cc(C(F)F)nn3)c[n+]1[O-])c1cccc-2c1	9.585026652029182	COC(=O)Nc1ccc2c(c1)NC(=O)CCCCC(c1ccc(-c3cc(Cl)ccc3-n3cc(C(F)F)nn3)c1)c1cccc-2c1	2
649.1510000000001	7.588200000000008	2.0	6.0	CHEMBL5928310	COC(=O)Nc1ccc2c(c1)NC(=O)CCCC[C@H](c1ccc(-c3cc(Cl)ccc3-n3cc(Cl)nn3)c[n+]1[O-])c1cccc-2c1	9.886056647693165	COC(=O)Nc1ccc2c(c1)NC(=O)CCCC[C@H](c1ccc(-c3cc(Cl)ccc3-n3cc(Cl)nn3)c1)c1cccc-2c1	2
677.083	7.729600000000008	2.0	6.0	CHEMBL5862641	COC(=O)Nc1ccc2c(c1)NC(=O)CCCC[C@H](c1ccc(-c3cc(Cl)ccc3-n3cc(C4CC4)nn3)c[n+]1[O-])c1cccc-2c1	9.958607314841776	COC(=O)Nc1ccc2c(c1)NC(=O)CCCC[C@H](c1ccc(-c3cc(Cl)ccc3-n3cc(C4CC4)nn3)c1)c1cccc-2c1	2
633.1080000000001	7.187480000000007	2.0	6.0	CHEMBL5805422	COC(=O)Nc1ccc2c(c1)NC(=O)CCCC[C@H](c1ccc(-c3cc(Cl)ccc3-n3cc(C(F)(F)F)cn3)c[n+]1[O-])c1cccc-2c1	9.337242168318426	COC(=O)Nc1ccc2c(c1)NC(=O)CCCC[C@H](c1ccc(-c3cc(Cl)ccc3-n3cc(C(F)(F)F)cn3)c1)c1cccc-2c1	2
519.9790000000002	6.812200000000005	2.0	3.0	CHEMBL6044660	COC(=O)Nc1ccc2c(c1)NC(=O)CCCC[C@H](c1ccc(-c3cc(Cl)ccc3-c3cnn(C(F)F)c3)c[n+]1[O-])c1cccc-2c1	9.356547323513812	COC(=O)Nc1ccc2c(c1)NC(=O)CCCC[C@H](c1ccc(-c3cc(Cl)ccc3-c3cnn(C(F)F)c3)c1)c1cccc-2c1	2
592.042	7.798400000000007	2.0	4.0	CHEMBL5911993	Nc1ccc2c(c1)NC(=O)CCCCC(c1ccc(-c3c(F)ccc(Cl)c3F)c[n+]1[O-])c1cccc-2c1	8.769551078621726	Nc1ccc2c(c1)NC(=O)CCCCC(c1ccc(-c3c(F)ccc(Cl)c3F)c1)c1cccc-2c1	2
608.041	6.770800000000007	3.0	5.0	CHEMBL6041689	CC(C)(C)OCCOC(=O)Nc1ccc2c(c1)NC(=O)CCCC[C@H](c1ccc(-c3c(F)ccc(Cl)c3F)c[n+]1[O-])c1cccc-2c1	9.619788758288394	CC(C)(C)OCCOC(=O)Nc1ccc2c(c1)NC(=O)CCCC[C@H](c1ccc(-c3c(F)ccc(Cl)c3F)c1)c1cccc-2c1	2
598.0530000000001	7.7636000000000065	2.0	5.0	CHEMBL6058092	O=C1CCCC[C@H](c2ccc(-c3c(F)ccc(Cl)c3F)c[n+]2[O-])c2cccc(c2)-c2ccc(Nc3cccnc3)cc2N1	8.723538195826755	O=C1CCCC[C@H](c2ccc(-c3c(F)ccc(Cl)c3F)c2)c2cccc(c2)-c2ccc(Nc3cccnc3)cc2N1	2
572.0110000000002	7.538700000000006	3.0	4.0	CHEMBL5860306	O=C1CCCC[C@H](c2ccc(-c3c(F)ccc(Cl)c3F)c[n+]2[O-])c2cccc(c2)-c2ccc(Nc3ncccn3)cc2N1	8.67778070526608	O=C1CCCC[C@H](c2ccc(-c3c(F)ccc(Cl)c3F)c2)c2cccc(c2)-c2ccc(Nc3ncccn3)cc2N1	2
592.042	7.654300000000006	2.0	4.0	CHEMBL6020486	O=C1CCCCC(c2ccc(-c3c(F)ccc(Cl)c3F)cn2)c2cccc(c2)-c2cc3c(O)cc(=O)[nH]c3cc2N1	7.806875401645538	O=C1CCCCC(c2ccc(-c3c(F)ccc(Cl)c3F)cn2)c2cccc(c2)-c2cc3c(O)cc(=O)[nH]c3cc2N1	0
592.042	7.654300000000006	2.0	4.0	CHEMBL5923893	COC(=O)Nc1ccc2c(c1)NC(=O)[C@H](C)CCC[C@H](c1ccc(-c3c(F)ccc(Cl)c3F)c[n+]1[O-])c1cccc-2c1	9.275724130399212	COC(=O)Nc1ccc2c(c1)NC(=O)[C@H](C)CCC[C@H](c1ccc(-c3c(F)ccc(Cl)c3F)c1)c1cccc-2c1	2
592.042	7.654300000000006	2.0	4.0	CHEMBL5977766	COC(=O)Nc1ccc2c(c1)NC(=O)[C@@H](C)CCC[C@H](c1ccc(-c3c(F)ccc(Cl)c3F)c[n+]1[O-])c1cccc-2c1	8.455931955649724	COC(=O)Nc1ccc2c(c1)NC(=O)[C@@H](C)CCC[C@H](c1ccc(-c3c(F)ccc(Cl)c3F)c1)c1cccc-2c1	2
592.042	7.654300000000006	2.0	4.0	CHEMBL5829666	COC(=O)Nc1ccc2c(c1)NC(=O)[C@H](C)CCC[C@@H](c1ccc(-c3c(F)ccc(Cl)c3F)c[n+]1[O-])c1cccc-2c1	6.568636235841013	COC(=O)Nc1ccc2c(c1)NC(=O)[C@H](C)CCC[C@@H](c1ccc(-c3c(F)ccc(Cl)c3F)c1)c1cccc-2c1	2
612.065	7.006500000000005	2.0	7.0	CHEMBL5993813	COC(=O)Nc1ccc2c(c1)NC(=O)[C@@H](C)CCC[C@@H](c1ccc(-c3c(F)ccc(Cl)c3F)c[n+]1[O-])c1cccc-2c1	6.679853713888946	COC(=O)Nc1ccc2c(c1)NC(=O)[C@@H](C)CCC[C@@H](c1ccc(-c3c(F)ccc(Cl)c3F)c1)c1cccc-2c1	2
628.0640000000001	6.244900000000006	2.0	7.0	CHEMBL5969808	COC(=O)Nc1ccc2c(c1)NC(=O)CCCCC(c1ccc(-c3cc(Cl)ccc3-n3cnnn3)cn1)c1cc(F)cc-2c1	8.559090917934782	COC(=O)Nc1ccc2c(c1)NC(=O)CCCCC(c1ccc(-c3cc(Cl)ccc3-n3cnnn3)cn1)c1cc(F)cc-2c1	0
540.0020000000002	6.223200000000005	1.0	6.0	CHEMBL5747496	COC(=O)Nc1ccc2c(c1)NC(=O)CCCCC(c1ccc(-c3c(F)ccc(Cl)c3F)cn1)c1cc(F)c(F)c-2c1	6.057991946977687	COC(=O)Nc1ccc2c(c1)NC(=O)CCCCC(c1ccc(-c3c(F)ccc(Cl)c3F)cn1)c1cc(F)c(F)c-2c1	0
613.053	6.401500000000005	2.0	8.0	CHEMBL6063065	O=C1CCCCC(c2ccc(-c3cc(Cl)ccc3-n3cnnn3)cn2)c2ccnc(c2)-c2cc(F)ccc2N1	7.85078088734462	O=C1CCCCC(c2ccc(-c3cc(Cl)ccc3-n3cnnn3)cn2)c2ccnc(c2)-c2cc(F)ccc2N1	0
580.994	7.704000000000005	2.0	5.0	CHEMBL5982186	COC(=O)Nc1ccc2c(c1)NC(=O)CCCCC(c1ccc(-c3cc(Cl)ccc3-n3cnnn3)cn1)c1cc-2ncc1F	9.2839966563652	COC(=O)Nc1ccc2c(c1)NC(=O)CCCCC(c1ccc(-c3cc(Cl)ccc3-n3cnnn3)cn1)c1cc-2ncc1F	0
575.9820000000002	6.501400000000004	1.0	6.0	CHEMBL5956927	COC(=O)Nc1ccc2c(c1)NC(=O)CCCCC(c1ccc(-c3c(F)ccc(Cl)c3F)cn1)c1cc-2ncc1F	6.777283528852417	COC(=O)Nc1ccc2c(c1)NC(=O)CCCCC(c1ccc(-c3c(F)ccc(Cl)c3F)cn1)c1cc-2ncc1F	0
580.994	7.704000000000005	2.0	5.0	CHEMBL5856206	O=C1CCCCC(c2ccc(-c3c(-n4cnnn4)ccc(Cl)c3F)cn2)c2cc(ncc2F)-c2cc(F)ccc2N1	8.050609993355087	O=C1CCCCC(c2ccc(-c3c(-n4cnnn4)ccc(Cl)c3F)cn2)c2cc(ncc2F)-c2cc(F)ccc2N1	0
613.053	6.401500000000005	2.0	8.0	CHEMBL5924763	COC(=O)Nc1ccc2c(c1)NC(=O)CCCCC(c1ccc(-c3c(F)ccc(Cl)c3F)cn1)c1cc-2c(F)cn1	6.465973893943865	COC(=O)Nc1ccc2c(c1)NC(=O)CCCCC(c1ccc(-c3c(F)ccc(Cl)c3F)cn1)c1cc-2c(F)cn1	0
563.004	7.564900000000005	2.0	5.0	CHEMBL5783127	COC(=O)Nc1ccc2c(c1)NC(=O)CCCCC(c1ccc(-c3cc(Cl)ccc3-n3cnnn3)cn1)c1cc-2c(F)cn1	8.853871964321762	COC(=O)Nc1ccc2c(c1)NC(=O)CCCCC(c1ccc(-c3cc(Cl)ccc3-n3cnnn3)cn1)c1cc-2c(F)cn1	0
580.994	7.704000000000005	2.0	5.0	CHEMBL5895250	COC(=O)Nc1ccc2c(c1)NC(=O)CCCCC(c1ccc(-c3c(F)ccc(Cl)c3F)cn1)c1cc-2ccn1	7.481486060122112	COC(=O)Nc1ccc2c(c1)NC(=O)CCCCC(c1ccc(-c3c(F)ccc(Cl)c3F)cn1)c1cc-2ccn1	0
563.992	6.959900000000005	2.0	6.0	CHEMBL5751486	COC(=O)Nc1ccc2c(c1)NC(=O)CCCCC(c1ccc(-c3c(F)ccc(Cl)c3F)cn1)c1ccc(F)c-2n1	6.057991946977687	COC(=O)Nc1ccc2c(c1)NC(=O)CCCCC(c1ccc(-c3c(F)ccc(Cl)c3F)cn1)c1ccc(F)c-2n1	0
596.0509999999999	5.657400000000005	2.0	9.0	CHEMBL5992413	COC(=O)Nc1ccc2c(c1)NC(=O)CCCCC(c1ccc(-c3c(F)ccc(Cl)c3F)cn1)c1cc-2ncn1	6.785156151952302	COC(=O)Nc1ccc2c(c1)NC(=O)CCCCC(c1ccc(-c3c(F)ccc(Cl)c3F)cn1)c1cc-2ncn1	0
590.0260000000001	7.264200000000006	2.0	4.0	CHEMBL5820840	COC(=O)Nc1ccc2c(c1)NC(=O)CCCCC(c1ccc(-c3cc(Cl)ccc3-n3cnnn3)cn1)c1cc-2ncn1	8.537602002101044	COC(=O)Nc1ccc2c(c1)NC(=O)CCCCC(c1ccc(-c3cc(Cl)ccc3-n3cnnn3)cn1)c1cc-2ncn1	0
596.0050000000001	7.547400000000005	2.0	4.0	CHEMBL6040533	COC(=O)Nc1ccc2c(c1)NC(=O)C[C@H]1C[C@@H]1C[C@H](c1ccc(-c3c(F)ccc(Cl)c3F)c[n+]1[O-])c1cccc-2c1	8.67778070526608	COC(=O)Nc1ccc2c(c1)NC(=O)C[C@H]1C[C@@H]1C[C@H](c1ccc(-c3c(F)ccc(Cl)c3F)c1)c1cccc-2c1	2
596.0050000000001	7.547400000000005	2.0	4.0	CHEMBL5902546	COC(=O)Nc1ccc2c(c1)NC(=O)CCCC[C@H](c1ccc(-c3c(F)ccc(Cl)c3F)c[n+]1[O-])c1cc(F)cc-2c1	9.259637310505756	COC(=O)Nc1ccc2c(c1)NC(=O)CCCC[C@H](c1ccc(-c3c(F)ccc(Cl)c3F)c1)c1cc(F)cc-2c1	2
613.9950000000001	7.686500000000005	2.0	4.0	CHEMBL5989645	COC(=O)Nc1ccc2c(c1)NC(=O)CCCC[C@H](c1ccc(-c3c(F)ccc(Cl)c3F)c[n+]1[O-])c1ccc(F)c-2c1	9.2839966563652	COC(=O)Nc1ccc2c(c1)NC(=O)CCCC[C@H](c1ccc(-c3c(F)ccc(Cl)c3F)c1)c1ccc(F)c-2c1	2
556.0010000000002	5.461600000000004	1.0	6.0	CHEMBL5948118	COC(=O)Nc1ccc2c(c1)NC(=O)CCCC[C@H](c1ccc(-c3c(F)ccc(Cl)c3F)c[n+]1[O-])c1cc(F)c(F)c-2c1	8.7281583934635	COC(=O)Nc1ccc2c(c1)NC(=O)CCCC[C@H](c1ccc(-c3c(F)ccc(Cl)c3F)c1)c1cc(F)c(F)c-2c1	2
629.052	5.639900000000004	2.0	8.0	CHEMBL5812537	O=C1CCCCC(c2ccc(-c3cc(Cl)ccc3-n3cnnn3)c[n+]2[O-])c2ccnc(c2)-c2cc(F)ccc2N1	9.431798275933003	O=C1CCCCC(c2ccc(-c3cc(Cl)ccc3-n3cnnn3)c2)c2ccnc(c2)-c2cc(F)ccc2N1	2
596.993	6.942400000000005	2.0	5.0	CHEMBL5981154	COC(=O)Nc1ccc2c(c1)NC(=O)CCCC[C@H](c1ccc(-c3cc(Cl)ccc3-n3cnnn3)c[n+]1[O-])c1cc-2ncc1F	9.327902142064282	COC(=O)Nc1ccc2c(c1)NC(=O)CCCC[C@H](c1ccc(-c3cc(Cl)ccc3-n3cnnn3)c1)c1cc-2ncc1F	2
579.003	6.8033000000000055	2.0	5.0	CHEMBL5944887	COC(=O)Nc1ccc2c(c1)NC(=O)CCCC[C@H](c1ccc(-c3c(F)ccc(Cl)c3F)c[n+]1[O-])c1cc-2ncc1F	9.30102999566398	COC(=O)Nc1ccc2c(c1)NC(=O)CCCC[C@H](c1ccc(-c3c(F)ccc(Cl)c3F)c1)c1cc-2ncc1F	2
596.993	6.942400000000005	2.0	5.0	CHEMBL6047310	COC(=O)Nc1ccc2c(c1)NC(=O)CCCC[C@H](c1ccc(-c3c(F)ccc(Cl)c3F)c[n+]1[O-])c1cc-2ccn1	9.468521082957745	COC(=O)Nc1ccc2c(c1)NC(=O)CCCC[C@H](c1ccc(-c3c(F)ccc(Cl)c3F)c1)c1cc-2ccn1	2
579.991	6.198300000000005	2.0	6.0	CHEMBL6060126	COC(=O)Nc1ccc2c(c1)NC(=O)CCCCC(c1ccc(-c3c(F)ccc(Cl)c3F)c[n+]1[O-])c1ccc(F)c-2n1	6.7447274948966935	COC(=O)Nc1ccc2c(c1)NC(=O)CCCCC(c1ccc(-c3c(F)ccc(Cl)c3F)c1)c1ccc(F)c-2n1	2
611.02	7.188400000000005	2.0	5.0	CHEMBL5929184	COC(=O)Nc1ccc2c(c1)NC(=O)CCCC[C@H](c1ccc(-c3c(F)ccc(Cl)c3F)c[n+]1[O-])c1cc-2ncn1	8.568636235841012	COC(=O)Nc1ccc2c(c1)NC(=O)CCCC[C@H](c1ccc(-c3c(F)ccc(Cl)c3F)c1)c1cc-2ncn1	2
611.02	7.188400000000005	2.0	5.0	CHEMBL5780336	COC(=O)Nc1ccc2c(c1)NC(=O)[C@H](C)CCC[C@H](c1ccc(-c3c(F)ccc(Cl)c3F)c[n+]1[O-])c1cc-2ncc1F	9.795880017344077	COC(=O)Nc1ccc2c(c1)NC(=O)[C@H](C)CCC[C@H](c1ccc(-c3c(F)ccc(Cl)c3F)c1)c1cc-2ncc1F	2
611.02	7.188400000000005	2.0	5.0	CHEMBL6032430	COC(=O)Nc1ccc2c(c1)NC(=O)[C@@H](C)CCC[C@H](c1ccc(-c3c(F)ccc(Cl)c3F)c[n+]1[O-])c1cc-2ncc1F	8.863279432843592	COC(=O)Nc1ccc2c(c1)NC(=O)[C@@H](C)CCC[C@H](c1ccc(-c3c(F)ccc(Cl)c3F)c1)c1cc-2ncc1F	2
611.02	7.188400000000005	2.0	5.0	CHEMBL5840896	COC(=O)Nc1ccc2c(c1)NC(=O)[C@@H](C)CCC[C@@H](c1ccc(-c3c(F)ccc(Cl)c3F)c[n+]1[O-])c1cc-2ncc1F	7.1938200260161125	COC(=O)Nc1ccc2c(c1)NC(=O)[C@@H](C)CCC[C@@H](c1ccc(-c3c(F)ccc(Cl)c3F)c1)c1cc-2ncc1F	2
638.1469999999998	6.531000000000007	1.0	6.0	CHEMBL5922840	COC(=O)Nc1ccc2c(c1)NC(=O)[C@@H](C)CCC[C@H](c1ccc(-c3cc(Cl)ccc3OC(F)(F)F)c[n+]1[O-])c1cccc-2c1	8.636388020107855	COC(=O)Nc1ccc2c(c1)NC(=O)[C@@H](C)CCC[C@H](c1ccc(-c3cc(Cl)ccc3OC(F)(F)F)c1)c1cccc-2c1	2
572.0000000000002	4.700000000000004	1.0	6.0	CHEMBL6007496	O=C(C1CCCCC(c2ccc(-c3cc(Cl)ccc3-n3cnnn3)c[n+]2[O-])c2cccc(c2)-c2cc(F)ccc2N1)N1CCCC1	7.320572103387881	O=C(C1CCCCC(c2ccc(-c3cc(Cl)ccc3-n3cnnn3)c2)c2cccc(c2)-c2cc(F)ccc2N1)N1CCCC1	2
645.051	4.878300000000004	2.0	8.0	CHEMBL5825525	O=C1CCCCC(c2ccc(-c3cc(Cl)ccc3-n3cnnn3)c[n+]2[O-])c2cc[n+]([O-])c(c2)-c2cc(F)ccc2N1	9.229147988357855	O=C1CCCCC(c2ccc(-c3cc(Cl)ccc3-n3cnnn3)c2)c2cc()c(c2)-c2cc(F)ccc2N1	4
612.9920000000001	6.180800000000005	2.0	5.0	CHEMBL5966546	COC(=O)Nc1ccc2c(c1)NC(=O)CCCCC(c1ccc(-c3cc(Cl)ccc3-n3cnnn3)c[n+]1[O-])c1cc-2[n+]([O-])cc1F	9.853871964321762	COC(=O)Nc1ccc2c(c1)NC(=O)CCCCC(c1ccc(-c3cc(Cl)ccc3-n3cnnn3)c1)c1cc-2()cc1F	4
595.0020000000001	6.041700000000006	2.0	5.0	CHEMBL5983624	COC(=O)Nc1ccc2c(c1)NC(=O)CCCCC(c1ccc(-c3c(F)ccc(Cl)c3F)c[n+]1[O-])c1cc-2[n+]([O-])cc1F	8.431798275933005	COC(=O)Nc1ccc2c(c1)NC(=O)CCCCC(c1ccc(-c3c(F)ccc(Cl)c3F)c1)c1cc-2()cc1F	4
576.0600000000002	6.0451800000000055	1.0	6.0	CHEMBL5997750	COC(=O)Nc1ccc2c(c1)NC(=O)CCCCC(c1ccc(-c3c(F)ccc(Cl)c3F)c[n+]1[O-])c1cc-2cc[n+]1[O-]	8.657577319177793	COC(=O)Nc1ccc2c(c1)NC(=O)CCCCC(c1ccc(-c3c(F)ccc(Cl)c3F)c1)c1cc-2cc1	4
610.0320000000002	7.793400000000007	2.0	4.0	CHEMBL5799607	CC1CCCC(c2ccc(-c3cc(Cl)ccc3-n3cnnn3)c[n+]2[O-])c2cccc(c2)-c2ccc(C#N)cc2NC1=O	9.42021640338319	CC1CCCC(c2ccc(-c3cc(Cl)ccc3-n3cnnn3)c2)c2cccc(c2)-c2ccc(C#N)cc2NC1=O	2
610.0320000000002	7.793400000000007	2.0	4.0	CHEMBL6046599	COC(=O)Nc1cc(F)c2c(c1)NC(=O)[C@H](C)CCC[C@H](c1ccc(-c3c(F)ccc(Cl)c3F)c[n+]1[O-])c1cccc-2c1	6.057991946977687	COC(=O)Nc1cc(F)c2c(c1)NC(=O)[C@H](C)CCC[C@H](c1ccc(-c3c(F)ccc(Cl)c3F)c1)c1cccc-2c1	2
610.0320000000002	7.793400000000007	2.0	4.0	CHEMBL5899059	COC(=O)Nc1cc(F)c2c(c1)NC(=O)[C@@H](C)CCC[C@H](c1ccc(-c3c(F)ccc(Cl)c3F)c[n+]1[O-])c1cccc-2c1	8.221848749616356	COC(=O)Nc1cc(F)c2c(c1)NC(=O)[C@@H](C)CCC[C@H](c1ccc(-c3c(F)ccc(Cl)c3F)c1)c1cccc-2c1	2
610.0320000000002	7.793400000000007	2.0	4.0	CHEMBL5792444	COC(=O)Nc1cc(F)c2c(c1)NC(=O)[C@H](C)CCC[C@@H](c1ccc(-c3c(F)ccc(Cl)c3F)c[n+]1[O-])c1cccc-2c1	9.013228265733757	COC(=O)Nc1cc(F)c2c(c1)NC(=O)[C@H](C)CCC[C@@H](c1ccc(-c3c(F)ccc(Cl)c3F)c1)c1cccc-2c1	2
610.032	7.793400000000005	2.0	4.0	CHEMBL5974423	COC(=O)Nc1cc(F)c2c(c1)NC(=O)[C@@H](C)CCC[C@@H](c1ccc(-c3c(F)ccc(Cl)c3F)c[n+]1[O-])c1cccc-2c1	6.795880017344075	COC(=O)Nc1cc(F)c2c(c1)NC(=O)[C@@H](C)CCC[C@@H](c1ccc(-c3c(F)ccc(Cl)c3F)c1)c1cccc-2c1	2
610.032	7.793400000000005	2.0	4.0	CHEMBL5836564	COC(=O)Nc1ccc2c(c1)NC(=O)[C@H](C)CCC[C@H](c1ccc(-c3c(F)ccc(Cl)c3F)c[n+]1[O-])c1ccc(F)c-2c1	8.197910742118268	COC(=O)Nc1ccc2c(c1)NC(=O)[C@H](C)CCC[C@H](c1ccc(-c3c(F)ccc(Cl)c3F)c1)c1ccc(F)c-2c1	2
610.032	7.793400000000005	2.0	4.0	CHEMBL5849193	COC(=O)Nc1ccc2c(c1)NC(=O)[C@@H](C)CCC[C@H](c1ccc(-c3c(F)ccc(Cl)c3F)c[n+]1[O-])c1ccc(F)c-2c1	6.106793246940152	COC(=O)Nc1ccc2c(c1)NC(=O)[C@@H](C)CCC[C@H](c1ccc(-c3c(F)ccc(Cl)c3F)c1)c1ccc(F)c-2c1	2
610.032	7.793400000000005	2.0	4.0	CHEMBL5954022	COC(=O)Nc1ccc2c(c1)NC(=O)[C@H](C)CCC[C@@H](c1ccc(-c3c(F)ccc(Cl)c3F)c[n+]1[O-])c1ccc(F)c-2c1	6.939302159646388	COC(=O)Nc1ccc2c(c1)NC(=O)[C@H](C)CCC[C@@H](c1ccc(-c3c(F)ccc(Cl)c3F)c1)c1ccc(F)c-2c1	2
608.041	7.416900000000006	2.0	5.0	CHEMBL5869506	COC(=O)Nc1ccc2c(c1)NC(=O)[C@@H](C)CCC[C@@H](c1ccc(-c3c(F)ccc(Cl)c3F)c[n+]1[O-])c1ccc(F)c-2c1	8.782516055786093	COC(=O)Nc1ccc2c(c1)NC(=O)[C@@H](C)CCC[C@@H](c1ccc(-c3c(F)ccc(Cl)c3F)c1)c1ccc(F)c-2c1	2
622.0680000000001	7.662900000000007	2.0	5.0	CHEMBL6000948	COC(=O)Nc1ccc2c(c1)NC(=O)CCCCC(c1cc(OC)c(-c3c(F)ccc(Cl)c3F)c[n+]1[O-])c1cccc-2c1	8.387216143280265	COC(=O)Nc1ccc2c(c1)NC(=O)CCCCC(c1cc(OC)c(-c3c(F)ccc(Cl)c3F)c1)c1cccc-2c1	2
622.0680000000001	7.662900000000007	2.0	5.0	CHEMBL5868270	COC(=O)Nc1ccc2c(c1)NC(=O)[C@H](C)CCC[C@H](c1cc(OC)c(-c3c(F)ccc(Cl)c3F)c[n+]1[O-])c1cccc-2c1	6.730487055782084	COC(=O)Nc1ccc2c(c1)NC(=O)[C@H](C)CCC[C@H](c1cc(OC)c(-c3c(F)ccc(Cl)c3F)c1)c1cccc-2c1	2
622.0680000000001	7.662900000000007	2.0	5.0	CHEMBL5807698	COC(=O)Nc1ccc2c(c1)NC(=O)[C@@H](C)CCC[C@H](c1cc(OC)c(-c3c(F)ccc(Cl)c3F)c[n+]1[O-])c1cccc-2c1	9.1249387366083	COC(=O)Nc1ccc2c(c1)NC(=O)[C@@H](C)CCC[C@H](c1cc(OC)c(-c3c(F)ccc(Cl)c3F)c1)c1cccc-2c1	2
622.0680000000001	7.662900000000007	2.0	5.0	CHEMBL5994334	COC(=O)Nc1ccc2c(c1)NC(=O)[C@H](C)CCC[C@@H](c1cc(OC)c(-c3c(F)ccc(Cl)c3F)c[n+]1[O-])c1cccc-2c1	6.705533773838407	COC(=O)Nc1ccc2c(c1)NC(=O)[C@H](C)CCC[C@@H](c1cc(OC)c(-c3c(F)ccc(Cl)c3F)c1)c1cccc-2c1	2
538.5580000000001	5.552300000000004	1.0	5.0	CHEMBL5847474	COC(=O)Nc1ccc2c(c1)NC(=O)[C@@H](C)CCC[C@@H](c1cc(OC)c(-c3c(F)ccc(Cl)c3F)c[n+]1[O-])c1cccc-2c1	9.244125144327509	COC(=O)Nc1ccc2c(c1)NC(=O)[C@@H](C)CCC[C@@H](c1cc(OC)c(-c3c(F)ccc(Cl)c3F)c1)c1cccc-2c1	2
572.0150000000001	6.810700000000005	1.0	4.0	CHEMBL5772005	O=C1CCCC[C@H](c2ccc(-c3cc(F)ccc3-n3cnnn3)c[n+]2[O-])c2cccc(c2)-c2cc(F)ccc2N1	9.4089353929735	O=C1CCCC[C@H](c2ccc(-c3cc(F)ccc3-n3cnnn3)c2)c2cccc(c2)-c2cc(F)ccc2N1	2
619.003	6.804600000000004	2.0	6.0	CHEMBL5846377	O=C1CCCC[C@H](c2ccc(-c3cc(F)ccc3-n3cc(Cl)nn3)c[n+]2[O-])c2cccc(c2)-c2cc(F)ccc2N1	8.494850021680094	O=C1CCCC[C@H](c2ccc(-c3cc(F)ccc3-n3cc(Cl)nn3)c2)c2cccc(c2)-c2cc(F)ccc2N1	2
637.096	7.1706000000000065	3.0	7.0	CHEMBL5824774	O=C1CCCC[C@H](c2ccc(-c3c(-n4cc(C(=O)O)nn4)ccc(Cl)c3F)cn2)c2cc(ncc2F)-c2cc(F)ccc2N1	7.958607314841775	O=C1CCCC[C@H](c2ccc(-c3c(-n4cc(C(=O)O)nn4)ccc(Cl)c3F)cn2)c2cc(ncc2F)-c2cc(F)ccc2N1	0
579.003	6.8033000000000055	2.0	5.0	CHEMBL6059155	COC(=O)Nc1ccc2c(c1)NC(=O)CCCC[C@H](c1ccc(-c3cc(Cl)ccc3-n3cc(C(=O)O)nn3)cn1)c1cccc-2c1	9.356547323513812	COC(=O)Nc1ccc2c(c1)NC(=O)CCCC[C@H](c1ccc(-c3cc(Cl)ccc3-n3cc(C(=O)O)nn3)cn1)c1cccc-2c1	0
595.0020000000001	6.041700000000006	2.0	5.0	CHEMBL5854174	COC(=O)Nc1ccc2c(c1)NC(=O)CCCC[C@H](c1ccc(-c3c(F)ccc(Cl)c3F)c[n+]1[O-])c1ccnc-2c1	9.050609993355089	COC(=O)Nc1ccc2c(c1)NC(=O)CCCC[C@H](c1ccc(-c3c(F)ccc(Cl)c3F)c1)c1ccnc-2c1	2
577.0310000000001	7.8109000000000055	2.0	5.0	CHEMBL6032860	COC(=O)Nc1ccc2c(c1)NC(=O)CCCCC(c1ccc(-c3c(F)ccc(Cl)c3F)c[n+]1[O-])c1cc[n+]([O-])c-2c1	8.292429823902063	COC(=O)Nc1ccc2c(c1)NC(=O)CCCCC(c1ccc(-c3c(F)ccc(Cl)c3F)c1)c1cc()c-2c1	4
577.0310000000001	7.8109000000000055	2.0	5.0	CHEMBL5866830	COC(=O)Nc1ccc2c(c1)NC(=O)[C@H](C)CCC[C@H](c1ccc(-c3c(F)ccc(Cl)c3F)cn1)c1cc-2ccn1	8.568636235841012	COC(=O)Nc1ccc2c(c1)NC(=O)[C@H](C)CCC[C@H](c1ccc(-c3c(F)ccc(Cl)c3F)cn1)c1cc-2ccn1	0
577.0310000000001	7.8109000000000055	2.0	5.0	CHEMBL5806096	COC(=O)Nc1ccc2c(c1)NC(=O)[C@@H](C)CCC[C@H](c1ccc(-c3c(F)ccc(Cl)c3F)cn1)c1cc-2ccn1	7.515700160653214	COC(=O)Nc1ccc2c(c1)NC(=O)[C@@H](C)CCC[C@H](c1ccc(-c3c(F)ccc(Cl)c3F)cn1)c1cc-2ccn1	0
577.0310000000001	7.8109000000000055	2.0	5.0	CHEMBL5947371	COC(=O)Nc1ccc2c(c1)NC(=O)[C@H](C)CCC[C@@H](c1ccc(-c3c(F)ccc(Cl)c3F)cn1)c1cc-2ccn1	6.241088107602026	COC(=O)Nc1ccc2c(c1)NC(=O)[C@H](C)CCC[C@@H](c1ccc(-c3c(F)ccc(Cl)c3F)cn1)c1cc-2ccn1	0
567.98	6.131400000000005	3.0	5.0	CHEMBL6013986	COC(=O)Nc1ccc2c(c1)NC(=O)[C@@H](C)CCC[C@@H](c1ccc(-c3c(F)ccc(Cl)c3F)cn1)c1cc-2ccn1	8.537602002101044	COC(=O)Nc1ccc2c(c1)NC(=O)[C@@H](C)CCC[C@@H](c1ccc(-c3c(F)ccc(Cl)c3F)cn1)c1cc-2ccn1	0
584.04	5.590500000000005	3.0	8.0	CHEMBL5807118	COC(=O)Nc1ccc2c(c1)NC(=O)CCCCC(c1ccc(-c3c(F)ccc(Cl)c3F)c[n+]1[O-])c1nc-2c[nH]1	9.275724130399212	COC(=O)Nc1ccc2c(c1)NC(=O)CCCCC(c1ccc(-c3c(F)ccc(Cl)c3F)c1)c1nc-2c[nH]1	2
600.039	4.8289000000000035	3.0	8.0	CHEMBL5932889	COC(=O)Nc1ccc2c(c1)NC(=O)CCCCC(c1ccc(-c3cc(Cl)ccc3-n3cnnn3)cn1)c1nc-2c[nH]1	8.481486060122112	COC(=O)Nc1ccc2c(c1)NC(=O)CCCCC(c1ccc(-c3cc(Cl)ccc3-n3cnnn3)cn1)c1nc-2c[nH]1	0
615.996	6.751800000000006	3.0	6.0	CHEMBL6021099	COC(=O)Nc1ccc2c(c1)NC(=O)CCCCC(c1ccc(-c3cc(Cl)ccc3-n3cnnn3)c[n+]1[O-])c1nc-2c[nH]1	9.292429823902063	COC(=O)Nc1ccc2c(c1)NC(=O)CCCCC(c1ccc(-c3cc(Cl)ccc3-n3cnnn3)c1)c1nc-2c[nH]1	2
615.996	6.5937000000000054	3.0	6.0	CHEMBL5765808	COC(=O)Nc1ccc2c(c1)NC(=O)CCCCC(c1ccc(-c3cc(Cl)ccc3OC(F)(F)F)c[n+]1[O-])c1nc-2c[nH]1	9.769551078621726	COC(=O)Nc1ccc2c(c1)NC(=O)CCCCC(c1ccc(-c3cc(Cl)ccc3OC(F)(F)F)c1)c1nc-2c[nH]1	2
581.5509999999999	5.940300000000005	3.0	6.0	CHEMBL5859416	COC(=O)Nc1ccc2c(c1)NC(=O)CCCCC(c1ccc(-c3c(OC(F)F)ccc(Cl)c3F)c[n+]1[O-])c1nc-2c[nH]1	9.481486060122112	COC(=O)Nc1ccc2c(c1)NC(=O)CCCCC(c1ccc(-c3c(OC(F)F)ccc(Cl)c3F)c1)c1nc-2c[nH]1	2
598.006	6.4546000000000054	3.0	6.0	CHEMBL5851154	COC(=O)Nc1ccc2c(c1)NC(=O)CCCCC(c1ccc(-c3c(F)cccc3OC(F)F)c[n+]1[O-])c1nc-2c[nH]1	9.468521082957745	COC(=O)Nc1ccc2c(c1)NC(=O)CCCCC(c1ccc(-c3c(F)cccc3OC(F)F)c1)c1nc-2c[nH]1	2
693.8759999999999	6.736000000000005	3.0	5.0	CHEMBL5759902	COC(=O)Nc1ccc2c(c1)NC(=O)CCCCC(c1ccc(-c3cc(Cl)ccc3OC(F)F)c[n+]1[O-])c1nc-2c[nH]1	9.853871964321762	COC(=O)Nc1ccc2c(c1)NC(=O)CCCCC(c1ccc(-c3cc(Cl)ccc3OC(F)F)c1)c1nc-2c[nH]1	2
512.9190000000002	6.0922000000000045	2.0	3.0	CHEMBL5977827	COC(=O)Nc1ccc2c(c1)NC(=O)CCCCC(c1ccc(-c3c(F)cc(I)c(Cl)c3F)c[n+]1[O-])c1nc-2c[nH]1	8.769551078621726	COC(=O)Nc1ccc2c(c1)NC(=O)CCCCC(c1ccc(-c3c(F)cc(I)c(Cl)c3F)c1)c1nc-2c[nH]1	2
593.9970000000002	6.332300000000005	2.0	5.0	CHEMBL5811692	O=C1CCCCC(c2ccc(-c3c(F)ccc(Cl)c3F)c[n+]2[O-])c2nc(c[nH]2)-c2cc(F)ccc2N1	7.966576244513051	O=C1CCCCC(c2ccc(-c3c(F)ccc(Cl)c3F)c2)c2nc(c[nH]2)-c2cc(F)ccc2N1	2
538.9380000000002	5.651300000000004	3.0	4.0	CHEMBL5907391	O=C1CCCCC(c2ccc(-c3cc(Cl)ccc3-n3cc(C(F)F)nn3)c[n+]2[O-])c2nc(c[nH]2)-c2cc(F)ccc2N1	9.2518119729938	O=C1CCCCC(c2ccc(-c3cc(Cl)ccc3-n3cc(C(F)F)nn3)c2)c2nc(c[nH]2)-c2cc(F)ccc2N1	2
560.9770000000002	3.8937000000000017	3.0	7.0	CHEMBL5802506	O=C1CCCCC(c2ccc(-c3c(F)ccc(Cl)c3F)c[n+]2[O-])c2nc(c[nH]2)-c2cc(C(=O)O)ccc2N1	8.595166283380062	O=C1CCCCC(c2ccc(-c3c(F)ccc(Cl)c3F)c2)c2nc(c[nH]2)-c2cc(C(=O)O)ccc2N1	2
509.9440000000001	5.535300000000004	3.0	4.0	CHEMBL5822542	O=C1CCCCC(O)(c2ccc(-c3cc(Cl)ccc3-n3cnnn3)c[n+]2[O-])c2nc(c[nH]2)-c2cc(F)ccc2N1	7.337242168318426	O=C1CCCCC(O)(c2ccc(-c3cc(Cl)ccc3-n3cnnn3)c2)c2nc(c[nH]2)-c2cc(F)ccc2N1	2
582.007	6.521500000000006	3.0	5.0	CHEMBL5898771	Nc1ccc2c(c1)NC(=O)CCCCC(c1ccc(-c3c(F)ccc(Cl)c3F)c[n+]1[O-])c1nc-2c[nH]1	9.744727494896694	Nc1ccc2c(c1)NC(=O)CCCCC(c1ccc(-c3c(F)ccc(Cl)c3F)c1)c1nc-2c[nH]1	2
602.425	6.784800000000004	3.0	5.0	CHEMBL5952375	CCOC(=O)Nc1ccc2c(c1)NC(=O)CCCCC(c1ccc(-c3c(F)ccc(Cl)c3F)c[n+]1[O-])c1nc-2c[nH]1	9.638272163982409	CCOC(=O)Nc1ccc2c(c1)NC(=O)CCCCC(c1ccc(-c3c(F)ccc(Cl)c3F)c1)c1nc-2c[nH]1	2
582.007	6.4398200000000045	3.0	5.0	CHEMBL5810881	COC(=O)Nc1ccc2c(c1)NC(=O)CCCCC(c1ccc(-c3c(F)ccc(Cl)c3F)c[n+]1[O-])c1nc-2c(Cl)[nH]1	9.2839966563652	COC(=O)Nc1ccc2c(c1)NC(=O)CCCCC(c1ccc(-c3c(F)ccc(Cl)c3F)c1)c1nc-2c(Cl)[nH]1	2
596.0340000000003	6.693800000000005	3.0	5.0	CHEMBL5892465	COC(=O)Nc1ccc2c(c1)NC(=O)CCCCC(c1ccc(-c3c(F)ccc(Cl)c3F)c[n+]1[O-])c1nc-2c(C)[nH]1	9.721246399047171	COC(=O)Nc1ccc2c(c1)NC(=O)CCCCC(c1ccc(-c3c(F)ccc(Cl)c3F)c1)c1nc-2c(C)[nH]1	2
621.6159999999998	6.817700000000006	3.0	6.0	CHEMBL5978240	CCc1[nH]c2nc1-c1ccc(NC(=O)OC)cc1NC(=O)CCCCC2c1ccc(-c2c(F)ccc(Cl)c2F)c[n+]1[O-]	9.886056647693165	CCc1[nH]c2nc1-c1ccc(NC(=O)OC)cc1NC(=O)CCCCC2c1ccc(-c2c(F)ccc(Cl)c2F)c1	2
582.007	6.377400000000005	3.0	5.0	CHEMBL5792625	COC(=O)Nc1ccc2c(c1)NC(=O)CCCCC(c1ccc(-c3c(F)cccc3OC(F)F)c[n+]1[O-])c1nc-2c(C2CC2)[nH]1	9.67778070526608	COC(=O)Nc1ccc2c(c1)NC(=O)CCCCC(c1ccc(-c3c(F)cccc3OC(F)F)c1)c1nc-2c(C2CC2)[nH]1	2
582.007	6.377400000000005	3.0	5.0	CHEMBL5795285	COC(=O)Nc1ccc2c(c1)NC(=O)[C@H](C)CCC[C@H](c1ccc(-c3c(F)ccc(Cl)c3F)c[n+]1[O-])c1nc-2c[nH]1	9.769551078621726	COC(=O)Nc1ccc2c(c1)NC(=O)[C@H](C)CCC[C@H](c1ccc(-c3c(F)ccc(Cl)c3F)c1)c1nc-2c[nH]1	2
582.007	6.377400000000005	3.0	5.0	CHEMBL5782992	COC(=O)Nc1ccc2c(c1)NC(=O)[C@@H](C)CCC[C@H](c1ccc(-c3c(F)ccc(Cl)c3F)c[n+]1[O-])c1nc-2c[nH]1	7.782516055786093	COC(=O)Nc1ccc2c(c1)NC(=O)[C@@H](C)CCC[C@H](c1ccc(-c3c(F)ccc(Cl)c3F)c1)c1nc-2c[nH]1	2
582.007	6.377400000000005	3.0	5.0	CHEMBL5880383	COC(=O)Nc1ccc2c(c1)NC(=O)[C@H](C)CCC[C@@H](c1ccc(-c3c(F)ccc(Cl)c3F)c[n+]1[O-])c1nc-2c[nH]1	9.522878745280336	COC(=O)Nc1ccc2c(c1)NC(=O)[C@H](C)CCC[C@@H](c1ccc(-c3c(F)ccc(Cl)c3F)c1)c1nc-2c[nH]1	2
649.6049999999999	6.543400000000006	3.0	6.0	CHEMBL5949578	COC(=O)Nc1ccc2c(c1)NC(=O)[C@@H](C)CCC[C@@H](c1ccc(-c3c(F)ccc(Cl)c3F)c[n+]1[O-])c1nc-2c[nH]1	8.001740661576301	COC(=O)Nc1ccc2c(c1)NC(=O)[C@@H](C)CCC[C@@H](c1ccc(-c3c(F)ccc(Cl)c3F)c1)c1nc-2c[nH]1	2
684.05	7.196800000000006	3.0	6.0	CHEMBL5936528	COC(=O)Nc1ccc2c(c1)NC(=O)CCCC[C@H](c1ccc(-c3c(F)cccc3-n3cc(C(F)(F)F)cn3)c[n+]1[O-])c1nc-2c[nH]1	9.275724130399212	COC(=O)Nc1ccc2c(c1)NC(=O)CCCC[C@H](c1ccc(-c3c(F)cccc3-n3cc(C(F)(F)F)cn3)c1)c1nc-2c[nH]1	2
583.584	4.314600000000003	3.0	8.0	CHEMBL5804127	COC(=O)Nc1ccc2c(c1)NC(=O)CCCCC(c1ccc(-c3c(-n4cc(C(F)(F)F)cn4)ccc(Cl)c3F)c[n+]1[O-])c1nc-2c[nH]1	6.681936665037238	COC(=O)Nc1ccc2c(c1)NC(=O)CCCCC(c1ccc(-c3c(-n4cc(C(F)(F)F)cn4)ccc(Cl)c3F)c1)c1nc-2c[nH]1	2
543.9860000000002	6.469000000000006	2.0	5.0	CHEMBL6057268	COC(=O)Nc1ccc2c(c1)NC(=O)CCCC[C@H](c1ccc(-c3cc(F)ccc3-n3cnnn3)c[n+]1[O-])c1nc-2c[nH]1	10.096910013008056	COC(=O)Nc1ccc2c(c1)NC(=O)CCCC[C@H](c1ccc(-c3cc(F)ccc3-n3cnnn3)c1)c1nc-2c[nH]1	2
547.5620000000001	5.786420000000005	3.0	5.0	CHEMBL5763285	O=C1CCCC[C@H](c2ccc(-c3cc(Cl)ccc3-c3cnco3)c[n+]2[O-])c2nc(c[nH]2)-c2cc(F)ccc2N1	8.244887733604928	O=C1CCCC[C@H](c2ccc(-c3cc(Cl)ccc3-c3cnco3)c2)c2nc(c[nH]2)-c2cc(F)ccc2N1	2
564.564	6.098620000000005	2.0	5.0	CHEMBL5931352	COC(=O)Nc1ccc2c(c1)NC(=O)CCCC[C@H](c1ccc(-c3c(F)cccc3F)c[n+]1[O-])c1nc-2c(C)[nH]1	9.267606240177033	COC(=O)Nc1ccc2c(c1)NC(=O)CCCC[C@H](c1ccc(-c3c(F)cccc3F)c1)c1nc-2c(C)[nH]1	2
579.579	6.527020000000005	3.0	5.0	CHEMBL6059876	COC(=O)Nc1ccc2c(c1)CC(=O)CCCC[C@H](c1ccc(-c3c(F)ccc(F)c3F)c[n+]1[O-])c1nc-2c(C)[nH]1	9.568636235841012	COC(=O)Nc1ccc2c(c1)CC(=O)CCCC[C@H](c1ccc(-c3c(F)ccc(F)c3F)c1)c1nc-2c(C)[nH]1	2
597.5689999999998	6.666120000000006	3.0	5.0	CHEMBL5857275	COC(=O)Nc1ccc2c(c1)NC(=O)CCCC[C@H](c1ccc(-c3ccccc3C(F)(F)F)c[n+]1[O-])c1nc-2c(C)[nH]1	9.366531544420411	COC(=O)Nc1ccc2c(c1)NC(=O)CCCC[C@H](c1ccc(-c3ccccc3C(F)(F)F)c1)c1nc-2c(C)[nH]1	2
632.0139999999999	7.319520000000006	3.0	5.0	CHEMBL5934781	COC(=O)Nc1ccc2c(c1)NC(=O)CCCC[C@H](c1ccc(-c3c(F)cccc3C(F)(F)F)c[n+]1[O-])c1nc-2c(C)[nH]1	9.443697499232712	COC(=O)Nc1ccc2c(c1)NC(=O)CCCC[C@H](c1ccc(-c3c(F)cccc3C(F)(F)F)c1)c1nc-2c(C)[nH]1	2
614.0239999999999	7.238320000000005	3.0	5.0	CHEMBL5918900	COC(=O)Nc1ccc2c(c1)NC(=O)CCCC[C@H](c1ccc(-c3c(C(F)(F)F)ccc(Cl)c3F)c[n+]1[O-])c1nc-2c(C)[nH]1	9.3767507096021	COC(=O)Nc1ccc2c(c1)NC(=O)CCCC[C@H](c1ccc(-c3c(C(F)(F)F)ccc(Cl)c3F)c1)c1nc-2c(C)[nH]1	2
595.5779999999999	6.248720000000005	3.0	6.0	CHEMBL5888243	COC(=O)Nc1ccc2c(c1)NC(=O)CCCC[C@H](c1ccc(-c3c(C(F)F)ccc(Cl)c3F)c[n+]1[O-])c1nc-2c(C)[nH]1	9.69897000433602	COC(=O)Nc1ccc2c(c1)NC(=O)CCCC[C@H](c1ccc(-c3c(C(F)F)ccc(Cl)c3F)c1)c1nc-2c(C)[nH]1	2
609.6050000000004	6.502700000000006	3.0	6.0	CHEMBL5878263	COC(=O)Nc1ccc2c(c1)NC(=O)CCCC[C@H](c1ccc(-c3c(F)cccc3OC(F)F)c[n+]1[O-])c1nc-2c(C)[nH]1	9.853871964321762	COC(=O)Nc1ccc2c(c1)NC(=O)CCCC[C@H](c1ccc(-c3c(F)cccc3OC(F)F)c1)c1nc-2c(C)[nH]1	2
523.9710000000001	5.843720000000004	3.0	4.0	CHEMBL5817719	CCc1[nH]c2nc1-c1ccc(NC(=O)OC)cc1NC(=O)CCCC[C@@H]2c1ccc(-c2c(F)cccc2OC(F)F)c[n+]1[O-]	9.82390874094432	CCc1[nH]c2nc1-c1ccc(NC(=O)OC)cc1NC(=O)CCCC[C@@H]2c1ccc(-c2c(F)cccc2OC(F)F)c1	2
595.5779999999999	6.248720000000005	3.0	6.0	CHEMBL5813304	Cc1[nH]c2nc1-c1ccc(N)cc1NC(=O)CCCC[C@@H]2c1ccc(-c2c(F)ccc(Cl)c2F)c[n+]1[O-]	9.853871964321762	Cc1[nH]c2nc1-c1ccc(N)cc1NC(=O)CCCC[C@@H]2c1ccc(-c2c(F)ccc(Cl)c2F)c1	2
613.5679999999999	6.387820000000004	3.0	6.0	CHEMBL6001892	COC(=O)Nc1ccc2c(c1)NC(=O)CCCC[C@H](c1ccc(-c3cc(F)ccc3OC(F)F)c[n+]1[O-])c1nc-2c(C)[nH]1	9.920818753952377	COC(=O)Nc1ccc2c(c1)NC(=O)CCCC[C@H](c1ccc(-c3cc(F)ccc3OC(F)F)c1)c1nc-2c(C)[nH]1	2
613.5679999999999	6.545920000000004	3.0	6.0	CHEMBL5749783	COC(=O)Nc1ccc2c(c1)NC(=O)CCCC[C@H](c1ccc(-c3c(OC(F)F)ccc(F)c3F)c[n+]1[O-])c1nc-2c(C)[nH]1	9.82390874094432	COC(=O)Nc1ccc2c(c1)NC(=O)CCCC[C@H](c1ccc(-c3c(OC(F)F)ccc(F)c3F)c1)c1nc-2c(C)[nH]1	2
613.5679999999999	6.545920000000004	3.0	6.0	CHEMBL5870449	COC(=O)Nc1ccc2c(c1)NC(=O)CCCCC(c1ccc(-c3c(F)cccc3OC(F)(F)F)c[n+]1[O-])c1nc-2c(C)[nH]1	9.657577319177792	COC(=O)Nc1ccc2c(c1)NC(=O)CCCCC(c1ccc(-c3c(F)cccc3OC(F)(F)F)c1)c1nc-2c(C)[nH]1	2
627.5950000000004	6.799900000000005	3.0	6.0	CHEMBL5831255	COC(=O)Nc1ccc2c(c1)NC(=O)CCCC[C@H](c1ccc(-c3cc(F)ccc3OC(F)(F)F)c[n+]1[O-])c1nc-2c(C)[nH]1	9.657577319177792	COC(=O)Nc1ccc2c(c1)NC(=O)CCCC[C@H](c1ccc(-c3cc(F)ccc3OC(F)(F)F)c1)c1nc-2c(C)[nH]1	2
596.0339999999999	6.829920000000006	3.0	5.0	CHEMBL5862323	CCc1[nH]c2nc1-c1ccc(NC(=O)OC)cc1NC(=O)CCCC[C@@H]2c1ccc(-c2cc(F)ccc2OC(F)(F)F)c[n+]1[O-]	9.337242168318426	CCc1[nH]c2nc1-c1ccc(NC(=O)OC)cc1NC(=O)CCCC[C@@H]2c1ccc(-c2cc(F)ccc2OC(F)(F)F)c1	2
698.0769999999999	7.505220000000007	3.0	6.0	CHEMBL5847309	CCOC(=O)Nc1ccc2c(c1)NC(=O)CCCC[C@H](c1ccc(-c3c(F)ccc(Cl)c3F)c[n+]1[O-])c1nc-2c(C)[nH]1	9.769551078621726	CCOC(=O)Nc1ccc2c(c1)NC(=O)CCCC[C@H](c1ccc(-c3c(F)ccc(Cl)c3F)c1)c1nc-2c(C)[nH]1	2
712.1040000000003	7.759200000000006	3.0	6.0	CHEMBL6051219	COC(=O)Nc1ccc2c(c1)NC(=O)CCCC[C@H](c1ccc(-c3c(-n4cc(C(F)(F)F)cn4)ccc(Cl)c3F)c[n+]1[O-])c1nc-2c(C)[nH]1	6.703334809738469	COC(=O)Nc1ccc2c(c1)NC(=O)CCCC[C@H](c1ccc(-c3c(-n4cc(C(F)(F)F)cn4)ccc(Cl)c3F)c1)c1nc-2c(C)[nH]1	2
663.6319999999998	6.851820000000006	3.0	6.0	CHEMBL5849210	CCc1[nH]c2nc1-c1ccc(NC(=O)OC)cc1NC(=O)CCCC[C@@H]2c1ccc(-c2c(-n3cc(C(F)(F)F)cn3)ccc(Cl)c2F)c[n+]1[O-]	6.774690718274137	CCc1[nH]c2nc1-c1ccc(NC(=O)OC)cc1NC(=O)CCCC[C@@H]2c1ccc(-c2c(-n3cc(C(F)(F)F)cn3)ccc(Cl)c2F)c1	2
677.6590000000003	7.1058000000000066	3.0	6.0	CHEMBL5838519	COC(=O)Nc1ccc2c(c1)NC(=O)CCCC[C@H](c1ccc(-c3c(F)cccc3-n3cc(C(F)(F)F)cn3)c[n+]1[O-])c1nc-2c(C)[nH]1	8.602059991327963	COC(=O)Nc1ccc2c(c1)NC(=O)CCCC[C@H](c1ccc(-c3c(F)cccc3-n3cc(C(F)(F)F)cn3)c1)c1nc-2c(C)[nH]1	2
612.0899999999999	6.347320000000006	3.0	6.0	CHEMBL5790687	CCc1[nH]c2nc1-c1ccc(NC(=O)OC)cc1NC(=O)CCCC[C@@H]2c1ccc(-c2c(F)cccc2-n2cc(C(F)(F)F)cn2)c[n+]1[O-]	8.638272163982407	CCc1[nH]c2nc1-c1ccc(NC(=O)OC)cc1NC(=O)CCCC[C@@H]2c1ccc(-c2c(F)cccc2-n2cc(C(F)(F)F)cn2)c1	2
591.672	6.002340000000006	3.0	6.0	CHEMBL5938036	COC(=O)Nc1ccc2c(c1)NC(=O)CCCC[C@H](c1ccc(-c3cc(Cl)ccc3-n3cccn3)c[n+]1[O-])c1nc-2c(C)[nH]1	9.455931955649724	COC(=O)Nc1ccc2c(c1)NC(=O)CCCC[C@H](c1ccc(-c3cc(Cl)ccc3-n3cccn3)c1)c1nc-2c(C)[nH]1	2
626.117	6.655740000000006	3.0	6.0	CHEMBL5870871	COC(=O)Nc1ccc2c(c1)NC(=O)CCCC[C@H](c1ccc(-c3ccccc3-n3cc(C)cn3)c[n+]1[O-])c1nc-2c(C)[nH]1	7.397940008672037	COC(=O)Nc1ccc2c(c1)NC(=O)CCCC[C@H](c1ccc(-c3ccccc3-n3cc(C)cn3)c1)c1nc-2c(C)[nH]1	2
542.5500000000002	4.583820000000004	2.0	6.0	CHEMBL5955967	COC(=O)Nc1ccc2c(c1)NC(=O)CCCC[C@H](c1ccc(-c3cc(Cl)ccc3-n3cc(C)cn3)c[n+]1[O-])c1nc-2c(C)[nH]1	9.309803919971486	COC(=O)Nc1ccc2c(c1)NC(=O)CCCC[C@H](c1ccc(-c3cc(Cl)ccc3-n3cc(C)cn3)c1)c1nc-2c(C)[nH]1	2
561.589	6.0324200000000054	3.0	5.0	CHEMBL5751519	Cc1[nH]c2nc1-c1cc(F)ccc1NC(=O)CCCC[C@@H]2c1ccc(-c2cc(F)ccc2-n2cnnn2)c[n+]1[O-]	9.327902142064282	Cc1[nH]c2nc1-c1cc(F)ccc1NC(=O)CCCC[C@@H]2c1ccc(-c2cc(F)ccc2-n2cnnn2)c1	2
561.589	6.0324200000000054	3.0	5.0	CHEMBL5949503	COC(=O)Nc1ccc2c(c1)NC(=O)[C@@H](C)CCC[C@H](c1ccc(-c3c(F)cccc3F)c[n+]1[O-])c1nc-2c(C)[nH]1	9.481486060122112	COC(=O)Nc1ccc2c(c1)NC(=O)[C@@H](C)CCC[C@H](c1ccc(-c3c(F)cccc3F)c1)c1nc-2c(C)[nH]1	2
561.589	6.0324200000000054	3.0	5.0	CHEMBL5926090	COC(=O)Nc1ccc2c(c1)NC(=O)[C@H](C)CCC[C@H](c1ccc(-c3c(F)cccc3F)c[n+]1[O-])c1nc-2c(C)[nH]1	10.0	COC(=O)Nc1ccc2c(c1)NC(=O)[C@H](C)CCC[C@H](c1ccc(-c3c(F)cccc3F)c1)c1nc-2c(C)[nH]1	2
561.589	6.0324200000000054	3.0	5.0	CHEMBL5853441	COC(=O)Nc1ccc2c(c1)NC(=O)[C@@H](C)CCC[C@@H](c1ccc(-c3c(F)cccc3F)c[n+]1[O-])c1nc-2c(C)[nH]1	8.853871964321762	COC(=O)Nc1ccc2c(c1)NC(=O)[C@@H](C)CCC[C@@H](c1ccc(-c3c(F)cccc3F)c1)c1nc-2c(C)[nH]1	2
575.6160000000003	6.286400000000006	3.0	5.0	CHEMBL5868389	COC(=O)Nc1ccc2c(c1)NC(=O)[C@H](C)CCC[C@@H](c1ccc(-c3c(F)cccc3F)c[n+]1[O-])c1nc-2c(C)[nH]1	7.730487055782084	COC(=O)Nc1ccc2c(c1)NC(=O)[C@H](C)CCC[C@@H](c1ccc(-c3c(F)cccc3F)c1)c1nc-2c(C)[nH]1	2
587.627	6.601400000000006	3.0	5.0	CHEMBL5809425	CCc1[nH]c2nc1-c1ccc(NC(=O)OC)cc1NC(=O)C(C)CCC[C@@H]2c1ccc(-c2c(F)cccc2F)c[n+]1[O-]	9.337242168318426	CCc1[nH]c2nc1-c1ccc(NC(=O)OC)cc1NC(=O)C(C)CCC[C@@H]2c1ccc(-c2c(F)cccc2F)c1	2
587.627	6.601400000000006	3.0	5.0	CHEMBL5879132	COC(=O)Nc1ccc2c(c1)NC(=O)[C@H](C)CCC[C@H](c1ccc(-c3c(F)cccc3F)c[n+]1[O-])c1nc-2c(C2CC2)[nH]1	9.853871964321762	COC(=O)Nc1ccc2c(c1)NC(=O)[C@H](C)CCC[C@H](c1ccc(-c3c(F)cccc3F)c1)c1nc-2c(C2CC2)[nH]1	2
587.627	6.601400000000006	3.0	5.0	CHEMBL5803739	COC(=O)Nc1ccc2c(c1)NC(=O)[C@@H](C)CCC[C@@H](c1ccc(-c3c(F)cccc3F)c[n+]1[O-])c1nc-2c(C2CC2)[nH]1	7.345823458122039	COC(=O)Nc1ccc2c(c1)NC(=O)[C@@H](C)CCC[C@@H](c1ccc(-c3c(F)cccc3F)c1)c1nc-2c(C2CC2)[nH]1	2
587.627	6.601400000000006	3.0	5.0	CHEMBL6054755	COC(=O)Nc1ccc2c(c1)NC(=O)[C@@H](C)CCC[C@H](c1ccc(-c3c(F)cccc3F)c[n+]1[O-])c1nc-2c(C2CC2)[nH]1	9.537602002101044	COC(=O)Nc1ccc2c(c1)NC(=O)[C@@H](C)CCC[C@H](c1ccc(-c3c(F)cccc3F)c1)c1nc-2c(C2CC2)[nH]1	2
623.6320000000004	6.748700000000007	3.0	6.0	CHEMBL5903996	COC(=O)Nc1ccc2c(c1)NC(=O)[C@H](C)CCC[C@@H](c1ccc(-c3c(F)cccc3F)c[n+]1[O-])c1nc-2c(C2CC2)[nH]1	7.1791420105603	COC(=O)Nc1ccc2c(c1)NC(=O)[C@H](C)CCC[C@@H](c1ccc(-c3c(F)cccc3F)c1)c1nc-2c(C2CC2)[nH]1	2
623.6320000000004	6.748700000000007	3.0	6.0	CHEMBL6056231	CCc1[nH]c2nc1-c1ccc(NC(=O)OC)cc1NC(=O)[C@H](C)CCC[C@@H]2c1ccc(-c2c(F)cccc2OC(F)F)c[n+]1[O-]	9.853871964321762	CCc1[nH]c2nc1-c1ccc(NC(=O)OC)cc1NC(=O)[C@H](C)CCC[C@@H]2c1ccc(-c2c(F)cccc2OC(F)F)c1	2
623.6320000000004	6.748700000000007	3.0	6.0	CHEMBL5806993	CCc1[nH]c2nc1-c1ccc(NC(=O)OC)cc1NC(=O)[C@H](C)CCC[C@H]2c1ccc(-c2c(F)cccc2OC(F)F)c[n+]1[O-]	7.91721462968355	CCc1[nH]c2nc1-c1ccc(NC(=O)OC)cc1NC(=O)[C@H](C)CCC[C@H]2c1ccc(-c2c(F)cccc2OC(F)F)c1	2
623.6320000000004	6.748700000000007	3.0	6.0	CHEMBL5968304	CCc1[nH]c2nc1-c1ccc(NC(=O)OC)cc1NC(=O)[C@@H](C)CCC[C@@H]2c1ccc(-c2c(F)cccc2OC(F)F)c[n+]1[O-]	9.537602002101044	CCc1[nH]c2nc1-c1ccc(NC(=O)OC)cc1NC(=O)[C@@H](C)CCC[C@@H]2c1ccc(-c2c(F)cccc2OC(F)F)c1	2
623.632	6.884820000000006	3.0	6.0	CHEMBL6023431	CCc1[nH]c2nc1-c1ccc(NC(=O)OC)cc1NC(=O)[C@@H](C)CCC[C@H]2c1ccc(-c2c(F)cccc2OC(F)F)c[n+]1[O-]	7.131355561605174	CCc1[nH]c2nc1-c1ccc(NC(=O)OC)cc1NC(=O)[C@@H](C)CCC[C@H]2c1ccc(-c2c(F)cccc2OC(F)F)c1	2
621.6159999999998	6.638820000000005	3.0	6.0	CHEMBL5939513	COC(=O)Nc1ccc2c(c1)NC(=O)C(C)(C)CCC[C@H](c1ccc(-c3c(F)cccc3OC(F)F)c[n+]1[O-])c1nc-2c(C)[nH]1	9.657577319177792	COC(=O)Nc1ccc2c(c1)NC(=O)C(C)(C)CCC[C@H](c1ccc(-c3c(F)cccc3OC(F)F)c1)c1nc-2c(C)[nH]1	2
627.5949999999999	6.791920000000005	3.0	6.0	CHEMBL6010644	COC(=O)Nc1ccc2c(c1)NC(=O)C1(CCC[C@H](c3ccc(-c4c(F)cccc4OC(F)F)c[n+]3[O-])c3nc-2c(C)[nH]3)CC1	8.602059991327963	COC(=O)Nc1ccc2c(c1)NC(=O)C1(CCC[C@H](c3ccc(-c4c(F)cccc4OC(F)F)c3)c3nc-2c(C)[nH]3)CC1	2
627.5949999999999	6.791920000000005	3.0	6.0	CHEMBL6045806	COC(=O)Nc1ccc2c(c1)NC(=O)[C@H](C)CCC[C@H](c1ccc(-c3cc(F)ccc3OC(F)(F)F)c[n+]1[O-])c1nc-2c(C)[nH]1	9.769551078621726	COC(=O)Nc1ccc2c(c1)NC(=O)[C@H](C)CCC[C@H](c1ccc(-c3cc(F)ccc3OC(F)(F)F)c1)c1nc-2c(C)[nH]1	2
627.5949999999999	6.791920000000005	3.0	6.0	CHEMBL5954998	COC(=O)Nc1ccc2c(c1)NC(=O)[C@@H](C)CCC[C@@H](c1ccc(-c3cc(F)ccc3OC(F)(F)F)c[n+]1[O-])c1nc-2c(C)[nH]1	8.102372908709558	COC(=O)Nc1ccc2c(c1)NC(=O)[C@@H](C)CCC[C@@H](c1ccc(-c3cc(F)ccc3OC(F)(F)F)c1)c1nc-2c(C)[nH]1	2
627.5949999999999	6.791920000000005	3.0	6.0	CHEMBL5938177	COC(=O)Nc1ccc2c(c1)NC(=O)[C@@H](C)CCC[C@H](c1ccc(-c3cc(F)ccc3OC(F)(F)F)c[n+]1[O-])c1nc-2c(C)[nH]1	9.161150909262744	COC(=O)Nc1ccc2c(c1)NC(=O)[C@@H](C)CCC[C@H](c1ccc(-c3cc(F)ccc3OC(F)(F)F)c1)c1nc-2c(C)[nH]1	2
627.5949999999999	6.6338200000000045	3.0	6.0	CHEMBL5757068	COC(=O)Nc1ccc2c(c1)NC(=O)[C@H](C)CCC[C@@H](c1ccc(-c3cc(F)ccc3OC(F)(F)F)c[n+]1[O-])c1nc-2c(C)[nH]1	7.221125527997261	COC(=O)Nc1ccc2c(c1)NC(=O)[C@H](C)CCC[C@@H](c1ccc(-c3cc(F)ccc3OC(F)(F)F)c1)c1nc-2c(C)[nH]1	2
627.5949999999999	6.6338200000000045	3.0	6.0	CHEMBL5868013	COC(=O)Nc1ccc2c(c1)NC(=O)[C@H](C)CCC[C@H](c1ccc(-c3c(OC(F)F)ccc(F)c3F)c[n+]1[O-])c1nc-2c(C)[nH]1	9.886056647693165	COC(=O)Nc1ccc2c(c1)NC(=O)[C@H](C)CCC[C@H](c1ccc(-c3c(OC(F)F)ccc(F)c3F)c1)c1nc-2c(C)[nH]1	2
627.5949999999999	6.6338200000000045	3.0	6.0	CHEMBL6026926	COC(=O)Nc1ccc2c(c1)NC(=O)[C@@H](C)CCC[C@@H](c1ccc(-c3c(OC(F)F)ccc(F)c3F)c[n+]1[O-])c1nc-2c(C)[nH]1	8.071092309756047	COC(=O)Nc1ccc2c(c1)NC(=O)[C@@H](C)CCC[C@@H](c1ccc(-c3c(OC(F)F)ccc(F)c3F)c1)c1nc-2c(C)[nH]1	2
627.5949999999999	6.6338200000000045	3.0	6.0	CHEMBL5839959	COC(=O)Nc1ccc2c(c1)NC(=O)[C@@H](C)CCC[C@H](c1ccc(-c3c(OC(F)F)ccc(F)c3F)c[n+]1[O-])c1nc-2c(C)[nH]1	9.431798275933003	COC(=O)Nc1ccc2c(c1)NC(=O)[C@@H](C)CCC[C@H](c1ccc(-c3c(OC(F)F)ccc(F)c3F)c1)c1nc-2c(C)[nH]1	2
596.0339999999999	6.685820000000005	3.0	5.0	CHEMBL6041829	COC(=O)Nc1ccc2c(c1)NC(=O)[C@H](C)CCC[C@@H](c1ccc(-c3c(OC(F)F)ccc(F)c3F)c[n+]1[O-])c1nc-2c(C)[nH]1	7.698970004336019	COC(=O)Nc1ccc2c(c1)NC(=O)[C@H](C)CCC[C@@H](c1ccc(-c3c(OC(F)F)ccc(F)c3F)c1)c1nc-2c(C)[nH]1	2
596.0339999999999	6.685820000000005	3.0	5.0	CHEMBL6039093	COC(=O)Nc1ccc2c(c1)NC(=O)CC[C@@H](C)C[C@H](c1ccc(-c3c(F)ccc(Cl)c3F)c[n+]1[O-])c1nc-2c(C)[nH]1	10.397940008672036	COC(=O)Nc1ccc2c(c1)NC(=O)CC[C@@H](C)C[C@H](c1ccc(-c3c(F)ccc(Cl)c3F)c1)c1nc-2c(C)[nH]1	2
596.0339999999999	6.685820000000005	3.0	5.0	CHEMBL5776876	COC(=O)Nc1ccc2c(c1)NC(=O)CC[C@H](C)C[C@H](c1ccc(-c3c(F)ccc(Cl)c3F)c[n+]1[O-])c1nc-2c(C)[nH]1	8.4089353929735	COC(=O)Nc1ccc2c(c1)NC(=O)CC[C@H](C)C[C@H](c1ccc(-c3c(F)ccc(Cl)c3F)c1)c1nc-2c(C)[nH]1	2
596.0339999999999	6.685820000000005	3.0	5.0	CHEMBL5937518	COC(=O)Nc1ccc2c(c1)NC(=O)CC[C@@H](C)C[C@@H](c1ccc(-c3c(F)ccc(Cl)c3F)c[n+]1[O-])c1nc-2c(C)[nH]1	8.21824462534753	COC(=O)Nc1ccc2c(c1)NC(=O)CC[C@@H](C)C[C@@H](c1ccc(-c3c(F)ccc(Cl)c3F)c1)c1nc-2c(C)[nH]1	2
609.6049999999999	6.494720000000005	3.0	6.0	CHEMBL5758118	COC(=O)Nc1ccc2c(c1)NC(=O)CC[C@H](C)C[C@@H](c1ccc(-c3c(F)ccc(Cl)c3F)c[n+]1[O-])c1nc-2c(C)[nH]1	6.057991946977687	COC(=O)Nc1ccc2c(c1)NC(=O)CC[C@H](C)C[C@@H](c1ccc(-c3c(F)ccc(Cl)c3F)c1)c1nc-2c(C)[nH]1	2
609.6049999999999	6.494720000000005	3.0	6.0	CHEMBL5777512	COC(=O)Nc1ccc2c(c1)NC(=O)CC[C@@H](C)C[C@H](c1ccc(-c3c(F)cccc3OC(F)F)c[n+]1[O-])c1nc-2c(C)[nH]1	10.045757490560677	COC(=O)Nc1ccc2c(c1)NC(=O)CC[C@@H](C)C[C@H](c1ccc(-c3c(F)cccc3OC(F)F)c1)c1nc-2c(C)[nH]1	2
609.6049999999999	6.494720000000005	3.0	6.0	CHEMBL5795566	COC(=O)Nc1ccc2c(c1)NC(=O)CC[C@H](C)C[C@H](c1ccc(-c3c(F)cccc3OC(F)F)c[n+]1[O-])c1nc-2c(C)[nH]1	8.259637310505756	COC(=O)Nc1ccc2c(c1)NC(=O)CC[C@H](C)C[C@H](c1ccc(-c3c(F)cccc3OC(F)F)c1)c1nc-2c(C)[nH]1	2
609.6049999999999	6.494720000000005	3.0	6.0	CHEMBL5998830	COC(=O)Nc1ccc2c(c1)NC(=O)CC[C@@H](C)C[C@@H](c1ccc(-c3c(F)cccc3OC(F)F)c[n+]1[O-])c1nc-2c(C)[nH]1	7.360513510731414	COC(=O)Nc1ccc2c(c1)NC(=O)CC[C@@H](C)C[C@@H](c1ccc(-c3c(F)cccc3OC(F)F)c1)c1nc-2c(C)[nH]1	2
579.991	5.987300000000005	3.0	5.0	CHEMBL6027053	COC(=O)Nc1ccc2c(c1)NC(=O)CC[C@H](C)C[C@@H](c1ccc(-c3c(F)cccc3OC(F)F)c[n+]1[O-])c1nc-2c(C)[nH]1	6.982966660701219	COC(=O)Nc1ccc2c(c1)NC(=O)CC[C@H](C)C[C@@H](c1ccc(-c3c(F)cccc3OC(F)F)c1)c1nc-2c(C)[nH]1	2
594.0179999999999	6.295720000000005	3.0	5.0	CHEMBL5996956	COC(=O)Nc1ccc2c(c1)NC(=O)CC1CC1CC(c1ccc(-c3c(F)ccc(Cl)c3F)c[n+]1[O-])c1nc-2c[nH]1	8.522878745280337	COC(=O)Nc1ccc2c(c1)NC(=O)CC1CC1CC(c1ccc(-c3c(F)ccc(Cl)c3F)c1)c1nc-2c[nH]1	2
559.5730000000001	5.642320000000005	3.0	5.0	CHEMBL5777632	COC(=O)Nc1ccc2c(c1)NC(=O)C[C@H]1C[C@@H]1C[C@H](c1ccc(-c3c(F)ccc(Cl)c3F)c[n+]1[O-])c1nc-2c(C)[nH]1	9.397940008672036	COC(=O)Nc1ccc2c(c1)NC(=O)C[C@H]1C[C@@H]1C[C@H](c1ccc(-c3c(F)ccc(Cl)c3F)c1)c1nc-2c(C)[nH]1	2
591.59	6.440820000000005	3.0	5.0	CHEMBL5808796	COC(=O)Nc1ccc2c(c1)NC(=O)C[C@H]1C[C@@H]1C[C@H](c1ccc(-c3c(F)cccc3F)c[n+]1[O-])c1nc-2c(C)[nH]1	7.943095148663527	COC(=O)Nc1ccc2c(c1)NC(=O)C[C@H]1C[C@@H]1C[C@H](c1ccc(-c3c(F)cccc3F)c1)c1nc-2c(C)[nH]1	2
626.035	7.094220000000005	3.0	5.0	CHEMBL5998854	COC(=O)Nc1ccc2c(c1)NC(=O)CC1CC1CC(c1ccc(-c3c(F)cccc3C(F)F)c[n+]1[O-])c1nc-2c(C)[nH]1	8.809668301829708	COC(=O)Nc1ccc2c(c1)NC(=O)CC1CC1CC(c1ccc(-c3c(F)cccc3C(F)F)c1)c1nc-2c(C)[nH]1	2
605.617	6.749240000000006	3.0	5.0	CHEMBL6047396	COC(=O)Nc1ccc2c(c1)NC(=O)CC1CC1CC(c1ccc(-c3c(C(F)F)ccc(Cl)c3F)c[n+]1[O-])c1nc-2c(C)[nH]1	9.346787486224656	COC(=O)Nc1ccc2c(c1)NC(=O)CC1CC1CC(c1ccc(-c3c(C(F)F)ccc(Cl)c3F)c1)c1nc-2c(C)[nH]1	2
642.034	6.7580200000000055	3.0	6.0	CHEMBL6046168	COC(=O)Nc1ccc2c(c1)NC(=O)CC1CC1CC(c1ccc(-c3c(C(F)F)ccc(C)c3F)c[n+]1[O-])c1nc-2c(C)[nH]1	8.97061622231479	COC(=O)Nc1ccc2c(c1)NC(=O)CC1CC1CC(c1ccc(-c3c(C(F)F)ccc(C)c3F)c1)c1nc-2c(C)[nH]1	2
544.9780000000002	4.789700000000003	2.0	6.0	CHEMBL6022200	COC(=O)Nc1ccc2c(c1)NC(=O)CC1CC1CC(c1ccc(-c3c(OC(F)F)ccc(Cl)c3F)c[n+]1[O-])c1nc-2c(C)[nH]1	9.18045606445813	COC(=O)Nc1ccc2c(c1)NC(=O)CC1CC1CC(c1ccc(-c3c(OC(F)F)ccc(Cl)c3F)c1)c1nc-2c(C)[nH]1	2
562.9680000000002	4.928800000000003	2.0	6.0	CHEMBL5992554	O=C1CCCCC(c2ccc(-c3cc(Cl)ccc3-n3cnnn3)c[n+]2[O-])c2c[nH]c(n2)-c2cc(F)ccc2N1	9.327902142064282	O=C1CCCCC(c2ccc(-c3cc(Cl)ccc3-n3cnnn3)c2)c2c[nH]c(n2)-c2cc(F)ccc2N1	2
567.98	5.927000000000005	2.0	5.0	CHEMBL5950504	O=C1CCCCC(c2ccc(-c3c(-n4cnnn4)ccc(Cl)c3F)c[n+]2[O-])c2c[nH]c(n2)-c2cc(F)ccc2N1	9.259637310505756	O=C1CCCCC(c2ccc(-c3c(-n4cnnn4)ccc(Cl)c3F)c2)c2c[nH]c(n2)-c2cc(F)ccc2N1	2
508.95600000000024	5.963500000000005	1.0	3.0	CHEMBL5843653	COC(=O)Nc1ccc2c(c1)NC(=O)CCCCC(c1ccc(-c3c(F)ccc(Cl)c3F)c[n+]1[O-])c1cnn-2c1	8.167491087293763	COC(=O)Nc1ccc2c(c1)NC(=O)CCCCC(c1ccc(-c3c(F)ccc(Cl)c3F)c1)c1cnn-2c1	2
508.95600000000024	5.963500000000005	1.0	3.0	CHEMBL5794046	Cn1cc2c(n1)-c1cccc(c1)C(c1ccc(-c3c(F)ccc(Cl)c3F)c[n+]1[O-])CCCCC(=O)N2	7.645891560852599	Cn1cc2c(n1)-c1cccc(c1)C(c1ccc(-c3c(F)ccc(Cl)c3F)c1)CCCCC(=O)N2	2
644.0040000000001	7.142900000000007	1.0	5.0	CHEMBL5793949	Cn1ncc2c1-c1cccc(c1)C(c1ccc(-c3c(F)ccc(Cl)c3F)c[n+]1[O-])CCCCC(=O)N2	6.057991946977687	Cn1ncc2c1-c1cccc(c1)C(c1ccc(-c3c(F)ccc(Cl)c3F)c1)CCCCC(=O)N2	2
624.4790000000002	7.023500000000007	1.0	5.0	CHEMBL5832676	O=C1CCCCC(c2ccc(-c3cc(Cl)ccc3-n3cc(C(F)(F)F)nn3)c[n+]2[O-])c2cccc(c2)-c2c(cnn2C(F)F)N1	9.67778070526608	O=C1CCCCC(c2ccc(-c3cc(Cl)ccc3-n3cc(C(F)(F)F)nn3)c2)c2cccc(c2)-c2c(cnn2C(F)F)N1	2
624.4790000000002	7.023500000000007	1.0	5.0	CHEMBL6036933	C[C@@H]1CCC[C@H](c2ccc(-c3cc(Cl)ccc3-n3cc(Cl)nn3)c[n+]2[O-])c2cccc(c2)-c2c(cnn2C(F)F)NC1=O	9.853871964321762	C[C@@H]1CCC[C@H](c2ccc(-c3cc(Cl)ccc3-n3cc(Cl)nn3)c2)c2cccc(c2)-c2c(cnn2C(F)F)NC1=O	2
624.4790000000002	7.023500000000007	1.0	5.0	CHEMBL5883809	C[C@@H]1CCC[C@@H](c2ccc(-c3cc(Cl)ccc3-n3cc(Cl)nn3)c[n+]2[O-])c2cccc(c2)-c2c(cnn2C(F)F)NC1=O	6.709965388637482	C[C@@H]1CCC[C@@H](c2ccc(-c3cc(Cl)ccc3-n3cc(Cl)nn3)c2)c2cccc(c2)-c2c(cnn2C(F)F)NC1=O	2
624.4790000000002	7.023500000000007	1.0	5.0	CHEMBL5783592	C[C@H]1CCC[C@H](c2ccc(-c3cc(Cl)ccc3-n3cc(Cl)nn3)c[n+]2[O-])c2cccc(c2)-c2c(cnn2C(F)F)NC1=O	8.0268721464003	C[C@H]1CCC[C@H](c2ccc(-c3cc(Cl)ccc3-n3cc(Cl)nn3)c2)c2cccc(c2)-c2c(cnn2C(F)F)NC1=O	2
643.0160000000001	7.747900000000008	1.0	4.0	CHEMBL5749136	C[C@H]1CCC[C@@H](c2ccc(-c3cc(Cl)ccc3-n3cc(Cl)nn3)c[n+]2[O-])c2cccc(c2)-c2c(cnn2C(F)F)NC1=O	6.057991946977687	C[C@H]1CCC[C@@H](c2ccc(-c3cc(Cl)ccc3-n3cc(Cl)nn3)c2)c2cccc(c2)-c2c(cnn2C(F)F)NC1=O	2
657.0430000000001	7.99390000000001	1.0	4.0	CHEMBL5840047	O=C1CCCC[C@H](c2ccc(-c3cc(Cl)ccc3-n3cc(C(F)(F)F)cn3)c[n+]2[O-])c2cccc(c2)-c2c(cnn2C(F)F)N1	8.863279432843592	O=C1CCCC[C@H](c2ccc(-c3cc(Cl)ccc3-n3cc(C(F)(F)F)cn3)c2)c2cccc(c2)-c2c(cnn2C(F)F)N1	2
657.0430000000001	7.99390000000001	1.0	4.0	CHEMBL5750060	C[C@@H]1CCC[C@H](c2ccc(-c3cc(Cl)ccc3-n3cc(C(F)(F)F)cn3)c[n+]2[O-])c2cccc(c2)-c2c(cnn2C(F)F)NC1=O	7.924453038607469	C[C@@H]1CCC[C@H](c2ccc(-c3cc(Cl)ccc3-n3cc(C(F)(F)F)cn3)c2)c2cccc(c2)-c2c(cnn2C(F)F)NC1=O	2
657.0430000000001	7.99390000000001	1.0	4.0	CHEMBL5772085	C[C@@H]1CCC[C@@H](c2ccc(-c3cc(Cl)ccc3-n3cc(C(F)(F)F)cn3)c[n+]2[O-])c2cccc(c2)-c2c(cnn2C(F)F)NC1=O	6.057991946977687	C[C@@H]1CCC[C@@H](c2ccc(-c3cc(Cl)ccc3-n3cc(C(F)(F)F)cn3)c2)c2cccc(c2)-c2c(cnn2C(F)F)NC1=O	2
657.0430000000001	7.99390000000001	1.0	4.0	CHEMBL6045962	C[C@H]1CCC[C@H](c2ccc(-c3cc(Cl)ccc3-n3cc(C(F)(F)F)cn3)c[n+]2[O-])c2cccc(c2)-c2c(cnn2C(F)F)NC1=O	8.0301183562535	C[C@H]1CCC[C@H](c2ccc(-c3cc(Cl)ccc3-n3cc(C(F)(F)F)cn3)c2)c2cccc(c2)-c2c(cnn2C(F)F)NC1=O	2
600.0290000000002	6.600780000000006	1.0	5.0	CHEMBL5841748	C[C@H]1CCC[C@@H](c2ccc(-c3cc(Cl)ccc3-n3cc(C(F)(F)F)cn3)c[n+]2[O-])c2cccc(c2)-c2c(cnn2C(F)F)NC1=O	8.886056647693163	C[C@H]1CCC[C@@H](c2ccc(-c3cc(Cl)ccc3-n3cc(C(F)(F)F)cn3)c2)c2cccc(c2)-c2c(cnn2C(F)F)NC1=O	2
542.5080000000002	6.553300000000006	1.0	3.0	CHEMBL5806496	N#Cc1cnn(-c2ccc(Cl)cc2-c2ccc([C@H]3CCCCC(=O)Nc4cnn(C(F)F)c4-c4cccc3c4)[n+]([O-])c2)c1	8.42021640338319	N#Cc1cnn(-c2ccc(Cl)cc2-c2ccc([C@H]3CCCCC(=O)Nc4cnn(C(F)F)c4-c4cccc3c4)()c2)c1	2
542.5080000000002	6.553300000000006	1.0	3.0	CHEMBL5948320	C[C@@H]1CCC[C@H](c2ccc(-c3c(F)ccc(F)c3F)c[n+]2[O-])c2cccc(c2)-c2c(cnn2C(F)F)NC1=O	6.709965388637482	C[C@@H]1CCC[C@H](c2ccc(-c3c(F)ccc(F)c3F)c2)c2cccc(c2)-c2c(cnn2C(F)F)NC1=O	2
544.9360000000001	6.821600000000006	1.0	3.0	CHEMBL5869891	C[C@@H]1CCC[C@@H](c2ccc(-c3c(F)ccc(F)c3F)c[n+]2[O-])c2cccc(c2)-c2c(cnn2C(F)F)NC1=O	8.0268721464003	C[C@@H]1CCC[C@@H](c2ccc(-c3c(F)ccc(F)c3F)c2)c2cccc(c2)-c2c(cnn2C(F)F)NC1=O	2
590.0340000000002	6.370100000000006	1.0	5.0	CHEMBL6029328	O=C1CCCC[C@H](c2ccc(-c3c(F)ccc(Cl)c3F)c[n+]2[O-])c2cccc(c2)-c2c(cnn2C(F)F)N1	6.057991946977687	O=C1CCCC[C@H](c2ccc(-c3c(F)ccc(Cl)c3F)c2)c2cccc(c2)-c2c(cnn2C(F)F)N1	2
590.0340000000002	6.370100000000006	1.0	5.0	CHEMBL5900237	C[C@@H]1CCC[C@H](c2ccc(-c3ccccc3-n3cc(Cl)nn3)c[n+]2[O-])c2cccc(c2)-c2c(cnn2C(F)F)NC1=O	8.863279432843592	C[C@@H]1CCC[C@H](c2ccc(-c3ccccc3-n3cc(Cl)nn3)c2)c2cccc(c2)-c2c(cnn2C(F)F)NC1=O	2
516.6020000000003	4.574700000000002	5.0	6.0	CHEMBL5801033	C[C@H]1CCC[C@H](c2ccc(-c3ccccc3-n3cc(Cl)nn3)c[n+]2[O-])c2cccc(c2)-c2c(cnn2C(F)F)NC1=O	7.924453038607469	C[C@H]1CCC[C@H](c2ccc(-c3ccccc3-n3cc(Cl)nn3)c2)c2cccc(c2)-c2c(cnn2C(F)F)NC1=O	2
517.5900000000003	3.9697000000000013	5.0	7.0	CHEMBL6010086	COC(=O)Nc1ccc2c(c1)NC(=O)CCCC[C@H](NC(=O)c1ccc(CN)c(C3CC3)c1)c1nc-2c[nH]1	7.0	COC(=O)Nc1ccc2c(c1)NC(=O)CCCC[C@H](NC(=O)c1ccc(CN)c(C3CC3)c1)c1nc-2c[nH]1	0
546.6280000000004	4.501300000000002	6.0	7.0	CHEMBL5862908	COC(=O)Nc1ccc2c(c1)NC(=O)CCCC[C@H](NC(=O)c1cnc(CN)c(C3CC3)c1)c1nc-2c[nH]1	5.958607314841775	COC(=O)Nc1ccc2c(c1)NC(=O)CCCC[C@H](NC(=O)c1cnc(CN)c(C3CC3)c1)c1nc-2c[nH]1	0
541.6520000000003	5.492600000000004	4.0	6.0	CHEMBL6038188	COC(=O)Nc1ccc2c(c1)N[C@@H](C(=O)O)CCCC[C@H](NC(=O)c1ccc(CN)c(C3CC3)c1)c1nc-2c[nH]1	7.0	COC(=O)Nc1ccc2c(c1)N[C@@H](C(=O)O)CCCC[C@H](NC(=O)c1ccc(CN)c(C3CC3)c1)c1nc-2c[nH]1	0
551.0470000000003	5.228100000000003	5.0	6.0	CHEMBL5925063	COC(=O)Nc1ccc2c(c1)NC(=O)[C@@H](C)CCC[C@H](NC(=O)c1ccc(CN)c(C3CC3)c1)c1cc-2ccn1	7.522878745280337	COC(=O)Nc1ccc2c(c1)NC(=O)[C@@H](C)CCC[C@H](NC(=O)c1ccc(CN)c(C3CC3)c1)c1cc-2ccn1	0
583.7330000000004	6.518800000000006	4.0	6.0	CHEMBL5886794	COC(=O)Nc1ccc2c(c1)NC(=O)CCCC[C@H](NC(=O)c1ccc(CN)c(C3CC3)c1)c1nc-2c(Cl)[nH]1	7.301029995663981	COC(=O)Nc1ccc2c(c1)NC(=O)CCCC[C@H](NC(=O)c1ccc(CN)c(C3CC3)c1)c1nc-2c(Cl)[nH]1	0
595.7440000000001	6.805400000000006	4.0	6.0	CHEMBL5745048	CC(C)COC(=O)Nc1ccc2c(c1)NC(=O)[C@@H](C)CCC[C@H](NC(=O)c1ccc(CN)c(C3CC3)c1)c1cc-2ccn1	6.698970004336019	CC(C)COC(=O)Nc1ccc2c(c1)NC(=O)[C@@H](C)CCC[C@H](NC(=O)c1ccc(CN)c(C3CC3)c1)c1cc-2ccn1	0
585.7050000000004	5.509200000000005	4.0	7.0	CHEMBL5938620	C[C@H]1CCC[C@H](NC(=O)c2ccc(CN)c(C3CC3)c2)c2cc(ccn2)-c2ccc(NC(=O)OC3CCCC3)cc2NC1=O	6.522878745280337	C[C@H]1CCC[C@H](NC(=O)c2ccc(CN)c(C3CC3)c2)c2cc(ccn2)-c2ccc(NC(=O)OC3CCCC3)cc2NC1=O	0
607.0820000000001	6.843500000000006	2.0	6.0	CHEMBL5926720	COCCOC(=O)Nc1ccc2c(c1)NC(=O)[C@@H](C)CCC[C@H](NC(=O)c1ccc(CN)c(C3CC3)c1)c1cc-2ccn1	7.0	COCCOC(=O)Nc1ccc2c(c1)NC(=O)[C@@H](C)CCC[C@H](NC(=O)c1ccc(CN)c(C3CC3)c1)c1cc-2ccn1	0
591.0830000000001	7.143320000000005	2.0	5.0	CHEMBL4112474	COC(=O)Nc1ccc2c(c1)NC(=O)[C@H](C)CCC[C@H](N1CCC(c3c(OC)ccc(Cl)c3F)=CC1=O)c1cc-2ccn1	9.060480747381382	COC(=O)Nc1ccc2c(c1)NC(=O)[C@H](C)CCC[C@H](N1CCC(c3c(OC)ccc(Cl)c3F)=CC1=O)c1cc-2ccn1	0
602.0660000000001	6.706580000000005	2.0	6.0	CHEMBL4114880	COC(=O)Nc1ccc2c(c1)NC(=O)[C@H](C)CCC[C@H](N1CCC(c3c(C)ccc(Cl)c3F)=CC1=O)c1cc-2ccn1	9.638272163982409	COC(=O)Nc1ccc2c(c1)NC(=O)[C@H](C)CCC[C@H](N1CCC(c3c(C)ccc(Cl)c3F)=CC1=O)c1cc-2ccn1	0
567.6210000000002	6.053180000000005	2.0	6.0	CHEMBL4107149	COC(=O)Nc1ccc2c(c1)NC(=O)[C@H](C)CCC[C@H](N1CCC(c3c(C#N)ccc(Cl)c3F)=CC1=O)c1cc-2ccn1	10.522878745280336	COC(=O)Nc1ccc2c(c1)NC(=O)[C@H](C)CCC[C@H](N1CCC(c3c(C#N)ccc(Cl)c3F)=CC1=O)c1cc-2ccn1	0
608.0700000000002	6.238500000000006	2.0	7.0	CHEMBL4108223	COC(=O)Nc1ccc2c(c1)NC(=O)[C@H](C)CCC[C@H](N1CCC(c3c(F)cccc3C#N)=CC1=O)c1cc-2ccn1	8.578396073130168	COC(=O)Nc1ccc2c(c1)NC(=O)[C@H](C)CCC[C@H](N1CCC(c3c(F)cccc3C#N)=CC1=O)c1cc-2ccn1	0
620.1060000000001	6.108000000000006	2.0	8.0	CHEMBL4115195	COC(=O)Nc1ccc2c(c1)NC(=O)[C@H](C)CCC[C@H](N1CCC(c3nccc(Cl)c3F)=CC1=O)c1cc-2cc(OC)n1	8.698970004336019	COC(=O)Nc1ccc2c(c1)NC(=O)[C@H](C)CCC[C@H](N1CCC(c3nccc(Cl)c3F)=CC1=O)c1cc-2cc(OC)n1	0
622.6570000000002	5.9334600000000055	2.0	8.0	CHEMBL4113877	COC(=O)Nc1ccc2c(c1)NC(=O)[C@H](C)CCC[C@H](N1CCC(c3nccc(Cl)c3OC)=CC1=O)c1cc-2cc(OC)n1	6.801342913045577	COC(=O)Nc1ccc2c(c1)NC(=O)[C@H](C)CCC[C@H](N1CCC(c3nccc(Cl)c3OC)=CC1=O)c1cc-2cc(OC)n1	0
634.6970000000001	5.381180000000003	4.0	9.0	CHEMBL4113030	COC(=O)Nc1ccc2c(c1)NC(=O)[C@H](C)CCC[C@H](N1CCC(c3c(C#N)ccc(C#N)c3F)=CC1=O)c1cc-2cc(OC)n1	8.266000713461613	COC(=O)Nc1ccc2c(c1)NC(=O)[C@H](C)CCC[C@H](N1CCC(c3c(C#N)ccc(C#N)c3F)=CC1=O)c1cc-2cc(OC)n1	0
635.6810000000002	5.646080000000004	3.0	10.0	CHEMBL4107259	COC(=O)Nc1ccc2c(c1)NC(=O)[C@H](C)CCC[C@H](N1CCC(c3c(C#N)ccc4c(N)n[nH]c34)=CC1=O)c1cc-2cc(OC)n1	6.34008379993015	COC(=O)Nc1ccc2c(c1)NC(=O)[C@H](C)CCC[C@H](N1CCC(c3c(C#N)ccc4c(N)n[nH]c34)=CC1=O)c1cc-2cc(OC)n1	0
578.0440000000002	6.229900000000006	2.0	6.0	CHEMBL4112906	COC(=O)Nc1ccc2c(c1)NC(=O)[C@H](C)CCC[C@H](N1CCC(c3c(C#N)ccc4c(N)noc34)=CC1=O)c1cc-2cc(OC)n1	7.478861916295964	COC(=O)Nc1ccc2c(c1)NC(=O)[C@H](C)CCC[C@H](N1CCC(c3c(C#N)ccc4c(N)noc34)=CC1=O)c1cc-2cc(OC)n1	0
594.018	6.430100000000005	2.0	6.0	CHEMBL4110103	COC(=O)Nc1ccc2c(c1)NC(=O)[C@H](C)CCC[C@H](N1CCC(c3nccc(Cl)c3F)=CC1=O)c1cc-2ccn1	9.036212172654444	COC(=O)Nc1ccc2c(c1)NC(=O)[C@H](C)CCC[C@H](N1CCC(c3nccc(Cl)c3F)=CC1=O)c1cc-2ccn1	0
537.0100000000002	6.377900000000005	2.0	4.0	CHEMBL4111765	COC(=O)Nc1ccc2c(c1)NC(=O)[C@H](C)CCC[C@H](n1ncc(-c3c(F)ccc(Cl)c3F)cc1=O)c1cc-2ccn1	8.169411331314855	COC(=O)Nc1ccc2c(c1)NC(=O)[C@H](C)CCC[C@H](n1ncc(-c3c(F)ccc(Cl)c3F)cc1=O)c1cc-2ccn1	0
521.9950000000002	6.795700000000005	1.0	3.0	CHEMBL4106988	C[C@@H]1CCC[C@H](N2CCC(c3c(F)ccc(Cl)c3F)=CC2=O)c2cc(ccn2)-c2ccc(N)cc2NC1=O	8.823908740944319	C[C@@H]1CCC[C@H](N2CCC(c3c(F)ccc(Cl)c3F)=CC2=O)c2cc(ccn2)-c2ccc(N)cc2NC1=O	0
539.9850000000002	6.934800000000005	1.0	3.0	CHEMBL4107051	C[C@@H]1CCC[C@H](N2CCC(c3c(F)ccc(Cl)c3F)=CC2=O)c2cc(ccn2)-c2ccccc2NC1=O	7.863279432843593	C[C@@H]1CCC[C@H](N2CCC(c3c(F)ccc(Cl)c3F)=CC2=O)c2cc(ccn2)-c2ccccc2NC1=O	0
556.4400000000002	7.449100000000007	1.0	3.0	CHEMBL4110550	C[C@@H]1CCC[C@H](N2CCC(c3c(F)ccc(Cl)c3F)=CC2=O)c2cc(ccn2)-c2ccc(F)cc2NC1=O	7.458420756053419	C[C@@H]1CCC[C@H](N2CCC(c3c(F)ccc(Cl)c3F)=CC2=O)c2cc(ccn2)-c2ccc(F)cc2NC1=O	0
615.0840000000002	7.329300000000006	2.0	6.0	CHEMBL4108970	C[C@@H]1CCC[C@H](N2CCC(c3c(F)ccc(Cl)c3F)=CC2=O)c2cc(ccn2)-c2ccc(Cl)cc2NC1=O	7.118615343229427	C[C@@H]1CCC[C@H](N2CCC(c3c(F)ccc(Cl)c3F)=CC2=O)c2cc(ccn2)-c2ccc(Cl)cc2NC1=O	0
552.0210000000003	6.804300000000005	1.0	4.0	CHEMBL4107104	C[C@@H]1CCC[C@H](N2CCC(c3c(F)ccc(Cl)c3F)=CC2=O)c2cc(ccn2)-c2ccc(Nc3ncccn3)cc2NC1=O	8.939302159646388	C[C@@H]1CCC[C@H](N2CCC(c3c(F)ccc(Cl)c3F)=CC2=O)c2cc(ccn2)-c2ccc(Nc3ncccn3)cc2NC1=O	0
537.9940000000003	6.501300000000006	2.0	4.0	CHEMBL4113668	COc1ccc2c(c1)NC(=O)[C@H](C)CCC[C@H](N1CCC(c3c(F)ccc(Cl)c3F)=CC1=O)c1cc-2ccn1	7.343901797987168	COc1ccc2c(c1)NC(=O)[C@H](C)CCC[C@H](N1CCC(c3c(F)ccc(Cl)c3F)=CC1=O)c1cc-2ccn1	0
572.4390000000002	7.154700000000007	2.0	4.0	CHEMBL4108998	C[C@@H]1CCC[C@H](N2CCC(c3c(F)ccc(Cl)c3F)=CC2=O)c2cc(ccn2)-c2ccc(O)cc2NC1=O	8.903089986991944	C[C@@H]1CCC[C@H](N2CCC(c3c(F)ccc(Cl)c3F)=CC2=O)c2cc(ccn2)-c2ccc(O)cc2NC1=O	0
619.0720000000001	7.230720000000006	2.0	7.0	CHEMBL4111147	C[C@@H]1CCC[C@H](N2CCC(c3c(F)ccc(Cl)c3F)=CC2=O)c2cc(ccn2)-c2cc(Cl)c(O)cc2NC1=O	7.809668301829708	C[C@@H]1CCC[C@H](N2CCC(c3c(F)ccc(Cl)c3F)=CC2=O)c2cc(ccn2)-c2cc(Cl)c(O)cc2NC1=O	0
609.0290000000001	6.153000000000005	2.0	6.0	CHEMBL4112597	Cc1nnc(Nc2ccc3c(c2)NC(=O)[C@H](C)CCC[C@H](N2CCC(c4c(F)ccc(Cl)c4F)=CC2=O)c2cc-3ccn2)o1	9.337242168318426	Cc1nnc(Nc2ccc3c(c2)NC(=O)[C@H](C)CCC[C@H](N2CCC(c4c(F)ccc(Cl)c4F)=CC2=O)c2cc-3ccn2)o1	0
547.0050000000002	6.667380000000005	1.0	4.0	CHEMBL4106755	COC(=O)Nc1ccc2c(c1)NC(=O)[C@H](C)CC(=O)C[C@H](N1CCC(c3c(F)ccc(Cl)c3F)=CC1=O)c1cc-2ccn1	6.3585258894959	COC(=O)Nc1ccc2c(c1)NC(=O)[C@H](C)CC(=O)C[C@H](N1CCC(c3c(F)ccc(Cl)c3F)=CC1=O)c1cc-2ccn1	0
581.0190000000001	6.129200000000005	2.0	5.0	CHEMBL3952811	CC1CCC[C@H](N2CCC(c3c(F)ccc(Cl)c3F)=CC2=O)c2cc(ccn2)-c2ccc(C#N)cc2NC1=O	7.030584087646019	CC1CCC[C@H](N2CCC(c3c(F)ccc(Cl)c3F)=CC2=O)c2cc(ccn2)-c2ccc(C#N)cc2NC1=O	0
645.0530000000001	7.853700000000005	2.0	5.0	CHEMBL3916100	COC(=O)Nc1ccc2c(c1)C(=O)NCCCC[C@H](N1CCC(c3c(F)ccc(Cl)c3F)=CC1=O)c1cc-2ccn1	6.568636235841013	COC(=O)Nc1ccc2c(c1)C(=O)NCCCC[C@H](N1CCC(c3c(F)ccc(Cl)c3F)=CC1=O)c1cc-2ccn1	0
632.0920000000001	6.7151800000000055	2.0	7.0	CHEMBL4114933	COC(=O)Nc1ccc2c(c1)NC(=O)[C@H](C)CCC[C@H](N1CCC(c3c(C(F)(F)F)ccc(Cl)c3F)=CC1=O)c1cc-2ccn1	10.0	COC(=O)Nc1ccc2c(c1)NC(=O)[C@H](C)CCC[C@H](N1CCC(c3c(C(F)(F)F)ccc(Cl)c3F)=CC1=O)c1cc-2ccn1	0
626.9100000000002	7.1173000000000055	2.0	4.0	CHEMBL5798927	C[C@@H]1CCC[C@H](N2CCC(c3c(F)ccc(Cl)c3F)=CC2=O)c2cc(ccn2)-c2ccc(NC(=O)OC(C)(C)C)cc2NC1=O	7.360513510731414	C[C@@H]1CCC[C@H](N2CCC(c3c(F)ccc(Cl)c3F)=CC2=O)c2cc(ccn2)-c2ccc(NC(=O)OC(C)(C)C)cc2NC1=O	0
625.926	6.518000000000004	2.0	4.0	CHEMBL3929758	CC1CCC[C@H](N2CCC(c3c(Br)ccc(Cl)c3F)=CC2=O)c2cc(ccn2)-c2ccc(C(=O)O)cc2NC1=O	6.3535962737769305	CC1CCC[C@H](N2CCC(c3c(Br)ccc(Cl)c3F)=CC2=O)c2cc(ccn2)-c2ccc(C(=O)O)cc2NC1=O	0
618.0650000000002	5.9998800000000045	3.0	6.0	CHEMBL3957332	CC1CCC[C@H](N2CCC(c3c(Br)ccc(Cl)c3F)=CC2=O)c2cc(ccn2)-c2ccc(C(N)=O)cc2NC1=O	8.540607512240769	CC1CCC[C@H](N2CCC(c3c(Br)ccc(Cl)c3F)=CC2=O)c2cc(ccn2)-c2ccc(C(N)=O)cc2NC1=O	0
643.0620000000001	7.4363000000000055	2.0	6.0	CHEMBL4114611	COC(=O)Nc1ccc2c(c1)NC(=O)[C@H](C)CCC[C@H](N1CCC(c3c(C#N)ccc(Cl)c3F)=CC1=O)c1cc-2cc(=O)[nH]1	9.67778070526608	COC(=O)Nc1ccc2c(c1)NC(=O)[C@H](C)CCC[C@H](N1CCC(c3c(C#N)ccc(Cl)c3F)=CC1=O)c1cc-2cc(=O)[nH]1	0
643.0620000000001	7.4363000000000055	2.0	6.0	CHEMBL4110926	COC(=O)Nc1ccc2c(c1)NC(=O)[C@H](C)CCC[C@H](N1CCC(c3c(OC(F)F)ccc(Cl)c3F)=CC1=O)c1ccnc-2c1	10.397940008672036	COC(=O)Nc1ccc2c(c1)NC(=O)[C@H](C)CCC[C@H](N1CCC(c3c(OC(F)F)ccc(Cl)c3F)=CC1=O)c1ccnc-2c1	0
572.0400000000003	5.6271800000000045	2.0	5.0	CHEMBL4113483	COC(=O)Nc1ccc2c(c1)NC(=O)[C@H](C)CCC[C@H](N1CCC(c3c(OC(F)F)ccc(Cl)c3F)=CC1=O)c1cc-2ccn1	10.221848749616356	COC(=O)Nc1ccc2c(c1)NC(=O)[C@H](C)CCC[C@H](N1CCC(c3c(OC(F)F)ccc(Cl)c3F)=CC1=O)c1cc-2ccn1	0
589.0670000000001	5.958100000000004	2.0	5.0	CHEMBL4113610	C[C@@H]1CCC[C@H](N2CCC(c3c(C#N)ccc(Cl)c3F)=CC2=O)c2cc(ccn2)-c2ccc(C(N)=O)cc2NC1=O	8.694648630553376	C[C@@H]1CCC[C@H](N2CCC(c3c(C#N)ccc(Cl)c3F)=CC2=O)c2cc(ccn2)-c2ccc(C(N)=O)cc2NC1=O	0
547.0300000000003	5.755500000000005	2.0	4.0	CHEMBL3964855	CC(=O)c1ccc(Cl)c(F)c1C1=CC(=O)N([C@H]2CCCC(C)C(=O)Nc3cc(C(N)=O)ccc3-c3ccnc2c3)CC1	8.379863945026242	CC(=O)c1ccc(Cl)c(F)c1C1=CC(=O)N([C@H]2CCCC(C)C(=O)Nc3cc(C(N)=O)ccc3-c3ccnc2c3)CC1	0
627.0630000000001	7.714600000000006	2.0	5.0	CHEMBL3982389	CC1CCC[C@H](N2CCC(c3cccc(Cl)c3F)=CC2=O)c2cc(ccn2)-c2ccc(C(N)=O)cc2NC1=O	6.982966660701219	CC1CCC[C@H](N2CCC(c3cccc(Cl)c3F)=CC2=O)c2cc(ccn2)-c2ccc(C(N)=O)cc2NC1=O	0
619.0720000000001	7.230720000000006	2.0	7.0	CHEMBL4106708	COC(=O)Nc1ccc2c(c1)NC(=O)[C@H](C)CCC[C@H](N1CCC(c3cc(Cl)ccc3C(F)(F)F)=CC1=O)c1cc-2ccn1	10.045757490560677	COC(=O)Nc1ccc2c(c1)NC(=O)[C@H](C)CCC[C@H](N1CCC(c3cc(Cl)ccc3C(F)(F)F)=CC1=O)c1cc-2ccn1	0
649.952	7.2042000000000055	2.0	5.0	CHEMBL4110812	Cc1nnc(Nc2ccc3c(c2)NC(=O)[C@H](C)CCC[C@H](N2CCC(c4c(F)ccc(Cl)c4F)=CC2=O)c2ccnc-3c2)o1	9.060480747381382	Cc1nnc(Nc2ccc3c(c2)NC(=O)[C@H](C)CCC[C@H](N2CCC(c4c(F)ccc(Cl)c4F)=CC2=O)c2ccnc-3c2)o1	0
645.11	7.799700000000006	2.0	7.0	CHEMBL3940340	CC1CCC[C@H](N2CCC(c3c(Br)ccc(Cl)c3F)=CC2=O)c2cc(ccn2)-c2ccc(-c3nnc[nH]3)cc2NC1=O	8.557520230935552	CC1CCC[C@H](N2CCC(c3c(Br)ccc(Cl)c3F)=CC2=O)c2cc(ccn2)-c2ccc(-c3nnc[nH]3)cc2NC1=O	0
644.082	6.988380000000005	2.0	8.0	CHEMBL4114332	C[C@@H]1CCC[C@H](N2CCC(c3c(F)ccc(Cl)c3F)=CC2=O)c2cc(ccn2)-c2ccc(Nc3nnc(C4CC4)o3)cc2NC1=O	9.173925197299171	C[C@@H]1CCC[C@H](N2CCC(c3c(F)ccc(Cl)c3F)=CC2=O)c2cc(ccn2)-c2ccc(Nc3nnc(C4CC4)o3)cc2NC1=O	0
649.0980000000003	7.068700000000007	2.0	8.0	CHEMBL4107446	C[C@@H]1CCC[C@H](N2CCC(c3c(F)ccc(Cl)c3F)=CC2=O)c2cc(ccn2)-c2ccc(Nc3nnc(CC#N)o3)cc2NC1=O	8.931814138253838	C[C@@H]1CCC[C@H](N2CCC(c3c(F)ccc(Cl)c3F)=CC2=O)c2cc(ccn2)-c2ccc(Nc3nnc(CC#N)o3)cc2NC1=O	0
691.1350000000003	7.027900000000007	2.0	9.0	CHEMBL4115130	COCc1nnc(Nc2ccc3c(c2)NC(=O)[C@H](C)CCC[C@H](N2CCC(c4c(F)ccc(Cl)c4F)=CC2=O)c2cc-3ccn2)o1	9.161150909262744	COCc1nnc(Nc2ccc3c(c2)NC(=O)[C@H](C)CCC[C@H](N2CCC(c4c(F)ccc(Cl)c4F)=CC2=O)c2cc-3ccn2)o1	0
635.5340000000001	7.252420000000006	2.0	5.0	CHEMBL4107368	CCOC(=O)Cc1nnc(Nc2ccc3c(c2)NC(=O)[C@H](C)CCC[C@H](N2CCC(c4c(F)ccc(Cl)c4F)=CC2=O)c2cc-3ccn2)o1	9.346787486224656	CCOC(=O)Cc1nnc(Nc2ccc3c(c2)NC(=O)[C@H](C)CCC[C@H](N2CCC(c4c(F)ccc(Cl)c4F)=CC2=O)c2cc-3ccn2)o1	0
625.0720000000001	7.297200000000006	2.0	6.0	CHEMBL4111371	COC(=O)Nc1ccc2c(c1)NC(=O)[C@H](C)CCC[C@H](N1CCC(c3c(Br)ccc(C)c3F)=CC1=O)c1cc-2ccn1	9.42021640338319	COC(=O)Nc1ccc2c(c1)NC(=O)[C@H](C)CCC[C@H](N1CCC(c3c(Br)ccc(C)c3F)=CC1=O)c1cc-2ccn1	0
582.9010000000002	7.4191000000000065	1.0	3.0	CHEMBL4110346	COC(=O)Nc1ccc2c(c1)NC(=O)[C@H](C)CCC[C@H](N1CCC(c3cc(Cl)ccc3OC(F)F)=CC1=O)c1cc-2ccn1	9.886056647693165	COC(=O)Nc1ccc2c(c1)NC(=O)[C@H](C)CCC[C@H](N1CCC(c3cc(Cl)ccc3OC(F)F)=CC1=O)c1cc-2ccn1	0
519.5800000000002	5.746560000000005	1.0	5.0	CHEMBL4109436	C[C@@H]1CCC[C@H](N2CCC(c3c(Br)ccc(Cl)c3F)=CC2=O)c2cc(ccn2)-c2ccccc2NC1=O	8.681936665037238	C[C@@H]1CCC[C@H](N2CCC(c3c(Br)ccc(Cl)c3F)=CC2=O)c2cc(ccn2)-c2ccccc2NC1=O	0
504.0050000000002	6.656600000000005	1.0	3.0	CHEMBL4106981	C[C@@H]1CCC[C@H](N2CCC(c3c(C#N)ccc(C#N)c3F)=CC2=O)c2cc(ccn2)-c2ccccc2NC1=O	6.488116639021126	C[C@@H]1CCC[C@H](N2CCC(c3c(C#N)ccc(C#N)c3F)=CC2=O)c2cc(ccn2)-c2ccccc2NC1=O	0
546.0420000000001	6.859200000000006	1.0	4.0	CHEMBL4107925	C[C@@H]1CCC[C@H](N2CCC(c3cccc(Cl)c3F)=CC2=O)c2cc(ccn2)-c2ccccc2NC1=O	7.06398920428479	C[C@@H]1CCC[C@H](N2CCC(c3cccc(Cl)c3F)=CC2=O)c2cc(ccn2)-c2ccccc2NC1=O	0
529.0150000000002	6.528280000000006	1.0	4.0	CHEMBL4109066	CC(=O)c1ccc(Cl)c(F)c1C1=CC(=O)N([C@H]2CCC[C@@H](C)C(=O)Nc3ccccc3-c3ccnc2c3)CC1	8.321481620959887	CC(=O)c1ccc(Cl)c(F)c1C1=CC(=O)N([C@H]2CCC[C@@H](C)C(=O)Nc3ccccc3-c3ccnc2c3)CC1	0
494.5700000000002	5.874880000000005	1.0	4.0	CHEMBL4108491	C[C@@H]1CCC[C@H](N2CCC(c3c(C#N)ccc(Cl)c3F)=CC2=O)c2cc(ccn2)-c2ccccc2NC1=O	8.97469413473523	C[C@@H]1CCC[C@H](N2CCC(c3c(C#N)ccc(Cl)c3F)=CC2=O)c2cc(ccn2)-c2ccccc2NC1=O	0
518.0320000000003	6.965020000000007	1.0	3.0	CHEMBL4113874	C[C@@H]1CCC[C@H](N2CCC(c3c(F)cccc3C#N)=CC2=O)c2cc(ccn2)-c2ccccc2NC1=O	6.991399828238082	C[C@@H]1CCC[C@H](N2CCC(c3c(F)cccc3C#N)=CC2=O)c2cc(ccn2)-c2ccccc2NC1=O	0
544.0700000000002	7.534000000000007	1.0	3.0	CHEMBL4112267	Cc1ccc(Cl)c(F)c1C1=CC(=O)N([C@H]2CCC[C@@H](C)C(=O)Nc3ccccc3-c3ccnc2c3)CC1	7.764471553092451	Cc1ccc(Cl)c(F)c1C1=CC(=O)N([C@H]2CCC[C@@H](C)C(=O)Nc3ccccc3-c3ccnc2c3)CC1	0
625.0720000000001	6.336500000000006	3.0	6.0	CHEMBL4115630	C[C@@H]1CCC[C@H](N2CCC(c3c(F)ccc(Cl)c3F)=CC2=O)c2cc(ccn2)-c2ccc(NC(=O)OCCOC(C)(C)C)cc2NC1=O	10.096910013008056	C[C@@H]1CCC[C@H](N2CCC(c3c(F)ccc(Cl)c3F)=CC2=O)c2cc(ccn2)-c2ccc(NC(=O)OCCOC(C)(C)C)cc2NC1=O	0
570.0680000000002	7.046700000000005	2.0	4.0	CHEMBL4110983	C[C@@H]1CCC[C@H](N2CCC(c3c(F)ccc(Cl)c3F)=CC2=O)c2cc(ccn2)-c2ccc(NC(=O)OCCO)cc2NC1=O	10.096910013008056	C[C@@H]1CCC[C@H](N2CCC(c3c(F)ccc(Cl)c3F)=CC2=O)c2cc(ccn2)-c2ccc(NC(=O)OCCO)cc2NC1=O	0
581.0910000000002	7.718600000000006	1.0	4.0	CHEMBL4106609	C[C@@H]1CCC[C@H](N2CCC(c3c(-c4cn[nH]c4)ccc(Cl)c3F)=CC2=O)c2cc(ccn2)-c2ccccc2NC1=O	8.563837352959244	C[C@@H]1CCC[C@H](N2CCC(c3c(-c4cn[nH]c4)ccc(Cl)c3F)=CC2=O)c2cc(ccn2)-c2ccccc2NC1=O	0
581.0910000000002	7.718600000000006	1.0	4.0	CHEMBL4113963	C[C@@H]1CCC[C@H](N2CCC(c3c(-c4ccccc4)ccc(Cl)c3F)=CC2=O)c2cc(ccn2)-c2ccccc2NC1=O	7.448550002027125	C[C@@H]1CCC[C@H](N2CCC(c3c(-c4ccccc4)ccc(Cl)c3F)=CC2=O)c2cc(ccn2)-c2ccccc2NC1=O	0
584.0950000000003	7.057100000000006	1.0	4.0	CHEMBL4112496	C[C@@H]1CCC[C@H](N2CCC(c3c(-c4cccnc4)ccc(Cl)c3F)=CC2=O)c2cc(ccn2)-c2ccccc2NC1=O	7.82102305270683	C[C@@H]1CCC[C@H](N2CCC(c3c(-c4cccnc4)ccc(Cl)c3F)=CC2=O)c2cc(ccn2)-c2ccccc2NC1=O	0
598.1220000000001	7.365520000000006	1.0	4.0	CHEMBL4112391	C[C@@H]1CCC[C@H](N2CCC(c3c(-c4cnn(C)c4)ccc(Cl)c3F)=CC2=O)c2cc(ccn2)-c2ccccc2NC1=O	8.480172006224281	C[C@@H]1CCC[C@H](N2CCC(c3c(-c4cnn(C)c4)ccc(Cl)c3F)=CC2=O)c2cc(ccn2)-c2ccccc2NC1=O	0
662.9060000000001	6.982500000000004	2.0	4.0	CHEMBL4115676	Cc1nn(C)cc1-c1ccc(Cl)c(F)c1C1=CC(=O)N([C@H]2CCC[C@@H](C)C(=O)Nc3ccccc3-c3ccnc2c3)CC1	6.388276691992658	Cc1nn(C)cc1-c1ccc(Cl)c(F)c1C1=CC(=O)N([C@H]2CCC[C@@H](C)C(=O)Nc3ccccc3-c3ccnc2c3)CC1	0
720.942	7.578600000000007	2.0	5.0	CHEMBL4109315	C[C@@H]1CCC[C@H](N2CCC(c3c(F)ccc(Cl)c3F)=CC2=O)c2cc(ccn2)-c2cc(I)c(N)cc2NC1=O	7.609064892896621	C[C@@H]1CCC[C@H](N2CCC(c3c(F)ccc(Cl)c3F)=CC2=O)c2cc(ccn2)-c2cc(I)c(N)cc2NC1=O	0
638.1400000000003	6.628600000000006	3.0	5.0	CHEMBL4115088	COC(=O)Nc1cc2c(cc1I)-c1ccnc(c1)[C@@H](N1CCC(c3c(F)ccc(Cl)c3F)=CC1=O)CCC[C@@H](C)C(=O)N2	6.707743928643524	COC(=O)Nc1cc2c(cc1I)-c1ccnc(c1)[C@@H](N1CCC(c3c(F)ccc(Cl)c3F)=CC1=O)CCC[C@@H](C)C(=O)N2	0
609.0730000000001	7.364100000000005	2.0	5.0	CHEMBL4114612	CC(=O)NC(=S)Nc1ccc2c(c1)NC(=O)[C@H](C)CCC[C@H](N1CCC(c3c(F)ccc(Cl)c3F)=CC1=O)c1cc-2ccn1	8.104577453960593	CC(=O)NC(=S)Nc1ccc2c(c1)NC(=O)[C@H](C)CCC[C@H](N1CCC(c3c(F)ccc(Cl)c3F)=CC1=O)c1cc-2ccn1	0
501.9890000000002	6.717700000000004	1.0	3.0	CHEMBL4107822	COC(=O)Nc1ccc2c(c1)NC(=O)[C@H](C)CCC[C@H](N1CCC(c3c(F)ccc(Cl)c3F)=C(C)C1=O)c1cc-2ccn1	7.779891911959945	COC(=O)Nc1ccc2c(c1)NC(=O)[C@H](C)CCC[C@H](N1CCC(c3c(F)ccc(Cl)c3F)=C(C)C1=O)c1cc-2ccn1	0
519.0200000000002	6.238800000000005	2.0	4.0	CHEMBL4109625	C[C@@H]1CCC[C@H](n2ccc(-c3cccc(Cl)c3F)cc2=O)c2cc(ccn2)-c2ccccc2NC1=O	7.322393047279506	C[C@@H]1CCC[C@H](n2ccc(-c3cccc(Cl)c3F)cc2=O)c2cc(ccn2)-c2ccccc2NC1=O	0
572.0020000000002	7.675400000000007	1.0	3.0	CHEMBL4108320	C[C@@H]1CCC[C@H](N2CCC(c3c(N)ccc(Cl)c3F)=CC2=O)c2cc(ccn2)-c2ccccc2NC1=O	7.176525770829699	C[C@@H]1CCC[C@H](N2CCC(c3c(N)ccc(Cl)c3F)=CC2=O)c2cc(ccn2)-c2ccccc2NC1=O	0
572.0440000000002	5.632300000000005	1.0	6.0	CHEMBL4115178	C[C@@H]1CCC[C@H](N2CCC(c3c(C(F)(F)F)ccc(Cl)c3F)=CC2=O)c2cc(ccn2)-c2ccccc2NC1=O	8.525783735923746	C[C@@H]1CCC[C@H](N2CCC(c3c(C(F)(F)F)ccc(Cl)c3F)=CC2=O)c2cc(ccn2)-c2ccccc2NC1=O	0
600.8910000000002	7.5582000000000065	1.0	3.0	CHEMBL4112773	C[C@@H]1CCC[C@H](N2CCC(c3c(-n4cnnn4)ccc(Cl)c3F)=CC2=O)c2cc(ccn2)-c2ccccc2NC1=O	10.30102999566398	C[C@@H]1CCC[C@H](N2CCC(c3c(-n4cnnn4)ccc(Cl)c3F)=CC2=O)c2cc(ccn2)-c2ccccc2NC1=O	0
553.0090000000002	5.616300000000004	2.0	4.0	CHEMBL4113728	C[C@@H]1CCC[C@H](N2CCC(c3c(F)ccc(Cl)c3F)=CC2=O)c2cc(ccn2)-c2ccc(Br)cc2NC1=O	7.101274818410507	C[C@@H]1CCC[C@H](N2CCC(c3c(F)ccc(Cl)c3F)=CC2=O)c2cc(ccn2)-c2ccc(Br)cc2NC1=O	0
553.0660000000003	6.098200000000006	1.0	5.0	CHEMBL4107516	C[C@@H]1CCC[C@H](N2CCC(c3c(F)ccc(Cl)c3F)=CC2=O)c2cc(cc[n+]2[O-])-c2ccc(N)cc2NC1=O	8.095825631715837	C[C@@H]1CCC[C@H](N2CCC(c3c(F)ccc(Cl)c3F)=CC2=O)c2cc(cc2)-c2ccc(N)cc2NC1=O	2
522.9830000000002	6.190700000000005	1.0	4.0	CHEMBL4114271	C[C@@H]1CCC[C@H](N2CCC(c3cc(Cl)ccc3-n3cncn3)=CC2=O)c2cc(ccn2)-c2ccccc2NC1=O	8.774690718274137	C[C@@H]1CCC[C@H](N2CCC(c3cc(Cl)ccc3-n3cncn3)=CC2=O)c2cc(ccn2)-c2ccccc2NC1=O	0
609.0730000000001	7.220000000000005	2.0	5.0	CHEMBL4109585	C[C@@H]1CCC[C@H](N2CCC(c3c(F)ccc(Cl)c3F)=CC2=O)c2cc(ccn2)-c2ccncc2NC1=O	8.06198090252379	C[C@@H]1CCC[C@H](N2CCC(c3c(F)ccc(Cl)c3F)=CC2=O)c2cc(ccn2)-c2ccncc2NC1=O	0
567.0930000000001	6.4066200000000055	1.0	5.0	CHEMBL4112921	COC(=O)Nc1ccc2c(c1)NC(=O)[C@H](C)CCC[C@H](N1CC(C)C(c3c(F)ccc(Cl)c3F)=CC1=O)c1cc-2ccn1	9.05551732784983	COC(=O)Nc1ccc2c(c1)NC(=O)[C@H](C)CCC[C@H](N1CC(C)C(c3c(F)ccc(Cl)c3F)=CC1=O)c1cc-2ccn1	0
579.0470000000001	6.7541000000000055	2.0	4.0	CHEMBL4107263	Cc1ncn(-c2ccc(Cl)cc2C2=CC(=O)N([C@H]3CCC[C@@H](C)C(=O)Nc4ccccc4-c4ccnc3c4)CC2)n1	7.396855627379818	Cc1ncn(-c2ccc(Cl)cc2C2=CC(=O)N([C@H]3CCC[C@@H](C)C(=O)Nc4ccccc4-c4ccnc3c4)CC2)n1	0
615.1020000000002	6.167200000000006	2.0	5.0	CHEMBL4109421	CC(=O)Nc1ccc2c(c1)NC(=O)[C@H](C)CCC[C@H](N1CCC(c3c(F)ccc(Cl)c3F)=CC1=O)c1cc-2ccn1	8.450996737974211	CC(=O)Nc1ccc2c(c1)NC(=O)[C@H](C)CCC[C@H](N1CCC(c3c(F)ccc(Cl)c3F)=CC1=O)c1cc-2ccn1	0
593.0300000000001	6.750000000000004	2.0	5.0	CHEMBL4110391	C[C@@H]1CCC[C@H](N2CCC(c3c(F)ccc(Cl)c3F)=CC2=O)c2cc(ccn2)-c2ccc(NS(C)(=O)=O)cc2NC1=O	8.10292299679058	C[C@@H]1CCC[C@H](N2CCC(c3c(F)ccc(Cl)c3F)=CC2=O)c2cc(ccn2)-c2ccc(NS(C)(=O)=O)cc2NC1=O	0
654.924	7.053500000000005	2.0	6.0	CHEMBL5994219	COC(=O)Nc1ccc2c(c1)NC(=O)[C@H](C)/C=C\C[C@H](N1CCC(c3c(F)ccc(Cl)c3F)=CC1=O)c1cc-2ccn1	7.536107011014093	COC(=O)Nc1ccc2c(c1)NC(=O)[C@H](C)/C=C\C[C@H](N1CCC(c3c(F)ccc(Cl)c3F)=CC1=O)c1cc-2ccn1	0
601.038	6.162680000000004	2.0	7.0	CHEMBL4113520	COC(=O)Nc1ccc2c(c1)NC(=O)[C@H](C)CCC[C@H](n1ncc(-c3c(Br)ccc(Cl)c3F)cc1=O)c1cc-2ccn1	9.008773924307503	COC(=O)Nc1ccc2c(c1)NC(=O)[C@H](C)CCC[C@H](n1ncc(-c3c(Br)ccc(Cl)c3F)cc1=O)c1cc-2ccn1	0
539.9850000000002	6.934800000000005	1.0	3.0	CHEMBL4109580	COC(=O)Nc1ccc2c(c1)NC(=O)[C@H](C)CCC[C@H](n1ncc(-c3c(C#N)ccc(Cl)c3F)cc1=O)c1cc-2ccn1	9.259637310505756	COC(=O)Nc1ccc2c(c1)NC(=O)[C@H](C)CCC[C@H](n1ncc(-c3c(C#N)ccc(Cl)c3F)cc1=O)c1cc-2ccn1	0
589.0420000000001	6.637200000000005	2.0	4.0	CHEMBL4109563	C[C@@H]1CCC[C@H](N2CCC(c3c(F)ccc(Cl)c3F)=CC2=O)c2cc(ccn2)-c2c(F)cccc2NC1=O	7.866461091629782	C[C@@H]1CCC[C@H](N2CCC(c3c(F)ccc(Cl)c3F)=CC2=O)c2cc(ccn2)-c2c(F)cccc2NC1=O	0
607.0570000000001	6.475700000000005	3.0	5.0	CHEMBL4109665	C[C@@H]1CCC[C@H](N2CCC(c3c(F)ccc(Cl)c3F)=CC2=O)c2cc(ccn2)-c2cc3ccc(=O)[nH]c3cc2NC1=O	9.508638306165729	C[C@@H]1CCC[C@H](N2CCC(c3c(F)ccc(Cl)c3F)=CC2=O)c2cc(ccn2)-c2cc3ccc(=O)[nH]c3cc2NC1=O	0
619.068	7.283620000000006	3.0	4.0	CHEMBL4115510	C[C@@H]1CCC[C@H](N2CCC(c3c(F)ccc(Cl)c3F)=CC2=O)c2cc(ccn2)-c2cc(/C=C\C(=O)O)c(N)cc2NC1=O	8.019088062223156	C[C@@H]1CCC[C@H](N2CCC(c3c(F)ccc(Cl)c3F)=CC2=O)c2cc(ccn2)-c2cc(/C=C\C(=O)O)c(N)cc2NC1=O	0
577.0310000000002	6.290300000000006	2.0	4.0	CHEMBL4109568	Cc1[nH]c2cc3c(cc2c1C(=O)O)-c1ccnc(c1)[C@@H](N1CCC(c2c(F)ccc(Cl)c2F)=CC1=O)CCC[C@@H](C)C(=O)N3	10.221848749616356	Cc1[nH]c2cc3c(cc2c1C(=O)O)-c1ccnc(c1)[C@@H](N1CCC(c2c(F)ccc(Cl)c2F)=CC1=O)CCC[C@@H](C)C(=O)N3	0
575.0590000000002	7.585420000000005	2.0	3.0	CHEMBL4113209	C[C@@H]1CCC[C@H](N2CCC(c3c(F)ccc(Cl)c3F)=CC2=O)c2cc(ccn2)-c2cc3c(cc2NC1=O)NC(=O)C3	8.57186520597121	C[C@@H]1CCC[C@H](N2CCC(c3c(F)ccc(Cl)c3F)=CC2=O)c2cc(ccn2)-c2cc3c(cc2NC1=O)NC(=O)C3	0
591.0580000000001	6.680400000000007	2.0	4.0	CHEMBL4107699	Cc1cc2cc3c(cc2[nH]1)NC(=O)[C@H](C)CCC[C@H](N1CCC(c2c(F)ccc(Cl)c2F)=CC1=O)c1cc-3ccn1	8.03763066432998	Cc1cc2cc3c(cc2[nH]1)NC(=O)[C@H](C)CCC[C@H](N1CCC(c2c(F)ccc(Cl)c2F)=CC1=O)c1cc-3ccn1	0
679.1640000000001	7.466000000000006	2.0	6.0	CHEMBL4114872	C[C@@H]1CCC[C@H](N2CCC(c3c(F)ccc(Cl)c3F)=CC2=O)c2cc(ccn2)-c2cc3c(cc2NC1=O)NC(=O)CC3	9.142667503568733	C[C@@H]1CCC[C@H](N2CCC(c3c(F)ccc(Cl)c3F)=CC2=O)c2cc(ccn2)-c2cc3c(cc2NC1=O)NC(=O)CC3	0
614.0960000000001	7.9343000000000075	2.0	5.0	CHEMBL4113372	C[C@@H]1CCC[C@H](N2CCC(c3c(F)ccc(Cl)c3F)=CC2=O)c2cc(ccn2)-c2ccc(NC(=O)CC(=O)OC(C)(C)C)cc2NC1=O	7.761953896871204	C[C@@H]1CCC[C@H](N2CCC(c3c(F)ccc(Cl)c3F)=CC2=O)c2cc(ccn2)-c2ccc(NC(=O)CC(=O)OC(C)(C)C)cc2NC1=O	0
614.0960000000001	7.9343000000000075	2.0	5.0	CHEMBL4111433	C[C@@H]1CCC[C@H](N2CCC(c3c(F)ccc(Cl)c3F)=CC2=O)c2cc(ccn2)-c2ccc(Nc3ccccn3)cc2NC1=O	8.98296666070122	C[C@@H]1CCC[C@H](N2CCC(c3c(F)ccc(Cl)c3F)=CC2=O)c2cc(ccn2)-c2ccc(Nc3ccccn3)cc2NC1=O	0
615.0840000000001	7.329300000000006	2.0	6.0	CHEMBL4109245	C[C@@H]1CCC[C@H](N2CCC(c3c(F)ccc(Cl)c3F)=CC2=O)c2cc(ccn2)-c2ccc(Nc3ccncc3)cc2NC1=O	8.614393726401687	C[C@@H]1CCC[C@H](N2CCC(c3c(F)ccc(Cl)c3F)=CC2=O)c2cc(ccn2)-c2ccc(Nc3ccncc3)cc2NC1=O	0
534.9940000000003	6.4390000000000045	2.0	4.0	CHEMBL4109906	C[C@@H]1CCC[C@H](N2CCC(c3c(F)ccc(Cl)c3F)=CC2=O)c2cc(ccn2)-c2ccc(Nc3ccncn3)cc2NC1=O	8.742321425130816	C[C@@H]1CCC[C@H](N2CCC(c3c(F)ccc(Cl)c3F)=CC2=O)c2cc(ccn2)-c2ccc(Nc3ccncn3)cc2NC1=O	0
613.0680000000001	7.390400000000006	2.0	6.0	CHEMBL4112483	C[C@@H]1CCC[C@H](n2ccc(-c3c(F)ccc(Cl)c3F)cc2=O)c2cc(ccn2)-c2ccc(N)cc2NC1=O	9.2518119729938	C[C@@H]1CCC[C@H](n2ccc(-c3c(F)ccc(Cl)c3F)cc2=O)c2cc(ccn2)-c2ccc(N)cc2NC1=O	0
615.0840000000002	7.329300000000006	2.0	6.0	CHEMBL4111142	C[C@@H]1CCC[C@H](n2ccc(-c3c(F)ccc(Cl)c3F)cc2=O)c2cc(ccn2)-c2ccc(Nc3ncccn3)cc2NC1=O	9.2518119729938	C[C@@H]1CCC[C@H](n2ccc(-c3c(F)ccc(Cl)c3F)cc2=O)c2cc(ccn2)-c2ccc(Nc3ncccn3)cc2NC1=O	0
641.9250000000001	7.2073000000000045	2.0	5.0	CHEMBL4107398	C[C@@H]1CCC[C@H](N2CCC(c3c(F)ccc(Cl)c3F)=CC2=O)c2cc(ccn2)-c2ccc(Nc3cnccn3)cc2NC1=O	8.853871964321762	C[C@@H]1CCC[C@H](N2CCC(c3c(F)ccc(Cl)c3F)=CC2=O)c2cc(ccn2)-c2ccc(Nc3cnccn3)cc2NC1=O	0
550.0490000000002	7.431800000000006	1.0	3.0	CHEMBL5895610	COC(=O)Nc1ccc2c(c1)NC(=O)[C@H](C)CCC[C@H](N1CC(c3c(Br)ccc(Cl)c3F)=CC1=O)c1cc-2ccn1	6.38933983691012	COC(=O)Nc1ccc2c(c1)NC(=O)[C@H](C)CCC[C@H](N1CC(c3c(Br)ccc(Cl)c3F)=CC1=O)c1cc-2ccn1	0
550.0490000000002	7.431800000000006	1.0	3.0	CHEMBL3951440	CC(C)[C@@H]1CCC[C@H](N2CCC(c3c(F)ccc(Cl)c3F)=CC2=O)c2cc(ccn2)-c2ccccc2NC1=O	7.332547047110046	CC(C)[C@@H]1CCC[C@H](N2CCC(c3c(F)ccc(Cl)c3F)=CC2=O)c2cc(ccn2)-c2ccccc2NC1=O	0
528.6130000000003	4.7759000000000045	2.0	6.0	CHEMBL4114616	CC(C)[C@H]1CCC[C@H](N2CCC(c3c(F)ccc(Cl)c3F)=CC2=O)c2cc(ccn2)-c2ccccc2NC1=O	6.374687549038326	CC(C)[C@H]1CCC[C@H](N2CCC(c3c(F)ccc(Cl)c3F)=CC2=O)c2cc(ccn2)-c2ccccc2NC1=O	0
530.6690000000004	6.465500000000006	2.0	5.0	CHEMBL4113295	COC(=O)Nc1ccc2c(c1)NC(=O)[C@H](C)CCC[C@H](N1CCC(c3cncn3C)=CC1=O)c1cc-2ccn1	6.38933983691012	COC(=O)Nc1ccc2c(c1)NC(=O)[C@H](C)CCC[C@H](N1CCC(c3cncn3C)=CC1=O)c1cc-2ccn1	0
560.0540000000002	6.090800000000005	2.0	6.0	CHEMBL4115226	COC(=O)Nc1ccc2c(c1)NC(=O)[C@H](C)CCC[C@H](N1CCC(C3CCCCC3)=CC1=O)c1cc-2ccn1	7.521433504406157	COC(=O)Nc1ccc2c(c1)NC(=O)[C@H](C)CCC[C@H](N1CCC(C3CCCCC3)=CC1=O)c1cc-2ccn1	0
600.0980000000002	6.268400000000006	1.0	6.0	CHEMBL4110341	COC(=O)Nc1ccc2c(c1)NC(=O)[C@H](C)CCC[C@H](N1CCC(c3cncc(Cl)c3)=CC1=O)c1cc-2ccn1	6.899629454882437	COC(=O)Nc1ccc2c(c1)NC(=O)[C@H](C)CCC[C@H](N1CCC(c3cncc(Cl)c3)=CC1=O)c1cc-2ccn1	0
604.7110000000001	6.287200000000006	2.0	6.0	CHEMBL3948120	CC(C)[C@@H]1CCC[C@H](N2CCC(c3c(-n4cnnn4)ccc(Cl)c3F)=CC2=O)c2cc(ccn2)-c2ccccc2NC1=O	10.045757490560677	CC(C)[C@@H]1CCC[C@H](N2CCC(c3c(-n4cnnn4)ccc(Cl)c3F)=CC2=O)c2cc(ccn2)-c2ccccc2NC1=O	0
602.0660000000001	6.706580000000005	2.0	6.0	CHEMBL4109472	COC(=O)Nc1ccc2c(c1)NC(=O)[C@H](C)CCC[C@H](N1CCC(c3cncn3Cc3ccccc3)=CC1=O)c1cc-2ccn1	6.36251027048749	COC(=O)Nc1ccc2c(c1)NC(=O)[C@H](C)CCC[C@H](N1CCC(c3cncn3Cc3ccccc3)=CC1=O)c1cc-2ccn1	0
581.6480000000003	6.3616000000000055	2.0	6.0	CHEMBL4113531	C[C@@H]1CCC[C@H](N2CCC(c3c(F)ccc(Cl)c3F)=CC2=O)c2cc(ccn2)-c2ccc(Nc3nnc(-c4ccco4)o3)cc2NC1=O	8.212539525481585	C[C@@H]1CCC[C@H](N2CCC(c3c(F)ccc(Cl)c3F)=CC2=O)c2cc(ccn2)-c2ccc(Nc3nnc(-c4ccco4)o3)cc2NC1=O	0
566.0040000000002	6.4939000000000044	2.0	4.0	CHEMBL4113824	COC(=O)Nc1ccc2c(c1)NC(=O)[C@H](C)CCC[C@H](N1CCC(c3c(C#N)ccc(C)c3F)=CC1=O)c1cc-2ccn1	10.045757490560677	COC(=O)Nc1ccc2c(c1)NC(=O)[C@H](C)CCC[C@H](N1CCC(c3c(C#N)ccc(C)c3F)=CC1=O)c1cc-2ccn1	0
616.0110000000002	7.373600000000006	2.0	4.0	CHEMBL3938635	CC1CCC[C@H](N2CCC(c3c(F)ccc(Cl)c3F)=CC2=O)c2cc(ccn2)-c2ccc(C(=O)O)cc2NC1=O	6.465973893943865	CC1CCC[C@H](N2CCC(c3c(F)ccc(Cl)c3F)=CC2=O)c2cc(ccn2)-c2ccc(C(=O)O)cc2NC1=O	0
565.0200000000002	5.894600000000004	2.0	4.0	CHEMBL3960611	CC1CCC[C@H](N2CCC(c3c(C(F)(F)F)ccc(Cl)c3F)=CC2=O)c2cc(ccn2)-c2ccc(C(=O)O)cc2NC1=O	6.465973893943865	CC1CCC[C@H](N2CCC(c3c(C(F)(F)F)ccc(Cl)c3F)=CC2=O)c2cc(ccn2)-c2ccc(C(=O)O)cc2NC1=O	0
615.027	6.774300000000005	2.0	4.0	CHEMBL3929617	CC1CCC[C@H](N2CCC(c3c(F)ccc(Cl)c3F)=CC2=O)c2cc(ccn2)-c2ccc(C(N)=O)cc2NC1=O	7.7594507517174	CC1CCC[C@H](N2CCC(c3c(F)ccc(Cl)c3F)=CC2=O)c2cc(ccn2)-c2ccc(C(N)=O)cc2NC1=O	0
573.0930000000002	7.004220000000006	2.0	5.0	CHEMBL3974516	CC1CCC[C@H](N2CCC(c3c(C(F)(F)F)ccc(Cl)c3F)=CC2=O)c2cc(ccn2)-c2ccc(C(N)=O)cc2NC1=O	8.089909454405932	CC1CCC[C@H](N2CCC(c3c(C(F)(F)F)ccc(Cl)c3F)=CC2=O)c2cc(ccn2)-c2ccc(C(N)=O)cc2NC1=O	0
574.6280000000003	6.629020000000006	2.0	5.0	CHEMBL4113149	COC(=O)Nc1ccc2c(c1)NC(=O)[C@H](C)CCC[C@H](N1CCC(c3cc(Cl)ccc3C)=CC1=O)c1cc-2ccn1	9.207608310501746	COC(=O)Nc1ccc2c(c1)NC(=O)[C@H](C)CCC[C@H](N1CCC(c3cc(Cl)ccc3C)=CC1=O)c1cc-2ccn1	0
556.6380000000003	6.489920000000006	2.0	5.0	CHEMBL4109841	COC(=O)Nc1ccc2c(c1)NC(=O)[C@H](C)CCC[C@H](N1CCC(c3c(F)ccc(C)c3F)=CC1=O)c1cc-2ccn1	8.847711655616944	COC(=O)Nc1ccc2c(c1)NC(=O)[C@H](C)CCC[C@H](N1CCC(c3c(F)ccc(C)c3F)=CC1=O)c1cc-2ccn1	0
556.6380000000003	6.489920000000006	2.0	5.0	CHEMBL4107139	COC(=O)Nc1ccc2c(c1)NC(=O)[C@H](C)CCC[C@H](N1CCC(c3cccc(C)c3F)=CC1=O)c1cc-2ccn1	8.232844133917819	COC(=O)Nc1ccc2c(c1)NC(=O)[C@H](C)CCC[C@H](N1CCC(c3cccc(C)c3F)=CC1=O)c1cc-2ccn1	0
552.6750000000003	6.659240000000007	2.0	5.0	CHEMBL4113983	COC(=O)Nc1ccc2c(c1)NC(=O)[C@H](C)CCC[C@H](N1CCC(c3cc(C)ccc3F)=CC1=O)c1cc-2ccn1	8.140261433802854	COC(=O)Nc1ccc2c(c1)NC(=O)[C@H](C)CCC[C@H](N1CCC(c3cc(C)ccc3F)=CC1=O)c1cc-2ccn1	0
572.6370000000003	6.1901000000000055	2.0	6.0	CHEMBL4108004	COC(=O)Nc1ccc2c(c1)NC(=O)[C@H](C)CCC[C@H](N1CCC(c3cccc(C)c3C)=CC1=O)c1cc-2ccn1	6.966576244513051	COC(=O)Nc1ccc2c(c1)NC(=O)[C@H](C)CCC[C@H](N1CCC(c3cccc(C)c3C)=CC1=O)c1cc-2ccn1	0
554.6470000000003	6.0510000000000055	2.0	6.0	CHEMBL4107022	COC(=O)Nc1ccc2c(c1)NC(=O)[C@H](C)CCC[C@H](N1CCC(c3cccc(OC)c3F)=CC1=O)c1cc-2ccn1	6.889410289700751	COC(=O)Nc1ccc2c(c1)NC(=O)[C@H](C)CCC[C@H](N1CCC(c3cccc(OC)c3F)=CC1=O)c1cc-2ccn1	0
554.6470000000003	6.0510000000000055	2.0	6.0	CHEMBL4108037	COC(=O)Nc1ccc2c(c1)NC(=O)[C@H](C)CCC[C@H](N1CCC(c3ccccc3OC)=CC1=O)c1cc-2ccn1	6.573488738635425	COC(=O)Nc1ccc2c(c1)NC(=O)[C@H](C)CCC[C@H](N1CCC(c3ccccc3OC)=CC1=O)c1cc-2ccn1	0
589.0920000000001	6.704400000000007	2.0	6.0	CHEMBL4107783	COC(=O)Nc1ccc2c(c1)NC(=O)[C@H](C)CCC[C@H](N1CCC(c3ccc(OC)cc3)=CC1=O)c1cc-2ccn1	6.400116927926312	COC(=O)Nc1ccc2c(c1)NC(=O)[C@H](C)CCC[C@H](N1CCC(c3ccc(OC)cc3)=CC1=O)c1cc-2ccn1	0
554.6470000000003	6.051000000000005	2.0	6.0	CHEMBL4110220	COC(=O)Nc1ccc2c(c1)NC(=O)[C@H](C)CCC[C@H](N1CCC(c3cccc(Cl)c3OC)=CC1=O)c1cc-2ccn1	6.393618634889395	COC(=O)Nc1ccc2c(c1)NC(=O)[C@H](C)CCC[C@H](N1CCC(c3cccc(Cl)c3OC)=CC1=O)c1cc-2ccn1	0
573.0930000000002	7.004220000000006	2.0	5.0	CHEMBL4106488	COC(=O)Nc1ccc2c(c1)NC(=O)[C@H](C)CCC[C@H](N1CCC(c3cccc(OC)c3)=CC1=O)c1cc-2ccn1	6.372634143407267	COC(=O)Nc1ccc2c(c1)NC(=O)[C@H](C)CCC[C@H](N1CCC(c3cccc(OC)c3)=CC1=O)c1cc-2ccn1	0
589.0920000000001	6.704400000000007	2.0	6.0	CHEMBL4114507	COC(=O)Nc1ccc2c(c1)NC(=O)[C@H](C)CCC[C@H](N1CCC(c3cccc(Cl)c3C)=CC1=O)c1cc-2ccn1	6.835647144215563	COC(=O)Nc1ccc2c(c1)NC(=O)[C@H](C)CCC[C@H](N1CCC(c3cccc(Cl)c3C)=CC1=O)c1cc-2ccn1	0
589.0920000000001	6.704400000000007	2.0	6.0	CHEMBL4108942	COC(=O)Nc1ccc2c(c1)NC(=O)[C@H](C)CCC[C@H](N1CCC(c3cc(Cl)ccc3OC)=CC1=O)c1cc-2ccn1	8.59176003468815	COC(=O)Nc1ccc2c(c1)NC(=O)[C@H](C)CCC[C@H](N1CCC(c3cc(Cl)ccc3OC)=CC1=O)c1cc-2ccn1	0
611.0450000000002	6.088900000000004	3.0	6.0	CHEMBL4114999	COC(=O)Nc1ccc2c(c1)NC(=O)[C@H](C)CCC[C@H](N1CCC(c3ccc(OC)c(Cl)c3)=CC1=O)c1cc-2ccn1	6.493494967595128	COC(=O)Nc1ccc2c(c1)NC(=O)[C@H](C)CCC[C@H](N1CCC(c3ccc(OC)c(Cl)c3)=CC1=O)c1cc-2ccn1	0
611.0450000000002	6.088900000000004	3.0	6.0	CHEMBL3906303	COC(=O)Nc1ccc2c(c1)NC(=O)C(C)(O)CCC[C@H](N1CCC(c3c(F)ccc(Cl)c3F)=CC1=O)c1cc-2ccn1	7.696803942579511	COC(=O)Nc1ccc2c(c1)NC(=O)C(C)(O)CCC[C@H](N1CCC(c3c(F)ccc(Cl)c3F)=CC1=O)c1cc-2ccn1	0
699.1510000000004	4.007500000000004	6.0	9.0	CHEMBL5863636	COC(=O)Nc1ccc2c(c1)NC(=O)[C@@](C)(O)CCC[C@H](N1CCC(c3c(F)ccc(Cl)c3F)=CC1=O)c1cc-2ccn1	6.460923901207224	COC(=O)Nc1ccc2c(c1)NC(=O)[C@@](C)(O)CCC[C@H](N1CCC(c3c(F)ccc(Cl)c3F)=CC1=O)c1cc-2ccn1	0
699.1510000000004	4.007500000000004	6.0	9.0	CHEMBL4114062	C[C@@H]1CCC[C@H](N2CCC(c3c(F)ccc(Cl)c3F)=CC2=O)c2cc(ccn2)-c2ccc(NC3O[C@H](CO)[C@@H](O)[C@H](O)[C@@H]3O)cc2NC1=O	7.818156412055227	C[C@@H]1CCC[C@H](N2CCC(c3c(F)ccc(Cl)c3F)=CC2=O)c2cc(ccn2)-c2ccc(NC3O[C@H](CO)[C@@H](O)[C@H](O)[C@@H]3O)cc2NC1=O	0
698.1670000000003	3.973900000000002	6.0	9.0	CHEMBL4114561	C[C@@H]1CCC[C@H](N2CCC(c3c(F)ccc(Cl)c3F)=CC2=O)c2cc(ccn2)-c2ccc(NC3O[C@H](CO)[C@@H](O)[C@H](O)[C@H]3O)cc2NC1=O	7.79317412396815	C[C@@H]1CCC[C@H](N2CCC(c3c(F)ccc(Cl)c3F)=CC2=O)c2cc(ccn2)-c2ccc(NC3O[C@H](CO)[C@@H](O)[C@H](O)[C@H]3O)cc2NC1=O	0
713.1340000000005	4.099800000000004	6.0	9.0	CHEMBL4109821	C[C@@H]1CCC[C@H](N2CCC(c3c(F)ccc(Cl)c3F)=CC2=O)c2cc(ccn2)-c2ccc(NC3O[C@H](CO)[C@@H](O)[C@H](O)[C@@H]3N)cc2NC1=O	8.442492798094342	C[C@@H]1CCC[C@H](N2CCC(c3c(F)ccc(Cl)c3F)=CC2=O)c2cc(ccn2)-c2ccc(NC3O[C@H](CO)[C@@H](O)[C@H](O)[C@@H]3N)cc2NC1=O	0
713.1780000000005	4.661600000000004	5.0	9.0	CHEMBL4115614	C[C@@H]1CCC[C@H](N2CCC(c3c(F)ccc(Cl)c3F)=CC2=O)c2cc(ccn2)-c2ccc(NC3O[C@H](C(=O)O)[C@@H](O)[C@H](O)[C@H]3O)cc2NC1=O	7.987162775294828	C[C@@H]1CCC[C@H](N2CCC(c3c(F)ccc(Cl)c3F)=CC2=O)c2cc(ccn2)-c2ccc(NC3O[C@H](C(=O)O)[C@@H](O)[C@H](O)[C@H]3O)cc2NC1=O	0
740.2040000000004	4.151300000000005	6.0	9.0	CHEMBL4109128	CO[C@H]1[C@H](O)[C@@H](CO)OC(Nc2ccc3c(c2)NC(=O)[C@H](C)CCC[C@H](N2CCC(c4c(F)ccc(Cl)c4F)=CC2=O)c2cc-3ccn2)[C@@H]1O	8.081445469449726	CO[C@H]1[C@H](O)[C@@H](CO)OC(Nc2ccc3c(c2)NC(=O)[C@H](C)CCC[C@H](N2CCC(c4c(F)ccc(Cl)c4F)=CC2=O)c2cc-3ccn2)[C@@H]1O	0
699.1510000000004	4.007500000000004	6.0	9.0	CHEMBL4107864	CC(=O)N[C@@H]1C(Nc2ccc3c(c2)NC(=O)[C@H](C)CCC[C@H](N2CCC(c4c(F)ccc(Cl)c4F)=CC2=O)c2cc-3ccn2)O[C@H](CO)[C@@H](O)[C@@H]1O	8.070070439915412	CC(=O)N[C@@H]1C(Nc2ccc3c(c2)NC(=O)[C@H](C)CCC[C@H](N2CCC(c4c(F)ccc(Cl)c4F)=CC2=O)c2cc-3ccn2)O[C@H](CO)[C@@H](O)[C@@H]1O	0
798.2840000000002	5.5399000000000065	6.0	10.0	CHEMBL4108292	C[C@@H]1CCC[C@H](N2CCC(c3c(F)ccc(Cl)c3F)=CC2=O)c2cc(ccn2)-c2ccc(NC3O[C@@H](CO)[C@H](O)[C@@H](O)[C@@H]3O)cc2NC1=O	8.141462802430361	C[C@@H]1CCC[C@H](N2CCC(c3c(F)ccc(Cl)c3F)=CC2=O)c2cc(ccn2)-c2ccc(NC3O[C@@H](CO)[C@H](O)[C@@H](O)[C@@H]3O)cc2NC1=O	0
853.2720000000003	5.900600000000006	2.0	13.0	CHEMBL4113271	C[C@@H]1CCC[C@H](N2CCC(c3c(F)ccc(Cl)c3F)=CC2=O)c2cc(ccn2)-c2ccc(NC3O[C@H](CO)[C@@H](O[C@H]4O[C@H](CO)[C@@H](O[C@H]5O[C@H](CO)[C@@H](O)[C@H](O)[C@H]5O)[C@H](O)[C@H]4O)[C@H](O)[C@H]3O)cc2NC1=O	8.321481620959887	C[C@@H]1CCC[C@H](N2CCC(c3c(F)ccc(Cl)c3F)=CC2=O)c2cc(ccn2)-c2ccc(NC3O[C@H](CO)[C@@H](O[C@H]4O[C@H](CO)[C@@H](O[C@H]5O[C@H](CO)[C@@H](O)[C@H](O)[C@H]5O)[C@H](O)[C@H]4O)[C@H](O)[C@H]3O)cc2NC1=O	0
618.468	6.955500000000004	3.0	5.0	CHEMBL4115364	COC(=O)[C@H]1OC(Nc2ccc3c(c2)NC(=O)[C@H](C)CCC[C@H](N2CCC(c4c(F)ccc(Cl)c4F)=CC2=O)c2cc-3ccn2)[C@H](OC(C)=O)[C@@H](OC(C)=O)[C@@H]1OC(C)=O	7.473660722610156	COC(=O)[C@H]1OC(Nc2ccc3c(c2)NC(=O)[C@H](C)CCC[C@H](N2CCC(c4c(F)ccc(Cl)c4F)=CC2=O)c2cc-3ccn2)[C@H](OC(C)=O)[C@@H](OC(C)=O)[C@@H]1OC(C)=O	0
609.0290000000001	6.153000000000005	2.0	6.0	CHEMBL4114881	COC(=O)Nc1ccc2c(c1)NC(=O)[C@H](C)CCC[C@H](N1CCC(c3c(F)ccc(Cl)c3F)=CC1=O)c1nc-2c(Cl)[nH]1	10.30102999566398	COC(=O)Nc1ccc2c(c1)NC(=O)[C@H](C)CCC[C@H](N1CCC(c3c(F)ccc(Cl)c3F)=CC1=O)c1nc-2c(Cl)[nH]1	0
600.8910000000002	7.5582000000000065	1.0	3.0	CHEMBL4115583	COC(=O)Nc1ccc2c(c1)NC(=O)[C@H](C)C(=O)CC[C@H](N1CCC(c3c(F)ccc(Cl)c3F)=CC1=O)c1cc-2ccn1	7.343901797987168	COC(=O)Nc1ccc2c(c1)NC(=O)[C@H](C)C(=O)CC[C@H](N1CCC(c3c(F)ccc(Cl)c3F)=CC1=O)c1cc-2ccn1	0
547.0050000000002	6.667380000000005	1.0	4.0	CHEMBL4113604	C[C@@H]1CCC[C@H](N2CCC(c3c(F)ccc(Cl)c3F)=CC2=O)c2cc(ccn2)-c2cc(Br)ccc2NC1=O	7.157390760389438	C[C@@H]1CCC[C@H](N2CCC(c3c(F)ccc(Cl)c3F)=CC2=O)c2cc(ccn2)-c2cc(Br)ccc2NC1=O	0
537.5700000000003	5.885660000000006	1.0	5.0	CHEMBL4114297	C[C@@H]1CCC[C@H](N2CCC(c3c(F)ccc(Cl)c3F)=CC2=O)c2cc(ccn2)-c2cc(C#N)ccc2NC1=O	7.441291429466834	C[C@@H]1CCC[C@H](N2CCC(c3c(F)ccc(Cl)c3F)=CC2=O)c2cc(ccn2)-c2cc(C#N)ccc2NC1=O	0
590.0340000000002	5.975800000000004	2.0	6.0	CHEMBL4107572	C[C@@H]1CCC[C@H](N2CCC(c3c(F)ccc(C#N)c3F)=CC2=O)c2cc(ccn2)-c2cc(C#N)ccc2NC1=O	6.38933983691012	C[C@@H]1CCC[C@H](N2CCC(c3c(F)ccc(C#N)c3F)=CC2=O)c2cc(ccn2)-c2cc(C#N)ccc2NC1=O	0
536.0220000000002	7.104120000000006	1.0	3.0	CHEMBL4111619	C[C@@H]1CCC[C@H](N2CCC(c3c(F)ccc(Cl)c3F)=CC2=O)c2cc(ccn2)-c2cc(-c3nn[nH]n3)ccc2NC1=O	8.872895201635192	C[C@@H]1CCC[C@H](N2CCC(c3c(F)ccc(Cl)c3F)=CC2=O)c2cc(ccn2)-c2cc(-c3nn[nH]n3)ccc2NC1=O	0
595.046	6.974000000000005	2.0	5.0	CHEMBL4113165	Cc1ccc2c(c1)-c1ccnc(c1)[C@@H](N1CCC(c3c(F)ccc(Cl)c3F)=CC1=O)CCC[C@@H](C)C(=O)N2	7.004803708402821	Cc1ccc2c(c1)-c1ccnc(c1)[C@@H](N1CCC(c3c(F)ccc(Cl)c3F)=CC1=O)CCC[C@@H](C)C(=O)N2	0
555.0000000000002	6.517000000000004	2.0	4.0	CHEMBL4112089	COC(=O)Nc1ccc2c(c1)NC(=O)[C@H](C)CCC[C@H](N1CC=C(c3c(F)ccc(Cl)c3F)CC1=O)c1cc-2ccn1	8.779891911959945	COC(=O)Nc1ccc2c(c1)NC(=O)[C@H](C)CCC[C@H](N1CC=C(c3c(F)ccc(Cl)c3F)CC1=O)c1cc-2ccn1	0
580.0310000000003	6.5823000000000045	1.0	5.0	CHEMBL4111951	C[C@@H]1CCC[C@H](N2CCC(c3c(F)ccc(Cl)c3F)=CC2=O)c2cc(ccn2)-c2cc(F)c(N)cc2NC1=O	8.882728704344236	C[C@@H]1CCC[C@H](N2CCC(c3c(F)ccc(Cl)c3F)=CC2=O)c2cc(ccn2)-c2cc(F)c(N)cc2NC1=O	0
539.9850000000002	6.934800000000005	1.0	3.0	CHEMBL4114194	COC(=O)c1ccc2c(c1)-c1ccnc(c1)[C@@H](N1CCC(c3c(F)ccc(Cl)c3F)=CC1=O)CCC[C@@H](C)C(=O)N2	6.730487055782084	COC(=O)c1ccc2c(c1)-c1ccnc(c1)[C@@H](N1CCC(c3c(F)ccc(Cl)c3F)=CC1=O)CCC[C@@H](C)C(=O)N2	0
566.0040000000002	6.4939000000000044	2.0	4.0	CHEMBL4108249	C[C@@H]1CCC[C@H](N2CCC(c3c(F)ccc(Cl)c3F)=CC2=O)c2cc(ccn2)-c2cc(F)ccc2NC1=O	7.730487055782084	C[C@@H]1CCC[C@H](N2CCC(c3c(F)ccc(Cl)c3F)=CC2=O)c2cc(ccn2)-c2cc(F)ccc2NC1=O	0
600.8910000000002	7.5582000000000065	1.0	3.0	CHEMBL4114878	C[C@@H]1CCC[C@H](N2CCC(c3c(F)ccc(Cl)c3F)=CC2=O)c2cc(ccn2)-c2cc(C(=O)O)ccc2NC1=O	8.610833915635467	C[C@@H]1CCC[C@H](N2CCC(c3c(F)ccc(Cl)c3F)=CC2=O)c2cc(ccn2)-c2cc(C(=O)O)ccc2NC1=O	0
552.0210000000003	6.288000000000006	2.0	4.0	CHEMBL4111674	C[C@@H]1CCC[C@H](N2CCC(c3c(Br)ccc(Cl)c3F)=CC2=O)c2cc(ccn2)-c2cc(F)ccc2NC1=O	8.44490555142168	C[C@@H]1CCC[C@H](N2CCC(c3c(Br)ccc(Cl)c3F)=CC2=O)c2cc(ccn2)-c2cc(F)ccc2NC1=O	0
552.0210000000003	6.288000000000006	2.0	4.0	CHEMBL4112150	C[C@@H]1CCC[C@H](N2CCC(c3c(F)ccc(Cl)c3F)=CC2=O)c2cc(ccn2)-c2cc(CO)ccc2NC1=O	7.045275209020937	C[C@@H]1CCC[C@H](N2CCC(c3c(F)ccc(Cl)c3F)=CC2=O)c2cc(ccn2)-c2cc(CO)ccc2NC1=O	0
547.0050000000002	6.667380000000005	1.0	4.0	CHEMBL4111665	C[C@@H]1CCC[C@H](N2CCC(c3c(F)ccc(Cl)c3F)=CC2=O)c2cc(ccn2)-c2ccc(CO)cc2NC1=O	7.756961951313706	C[C@@H]1CCC[C@H](N2CCC(c3c(F)ccc(Cl)c3F)=CC2=O)c2cc(ccn2)-c2ccc(CO)cc2NC1=O	0
580.0600000000001	6.4714200000000055	3.0	5.0	CHEMBL4110267	C[C@@H]1CCC[C@H](N2CCC(c3c(C#N)ccc(Cl)c3F)=CC2=O)c2cc(ccn2)-c2cc(F)ccc2NC1=O	9.00436480540245	C[C@@H]1CCC[C@H](N2CCC(c3c(C#N)ccc(Cl)c3F)=CC2=O)c2cc(ccn2)-c2cc(F)ccc2NC1=O	0
595.046	6.519300000000006	2.0	5.0	CHEMBL4109928	COC(=O)Nc1ccc2c(c1)NC(=O)[C@H](C)CCC[C@H](N1CCC(c3cccc(Cl)c3F)=CC1=O)c1nc-2c(C)[nH]1	9.075720713938118	COC(=O)Nc1ccc2c(c1)NC(=O)[C@H](C)CCC[C@H](N1CCC(c3cccc(Cl)c3F)=CC1=O)c1nc-2c(C)[nH]1	0
544.6960000000004	6.711500000000006	2.0	5.0	CHEMBL3927413	COC(=O)Nc1ccc2c(c1)C(=O)NCCCCC[C@H](N1CCC(c3c(F)ccc(Cl)c3F)=CC1=O)c1cc-2ccn1	7.59176003468815	COC(=O)Nc1ccc2c(c1)C(=O)NCCCCC[C@H](N1CCC(c3c(F)ccc(Cl)c3F)=CC1=O)c1cc-2ccn1	0
540.6240000000003	5.019600000000004	3.0	7.0	CHEMBL4108931	COC(=O)Nc1ccc2c(c1)NC(=O)[C@H](C)CCC[C@H](N1CCC(C3CCCC(C)C3)=CC1=O)c1cc-2ccn1	7.698970004336019	COC(=O)Nc1ccc2c(c1)NC(=O)[C@H](C)CCC[C@H](N1CCC(C3CCCC(C)C3)=CC1=O)c1cc-2ccn1	0
531.6570000000004	4.884800000000004	3.0	6.0	CHEMBL4111600	COC(=O)Nc1ccc2c(c1)NC(=O)[C@H](C)CCC[C@H](N1CCC(c3ccnc(N)c3)=CC1=O)c1cc-2ccn1	7.627087997029894	COC(=O)Nc1ccc2c(c1)NC(=O)[C@H](C)CCC[C@H](N1CCC(c3ccnc(N)c3)=CC1=O)c1cc-2ccn1	0
560.0540000000002	6.090800000000005	2.0	6.0	CHEMBL4110705	COC(=O)Nc1ccc2c(c1)NC(=O)[C@H](C)CCC[C@H](N1CCC(C3CCNCC3)=CC1=O)c1cc-2ccn1	8.311580177997289	COC(=O)Nc1ccc2c(c1)NC(=O)[C@H](C)CCC[C@H](N1CCC(C3CCNCC3)=CC1=O)c1cc-2ccn1	0
560.0540000000002	6.090800000000005	2.0	6.0	CHEMBL4108602	COC(=O)Nc1ccc2c(c1)NC(=O)[C@H](C)CCC[C@H](N1CCC(c3ccnc(Cl)c3)=CC1=O)c1cc-2ccn1	6.350665141287858	COC(=O)Nc1ccc2c(c1)NC(=O)[C@H](C)CCC[C@H](N1CCC(c3ccnc(Cl)c3)=CC1=O)c1cc-2ccn1	0
545.6840000000004	5.369500000000006	2.0	6.0	CHEMBL4108314	COC(=O)Nc1ccc2c(c1)NC(=O)[C@H](C)CCC[C@H](N1CCC(c3cccc(Cl)n3)=CC1=O)c1cc-2ccn1	7.125518182300533	COC(=O)Nc1ccc2c(c1)NC(=O)[C@H](C)CCC[C@H](N1CCC(c3cccc(Cl)n3)=CC1=O)c1cc-2ccn1	0
598.05	6.610520000000005	3.0	5.0	CHEMBL4107893	COC(=O)Nc1ccc2c(c1)NC(=O)[C@H](C)CCC[C@H](N1CCC(C3CCCCN3C)=CC1=O)c1cc-2ccn1	6.393618634889395	COC(=O)Nc1ccc2c(c1)NC(=O)[C@H](C)CCC[C@H](N1CCC(C3CCCCN3C)=CC1=O)c1cc-2ccn1	0
521.0070000000002	7.400700000000006	1.0	2.0	CHEMBL4111308	COC(=O)Nc1ccc2c(c1)NC(=O)[C@H](C)CCC[C@H](N1CCC(c3c(Br)ccc(Cl)c3F)=CC1=O)c1cccc-2c1	9.229147988357855	COC(=O)Nc1ccc2c(c1)NC(=O)[C@H](C)CCC[C@H](N1CCC(c3c(Br)ccc(Cl)c3F)=CC1=O)c1cccc-2c1	0
639.9489999999998	7.810700000000008	1.0	4.0	CHEMBL4115461	C[C@@H]1CCC[C@H](N2CCC(c3c(F)ccc(Cl)c3F)=CC2=O)c2cccc(c2)-c2ccccc2NC1=O	7.116338564846382	C[C@@H]1CCC[C@H](N2CCC(c3c(F)ccc(Cl)c3F)=CC2=O)c2cccc(c2)-c2ccccc2NC1=O	0
579.0430000000003	7.187300000000007	1.0	4.0	CHEMBL4113927	COC(=O)c1ccc2c(c1)-c1cccc(c1)[C@@H](N1CCC(c3c(Br)ccc(Cl)c3F)=CC1=O)CCC[C@@H](C)C(=O)N2	6.400116927926312	COC(=O)c1ccc2c(c1)-c1cccc(c1)[C@@H](N1CCC(c3c(Br)ccc(Cl)c3F)=CC1=O)CCC[C@@H](C)C(=O)N2	0
579.0430000000003	7.187300000000007	1.0	4.0	CHEMBL4106461	COC(=O)c1ccc2c(c1)-c1cccc(c1)[C@@H](N1CCC(c3c(F)ccc(Cl)c3F)=CC1=O)CCC[C@@H](C)C(=O)N2	6.400116927926312	COC(=O)c1ccc2c(c1)-c1cccc(c1)[C@@H](N1CCC(c3c(F)ccc(Cl)c3F)=CC1=O)CCC[C@@H](C)C(=O)N2	0
565.0160000000002	7.098900000000005	2.0	3.0	CHEMBL4106857	COC(=O)c1ccc2c(c1)-c1cccc(c1)[C@H](N1CCC(c3c(F)ccc(Cl)c3F)=CC1=O)CCC[C@@H](C)C(=O)N2	6.400116927926312	COC(=O)c1ccc2c(c1)-c1cccc(c1)[C@H](N1CCC(c3c(F)ccc(Cl)c3F)=CC1=O)CCC[C@@H](C)C(=O)N2	0
625.9220000000003	7.722300000000007	2.0	3.0	CHEMBL4113057	C[C@@H]1CCC[C@H](N2CCC(c3c(F)ccc(Cl)c3F)=CC2=O)c2cccc(c2)-c2cc(C(=O)O)ccc2NC1=O	8.195179321278838	C[C@@H]1CCC[C@H](N2CCC(c3c(F)ccc(Cl)c3F)=CC2=O)c2cccc(c2)-c2cc(C(=O)O)ccc2NC1=O	0
576.6280000000004	6.138160000000006	1.0	6.0	CHEMBL4113230	C[C@@H]1CCC[C@H](N2CCC(c3c(Br)ccc(Cl)c3F)=CC2=O)c2cccc(c2)-c2cc(C(=O)O)ccc2NC1=O	9.09151498112135	C[C@@H]1CCC[C@H](N2CCC(c3c(Br)ccc(Cl)c3F)=CC2=O)c2cccc(c2)-c2cc(C(=O)O)ccc2NC1=O	0
561.0530000000003	7.048200000000007	1.0	4.0	CHEMBL4109331	COC(=O)c1ccc2c(c1)-c1cccc(c1)[C@@H](N1CCC(c3c(C#N)ccc(C#N)c3F)=CC1=O)CCC[C@@H](C)C(=O)N2	6.379863945026242	COC(=O)c1ccc2c(c1)-c1cccc(c1)[C@@H](N1CCC(c3c(C#N)ccc(C#N)c3F)=CC1=O)CCC[C@@H](C)C(=O)N2	0
586.0630000000002	6.919880000000006	1.0	5.0	CHEMBL4109359	COC(=O)c1ccc2c(c1)-c1cccc(c1)[C@@H](N1CCC(c3cccc(Cl)c3F)=CC1=O)CCC[C@@H](C)C(=O)N2	6.379863945026242	COC(=O)c1ccc2c(c1)-c1cccc(c1)[C@@H](N1CCC(c3cccc(Cl)c3F)=CC1=O)CCC[C@@H](C)C(=O)N2	0
618.1050000000002	7.642500000000006	2.0	5.0	CHEMBL4112216	COC(=O)c1ccc2c(c1)-c1cccc(c1)[C@@H](N1CCC(c3c(C#N)ccc(Cl)c3F)=CC1=O)CCC[C@@H](C)C(=O)N2	7.33161408331	COC(=O)c1ccc2c(c1)-c1cccc(c1)[C@@H](N1CCC(c3c(C#N)ccc(Cl)c3F)=CC1=O)CCC[C@@H](C)C(=O)N2	0
603.0900000000001	7.250800000000007	1.0	5.0	CHEMBL4107795	COC(=O)Nc1ccc2c(c1)NC(=O)[C@H](C)CCC[C@H](N1CCC(c3c(C(C)=O)ccc(Cl)c3F)=CC1=O)c1cccc-2c1	9.769551078621726	COC(=O)Nc1ccc2c(c1)NC(=O)[C@H](C)CCC[C@H](N1CCC(c3c(C(C)=O)ccc(Cl)c3F)=CC1=O)c1cccc-2c1	0
601.0780000000002	7.3115800000000055	2.0	5.0	CHEMBL4113770	COC(=O)c1ccc2c(c1)-c1cccc(c1)[C@@H](N1CCC(c3c(C(C)=O)ccc(Cl)c3F)=CC1=O)CCC[C@@H](C)C(=O)N2	6.853871964321762	COC(=O)c1ccc2c(c1)-c1cccc(c1)[C@@H](N1CCC(c3c(C(C)=O)ccc(Cl)c3F)=CC1=O)CCC[C@@H](C)C(=O)N2	0
639.9489999999998	7.810700000000008	1.0	4.0	CHEMBL4112342	COC(=O)Nc1ccc2c(c1)NC(=O)[C@H](C)CCC[C@H](N1CCC(c3c(C#N)ccc(Cl)c3F)=CC1=O)c1cccc-2c1	9.3767507096021	COC(=O)Nc1ccc2c(c1)NC(=O)[C@H](C)CCC[C@H](N1CCC(c3c(C#N)ccc(Cl)c3F)=CC1=O)c1cccc-2c1	0
615.0270000000002	7.157400000000005	2.0	4.0	CHEMBL4108372	COC(=O)c1ccc2c(c1)-c1cccc(c1)[C@H](N1CCC(c3c(Br)ccc(Cl)c3F)=CC1=O)CCC[C@@H](C)C(=O)N2	6.204119982655925	COC(=O)c1ccc2c(c1)-c1cccc(c1)[C@H](N1CCC(c3c(Br)ccc(Cl)c3F)=CC1=O)CCC[C@@H](C)C(=O)N2	0
613.0360000000002	6.922000000000005	2.0	5.0	CHEMBL4110980	C[C@@H]1CCC[C@H](N2CCC(c3c(NC(=O)C(F)(F)F)ccc(Cl)c3F)=CC2=O)c2cc(ccn2)-c2ccccc2NC1=O	8.131943638176958	C[C@@H]1CCC[C@H](N2CCC(c3c(NC(=O)C(F)(F)F)ccc(Cl)c3F)=CC2=O)c2cc(ccn2)-c2ccccc2NC1=O	0
601.0780000000001	6.8162000000000065	2.0	5.0	CHEMBL4115353	COC(=O)Nc1ccc2c(c1)NC(=O)[C@H](C)C(F)CC[C@H](N1CCC(c3c(F)ccc(Cl)c3F)=CC1=O)c1cc-2ccn1	9.744727494896694	COC(=O)Nc1ccc2c(c1)NC(=O)[C@H](C)C(F)CC[C@H](N1CCC(c3c(F)ccc(Cl)c3F)=CC1=O)c1cc-2ccn1	0
644.1070000000001	6.620000000000005	3.0	7.0	CHEMBL4107808	C#Cc1ccc(Cl)c(F)c1C1=CC(=O)N([C@H]2CCC[C@@H](C)C(=O)Nc3cc(NC(=O)OC)ccc3-c3ccnc2c3)CC1	10.0	C#Cc1ccc(Cl)c(F)c1C1=CC(=O)N([C@H]2CCC[C@@H](C)C(=O)Nc3cc(NC(=O)OC)ccc3-c3ccnc2c3)CC1	0
561.0570000000001	6.6150000000000055	2.0	4.0	CHEMBL4115423	COC(=O)Nc1ccc2c(c1)NC(=O)[C@H](C)CCC[C@H](N1CCC(c3c(-c4c[nH]nn4)ccc(Cl)c3F)=CC1=O)c1cc-2ccn1	9.958607314841776	COC(=O)Nc1ccc2c(c1)NC(=O)[C@H](C)CCC[C@H](N1CCC(c3c(-c4c[nH]nn4)ccc(Cl)c3F)=CC1=O)c1cc-2ccn1	0
590.0340000000002	5.771400000000004	1.0	6.0	CHEMBL4108548	CC(=O)Nc1ccc(Cl)c(F)c1C1=CC(=O)N([C@H]2CCC[C@@H](C)C(=O)Nc3ccccc3-c3ccnc2c3)CC1	7.124360062995832	CC(=O)Nc1ccc(Cl)c(F)c1C1=CC(=O)N([C@H]2CCC[C@@H](C)C(=O)Nc3ccccc3-c3ccnc2c3)CC1	0
520.9670000000002	6.251800000000004	1.0	4.0	CHEMBL4113941	C[C@@H]1CCC[C@H](N2CCC(c3c(-n4cnnn4)ccc(Cl)c3F)=CC2=O)c2cc(ccn2)-c2cc(F)ccc2NC1=O	10.30102999566398	C[C@@H]1CCC[C@H](N2CCC(c3c(-n4cnnn4)ccc(Cl)c3F)=CC2=O)c2cc(ccn2)-c2cc(F)ccc2NC1=O	0
630.0379999999999	7.462000000000006	1.0	5.0	CHEMBL5800811	C[C@@H]1CCC[C@H](n2ccc(-c3c(F)ccc(Cl)c3F)cc2=O)c2cc(ccn2)-c2ccncc2NC1=O	7.642065152999546	C[C@@H]1CCC[C@H](n2ccc(-c3c(F)ccc(Cl)c3F)cc2=O)c2cc(ccn2)-c2ccncc2NC1=O	0
616.0110000000002	7.373600000000006	2.0	4.0	CHEMBL4108805	COC(=O)c1ccc2c(c1)-c1ccnc(c1)[C@@H](N1CCC(c3c(C(F)(F)F)ccc(Cl)c3F)=CC1=O)CCC[C@@H](C)C(=O)N2	7.2373214362725635	COC(=O)c1ccc2c(c1)-c1ccnc(c1)[C@@H](N1CCC(c3c(C(F)(F)F)ccc(Cl)c3F)=CC1=O)CCC[C@@H](C)C(=O)N2	0
571.0560000000002	6.237300000000006	1.0	5.0	CHEMBL4106934	C[C@@H]1CCC[C@H](N2CCC(c3c(C(F)(F)F)ccc(Cl)c3F)=CC2=O)c2cc(ccn2)-c2cc(C(=O)O)ccc2NC1=O	9.356547323513812	C[C@@H]1CCC[C@H](N2CCC(c3c(C(F)(F)F)ccc(Cl)c3F)=CC2=O)c2cc(ccn2)-c2cc(C(=O)O)ccc2NC1=O	0
553.0660000000003	6.098200000000006	1.0	5.0	CHEMBL4114452	C[C@@H]1CCC[C@H](N2CCC(c3cc(Cl)ccc3-n3ccnn3)=CC2=O)c2cc(ccn2)-c2cc(F)ccc2NC1=O	8.795880017344075	C[C@@H]1CCC[C@H](N2CCC(c3cc(Cl)ccc3-n3ccnn3)=CC2=O)c2cc(ccn2)-c2cc(F)ccc2NC1=O	0
639.4970000000001	7.083100000000005	2.0	5.0	CHEMBL4110549	C[C@@H]1CCC[C@H](N2CCC(c3cc(Cl)ccc3-n3ccnn3)=CC2=O)c2cc(ccn2)-c2ccccc2NC1=O	8.642065152999546	C[C@@H]1CCC[C@H](N2CCC(c3cc(Cl)ccc3-n3ccnn3)=CC2=O)c2cc(ccn2)-c2ccccc2NC1=O	0
636.0950000000003	7.781600000000006	2.0	5.0	CHEMBL4112357	COC(=O)Nc1ccc2c(c1)NC(=O)[C@H](C)CCC[C@H](N1CCC(c3c(F)ccc(Br)c3F)=CC1=O)c1cc-2ccn1	9.568636235841012	COC(=O)Nc1ccc2c(c1)NC(=O)[C@H](C)CCC[C@H](N1CCC(c3c(F)ccc(Br)c3F)=CC1=O)c1cc-2ccn1	0
579.0510000000002	6.101070000000004	4.0	4.0	CHEMBL4112546	COC(=O)Nc1ccc2c(c1)NC(=O)[C@H](C)CCC[C@H](N1CCC(c3c(C(C)=O)ccc(Cl)c3F)=CC1=O)c1cc(F)cc-2c1	9.638272163982409	COC(=O)Nc1ccc2c(c1)NC(=O)[C@H](C)CCC[C@H](N1CCC(c3c(C(C)=O)ccc(Cl)c3F)=CC1=O)c1cc(F)cc-2c1	0
615.9060000000001	7.140400000000005	2.0	4.0	CHEMBL4109318	C[C@@H]1CCC[C@H](N2CCC(c3c(F)ccc(Cl)c3F)=CC2=O)c2cc(ccn2)-c2ccc(NC(=N)N)cc2NC1=O	7.040958607678906	C[C@@H]1CCC[C@H](N2CCC(c3c(F)ccc(Cl)c3F)=CC2=O)c2cc(ccn2)-c2ccc(NC(=N)N)cc2NC1=O	0
595.046	6.517700000000006	2.0	5.0	CHEMBL4114450	C[C@@H]1CCC[C@H](N2CCC(c3c(F)ccc(Cl)c3F)=CC2=O)c2cc(ccn2)-c2cc(Br)c(N)cc2NC1=O	8.991399828238082	C[C@@H]1CCC[C@H](N2CCC(c3c(F)ccc(Cl)c3F)=CC2=O)c2cc(ccn2)-c2cc(Br)c(N)cc2NC1=O	0
614.0960000000001	7.9343000000000075	2.0	5.0	CHEMBL5974562	COC(=O)Nc1ccc2c(c1)C(=O)NC(C)CCC[C@H](N1CCC(c3c(F)ccc(Cl)c3F)=CC1=O)c1cc-2ccn1	6.374687549038326	COC(=O)Nc1ccc2c(c1)C(=O)NC(C)CCC[C@H](N1CCC(c3c(F)ccc(Cl)c3F)=CC1=O)c1cc-2ccn1	0
615.0840000000001	7.329300000000006	2.0	6.0	CHEMBL4111663	C[C@@H]1CCC[C@H](N2CCC(c3c(F)ccc(Cl)c3F)=CC2=O)c2cc(ccn2)-c2ccc(Nc3cccnc3)cc2NC1=O	9.327902142064282	C[C@@H]1CCC[C@H](N2CCC(c3c(F)ccc(Cl)c3F)=CC2=O)c2cc(ccn2)-c2ccc(Nc3cccnc3)cc2NC1=O	0
595.046	6.164500000000006	2.0	6.0	CHEMBL4113427	C[C@@H]1CCC[C@H](N2CCC(c3c(F)ccc(Cl)c3F)=CC2=O)c2cc(ccn2)-c2ccc(Nc3cccnn3)cc2NC1=O	9.096910013008056	C[C@@H]1CCC[C@H](N2CCC(c3c(F)ccc(Cl)c3F)=CC2=O)c2cc(ccn2)-c2ccc(Nc3cccnn3)cc2NC1=O	0
581.0190000000002	6.076100000000004	3.0	5.0	CHEMBL4106744	COC(=O)c1cc2c(cc1N)NC(=O)[C@H](C)CCC[C@H](N1CCC(c3c(F)ccc(Cl)c3F)=CC1=O)c1cc-2ccn1	8.342944147142896	COC(=O)c1cc2c(cc1N)NC(=O)[C@H](C)CCC[C@H](N1CCC(c3c(F)ccc(Cl)c3F)=CC1=O)c1cc-2ccn1	0
605.0410000000002	6.342800000000005	3.0	5.0	CHEMBL4115159	C[C@@H]1CCC[C@H](N2CCC(c3c(F)ccc(Cl)c3F)=CC2=O)c2cc(ccn2)-c2cc(C(=O)O)c(N)cc2NC1=O	10.30102999566398	C[C@@H]1CCC[C@H](N2CCC(c3c(F)ccc(Cl)c3F)=CC2=O)c2cc(ccn2)-c2cc(C(=O)O)c(N)cc2NC1=O	0
[truncated: 1,863 more rows]
