# Supplementary material for: Machine Learning-Driven QSAR Modeling of FXIa Inhibitors for Virtual Screening and Rational Drug Design
Source: Pharmaceuticals (Basel). 2026 Jun 10;19(6):912. doi: 10.3390/ph19060912 (PMC13304848; doi:10.3390/ph19060912)
Supplement: Supplementary file 1 [file pharmaceuticals-19-00912-s001.zip › Coagulation Factor XIa_scaled.csv]

smiles	pKi	nAcid	nBase	nAromAtom	nAtom	nHeavyAtom	nSpiro	nBridgehead	nHetero	nB	nN	nO	nS	nP	nF	nCl	nBr	nI	ATS0Z	AATS0dv	AATS6d	AATS7d	AATS0Z	AATS1Z	AATS7Z	AATS7v	AATS0i	AATS1i	AATS3i	AATS4i	AATS5i	AATS6i	AATS7i	ATSC0c	ATSC1c	ATSC2c	ATSC3c	ATSC4c	ATSC5c	ATSC6c	ATSC7c	ATSC8c	ATSC1dv	ATSC2dv	ATSC3dv	ATSC4dv	ATSC5dv	ATSC6dv	ATSC7dv
CN(C)Cc1nccn1-c1ccc(NC(=O)c2cc(C(F)(F)F)nn2-c2ccc3onc(N)c3c2)c(F)c1.Cl	4.920818753952375	-0.7671489238649853	0.8557343737232003	0.8341888208544088	-0.8010636897110153	-0.20786519413107857	-0.17707769448498378	-0.5098942417991111	1.3820652488029623	-0.04457302959063269	1.149771326499004	-1.3274231663169356	-0.2922322822839659	-0.03150224855323859	3.0010779512891093	0.36104300819952156	-0.12734087153325058	-0.0315022485532386	0.21756774924010389	2.1680114715231147	1.956118021888907	0.7571447316322457	0.9165321395425162	0.8914265840394514	0.7705014807940597	0.442316472598883	3.2830518451550734	2.844992395891189	2.0843682556424303	2.4028439970214457	0.9892859224751731	1.865119428860318	3.730869984985821	0.170064486028031	0.4469179280812302	-1.1569908741707722	1.115978899116167	-0.05252259213167407	-0.42068740251924247	0.47191329604117976	-0.8034862570298784	0.5884698401894036	0.781778299090067	1.6153202824175448	0.966284525968224	1.912014383617119	0.343987045094169	1.329284393259165	0.8371124105576419
Cl.NCCCC[C@H](NC(=O)c1ccc(F)c(F)c1)C(=O)c1noc(Cc2ccc(OCCc3ccc(Cl)c(Cl)c3)cc2)n1	3.823908740944319	-0.7671489238649853	0.8557343737232003	0.4377608079913635	0.41150143183579224	0.5587406284656818	-0.17707769448498378	-0.5098942417991111	0.5707889262272563	-0.04457302959063269	-0.9267479417707578	-0.06408537695538619	-0.2922322822839659	-0.03150224855323859	1.1282666746133319	3.823851701739148	-0.12734087153325058	-0.0315022485532386	1.8526056324578764	-0.0887796039503942	0.35501599683633334	0.7018025079630513	1.3647280633349252	0.2673168739177708	0.6285792754194777	1.1538460230638532	0.35871334105498753	-0.3806777648807002	1.2971114164452509	0.8111627594846277	1.0035001044918732	0.40884164233622516	-0.7314283163661343	-0.18960575746509864	0.870751451937895	-1.163584379684976	0.37822869396934505	0.6642805203550058	-0.542067593913795	-0.47040431583191866	1.0322990453735357	0.2928188511039017	0.37350485895736274	0.5128264652573843	1.9669966571622381	1.0418530052164177	0.8572403060317921	-0.7064058753648661	-0.5279302591250289
CNCc1csc(C(=O)Nc2c(OC)cc(Cl)cc2C(=O)Nc2ccc(Cl)cn2)c1Cl	5.0	-0.7671489238649853	0.8557343737232003	-0.7515232305977723	-2.013628811257823	-1.7410768393245994	-0.17707769448498378	-0.5098942417991111	-0.24048739634844976	-0.04457302959063269	-0.9267479417707578	-0.6957542716361609	2.6952504413352263	-0.03150224855323859	-0.7445446020624455	3.823851701739148	-0.12734087153325058	-0.0315022485532386	0.8750130519325648	-0.17505766634599737	1.1835583035068946	1.47016998837015	3.4460179232260413	2.832435904012775	4.741989938102171	3.8119239210664597	-1.2882063501767436	-0.4626654158910747	-1.2704847141465616	-0.352441945373441	-1.5786925296505618	-1.6037747797689725	-2.039600983331715	-0.9658382076054544	0.900652538706505	-0.40659767098597194	-0.4218750580049667	0.3717187716438033	0.32470232881288424	-0.07527852115688051	0.062063847397734684	-0.1536541664780742	-1.361576327956699	-0.591958845465049	1.1680202670633006	1.6407444895334138	0.38601450412430804	0.08759418768476734	-1.2361589973398306
COc1cc(Cl)cc(C(=O)Nc2ccc(Cl)cn2)c1NC(=O)c1scc(CN(C)C2=NCCO2)c1Cl	5.0	-0.7671489238649853	2.1695102310983416	-0.7515232305977723	-1.205252063559951	-0.7828195610786489	-0.17707769448498378	-0.5098942417991111	0.5707889262272563	-0.04457302959063269	-0.4076181247033174	-0.06408537695538619	2.6952504413352263	-0.03150224855323859	-0.7445446020624455	3.823851701739148	-0.12734087153325058	-0.0315022485532386	1.515307607598266	0.130231268319815	0.21059545998389403	1.9272374606380376	2.930448129654183	2.5934888011096144	4.9912706489625736	4.197886363822433	-0.9651034158466589	-0.35140663634904895	-0.8870290337918973	0.4069151316475879	-2.2947963667918594	-0.2865486302428933	-2.8956596380053816	0.19419049474805453	-0.1821512514438579	0.42086867953390567	-0.5863310310807157	-0.31985153797417837	0.31906773720351606	0.2945975365455977	-0.6872684304331358	1.4195751548179072	-0.6556664022189946	-0.8420009819310225	-0.5355185078828648	0.0964532179107384	0.6959278155641754	1.2098768313041852	-1.0929770302688415
CNc1nccn1Cc1csc(C(=O)Nc2c(OC)cc(Cl)cc2C(=O)Nc2ccc(Cl)cn2)c1Cl	5.301029995663981	-0.7671489238649853	-0.4580414836519413	0.2395468015598409	-1.3062991570221851	-0.7828195610786489	-0.17707769448498378	-0.5098942417991111	0.5707889262272563	-0.04457302959063269	0.11151169236412303	-0.6957542716361609	2.6952504413352263	-0.03150224855323859	-0.7445446020624455	3.823851701739148	-0.12734087153325058	-0.0315022485532386	1.469572282193573	0.11947641667149611	1.0443238069685183	1.4566566891900568	3.0285017895096833	2.7185124311747075	4.464184500094853	3.650160393734565	-0.9517276491812536	0.10889106674809727	-0.7944548433561178	0.07035970506968174	-1.756691190356301	-0.9697378788239722	-2.440588829534035	-0.20361165420197344	0.10375788266001472	0.35380410192289574	-0.7574124468822373	-0.11420912396603375	0.38305539717301557	0.17672129378203624	-0.5146252697616613	1.2270202346352952	-0.9950625253819235	-0.8251460321501358	-0.3450022023329894	0.331948422228763	0.7657550049951385	0.2895280178760769	-0.4823959595485585
O=C(N[C@H]1CCCC[C@H]1NC(=O)c1ccc2c(Cl)c[nH]c2c1)c1ccc(-n2ccccc2=O)cc1	4.823908740944319	-0.7671489238649853	-0.4580414836519413	0.041332795128318264	-0.8010636897110153	-0.974471016727839	-0.17707769448498378	-0.5098942417991111	-1.457401880212009	-0.04457302959063269	-0.9267479417707578	-0.6957542716361609	-0.2922322822839659	-0.03150224855323859	-0.7445446020624455	0.36104300819952156	-0.12734087153325058	-0.0315022485532386	-0.7657417469607943	-0.8420478478628839	-0.14780943251902054	-0.19829069816744832	-0.18213340286547935	-0.39022519258729543	-0.6139033621686999	-0.16692019100445993	-1.287595686500591	-1.0430832531465188	0.25902321248561133	0.4865706854034027	-0.16081538381487767	-1.8066521992425588	-1.5254642911745955	-1.1832751936464188	0.5893225418666934	0.008319846187423912	0.4549611809370243	-0.8125657512318635	1.1107818968933865	-0.5384298373221557	-0.5999795230968421	1.3184909961682025	-1.1289887557775633	-0.11016246239103211	0.8694909075144324	-0.16907916872225728	-0.3967859853835785	-1.182789483434746	0.08478654213876681
O=C(N[C@H]1CCC[C@H]1NC(=O)c1ccc(Cl)s1)c1ccc(-n2ccccc2=O)cc1	4.823908740944319	-0.7671489238649853	-0.4580414836519413	-0.7515232305977723	-1.8115346243333548	-1.9327282949737896	-0.17707769448498378	-0.5098942417991111	-1.457401880212009	-0.04457302959063269	-1.4458777588381981	-0.6957542716361609	2.6952504413352263	-0.03150224855323859	-0.7445446020624455	0.36104300819952156	-0.12734087153325058	-0.0315022485532386	-0.7028556745293415	-0.7232903481192552	-0.19661093483694708	-0.4698275050335526	0.9714654166629164	0.8912957041260853	-0.30272480149667835	-0.05280071342177229	-1.7229783072657665	-1.551888960318447	0.6461725095576066	0.657146202728618	-1.3446307430592321	-2.6508005622877526	-2.2349648054891085	-1.6391120321537533	0.8233796005276025	0.054753236305072596	0.5429682421000813	-0.7721194906213921	0.6632273064878962	-0.11235897112071831	-0.7972251193391396	1.0840493140656662	-1.8773081056734102	-0.4026662731615548	0.7983416737370977	0.057720546075981684	-1.304580149707702	-1.0910838567241454	1.449002492998177
O=C(N[C@H]1CCC[C@H]1NC(=O)c1ccc(Cl)s1)c1ccc(N2CCCCC2=O)cc1	5.0	-0.7671489238649853	-0.4580414836519413	-1.940807269186908	-1.407346250484419	-1.9327282949737896	-0.17707769448498378	-0.5098942417991111	-1.457401880212009	-0.04457302959063269	-1.4458777588381981	-0.6957542716361609	2.6952504413352263	-0.03150224855323859	-0.7445446020624455	0.36104300819952156	-0.12734087153325058	-0.0315022485532386	-0.6914218431781682	-1.4036896797654559	-0.9456489187869178	-0.899667241791925	0.5041776950082493	0.1645402104558905	-0.7383118850733086	-0.7458944431767436	-1.0262384230304775	-1.2884422257499504	1.4220347398915163	1.0104234874824187	-0.9807481234825008	-2.117459321038161	-1.73201850076337	-1.6501027089262703	0.8669211155356978	0.0584798022050409	0.5153599407048552	-0.8163260152641524	0.65394011990309	-0.06263433118064689	-0.753925657268669	0.9830365828233097	-1.309770390122433	-0.051915078463910594	0.5616368453683727	-0.20253236503943317	-1.1892866872053653	-0.9144306642816584	1.258631155471545
O=C(N[C@H]1CCC[C@H]1NC(=O)c1ccc(Cl)s1)c1ccc(C2(CN3CCCC3)CC2)cc1	5.0	-0.7671489238649853	0.8557343737232003	-1.940807269186908	-0.5989695027865474	-1.5494253836754093	-0.17707769448498378	-0.5098942417991111	-1.863040041499862	-0.04457302959063269	-1.4458777588381981	-1.3274231663169356	2.6952504413352263	-0.03150224855323859	-0.7445446020624455	0.36104300819952156	-0.12734087153325058	-0.0315022485532386	-0.5484989512885028	-2.3182188480667216	-1.6286705940300954	-1.5583472109944816	-0.11969985835129617	-0.6321107929287143	-1.3123207305709892	-1.4069224111518221	-0.9289526314070407	-1.5303698843335816	0.6680966135253371	1.0209253642423735	-1.0089699936231464	-1.6446955362014046	-1.5066932819723293	-2.0158318075253847	1.401936186406648	-0.4246757938802823	0.6138679602633786	-0.6224361173284477	0.8968914240789116	-0.7737800464106236	0.0011293357823880625	0.6516858751582661	-1.3424201468578392	-0.7478901229176295	0.8394682056198342	1.1451794480718498	-0.6415029335017	-0.7348018868578223	1.0425905657396624
CCS(=O)(=O)N1C[C@H](NC(=O)c2ccc(-n3ccccc3=O)cc2)[C@H](NC(=O)c2ccc(Cl)s2)C1	5.175223537524454	-0.7671489238649853	-0.4580414836519413	-0.7515232305977723	-1.0031578766354832	-0.974471016727839	-0.17707769448498378	-0.5098942417991111	0.1651507649394033	-0.04457302959063269	-0.9267479417707578	0.5675835177253885	5.682733164954418	-0.03150224855323859	-0.7445446020624455	0.36104300819952156	-0.12734087153325058	-0.0315022485532386	0.6463364249091001	-0.29860416424167396	-0.4486405433148642	-0.06818853257719747	1.6343651392834262	2.986176762036113	1.319245560721567	0.281590189928225	-1.1051696936996138	-1.1750603087348277	0.712913819621752	0.7340152324350585	-0.569746243207734	-0.9699367438492142	-0.4348277141563011	-1.059955456686118	0.38003719498804295	0.20660572302123262	1.013856002452801	-1.815976078082693	1.7605849115302716	-0.9534002230730441	-0.5497730340364992	1.552461032796784	-2.3394457832521516	0.675177088489759	-0.1717207989234318	-2.2324430300046716	-0.22277138939395388	0.14207296309691847	2.9581754484338227
O=C(N[C@H]1C[C@H](C(=O)O)C[C@H]1NC(=O)c1ccc(Cl)s1)c1ccc(-n2ccccc2=O)cc1	4.958607314841775	0.3409143905099291	-0.4580414836519413	-0.7515232305977723	-1.508393343946653	-1.357773928026219	-0.17707769448498378	-0.5098942417991111	-0.6461255576363027	-0.04457302959063269	-1.4458777588381981	0.5675835177253885	2.6952504413352263	-0.03150224855323859	-0.7445446020624455	0.36104300819952156	-0.12734087153325058	-0.0315022485532386	-0.2340685891312389	0.05382796779772571	0.29377584015103486	0.20866376491077965	1.1965014303513983	1.241726672162719	0.8154923660316773	0.757806151058323	-1.5822811844957743	-1.3012659182748008	0.255632126838771	0.6995393551930821	-0.6359254850107	-2.1888096515791076	-2.0617800297097673	-0.19064556638333632	-0.42147104357157694	0.6265030319978594	0.33968014034408717	-1.4912615203117867	2.5939144567347063	-2.3292093131115843	0.544971975647838	1.5213338199693431	-2.149510222889774	-0.8457995047880836	-0.4654369381683166	-0.832040415507078	-1.0467027323875742	-0.37023364008194637	2.847765352217221
CCOC(=O)N1C[C@H](NC(=O)c2ccc(-n3ccccc3=O)cc2)[C@H](NC(=O)c2ccc(Cl)s2)C1	5.131943638176958	-0.7671489238649853	-0.4580414836519413	-0.7515232305977723	-1.0031578766354832	-0.974471016727839	-0.17707769448498378	-0.5098942417991111	-0.24048739634844976	-0.04457302959063269	-0.9267479417707578	0.5675835177253885	2.6952504413352263	-0.03150224855323859	-0.7445446020624455	0.36104300819952156	-0.12734087153325058	-0.0315022485532386	0.01747570059457227	-0.10853262901755552	-0.17202163124497602	-0.40693724705331474	0.9075014083398841	0.994566392488667	0.11640919152255698	-0.5318415663898858	-0.9830562573308715	-0.6282391017178441	0.854988979498738	0.8186597812619936	-0.5246524576442304	-1.9395714110029805	0.0019381301092375107	0.006804698610174945	-0.7837011530526838	0.7573923354595671	1.2892801807441352	-2.706629207689535	2.7857016053349466	-1.7282231773722716	-0.25308990193811554	1.7567008584082142	-1.0501117070017891	-0.21377953104935266	-0.44484985666055893	-2.001830227744114	-1.5763059685536291	0.6762668564001536	3.704694286781287
CC(=O)N1C[C@H](NC(=O)c2ccc(-n3ccccc3=O)cc2)[C@H](NC(=O)c2ccc(Cl)s2)C1	4.992679047077256	-0.7671489238649853	-0.4580414836519413	-0.7515232305977723	-1.407346250484419	-1.357773928026219	-0.17707769448498378	-0.5098942417991111	-0.6461255576363027	-0.04457302959063269	-0.9267479417707578	-0.06408537695538619	2.6952504413352263	-0.03150224855323859	-0.7445446020624455	0.36104300819952156	-0.12734087153325058	-0.0315022485532386	-0.2740869988603452	-0.17003490590606563	-0.053172393815085955	0.0753769923526584	1.0222822466605983	1.0845571172517583	0.5026130053950214	0.3550583672972117	-1.2369279988150075	-0.8303464702805526	0.7348606774769494	0.23815143385110932	-0.19206514753529774	-1.38948386106648	-1.1779777015172654	-0.8809292039623	0.3020020181600093	0.07723802824930079	1.1434908799085841	-1.9396808837719137	1.8106244282152906	-0.8216873942901146	-0.47985237848426804	1.1233821730135831	-1.4719118010549863	-1.169704274156176	-1.234101639121721	-0.3833567139251528	-0.1290132823316648	0.14998424106258082	2.1102542587973585
O=C(N[C@H]1COC[C@H]1NC(=O)c1ccc(Cl)s1)c1ccc(-n2ccccc2=O)cc1	4.958607314841775	-0.7671489238649853	-0.4580414836519413	-0.7515232305977723	-2.013628811257823	-1.9327282949737896	-0.17707769448498378	-0.5098942417991111	-1.0517637189241558	-0.04457302959063269	-1.4458777588381981	-0.06408537695538619	2.6952504413352263	-0.03150224855323859	-0.7445446020624455	0.36104300819952156	-0.12734087153325058	-0.0315022485532386	-0.6285357707467155	-0.015747046908481378	0.1957049697138455	-0.19355561068496263	1.3460975914433169	1.503074612107919	0.11345578459541004	-0.10712450913752442	-1.6702374313767234	-1.2316520186369093	0.48861040452779403	0.3338430122362593	-1.2436682154092558	-2.687490307741588	-1.2856922310213676	-1.1527043938205035	0.7212173204351587	-0.40226986827008926	1.2905596206618717	-1.3503903816055194	0.7885868649244081	0.040059882465807675	-0.8395309449222504	0.8989554074451162	-2.372703160813591	-1.6155041878551644	0.03999689163408691	-0.07869202620245874	-0.6709606849381036	-0.1928201149536717	1.536082562821796
CN(C)Cc1nccn1-c1ccc(NC(=O)c2cc(C(F)(F)F)nn2-c2ccc3onc(N)c3c2)c(F)c1	4.920818753952375	-0.7671489238649853	0.8557343737232003	0.8341888208544088	-1.0031578766354832	-0.3995166497802687	-0.17707769448498378	-0.5098942417991111	0.9764270875151094	-0.04457302959063269	1.149771326499004	-1.3274231663169356	-0.2922322822839659	-0.03150224855323859	3.0010779512891093	-1.3703613385702915	-0.12734087153325058	-0.0315022485532386	-0.6113850237199556	2.456829694808906	1.956118021888907	0.7571447316322457	0.18063767739634282	0.9809315570508238	0.7705014807940597	0.442316472598883	3.236464094195226	2.687228011414535	2.0843682556424303	2.4028439970214457	0.9892859224751627	1.865119428860329	3.73086998498581	0.03960070590571478	0.5242492881349885	-1.1569908741707722	1.115978899116167	-0.05252259213167407	-0.42068740251924247	0.47191329604117976	-0.8034862570298784	0.588469840189404	0.38238339117849707	1.3980801424270217	0.8598351872014819	1.9374886640833422	0.3108399926462162	1.2795827987654946	0.83412803746818
COc1ccc(-n2nc(C(N)=O)cc2C(=O)Cc2ccc(-n3ccccc3=O)cc2F)cc1	4.823908740944319	-0.7671489238649853	-0.4580414836519413	0.4377608079913635	-1.6094404374088869	-1.357773928026219	-0.17707769448498378	-0.5098942417991111	-1.0517637189241558	-0.04457302959063269	-0.9267479417707578	-0.06408537695538619	-0.2922322822839659	-0.03150224855323859	0.19186103627544318	-1.3703613385702915	-0.12734087153325058	-0.0315022485532386	-1.5032238691114679	1.1306107795280989	1.2219070642313379	0.4646215493807962	-0.31037656322705653	0.18893459813608313	0.3285733102951444	0.8689661436166676	-0.49637399611335525	-0.36229006768744293	-0.11323642886863768	-0.1705443298516221	-1.027550320175242	-0.846210332417568	0.567170633650418	-0.7631021883902973	1.0208111269575888	-0.5119602584991177	-0.24928027602886205	0.4126958435781776	-0.44086636624681497	0.6445023303715234	-0.6029201630272967	-0.6056736485938352	-0.8097043771168233	-0.96979358591019	-1.2686765505309945	-0.33014558987109566	1.0258838775093526	0.4305054528852033	-0.4910054897489481
CC[C@H](C)[C@H](NS(=O)(=O)Cc1cccc(C(=O)O)c1)C(=O)N[C@@H](CCSC)C(=O)NCc1ccc(C(=N)N)cc1	6.939302159646388	0.3409143905099291	2.1695102310983416	-1.7425932627553853	0.916736899146962	-0.01621373848188846	-0.17707769448498378	-0.5098942417991111	0.5707889262272563	-0.04457302959063269	-0.4076181247033174	1.1992524124061632	5.682733164954418	-0.03150224855323859	-0.7445446020624455	-1.3703613385702915	-0.12734087153325058	-0.0315022485532386	0.5948841838288206	-1.4973987763016627	-2.346398354396678	-1.8809560410225237	-0.17790266119658707	0.440545282494651	-0.3722974860570629	-1.1246541188388088	0.17077720151201894	-0.06628221034390419	0.4277370846676601	0.9663198092910686	1.4328335673018555	0.46604082007673153	0.18769763269665957	0.8791980204340031	-1.1860731951101782	0.7289400005771774	0.4950697041841274	-1.1480552222074183	1.0583586268147929	-1.2220954485900537	1.8770044904322816	-1.7269089872466656	-1.1474657541717361	1.7287533614331663	-0.17656791118524678	0.44807071695545536	0.7126708958814474	-2.444391794236227	-0.17329053277845852
CSCC[C@H](NC(=O)[C@@H](NS(=O)(=O)Cc1cccc(C(=O)O)c1)[C@@H](C)O)C(=O)NCc1ccc(C(=N)N)cc1	6.490797477668897	0.3409143905099291	2.1695102310983416	-1.7425932627553853	0.41150143183579224	-0.20786519413107857	-0.17707769448498378	-0.5098942417991111	0.9764270875151094	-0.04457302959063269	-0.4076181247033174	1.8309213070869381	5.682733164954418	-0.03150224855323859	-0.7445446020624455	-1.3703613385702915	-0.12734087153325058	-0.0315022485532386	0.5605826897753009	-0.9624968837030553	-2.2180159965032837	-1.6600205111823572	0.16173187833392227	1.0232226567987002	0.1593530738646535	-0.9304117238676611	0.23927358328923068	0.3007583261055312	0.6726896304355552	1.1134528489021613	1.225210329432631	0.591746659604334	0.5047050357518423	1.4847827515586085	-1.5190858717919427	0.676521960112629	0.3258211060863772	-0.8075859500062966	0.9702138833119629	-1.6004387251576229	2.7164613997221996	-2.4496015961011057	-1.8694769250609404	0.9205312504309435	-1.0573382671739622	0.2716476951347788	0.9008932778276806	-1.9958853124570013	0.649400066569358
C[C@@H](O)[C@H](NS(=O)(=O)Cc1cccc(C(=O)O)c1)C(=O)N[C@@H](CCC(N)=O)C(=O)NCc1ccc(C(=N)N)cc1	6.586700235918748	0.3409143905099291	2.1695102310983416	-1.7425932627553853	0.41150143183579224	-0.01621373848188846	-0.17707769448498378	-0.5098942417991111	1.3820652488029623	-0.04457302959063269	0.11151169236412303	2.462590201767713	2.6952504413352263	-0.03150224855323859	-0.7445446020624455	-1.3703613385702915	-0.12734087153325058	-0.0315022485532386	0.14896476113306448	-0.3762921330039125	-2.0604707547080423	-1.4059872213324132	-0.22152354343630867	0.6041738602101724	0.06959084761853203	-0.9303651263106606	0.7671079255513398	1.2011750971700472	1.2688902653705711	1.3865985586271259	1.585217556398598	1.0946433601925645	0.8821537800190188	2.333255106903935	-2.423628578381393	1.343192143158037	0.14050872779038656	-1.1609098730177283	0.9097909749612687	-1.241788729819978	2.4964040328847865	-2.5970321771798908	-2.3813261390718585	-0.3245077881373324	-2.462330295541904	-0.11769237595601008	1.2733908898853643	-1.2612446952865852	1.0513169092790255
CC[C@H](C)[C@H](NS(=O)(=O)Cc1ccc(C(=O)O)cc1)C(=O)N[C@@H](CCC(N)=O)C(=O)NCc1ccc(C(=N)N)cc1	7.769551078621726	0.3409143905099291	2.1695102310983416	-1.7425932627553853	0.916736899146962	0.17543771716730164	-0.17707769448498378	-0.5098942417991111	0.9764270875151094	-0.04457302959063269	0.11151169236412303	1.8309213070869381	2.6952504413352263	-0.03150224855323859	-0.7445446020624455	-1.3703613385702915	-0.12734087153325058	-0.0315022485532386	0.18326625518658418	-0.9492592691544125	-1.9582156387564547	-1.5857745878957117	-0.5362713672674528	0.04835858825154044	-0.39169297525058816	-1.0042625829974348	0.6643365864843874	0.7764155369344288	0.9813537659077515	1.20411018164377	2.011586271018281	0.80084496852976	0.15239923766162652	1.7269979066853633	-2.0936872824290305	1.3850756407816074	0.2858465330881042	-1.5130817155883425	1.0059933136454569	-0.009359656526764105	-1.0775422010154272	1.8942391469379758	-1.5284309803229674	0.6255687770570875	-1.5696952221052667	0.06938884021256313	1.3177431624330493	-1.6233410801502004	-0.9845516818020057
CC[C@H](C)[C@H](NS(=O)(=O)Cc1cccc(C(=O)O)c1)C(=O)N[C@@H](CCC(N)=O)C(=O)NCc1ccc(C(=N)N)cc1	7.481486060122112	0.3409143905099291	2.1695102310983416	-1.7425932627553853	0.916736899146962	0.17543771716730164	-0.17707769448498378	-0.5098942417991111	0.9764270875151094	-0.04457302959063269	0.11151169236412303	1.8309213070869381	2.6952504413352263	-0.03150224855323859	-0.7445446020624455	-1.3703613385702915	-0.12734087153325058	-0.0315022485532386	0.18326625518658418	-0.9492592691544125	-2.204822552609101	-1.6585305798635885	-0.5362713672674528	0.04835858825154044	-0.45089114037394507	-1.1246133191345213	0.6643365864843874	0.7764155369344288	0.9813537659077515	1.2124086326753414	1.7499041525196128	0.9166024892132189	0.5181827083222921	1.7276703907613742	-2.0906156549817205	1.3956134256399952	0.3097785190030939	-1.5016077914301205	0.9932999876577677	-0.8884838335682713	1.6169423779398375	-1.353627681676446	-1.5284309803229674	0.6524160793107837	-1.4534747738214746	0.15132996546015093	1.1993483967126621	-1.6580455992315415	0.31205353871232233
CC[C@H](C)[C@H](NS(=O)(=O)Cc1ccccc1C(=O)O)C(=O)N[C@@H](CCC(N)=O)C(=O)NCc1ccc(C(=N)N)cc1	6.94692155651658	0.3409143905099291	2.1695102310983416	-1.7425932627553853	0.916736899146962	0.17543771716730164	-0.17707769448498378	-0.5098942417991111	0.9764270875151094	-0.04457302959063269	0.11151169236412303	1.8309213070869381	2.6952504413352263	-0.03150224855323859	-0.7445446020624455	-1.3703613385702915	-0.12734087153325058	-0.0315022485532386	0.18326625518658418	-0.9492592691544125	-2.297425592772045	-1.4741948911229903	-0.5362713672674528	0.04835858825154044	-0.7294071873217316	-1.0818642690498976	0.6643365864843874	0.7764155369344288	0.9927356145434705	0.9741492662957107	1.8239422858229364	1.2925497239581347	0.3369357387940462	1.7334465064563793	-2.0743244335728317	1.4205477377329465	0.3234278692325576	-1.5423325098433318	-0.04453670693808312	1.4915933202874843	-1.0999180057559585	-1.0899839158351694	-1.487087472603544	0.7866525905792655	-1.3541591180153252	0.013599137916333106	1.1640010270723218	-0.33436916694706653	-1.2516034397168299
CCS(=O)(=O)N1C[C@H](C(=O)Nc2ccc(Cl)cn2)[C@@H](C(=O)Nc2ccc(-n3ccccc3=O)cc2F)C1	4.481486060122112	-0.7671489238649853	-0.4580414836519413	-0.5533092241662496	-0.8010636897110153	-0.5911681054294587	-0.17707769448498378	-0.5098942417991111	0.5707889262272563	-0.04457302959063269	-0.4076181247033174	0.5675835177253885	2.6952504413352263	-0.03150224855323859	0.19186103627544318	0.36104300819952156	-0.12734087153325058	-0.0315022485532386	0.3890752195077024	0.5569691616414894	-0.10837558044339872	0.22253339855201074	1.1081598504276318	2.3828031968414844	0.9246972345383332	0.15907113650366236	0.18491649709663027	-0.2786371419008807	1.2462542908503735	1.5899000465791007	0.03945992941534357	0.7855885031704573	1.1425111789929885	-0.8767538923765393	0.37443432904785	0.9028296232583407	-1.2668874817384062	0.1923044628094041	0.18907663336240413	-0.4067998829978958	0.8695390967683795	-0.435931556937497	-1.717613685956592	0.5947320562051935	-0.545351640824097	-1.6896448195112814	0.35865086312381333	1.9900573649820426	-0.689508812126582
O=C(Nc1ccc(Cl)cn1)[C@H]1CN(CC(F)F)C[C@@H]1C(=O)Nc1ccc(-n2ccccc2=O)cc1F	4.481486060122112	-0.7671489238649853	0.8557343737232003	-0.5533092241662496	-1.1042049700977172	-0.7828195610786489	-0.17707769448498378	-0.5098942417991111	0.1651507649394033	-0.04457302959063269	-0.4076181247033174	-0.6957542716361609	-0.2922322822839659	-0.03150224855323859	2.0646723129512203	0.36104300819952156	-0.12734087153325058	-0.0315022485532386	-0.25121933615799874	1.338498747445284	0.4115266505509848	0.2666735313159067	0.704396901703029	0.7318839696466733	1.1733516997339328	0.2226065423525734	1.793440573677074	0.7927959406511612	2.3597850564430667	1.7007464211865386	2.2332574880547074	1.8090394980983011	2.725086979084789	-0.6712313514750361	0.5345248043073898	0.15263434237060514	-1.2797561851926913	1.103380514942669	1.3162018648939746	-3.065575656688992	3.0212193772852434	-1.192720344425035	-1.7445670910240603	-1.9886398112043844	-0.6915960242051205	1.10429618161168	-1.0120330139901592	-1.2254696526610283	1.6536888860746235
CC(C)N1C[C@H](C(=O)Nc2ccc(Cl)cn2)[C@@H](C(=O)Nc2ccc(-n3ccccc3=O)cc2F)C1	4.481486060122112	-0.7671489238649853	0.8557343737232003	-0.5533092241662496	-0.8010636897110153	-0.974471016727839	-0.17707769448498378	-0.5098942417991111	-0.6461255576363027	-0.04457302959063269	-0.4076181247033174	-0.6957542716361609	-0.2922322822839659	-0.03150224855323859	0.19186103627544318	0.36104300819952156	-0.12734087153325058	-0.0315022485532386	-0.5999511923687824	-0.22784525832437755	-0.19763569103590298	-0.4734700350807466	0.0031067176567993056	-0.21149844589321654	-0.1360972205915191	-0.40600681796416055	0.29648702878301036	0.058468891043334144	1.4847705465193781	1.1956356691411079	0.9126263853855879	0.5175301447398615	1.9930396103606747	-1.1476820061023272	0.773872211505621	0.48998904515206027	-1.75724438690884	0.6918015230762398	1.273105895836898	-1.4186418312836038	0.9707931421357698	-0.16452008224094003	-0.3847194136294068	-0.532501093729013	-0.025506662846240535	2.2061073312087336	1.7542908530482437	-0.8058117508795736	-1.6351294883512184
COC(=O)N1C[C@H](C(=O)Nc2ccc(Cl)cn2)[C@@H](C(=O)Nc2ccc(-n3ccccc3=O)cc2F)C1	4.481486060122112	-0.7671489238649853	-0.4580414836519413	-0.5533092241662496	-1.1042049700977172	-0.7828195610786489	-0.17707769448498378	-0.5098942417991111	0.1651507649394033	-0.04457302959063269	-0.4076181247033174	0.5675835177253885	-0.2922322822839659	-0.03150224855323859	0.19186103627544318	0.36104300819952156	-0.12734087153325058	-0.0315022485532386	-0.34840690264297125	1.0649672298370427	0.09379809109019886	0.4316302130366486	0.5900926531048901	0.7318839696466733	0.6023574842599423	0.247713803909627	0.28557726242768294	0.3502717143479428	0.8640081310245181	1.9499273924687757	0.008388212292076478	0.8525035499960468	0.9504834677139357	0.1983330275532311	-0.7296333080804237	1.350832036988597	-1.172939907670021	0.3391961576680059	-1.0411557225676622	0.9336117702212895	0.41028127745063	-0.9024490719686951	-0.9994932024467513	-1.0845399808986975	-1.4124574518062343	-1.5652375170984265	0.268483733680337	1.8720027096457965	0.38442114377429815
O=C(CN1CCC[C@H](NS(=O)(=O)c2ccc3cc(Cl)ccc3c2)C1=O)N1C[C@@H]2C[C@H](C1)c1cccc(=O)n1C2	4.875169850586141	-0.7671489238649853	-0.4580414836519413	-0.9497372370292949	0.0073130579868564	-0.20786519413107857	-0.17707769448498378	1.6911613583208753	-0.24048739634844976	-0.04457302959063269	-0.9267479417707578	0.5675835177253885	2.6952504413352263	-0.03150224855323859	-0.7445446020624455	0.36104300819952156	-0.12734087153325058	-0.0315022485532386	0.44624437626356855	-0.7368157746762118	-0.8057715642163141	-0.34988910778640997	0.3837319551599793	1.3285296371703434	-0.3741799687951924	-0.8752605461187718	-0.9527150364379896	-1.5138590032039183	-0.24412210097489362	0.5265907492438046	0.39238373751326383	-0.02910864962189643	0.49167273107119064	-1.1711199744100378	0.7999478975015039	-0.35231301820360333	1.084222808692139	-1.1400194776615895	0.35790802385571535	0.6923120803302943	-1.4732670651419475	0.8010900163017771	-1.8628595152727254	-0.14865608513910258	-0.21012914662526705	-1.4145224332121624	0.810362719546299	-0.7359182185890029	-1.303746917733891
N=C(N)c1ccc(CNC(=O)[C@@H]2Cc3ccc(cc3)NC(=O)CCN3CCN(CCC(=O)Nc4ccc(cc4)C[C@@H](NS(=O)(=O)Cc4ccccc4)C(=O)N2)CC3)cc1.O=C(O)C(F)(F)F	5.4723700991286615	0.3409143905099291	4.7970619458486246	0.6359748144228862	5.059667731098554	4.966724108397054	-0.17707769448498378	6.093272558560848	3.8158942165300807	-0.04457302959063269	1.6689011435664443	2.462590201767713	2.6952504413352263	-0.03150224855323859	2.0646723129512203	-1.3703613385702915	-0.12734087153325058	-0.0315022485532386	3.3790221178395035	-0.22451359459243383	-0.8172631717971993	-0.22545539391268127	-0.45528408905934736	0.05607373633501149	-0.48788881382427535	-0.2704537632972567	1.219505337547351	0.6624653771361947	1.4963553436003594	0.611048228383113	0.8129348264493647	0.44455475658062865	-0.17237332267648744	4.286525826352437	-2.9615233985880103	0.06525432127410592	0.36070825965315184	-0.593357720170101	1.484220314662613	-1.1826843768037716	0.5728102754313196	0.029180333758890297	-0.6289335820935612	0.11057448547835788	-1.5399393015978828	2.196473310679898	3.7277035268591323	-2.075542372560327	-1.5225249815620199
N=C(N)c1ccc(CNC(=O)[C@@H]2Cc3ccc(cc3)NC(=O)CN3CCN(CC3)CC(=O)Nc3ccc(cc3)C[C@@H](NS(=O)(=O)Cc3ccccc3)C(=O)N2)cc1.O=C(O)C(F)(F)F	5.327902142064283	0.3409143905099291	4.7970619458486246	0.6359748144228862	4.45338517032515	4.583421197098674	-0.17707769448498378	6.093272558560848	3.8158942165300807	-0.04457302959063269	1.6689011435664443	2.462590201767713	2.6952504413352263	-0.03150224855323859	2.0646723129512203	-1.3703613385702915	-0.12734087153325058	-0.0315022485532386	3.1617793221672117	0.05383091568338505	-0.35864909495000197	0.21703139512408395	-0.3135352617581295	0.3225028833899498	-0.2940664214980749	0.26021543452660384	1.2509133881872798	0.7866333996190625	1.3328453866388466	0.5553600442850349	1.127652326164859	0.4408317180601469	-1.1347915236113348	4.305226801686835	-3.059083163658264	-0.4109757741547887	2.147545196515789	-1.6566977679441786	0.8331449134761594	0.09511123854933598	-0.327865908187561	-0.9213456564549276	-1.03603136071022	-0.1849573959931983	-0.9505080836311991	2.0140448510002735	1.455788771021645	-2.0178479956361586	-1.5153618857672262
CN(C)Cc1ccccc1-c1ccc(NC(=O)Nc2cccnc2Oc2ccccc2C(C)(C)C)c(F)c1	4.259637310505756	-0.7671489238649853	0.8557343737232003	0.6359748144228862	0.3104543383735583	-0.3995166497802687	-0.17707769448498378	-0.5098942417991111	-1.863040041499862	-0.04457302959063269	-0.9267479417707578	-1.3274231663169356	-0.2922322822839659	-0.03150224855323859	0.19186103627544318	-1.3703613385702915	-0.12734087153325058	-0.0315022485532386	-1.1087566874959913	-1.2346501718928933	-1.3589824432058795	-1.0648568035339212	-1.3343287518352798	-1.5515814161394652	-1.1162383256361847	-0.7235990405543188	-0.39814308772212076	-0.8897466376929437	-1.7038331024089415	0.584965999161111	-1.0633807165619638	-0.4387831104943524	0.2344345462945317	-1.2922986067247755	0.6571219705036205	0.2079920447207942	0.20125271135693654	-0.8540957272934508	1.3395022714426226	-1.0707300469454188	0.045306892458935315	0.8144588256176881	0.9603734465111066	0.46980952988308733	1.9995142286812588	2.5593724394504154	-0.1873253135457796	-0.21878280278839826	-0.3359947419366277
CCOc1ccc(F)c([C@@H](Nc2ccc3c(N)nccc3c2)C(=O)N2CCC[C@@H]2c2cc(NC(=O)OC)ccc2S(=O)(=O)C(C)C)c1	5.1487416512809245	-0.7671489238649853	-0.4580414836519413	0.2395468015598409	1.7251136468448336	1.3253464510624422	-0.17707769448498378	-0.5098942417991111	0.5707889262272563	-0.04457302959063269	-0.4076181247033174	1.1992524124061632	2.6952504413352263	-0.03150224855323859	0.19186103627544318	-1.3703613385702915	-0.12734087153325058	-0.0315022485532386	0.8178438951766986	-0.5752106019637186	0.42648945394793136	-0.08932600504885789	-0.5056460677127036	0.29651267311612073	-0.37853945684747786	-0.2971459678214867	-0.02389892162048178	-0.6179990955682868	-0.23623300135898972	-0.3332338157263133	-1.1173181399412948	-1.2337684915645308	-0.0024836118645516197	1.1776048170527467	-1.0358439863156548	0.7463352380227865	-0.4102839707539529	-0.727327506971661	0.7698656314822224	0.14102193409414526	-0.4228228748570432	0.059556293854979916	0.516429859487415	1.965721502313195	0.5128008662505428	-2.1344103674814363	-0.2155786579132112	0.48790975115291857	-1.2654166015159134
CCOc1cc([C@@H](Nc2ccc3c(N)nccc3c2)C(=O)N2CCC[C@@H]2c2cc(NC(=O)OC)ccc2S(=O)(=O)C(C)C)c(F)cc1F	4.958607314841775	-0.7671489238649853	-0.4580414836519413	0.2395468015598409	1.7251136468448336	1.5169979067116324	-0.17707769448498378	-0.5098942417991111	0.9764270875151094	-0.04457302959063269	-0.4076181247033174	1.1992524124061632	2.6952504413352263	-0.03150224855323859	1.1282666746133319	-1.3703613385702915	-0.12734087153325058	-0.0315022485532386	1.0465205222001634	-0.10830546602494447	0.5841174026048509	0.04187209994764031	-0.3252905751149478	0.5322023975537145	-0.19038369644690403	-0.20125431349575243	0.4839631733761033	-0.4007526510135402	0.1232545690094572	-0.04798061808690472	-0.8364076641324867	-0.7975251813551076	0.25258053001713743	1.3963629223972671	-1.0820838357343545	0.47012832221625644	-0.13250098728879875	-0.5811889732468877	0.5288820480127098	-0.04864807292587531	-0.08314554622870916	0.20911803194059753	0.7820831167241961	2.3140762418949263	1.1601308006306288	-1.8486275370340168	-0.9587373457666699	0.059859695865071325	-0.5339130627999852
COC(=O)Nc1ccc(S(=O)(=O)C(C)C)c([C@H]2CCCN2C(=O)[C@H](Nc2ccc3c(N)nccc3c2)c2cc(OC)ccc2F)c1	4.958607314841775	-0.7671489238649853	-0.4580414836519413	0.2395468015598409	1.4219723664581319	1.1336949954132522	-0.17707769448498378	-0.5098942417991111	0.5707889262272563	-0.04457302959063269	-0.4076181247033174	1.1992524124061632	2.6952504413352263	-0.03150224855323859	0.19186103627544318	-1.3703613385702915	-0.12734087153325058	-0.0315022485532386	0.709222497340553	-0.3979520464352791	0.5994590540962674	-0.13645348264272866	-0.4106845019455315	0.48458485148274866	-0.3728865829749201	-0.2968214012841542	-0.04793992090912245	-0.578925236430015	-0.6790132591106163	-0.23250984202668387	-0.8909482776678593	-1.2943066368316316	0.14963223228504424	1.183566184261031	-0.9921846446995427	0.6174443309233258	-0.2730471103912091	-0.7705131226690711	0.8055712345250494	0.1939356057679499	-0.5485036570814271	0.003211131524480027	0.1746428261190757	1.4149612895485546	0.28483755581732173	-2.070689296442227	-0.11959852364611437	0.22506406265669418	-1.4364691783290024
COC(=O)Nc1ccc(S(=O)(=O)C(C)C)c([C@H]2CCCN2C(=O)[C@H](Nc2ccc3c(N)nccc3c2)c2cc(C)ccc2F)c1	4.958607314841775	-0.7671489238649853	-0.4580414836519413	0.2395468015598409	1.3209252729958978	0.9420435397640621	-0.17707769448498378	-0.5098942417991111	0.1651507649394033	-0.04457302959063269	-0.4076181247033174	0.5675835177253885	2.6952504413352263	-0.03150224855323859	0.19186103627544318	-1.3703613385702915	-0.12734087153325058	-0.0315022485532386	0.5262811957217812	-0.6392579457138927	0.3525824799368507	-0.17527291179424814	-0.49891056937803396	0.3240098076338399	-0.49825638055089744	-0.2830733673783268	-0.14578095492050766	-0.7530480365503355	-0.8117220624459793	-0.02939609347010082	-1.1079444706901056	-0.9388628804884509	-0.12486041650392268	0.36525314593618646	-0.6918015974487267	0.706068144008604	-0.31478453259056366	-0.12492238047604624	0.6082289199423493	-0.3907046761448283	-0.5032665880716791	0.32551561753649005	0.10342084534887452	1.701043851729394	0.5775580370948578	-1.7160729506088046	-0.7766063730561765	-0.7671258336441463	-1.5276503287724557
COC(=O)Nc1ccc(S(=O)(=O)C(C)C)c([C@H]2CCCN2C(=O)[C@H](Nc2ccc3c(N)nccc3c2)c2ccc(F)c(OC)c2)c1	4.958607314841775	-0.7671489238649853	-0.4580414836519413	0.2395468015598409	1.4219723664581319	1.1336949954132522	-0.17707769448498378	-0.5098942417991111	0.5707889262272563	-0.04457302959063269	-0.4076181247033174	1.1992524124061632	2.6952504413352263	-0.03150224855323859	0.19186103627544318	-1.3703613385702915	-0.12734087153325058	-0.0315022485532386	0.709222497340553	-0.3979520464352791	0.35218773005811943	-0.2266147374462567	-0.4106845019455315	0.48458485148274866	-0.5139448242714907	-0.45619294922015274	-0.04793992090913279	-0.5789252364300023	-0.6611934836148495	-0.38436282567617003	-0.9753479893527507	-1.390507031270434	-0.40625780321464033	1.233901493240587	-1.0114180489362927	0.14922547971234099	0.5104631797358796	-0.08081569917375281	-0.2810559103664772	-0.07282068258108942	-0.10459777389405911	0.1485013101886907	0.1746428261190751	1.4955031963096441	0.7036091223163179	-2.7779258273804124	-1.9647511568043146	0.5194302331705145	0.6809463832633906
COC(=O)Nc1ccc(S(=O)(=O)C(C)C)c([C@H]2CCCN2C(=O)[C@H](Nc2ccc3c(N)nccc3c2)c2ccc(Cl)c(OC)c2)c1	5.568636235841013	-0.7671489238649853	-0.4580414836519413	0.2395468015598409	1.4219723664581319	1.1336949954132522	-0.17707769448498378	-0.5098942417991111	0.5707889262272563	-0.04457302959063269	-0.4076181247033174	1.1992524124061632	2.6952504413352263	-0.03150224855323859	-0.7445446020624455	0.36104300819952156	-0.12734087153325058	-0.0315022485532386	1.303781727601561	-0.8162124437306258	0.35218773005811943	-0.2266147374462567	0.07539554517768801	0.7284963104937466	-0.3199897424887067	-0.33927820488002103	-0.6487460805255871	-0.840834034135241	-1.0991093967638013	-0.6969918910300843	-1.3265493527085173	-1.6515974396534119	-0.7125520968850776	1.059544020332913	-0.9361231316582359	0.31291311203406497	0.24054874745711907	-0.0909582142231208	-0.12595956322024504	-0.009098461913973049	-0.2596106095325341	0.07992747288656604	-0.056760091067221276	1.283971826799942	0.3300225324484273	-2.236044000545783	-1.320418541594933	0.35643635360196047	-0.030634783877024528
COC(=O)Nc1ccc(S(=O)(=O)C(C)C)c([C@H]2CCCN2C(=O)[C@H](Nc2ccc3c(N)nccc3c2)c2ccc(OC)c(OC)c2)c1	5.0	-0.7671489238649853	-0.4580414836519413	0.2395468015598409	1.8261607403070677	1.3253464510624422	-0.17707769448498378	-0.5098942417991111	0.5707889262272563	-0.04457302959063269	-0.4076181247033174	1.8309213070869381	2.6952504413352263	-0.03150224855323859	-0.7445446020624455	-1.3703613385702915	-0.12734087153325058	-0.0315022485532386	0.7721085697720057	-0.7743864040010915	-0.0033018592964860595	-0.37864560466653957	-0.5997035542593239	0.21718562234476452	-0.6920337256152774	-0.6895580305243677	-0.4339825881213683	-0.667948225523905	-1.156055640683835	-0.7931977710675623	-1.194020077749449	-1.483750764132098	-0.46595120878209273	1.9039818419499182	-1.261700022552687	-0.19386088003770718	1.1652116818708242	-0.28913134793741013	-0.7940792540351138	0.12060682294976792	0.39206543928390014	0.009640643815250854	0.5268985097756163	1.4153827746501813	0.5648602817689939	-2.879035235504435	-2.0564314340399483	0.8785361530628176	0.9707341676447401
COC(=O)Nc1ccc(S(=O)(=O)C(C)C)c([C@H]2CCCN2C(=O)[C@H](Nc2ccc3c(N)nccc3c2)c2cccc(OC(F)F)c2)c1	4.958607314841775	-0.7671489238649853	-0.4580414836519413	0.2395468015598409	1.4219723664581319	1.3253464510624422	-0.17707769448498378	-0.5098942417991111	0.9764270875151094	-0.04457302959063269	-0.4076181247033174	1.1992524124061632	2.6952504413352263	-0.03150224855323859	1.1282666746133319	-1.3703613385702915	-0.12734087153325058	-0.0315022485532386	0.9378991243640177	0.03417923138261971	0.47582339207719704	-0.12142660684213903	-0.2237306376673699	0.7284963104937466	-0.4434157036232054	-0.38932968798975176	0.4785024946361203	-0.35410042753033905	-0.866894594861918	-0.40960433980087174	-0.7009558442977907	-1.2036367593122397	-0.14352659060042855	1.4972284487852783	-1.6761543653257263	1.030204875284503	-0.27502456453520857	0.017278155748440552	0.10428672977619943	-0.10407773787038381	-0.7914511368994687	0.5559776547449142	-0.4107330377893098	1.8401260922229434	0.6643158714093449	-1.9928223931456175	-1.8433486540179964	0.13280042228728833	0.09585411175661487
COC(=O)Nc1ccc(S(=O)(=O)C(C)C)c([C@H]2CCCN2C(=O)[C@H](Nc2ccc3c(N)nccc3c2)c2ccccc2)c1	4.958607314841775	-0.7671489238649853	-0.4580414836519413	0.2395468015598409	1.017783992609196	0.5587406284656818	-0.17707769448498378	-0.5098942417991111	-0.24048739634844976	-0.04457302959063269	-0.4076181247033174	0.5675835177253885	2.6952504413352263	-0.03150224855323859	-0.7445446020624455	-1.3703613385702915	-0.12734087153325058	-0.0315022485532386	0.18898317086217079	-1.0005227946267081	0.11906747576914273	-0.5210543908143007	-0.5953613640305613	0.2664526523672215	-0.7993993019315445	-0.5327903850718664	-0.7291820589753563	-0.9528008231652528	-0.9119568877498667	-0.4986481678440112	-1.378009590194421	-1.6494428502749634	-0.9379491311133348	0.22030213852494795	-0.6039348691703755	0.6181178809665899	-0.15018908965455074	0.15614774942381437	0.22606595950779054	-0.5180396521863878	-0.4549106517355418	0.35952087041556574	-0.6622220066767017	1.2611487843817832	0.7983460206484507	-1.8447574007499363	-1.4571822437522952	-0.5071878191714301	-0.2878328190323793
CCOc1cc(C(Nc2ccc3c(N)nccc3c2)C(=O)NCc2cc(NC(C)=O)ccc2S(=O)(=O)CC)ccc1OC(C)C	5.3979400086720375	-0.7671489238649853	-0.4580414836519413	0.2395468015598409	1.6240665533825998	0.9420435397640621	-0.17707769448498378	-0.5098942417991111	0.1651507649394033	-0.04457302959063269	-0.4076181247033174	1.1992524124061632	2.6952504413352263	-0.03150224855323859	-0.7445446020624455	-1.3703613385702915	-0.12734087153325058	-0.0315022485532386	0.4862627859926749	-1.096861512061601	-1.374858394270658	-0.4743417516732358	-0.7104783771630119	-0.046693556363044245	-0.5566468690261361	-0.6386777241802113	-0.37777775392186497	-0.5938209307702179	0.21009644146394935	-1.1687334666949798	-1.1552420988579823	-0.42979060711780687	-0.6103546487104334	1.054796582137907	-0.502261898035557	-0.19723972690644273	0.6171609950646183	-0.25814427446124816	-0.4036891605436313	-0.06267207008773304	0.5544088987641218	-0.35515463248887585	0.6772242242962238	1.4527737001595775	-0.6972813253316299	-1.4521203025487055	-1.8641720372424555	0.4299249549356375	2.2219407615171973
CCOc1cc(C(Nc2ccc3c(N)nccc3c2)C(=O)NCc2ccccc2S(=O)(=O)CC)ccc1OC(C)C	4.958607314841775	-0.7671489238649853	-0.4580414836519413	0.2395468015598409	0.916736899146962	0.17543771716730164	-0.17707769448498378	-0.5098942417991111	-0.6461255576363027	-0.04457302959063269	-0.9267479417707578	0.5675835177253885	2.6952504413352263	-0.03150224855323859	-0.7445446020624455	-1.3703613385702915	-0.12734087153325058	-0.0315022485532386	-0.05112728751246714	-1.317412669477193	-1.6158672171727817	-0.6120262741835625	-0.7403424360022502	-0.014671416180388372	-0.9463030274122797	-0.8110583534838977	-0.688153245889874	-1.0600657951863863	-0.13052332341173556	-1.2066543401615335	-1.0353976105612428	-0.6140689225916051	-0.7385973463248062	0.28662825531898234	0.22073910020765702	-0.8075455485607459	1.1491493881726038	-0.21904080442732154	-0.5751509801948962	0.11483441559307879	0.4024386393659786	-0.5316359287712883	-0.06850642624585117	1.3925550618386577	0.23200726256100612	-1.4376871338154964	-1.5355589826024272	-0.17953996669365277	2.3518029276661627
CCOc1cc(C(Nc2ccc3c(N)nccc3c2)C(=O)NCc2ccccc2S(=O)(=O)C(C)C)ccc1OC(C)C	4.958607314841775	-0.7671489238649853	-0.4580414836519413	0.2395468015598409	1.219878179533664	0.3670891728164917	-0.17707769448498378	-0.5098942417991111	-0.6461255576363027	-0.04457302959063269	-0.9267479417707578	0.5675835177253885	2.6952504413352263	-0.03150224855323859	-0.7445446020624455	-1.3703613385702915	-0.12734087153325058	-0.0315022485532386	0.05749411032367859	-1.4535527289715546	-1.7521054485021605	-1.0167458479182068	-0.8288769271027441	-0.19829376644111454	-1.2151482051184765	-1.2700841927186513	-0.6386016844589226	-1.0845736480423076	-0.47379289579472317	-0.6458483051252782	-1.2811342750967027	-0.9111206324420107	-0.2522778141946645	0.2986484822140949	0.19400916257554873	-0.8427462186342991	1.2866543928109886	-0.27519601242659747	-0.5851446791834969	0.15824426853007487	0.2517451684970768	-0.3856013756640523	0.09326438468978246	1.677503274711572	1.0408255953387853	-1.7741912937227764	-1.798231025153311	-0.30966475132332627	2.719609231485199
CCOc1cc(C(Nc2ccc3c(N)nccc3c2)C(=O)NCc2ccccc2S(=O)(=O)C2CC2)ccc1OC(C)C	5.173925197299173	-0.7671489238649853	-0.4580414836519413	0.2395468015598409	1.017783992609196	0.3670891728164917	-0.17707769448498378	-0.5098942417991111	-0.6461255576363027	-0.04457302959063269	-0.9267479417707578	0.5675835177253885	2.6952504413352263	-0.03150224855323859	-0.7445446020624455	-1.3703613385702915	-0.12734087153325058	-0.0315022485532386	0.051777194648091975	-1.2730979083272287	-1.1969376779784968	-0.5038673648300815	-0.7132861091906326	0.07459546814515693	-1.0021087970018077	-0.8777984527900374	-0.8519763463658354	-1.268815487673632	-0.24105310551697592	-1.2051499434940436	-1.2460728437998922	-0.9341192071518611	-0.6699861803483345	0.29347227052399866	0.21840911208346966	-0.8597399197387366	1.2578544090974253	-0.2572503954638251	-0.5829380762438512	0.15356517025803443	0.3008580422910079	-0.4566449584504949	-0.49948460975612796	0.9647184023863933	1.1507803487138908	-1.6796363215550827	-1.7160620461888432	-0.4299538905179356	2.485063788189621
CCOc1cc(C(Nc2ccc3c(N)nccc3c2)C(=O)NCc2cccc(N(C)C(C)=O)c2)ccc1OC(C)C	4.958607314841775	-0.7671489238649853	-0.4580414836519413	0.2395468015598409	1.017783992609196	0.17543771716730164	-0.17707769448498378	-0.5098942417991111	-1.0517637189241558	-0.04457302959063269	-0.4076181247033174	-0.06408537695538619	-0.2922322822839659	-0.03150224855323859	-0.7445446020624455	-1.3703613385702915	-0.12734087153325058	-0.0315022485532386	-0.7200064215561014	-1.3679944293933357	-1.4754449959923632	-0.8354814828478621	-1.376612800716032	-1.6096158493158943	-1.3276827168437473	-1.0080085599455024	-0.3697234587418957	-0.3056321041502339	0.0583106313239007	-1.047596245843326	-0.6691490998363511	-0.8057350801214425	-0.5459648907056286	0.5512727852308381	-0.08073418196783831	-0.4630952392957347	0.8723505421377299	-0.3655937951606321	-0.5415561215683071	0.2032197130588925	0.6877466945003154	-1.068463305236952	1.4217849497905117	0.07042023158805455	-1.1816449327826464	-0.7898684631791851	-0.6956372436946464	-0.203507762199939	1.7341303144986417
CCOc1cc(C(Nc2ccc3c(N)nccc3c2)C(=O)NCc2cccc(N)c2)ccc1OC(C)C	5.013228265733755	-0.7671489238649853	-0.4580414836519413	0.2395468015598409	0.20940724491132431	-0.5911681054294587	-0.17707769448498378	-0.5098942417991111	-1.457401880212009	-0.04457302959063269	-0.4076181247033174	-0.6957542716361609	-0.2922322822839659	-0.03150224855323859	-0.7445446020624455	-1.3703613385702915	-0.12734087153325058	-0.0315022485532386	-1.2230950010077237	-1.5055799629755031	-1.236214351031736	-0.3097045212848021	-1.383912903987846	-1.5988255275695236	-1.0726382361982967	-0.4331677504639746	-0.38640841266400905	-0.0018685240808447386	0.07035974482685267	-0.5265528600013438	-0.8374465909705929	-0.4550586849142308	-1.2238802863854836	0.46592078218298394	-0.05668744068975135	-0.5810990842782078	0.9676263730190174	-0.2962799159067464	-0.5067439225015946	0.09857788406561394	0.7412328318008214	-0.8020592787016156	0.18779459244408928	-0.18110562997598367	-0.10272550554958423	-0.17763626825895515	-0.8361175465076089	0.008057275964967863	1.3958431270707126
CCOc1cc(C(Nc2ccc3c(N)nccc3c2)C(=O)NCc2cccc(O)c2)ccc1OC(C)C	4.958607314841775	-0.7671489238649853	-0.4580414836519413	0.2395468015598409	0.10836015144909036	-0.5911681054294587	-0.17707769448498378	-0.5098942417991111	-1.457401880212009	-0.04457302959063269	-0.9267479417707578	-0.06408537695538619	-0.2922322822839659	-0.03150224855323859	-0.7445446020624455	-1.3703613385702915	-0.12734087153325058	-0.0315022485532386	-1.1830765912786174	-1.2708154758131502	-1.0640532091964114	-0.2706394222241964	-1.284964765075325	-1.4531561839935132	-1.0064572985282647	-0.3701433934954371	-0.6393533294021345	-0.4520999488129016	-0.01851553923069577	-0.6694124276252591	-0.9686798292126585	-0.7348705685205703	-1.3125051091487943	0.910862228071218	-0.31367521110290947	-0.6078471606111474	0.9954341904297652	-0.3270297977248532	-0.37535866634120385	-0.024455924502599986	0.6898909236569316	-0.6511849221265444	0.08285867383404083	-0.23803657216651927	-0.19358084709817192	-0.2976862364752838	-1.033121634381561	-0.1237549095250141	1.5620618465665674
CCOc1cc(C(Nc2ccc3c(N)nccc3c2)C(=O)NCc2cccc(NC(=O)OC)c2)ccc1OC(C)C	5.102372908709558	-0.7671489238649853	-0.4580414836519413	0.2395468015598409	0.815689805684728	0.17543771716730164	-0.17707769448498378	-0.5098942417991111	-0.6461255576363027	-0.04457302959063269	-0.4076181247033174	0.5675835177253885	-0.2922322822839659	-0.03150224855323859	-0.7445446020624455	-1.3703613385702915	-0.12734087153325058	-0.0315022485532386	-0.6456865177734753	-0.9940405014743767	-1.1202828495495385	-0.5592095884992739	-1.2017945381541728	-1.305642924676031	-1.1370780015229753	-0.7118498298633581	-0.3008014621666003	-0.02384193379949192	0.021691044992970802	-0.49062847825653205	-0.8626941615758691	-0.9046942766681327	-0.8052736451481326	1.5348386832673455	-1.2999110727197052	0.36017415586838053	0.5369423924576572	-0.3651181764566079	-0.48518904950823233	-0.01892270068662557	1.352420290711468	-1.9586408715287305	0.8779082109934514	0.10760178036481821	-0.5564398335599092	-0.6989002427266455	-1.1750106176289161	-0.5608915844629069	1.0816654949441853
CCOc1cc(C(Nc2ccc3c(N)nccc3c2)C(=O)NCc2cccc(S(N)(=O)=O)c2)ccc1OC(C)C	4.958607314841775	-0.7671489238649853	-0.4580414836519413	0.2395468015598409	0.5125485252980262	-0.01621373848188846	-0.17707769448498378	-0.5098942417991111	-0.24048739634844976	-0.04457302959063269	-0.4076181247033174	0.5675835177253885	2.6952504413352263	-0.03150224855323859	-0.7445446020624455	-1.3703613385702915	-0.12734087153325058	-0.0315022485532386	-0.12544719129509316	-1.0019886983330633	-1.2429608238814458	-0.3594919843732838	-0.5462260535471986	0.41371145604643744	-0.8476155879476416	-0.5035143968990431	-0.4362076111076302	-0.34984778297347047	-0.15376637824933775	-0.6771818783929012	-1.0405319619682734	-0.3003182564074025	-0.8864331659813266	0.5531498436365876	-0.275782200221975	-0.31554166333887784	1.007769340820612	-0.42055955503809356	-0.8638260162336346	1.1328299940972362	-0.7337173141544268	-0.6253423643966994	-0.8672860352006827	0.9026038145787707	-0.6007747792718975	-0.5932725762194391	-0.9190760781712313	-0.7755670087913815	1.4568715943073411
CCOc1cc(C(Nc2ccc3c(N)nccc3c2)C(=O)NCc2cccc(NS(N)(=O)=O)c2)ccc1OC(C)C	4.958607314841775	-0.7671489238649853	-0.4580414836519413	0.2395468015598409	0.7146427122224941	0.17543771716730164	-0.17707769448498378	-0.5098942417991111	0.1651507649394033	-0.04457302959063269	0.11151169236412303	0.5675835177253885	2.6952504413352263	-0.03150224855323859	-0.7445446020624455	-1.3703613385702915	-0.12734087153325058	-0.0315022485532386	0.01747570059457227	-0.9938194659045916	-1.1922577566526487	-0.5199686738070071	-0.5513361258374684	0.45735328367649775	-0.9446025158397378	-0.6628284948240888	-0.09198907912770994	0.22772918638634737	0.538801887991252	-0.7609040135535332	-0.7977178014301795	-0.5465178841027993	-0.5678550801168786	0.8976751391708665	-0.9207647397331796	0.6671917079482514	-0.1752632727488359	0.06385744026604522	-0.6544737597673119	0.10766482589845594	1.181228110309668	-1.9564399092554852	-0.860042217039043	0.9756686562138559	-1.2486928726023843	0.03903075474012995	-1.2444070859258656	-0.15323728263212552	0.9868185683767188
CCOc1cc(C(Nc2ccc3c(N)nccc3c2)C(=O)NCc2cccc(NC(C)=O)c2)ccc1OC(C)C	4.958607314841775	-0.7671489238649853	-0.4580414836519413	0.2395468015598409	0.7146427122224941	-0.01621373848188846	-0.17707769448498378	-0.5098942417991111	-1.0517637189241558	-0.04457302959063269	-0.4076181247033174	-0.06408537695538619	-0.2922322822839659	-0.03150224855323859	-0.7445446020624455	-1.3703613385702915	-0.12734087153325058	-0.0315022485532386	-0.8286278193922471	-1.2625987187624677	-1.3417801125977467	-0.5463041539881807	-1.3076268247973906	-1.5035801875390535	-1.1513647170422503	-0.6567813992307685	-0.40984126611567073	-0.20647468646099212	0.380254394255451	-0.7566623268243506	-1.1403980644082021	-0.6304584396020166	-1.0515735011684173	0.6356098572975883	-0.27247708347976407	-0.2180893441566066	0.5545528254986316	-0.15675657381195907	-0.5736937543053295	0.1134127880063948	0.9306554556108818	-1.3157690196619383	0.8111223896282914	-0.17629459341212148	-0.8073375417686943	-0.16395105428568993	-1.2070246685564372	-0.22988301841912573	1.360049974532959
CCOc1cc(C(Nc2ccc3c(N)nccc3c2)C(=O)NCc2ccccc2)ccc1OC(C)C	5.4089353929735005	-0.7671489238649853	-0.4580414836519413	0.2395468015598409	0.0073130579868564	-0.7828195610786489	-0.17707769448498378	-0.5098942417991111	-1.863040041499862	-0.04457302959063269	-0.9267479417707578	-0.6957542716361609	-0.2922322822839659	-0.03150224855323859	-0.7445446020624455	-1.3703613385702915	-0.12734087153325058	-0.0315022485532386	-1.3660178928973892	-1.5294016535846242	-1.0035922874236092	-0.3745843013405725	-1.402914643386538	-1.6111356129421464	-1.1357717537576513	-0.4109002676157793	-0.7645965229817583	-0.6936319462234353	0.002262609909209613	-0.7553597835174457	-1.0002643886958704	-0.9790616930666305	-1.3569156184178954	-0.13153904615478215	0.4566574968751034	-0.7988365389666358	1.1055018631612343	-0.25188259757771986	-0.8669424796616951	0.7060530967931895	0.2984292255938831	-1.16421027664315	0.09178466740693804	-0.2225916792509172	0.139110346425632	-0.09677866252146966	-0.7002183913326724	-0.2788013467120607	1.122499771907694
N=C(N)c1ccc(CNC(=O)C(Cc2ccc(CN)cc2)NC(=O)[C@@H](CC2CCCCC2)NCC(=O)O)cc1	4.721246399047171	0.3409143905099291	4.7970619458486246	-1.7425932627553853	1.11883108607143	-0.20786519413107857	-0.17707769448498378	-0.5098942417991111	-0.6461255576363027	-0.04457302959063269	0.11151169236412303	-0.06408537695538619	-0.2922322822839659	-0.03150224855323859	-0.7445446020624455	-1.3703613385702915	-0.12734087153325058	-0.0315022485532386	-0.8800800604725266	-2.0412664612932705	-1.680832499745065	-1.3786752154913462	-1.5650062886326226	-2.2246641888590566	-1.31474421496556	-1.2834238609166733	0.6565902582693031	0.7983158617690778	1.044579683810545	1.2729879927238583	1.5924349064723429	0.7606405612564819	0.46735758136662625	0.91790483403975	-1.0765752868067455	0.1014726483650279	1.6966323696240302	-1.5251564936555715	-0.669929764632763	1.764427750127936	-0.6092010157935622	-2.265925759319707	-1.260186875450381	-1.0156627746196325	0.16782229015205988	1.0438021403545987	1.9968845759895621	0.12845275014873161	-1.1535533972312895
N=C(N)c1ccc(CNC(=O)[C@H](Cc2ccc(N)cc2)NC(=O)[C@@H](CC2CCCCC2)NCC(=O)O)cc1	6.522878745280337	0.3409143905099291	3.4832860884734833	-1.7425932627553853	0.815689805684728	-0.3995166497802687	-0.17707769448498378	-0.5098942417991111	-0.6461255576363027	-0.04457302959063269	0.11151169236412303	-0.06408537695538619	-0.2922322822839659	-0.03150224855323859	-0.7445446020624455	-1.3703613385702915	-0.12734087153325058	-0.0315022485532386	-0.9887014583086724	-1.9078844353019089	-1.6404070228159633	-1.4217428969135908	-1.504364607972776	-2.1142708971461825	-1.284883316825043	-1.3183256769932281	0.6575127003482533	0.8958709484088635	1.1887999444741515	1.4296023502230224	1.5104148203423344	0.8820250570083766	0.6088321371904889	1.1135314105459606	-1.2972864792806382	0.3119403246628943	1.463717801385781	-1.494794375168337	-0.5254904426481474	1.5188123549328536	-0.3453954515356367	-2.1848164192699517	-1.3042502269176088	-1.0714484410482037	-0.039210547652042016	1.2316204979152345	1.9841481473312867	-0.03376327375801373	-1.1052035031251022
N=C(N)c1ccc(CNC(=O)[C@H](Cc2ccc(O)cc2)NC(=O)[C@@H](CC2CCCCC2)NCC(=O)O)cc1	6.096910013008056	0.3409143905099291	3.4832860884734833	-1.7425932627553853	0.7146427122224941	-0.3995166497802687	-0.17707769448498378	-0.5098942417991111	-0.6461255576363027	-0.04457302959063269	-0.4076181247033174	0.5675835177253885	-0.2922322822839659	-0.03150224855323859	-0.7445446020624455	-1.3703613385702915	-0.12734087153325058	-0.0315022485532386	-0.9486830485795661	-1.6972651667435639	-1.622772891122623	-1.3653812969315808	-1.4149383428930558	-1.9847546975631138	-1.2077249094636995	-1.2318025535567896	0.43872232512269965	0.4865342846657787	1.1290216832611957	1.351094445675839	1.447306730527956	0.8343679408795488	0.4863887581227307	1.5575515084645792	-1.557211564027704	0.28225240330393087	1.518359399686401	-1.4876878972032854	-0.49130800446803213	1.4448340791935559	-0.39591172989106854	-2.118978557815069	-1.3713150208861642	-1.0488104388154476	-0.007166470294022336	1.1975334019245358	1.9633874682610493	-0.17660168006583563	-1.1389062293511656
N=C(N)c1ccc(CNC(=O)C(CCC2CCNCC2)NC(=O)[C@@H](CC2CCCCC2)NCC(=O)O)cc1	4.721246399047171	0.3409143905099291	4.7970619458486246	-2.931877301344521	1.4219723664581319	-0.3995166497802687	-0.17707769448498378	-0.5098942417991111	-0.6461255576363027	-0.04457302959063269	0.11151169236412303	-0.06408537695538619	-0.2922322822839659	-0.03150224855323859	-0.7445446020624455	-1.3703613385702915	-0.12734087153325058	-0.0315022485532386	-0.9715507112819125	-2.510593849100556	-2.25567079853641	-1.8311300075293055	-1.7847954043900183	-2.613308456045325	-1.5929362132610236	-1.9452324414498876	1.1715734878772315	0.9482675035711019	1.9796648336706608	1.7783487245914893	2.0751991413678357	1.385608692046688	1.3434874925390237	0.802083588383717	-0.938260165171207	0.0290829656934145	1.626470326540714	-1.3972070995334713	-0.7002044712122625	1.6932907067476355	-0.5277540299090783	-2.213109251872968	-1.1384323352052135	-0.7876745076855929	0.8075030895824504	1.4167143599782535	1.7934830235058312	-0.08380800064325782	-1.7112105546211156
N=C(N)c1ccc(CNC(=O)[C@@H](NC(=O)[C@@H](CC2CCCCC2)NCC(=O)O)C2CCNCC2)cc1	4.721246399047171	0.3409143905099291	4.7970619458486246	-2.931877301344521	0.815689805684728	-0.7828195610786489	-0.17707769448498378	-0.5098942417991111	-0.6461255576363027	-0.04457302959063269	0.11151169236412303	-0.06408537695538619	-0.2922322822839659	-0.03150224855323859	-0.7445446020624455	-1.3703613385702915	-0.12734087153325058	-0.0315022485532386	-1.188793506954204	-2.2808819593131475	-2.07566568080289	-1.7390530902467825	-1.6808638153669615	-2.422417585480055	-1.6731888792380665	-1.9176962560037074	1.214074942793656	1.1549124185277984	1.927722003040856	1.8215437537741763	2.2706965809639845	1.2943701822932259	1.0353449575337312	0.7808295351016693	-0.9341086491374205	0.019165703862885224	1.6646860073334881	-1.4212654102371598	-0.7350173436372535	1.8248280613166492	-0.6642913759318262	-2.2896103060724005	-1.281803336299862	-0.7461758974689682	0.9193023074042829	1.2783960486069017	0.9930066089619969	-0.8142445062725241	-1.5102292615989048
N=C(N)NCCC[C@H](NC(=O)[C@@H](CC1CCCCC1)NCCC(=O)O)C(=O)NCc1ccc(C(=N)N)cc1	4.721246399047171	0.3409143905099291	7.424613660598908	-2.931877301344521	1.219878179533664	-0.3995166497802687	-0.17707769448498378	-0.5098942417991111	0.1651507649394033	-0.04457302959063269	1.149771326499004	-0.06408537695538619	-0.2922322822839659	-0.03150224855323859	-0.7445446020624455	-1.3703613385702915	-0.12734087153325058	-0.0315022485532386	-0.9029477231748732	-2.2016199854607597	-2.562176404371536	-2.156690083781535	-1.633713312820229	-2.4404706237864833	-1.5129165412459822	-2.0680142607101084	1.7769705625609344	2.1967483259971075	2.667454023238403	2.1509280186247586	2.2301444168304463	1.681092746548366	1.4622017763800501	1.8717986569555776	-2.250001259994906	1.799229290554115	-1.1753145157862146	0.198020561576715	-0.1123780823952699	-0.6459829927779974	1.9076838740050637	-1.5222352342211452	-1.1409599059658522	-0.6854322028116685	-0.342807896591827	0.5420192917263466	0.6587325174761157	-0.5356046863552942	0.35847231680072383
N=C(N)c1ccc(CNC(=O)C2(NC(=O)[C@H](NCC(=O)O)C3CCCCC3)Cc3ccccc3C2)cc1	4.721246399047171	0.3409143905099291	3.4832860884734833	-1.7425932627553853	0.41150143183579224	-0.5911681054294587	-0.17707769448498378	-0.5098942417991111	-1.0517637189241558	-0.04457302959063269	-0.4076181247033174	-0.06408537695538619	-0.2922322822839659	-0.03150224855323859	-0.7445446020624455	-1.3703613385702915	-0.12734087153325058	-0.0315022485532386	-1.1373412658739244	-1.679941503961709	-0.8669312257165032	-0.7656161329851061	-1.4191967364682805	-1.8668571197493864	-1.1149666356837744	-0.5443966600538969	0.13418014292178093	0.08990947800268746	0.5396681742122805	1.2090067188294593	1.1030382943021604	0.5534687786716557	-0.8354822616531576	0.492418938104058	-0.8050535542283321	0.09375487264200852	1.5961884079894293	-1.3178910125644712	-0.8399624185235051	1.844148663636292	-0.5073468819892927	-2.35528924346216	-1.093130635472944	-0.7273139943274346	0.07689319727301583	0.6764430539094407	1.1916213633118953	0.09853440956362111	-2.0922293942210963
CC1(c2ccccc2)CC(c2cccc(-c3ccc(C(N)=O)cc3C(=O)O)c2)Nc2ccc(C(=N)N)cc21	6.474955192963154	0.3409143905099291	2.1695102310983416	0.6359748144228862	-0.19478112893761151	-0.3995166497802687	-0.17707769448498378	-0.5098942417991111	-1.863040041499862	-0.04457302959063269	-0.9267479417707578	-0.6957542716361609	-0.2922322822839659	-0.03150224855323859	-0.7445446020624455	-1.3703613385702915	-0.12734087153325058	-0.0315022485532386	-1.1716427599274442	-0.953349862491332	-0.4506808899669816	-0.8772930488115288	-1.0804608838935812	-1.1368456093713128	-1.3771776082740597	-0.5226780894708185	-1.6614744583095538	-1.2783504745742515	-3.1601691527186184	-2.262546087593269	-2.0781844739356856	-2.07333564114177	-1.0394676205882165	-0.047886957116438034	-0.48944513462844197	0.8700243686224375	-0.6652493501540164	0.25292072117572467	-1.0075605986165943	1.8768342533778164	-1.9621448857731765	1.341812935892101	-1.2119196636500271	-0.7426575110768782	-1.2288032515744234	0.016645734664201717	1.1057951871292342	0.17494751822612453	-0.5777064888166823
CC(C)CC(=O)Nc1cc(-c2ccc(C(N)=O)cc2C(=O)O)cc(C2CC(C)(c3ccccc3)c3cc(C(=N)N)ccc3N2)c1	9.69897000433602	0.3409143905099291	2.1695102310983416	0.6359748144228862	1.4219723664581319	0.9420435397640621	-0.17707769448498378	-0.5098942417991111	-1.0517637189241558	-0.04457302959063269	-0.4076181247033174	-0.06408537695538619	-0.2922322822839659	-0.03150224855323859	-0.7445446020624455	-1.3703613385702915	-0.12734087153325058	-0.0315022485532386	-0.30838849291386494	-1.231485266759579	0.3718570399247916	0.024205605842369998	-1.2426291979833497	-1.4921142642522116	-0.9182910259435237	0.10810823386587513	-1.0085835379746928	-0.8370318383730962	-2.197831190840362	-1.2570817962837648	-1.6889771188523344	-1.9762178477324874	-1.5557606606081948	0.7658289545832025	-1.227503762753997	1.3601856248393625	-1.248092265603741	0.7161255048240612	-0.9749772239793274	1.0606109598244169	-0.4036507161251898	-0.7301259984075036	0.322756919475726	0.3522098804469542	-0.1987406037024767	1.233151387614152	-0.05853441809254519	0.5147293781736666	-0.5485021242618748
CC(C)CC(=O)Nc1cc(-c2ccc(C(N)=O)cc2C(=O)O)cc([C@@H]2C[C@](C)(c3ccccc3)c3cc(C(=N)N)ccc3N2)c1	9.229147988357855	0.3409143905099291	2.1695102310983416	0.6359748144228862	1.4219723664581319	0.9420435397640621	-0.17707769448498378	-0.5098942417991111	-1.0517637189241558	-0.04457302959063269	-0.4076181247033174	-0.06408537695538619	-0.2922322822839659	-0.03150224855323859	-0.7445446020624455	-1.3703613385702915	-0.12734087153325058	-0.0315022485532386	-0.30838849291386494	-1.231485266759579	0.3718570399247916	0.024205605842369998	-1.2426291979833497	-1.4921142642522116	-0.9182910259435237	0.10810823386587513	-1.0085835379746928	-0.8370318383730962	-2.197831190840362	-1.2570817962837648	-1.6889771188523344	-1.9762178477324874	-1.5557606606081948	0.7658289545832025	-1.227503762753997	1.3601856248393625	-1.248092265603741	0.7161255048240612	-0.9749772239793274	1.0606109598244169	-0.4036507161251898	-0.7301259984075036	0.322756919475726	0.3522098804469542	-0.1987406037024767	1.233151387614152	-0.05853441809254519	0.5147293781736666	-0.5485021242618748
C[C@]1(c2ccccc2)C[C@@H](c2cc(NC(=O)C3CC3)cc(-c3ccc(C(N)=O)cc3C(=O)O)c2)Nc2ccc(C(=N)N)cc21	9.142667503568733	0.3409143905099291	2.1695102310983416	0.6359748144228862	0.916736899146962	0.750392084114872	-0.17707769448498378	-0.5098942417991111	-1.0517637189241558	-0.04457302959063269	-0.4076181247033174	-0.06408537695538619	-0.2922322822839659	-0.03150224855323859	-0.7445446020624455	-1.3703613385702915	-0.12734087153325058	-0.0315022485532386	-0.4227268064255973	-0.8797191824267759	0.7592768061812915	0.3301281322536962	-1.0638697400940038	-1.1031944683291892	-0.8935961899450537	0.04498720783779933	-1.2983056565007005	-0.9852883674294546	-2.254752958551108	-1.8770470518999767	-2.158744483804339	-2.2310493956985535	-1.1854080827264515	0.7459082041489412	-1.226513710720563	1.3046102584303172	-0.8601365106658715	0.1407798831877247	-0.6019227105303928	0.9417888054562493	-0.3311175008707399	-0.6952201779576396	-0.5470353885068419	-0.3576434190278608	-1.0403527998309	-0.4012911296669817	1.082374137093803	0.36159028120581865	-0.14229220955305658
CCCC(=O)Nc1cc(-c2ccc(C(N)=O)cc2C(=O)O)cc([C@@H]2C[C@](C)(c3ccccc3)c3cc(C(=N)N)ccc3N2)c1	9.522878745280336	0.3409143905099291	2.1695102310983416	0.6359748144228862	1.11883108607143	0.750392084114872	-0.17707769448498378	-0.5098942417991111	-1.0517637189241558	-0.04457302959063269	-0.4076181247033174	-0.06408537695538619	-0.2922322822839659	-0.03150224855323859	-0.7445446020624455	-1.3703613385702915	-0.12734087153325058	-0.0315022485532386	-0.41700989075001066	-1.0903588494468988	0.3328596743677993	-0.01920956955220877	-1.1720481979568154	-1.3618934627169712	-0.9304990627391302	0.01666398443105713	-1.07093057330041	-0.8044625171986258	-2.0366361413452214	-1.7433026563457386	-1.899656417629779	-2.0084644457243215	-1.347176137506242	0.7530675993031366	-1.226190879238201	1.356145643857958	-1.1199167396339111	0.47486731810209554	-0.8052621116814602	1.0107829753771158	-0.3693783839836569	-0.7478181837937333	0.037142056572760665	0.309443665313727	-0.6812219955044425	0.22670447101051644	0.445650656043695	0.4421191095590576	-0.45758059101450366
CCC(=O)Nc1cc(-c2ccc(C(N)=O)cc2C(=O)O)cc([C@@H]2C[C@](C)(c3ccccc3)c3cc(C(=N)N)ccc3N2)c1	9.161150909262744	0.3409143905099291	2.1695102310983416	0.6359748144228862	0.815689805684728	0.5587406284656818	-0.17707769448498378	-0.5098942417991111	-1.0517637189241558	-0.04457302959063269	-0.4076181247033174	-0.06408537695538619	-0.2922322822839659	-0.03150224855323859	-0.7445446020624455	-1.3703613385702915	-0.12734087153325058	-0.0315022485532386	-0.5256312885861564	-0.9194409966721289	0.29200529140333187	-0.06465191266949015	-1.0958950137176613	-1.221906101066591	-0.9432771245991224	-0.0790500354053832	-1.1381997429939388	-0.7694504969361282	-2.2571002360749404	-1.899530400943413	-2.1204889356254326	-2.0422465960014877	-1.1288522592399914	0.7381605125244511	-1.228937118382609	1.3766480657133735	-1.0344265832378512	0.253221195506212	-0.6391318881916719	0.9619540944093143	-0.3357428615266332	-0.7648966406621585	-0.18098949641316728	-0.039351874076467744	-1.4731970317120575	-0.17456783463266257	0.98452419004625	0.3777348665540986	-0.3462509555162467
CC(=O)Nc1cc(-c2ccc(C(N)=O)cc2C(=O)O)cc([C@@H]2C[C@](C)(c3ccccc3)c3cc(C(=N)N)ccc3N2)c1	9.0	0.3409143905099291	2.1695102310983416	0.6359748144228862	0.5125485252980262	0.3670891728164917	-0.17707769448498378	-0.5098942417991111	-1.0517637189241558	-0.04457302959063269	-0.4076181247033174	-0.06408537695538619	-0.2922322822839659	-0.03150224855323859	-0.7445446020624455	-1.3703613385702915	-0.12734087153325058	-0.0315022485532386	-0.6342526864223021	-0.7344751012035424	0.2491580117088909	-0.0726659282239058	-1.0134826636506304	-1.0710106333135816	-0.865636845014355	0.024578132433048197	-1.2109978855389911	-0.7317102673025088	-2.5525587244528802	-2.1418567619306685	-2.1594547169298344	-1.825789655678272	-1.1922779778948274	0.7213910584207011	-1.212223860059441	1.4550395288461895	-1.2926584551939935	0.43976281231499126	-0.6980217040238481	0.9920284689980623	-0.3511647076427466	-0.8461107332610656	-0.4987813453910276	-0.6880802314801017	-2.0765837644157568	0.4311224800450576	0.9554513260405061	0.4916805381128352	-0.43123579588338795
C[C@]1(c2ccccc2)C[C@@H](c2cc(N)cc(-c3ccc(C(N)=O)cc3C(=O)O)c2)Nc2ccc(C(=N)N)cc21	9.193820026016112	0.3409143905099291	2.1695102310983416	0.6359748144228862	0.0073130579868564	-0.20786519413107857	-0.17707769448498378	-0.5098942417991111	-1.457401880212009	-0.04457302959063269	-0.4076181247033174	-0.6957542716361609	-0.2922322822839659	-0.03150224855323859	-0.7445446020624455	-1.3703613385702915	-0.12734087153325058	-0.0315022485532386	-1.0287198680377787	-0.9457702336611571	-0.36648974390071126	-0.8086378376511794	-1.0703842039094253	-1.1375392729121487	-1.2427129394969203	-0.6180290021693292	-1.2457844054728373	-0.5607370457810598	-3.020424084251881	-2.018683938376703	-1.993626710976756	-1.5946474415649294	-0.6208835263196056	0.5516306254956492	-0.9970081904864648	1.0887669094585264	-0.8922924212730298	0.30765892715211807	-0.5750889547364127	0.9291184439704173	-0.5305059618355887	-0.17556441470122972	-1.1305311313186066	-0.6903989537286017	-1.3269362115016234	0.26713331858988226	0.8796654033553246	0.24906267359775297	-0.2140111359812566
N=C(N)c1ccc2c(c1)[C@@H](c1ccccc1)C[C@@H](c1cc(N)cc(-c3ccccc3C(=O)O)c1)N2	8.119186407719209	0.3409143905099291	2.1695102310983416	0.6359748144228862	-0.7000165962487813	-0.974471016727839	-0.17707769448498378	-0.5098942417991111	-2.268678202787715	-0.04457302959063269	-0.9267479417707578	-1.3274231663169356	-0.2922322822839659	-0.03150224855323859	-0.7445446020624455	-1.3703613385702915	-0.12734087153325058	-0.0315022485532386	-1.5661099415429207	-1.2068325315660335	0.10633374606075113	-0.5389819216414602	-1.149382127152808	-1.1819870982597018	-1.1899270544211107	-0.33046387157549323	-1.737177183216992	-1.1838882408269742	-2.5734420617996188	-1.9359155548173397	-2.4924053808281483	-1.8023665977712002	-1.2577712804718717	-0.3991475996615283	-0.008501814950950488	0.5144244342344803	-1.0109498058881827	0.570520465169559	0.4802735933266115	-0.7259671932878671	0.5969343493491172	0.16742614245004608	-2.000103836067793	-1.1937858709854072	-0.3807248178444144	0.4582966007901973	0.19322752801632223	-0.49628395532913544	0.27207512039284876
C[C@]1(c2ccccc2)C[C@H](c2cccc(-c3ccc(C(N)=O)cc3C(=O)O)c2)Nc2ccc(C(=N)N)cc21	7.585026652029182	0.3409143905099291	2.1695102310983416	0.6359748144228862	-0.19478112893761151	-0.3995166497802687	-0.17707769448498378	-0.5098942417991111	-1.863040041499862	-0.04457302959063269	-0.9267479417707578	-0.6957542716361609	-0.2922322822839659	-0.03150224855323859	-0.7445446020624455	-1.3703613385702915	-0.12734087153325058	-0.0315022485532386	-1.1716427599274442	-0.953349862491332	-0.4506808899669816	-0.8772930488115288	-1.0804608838935812	-1.1368456093713128	-1.3771776082740597	-0.5226780894708185	-1.6614744583095538	-1.2783504745742515	-3.1601691527186184	-2.262546087593269	-2.0781844739356856	-2.07333564114177	-1.0394676205882165	-0.047886957116438034	-0.48944513462844197	0.8700243686224375	-0.6652493501540164	0.25292072117572467	-1.0075605986165943	1.8768342533778164	-1.9621448857731765	1.341812935892101	-1.2119196636500271	-0.7426575110768782	-1.2288032515744234	0.016645734664201717	1.1057951871292342	0.17494751822612453	-0.5777064888166823
CC(C)(C)NC(=O)c1ccc(-c2cccc([C@@H]3C[C@](C)(c4ccccc4)c4cc(C(=N)N)ccc4N3)c2)c(C(=O)O)c1	6.267606240177032	0.3409143905099291	2.1695102310983416	0.6359748144228862	1.017783992609196	0.3670891728164917	-0.17707769448498378	-0.5098942417991111	-1.863040041499862	-0.04457302959063269	-0.9267479417707578	-0.6957542716361609	-0.2922322822839659	-0.03150224855323859	-0.7445446020624455	-1.3703613385702915	-0.12734087153325058	-0.0315022485532386	-0.7371571685828612	-1.5497111718603491	-0.5189578559841381	-1.1786361676492538	-1.391353393861041	-1.6894247534521654	-1.615628655792299	-0.9527210806473208	-1.3084442761692487	-1.3875458003682952	-2.414662535923453	-0.9735521112430687	-2.159345893198759	-2.6150015732194354	-0.9664599745774628	-0.11884659966037442	-0.3536564452740999	0.8939134544081461	-1.1074825256575855	0.7337014665493813	-1.1598812149252742	1.6431239593193174	-1.7528235427840524	1.870886521326467	0.3713445449140378	0.11615419617669824	-0.10387410895431938	1.7757082027099378	-0.7006446272397073	-0.04181204546246417	-0.020884207367651782
CN(C)Cc1ccc(-c2cccc([C@@H]3C[C@](C)(c4ccccc4)c4cc(C(=N)N)ccc4N3)c2)c(C(=O)O)c1	6.33161408331	0.3409143905099291	3.4832860884734833	0.6359748144228862	0.5125485252980262	-0.20786519413107857	-0.17707769448498378	-0.5098942417991111	-2.268678202787715	-0.04457302959063269	-0.9267479417707578	-1.3274231663169356	-0.2922322822839659	-0.03150224855323859	-0.7445446020624455	-1.3703613385702915	-0.12734087153325058	-0.0315022485532386	-1.1316243501983378	-1.7635395030646839	-1.0172171437045923	-1.004437603776258	-1.4702391252124132	-1.7350358228613791	-1.4992747005971045	-0.7515919374333179	-1.3475225680686052	-1.359529659524313	-3.2944570040793533	-1.3985089354263198	-2.452075894736006	-1.7741799961963323	-1.18450068063513	-0.6854011399263586	0.4792560808364613	0.09434361204025574	-0.7166607313764289	0.5029152603936287	-0.29592692371734297	0.7686383639080058	-0.8180315493366936	0.6131710515799543	-0.42337153209907724	-0.7593019075845303	0.046021663624579344	1.2155732370182777	0.11749206764298484	-0.5142067991255986	-0.7823468036176136
CC(C)NC(=O)c1ccc(-c2cccc([C@@H]3C[C@](C)(c4ccccc4)c4cc(C(=N)N)ccc4N3)c2)c(C(=O)O)c1	6.684029654543083	0.3409143905099291	2.1695102310983416	0.6359748144228862	0.7146427122224941	0.17543771716730164	-0.17707769448498378	-0.5098942417991111	-1.863040041499862	-0.04457302959063269	-0.9267479417707578	-0.6957542716361609	-0.2922322822839659	-0.03150224855323859	-0.7445446020624455	-1.3703613385702915	-0.12734087153325058	-0.0315022485532386	-0.845778566419007	-1.4326855897115924	-0.560655574516046	-1.0775508758778858	-1.3229570416682002	-1.5601032969986854	-1.5361375346713995	-0.8280701218117196	-1.3861109162401155	-1.3742329931342256	-2.20434710774807	-1.6963637705257248	-2.2008086925492503	-2.407452083818575	-1.0146620158955555	-0.1176115566705211	-0.3242771878842917	0.7485836576236384	-0.7997732853786943	0.5345853910577237	-1.1363766962541206	1.6845334474259226	-1.6711444204160781	1.5474124873228083	-0.06228769202762093	0.24475224443931382	-0.08454346208474244	0.43945982769545633	-0.20982089215281027	0.0950275439202623	-0.22709546897923474
CNC(=O)c1ccc(-c2cccc([C@@H]3C[C@](C)(c4ccccc4)c4cc(C(=N)N)ccc4N3)c2)c(C(=O)O)c1	6.812479279163537	0.3409143905099291	2.1695102310983416	0.6359748144228862	0.10836015144909036	-0.20786519413107857	-0.17707769448498378	-0.5098942417991111	-1.863040041499862	-0.04457302959063269	-0.9267479417707578	-0.6957542716361609	-0.2922322822839659	-0.03150224855323859	-0.7445446020624455	-1.3703613385702915	-0.12734087153325058	-0.0315022485532386	-1.0630213620912985	-1.1064803347995031	-0.6506348618743744	-0.8415284736954391	-1.168321810623515	-1.2695729016785366	-1.3505350100077178	-0.5370246272281257	-1.561705059009039	-1.344324768663138	-3.027588483523329	-2.1964803346616475	-2.290252460580475	-1.9595821330061711	-1.1272081774847609	-0.12246938956218922	-0.27826651591238477	0.5476083277343504	-0.3436940291518233	0.20176667304132886	-1.0920523730014975	1.7653082398592777	-1.5103575609117201	0.9177955887929656	-0.7273038752504615	-0.36188039743341194	-0.8830480988135831	-0.6026243151499744	0.8875892409217321	0.4315030668501197	-0.66576221960777
CC(=O)Nc1ccc(-c2cccc([C@@H]3C[C@](C)(c4ccccc4)c4cc(C(=N)N)ccc4N3)c2)c(C(=O)O)c1	6.958607314841775	0.3409143905099291	2.1695102310983416	0.6359748144228862	0.10836015144909036	-0.20786519413107857	-0.17707769448498378	-0.5098942417991111	-1.863040041499862	-0.04457302959063269	-0.9267479417707578	-0.6957542716361609	-0.2922322822839659	-0.03150224855323859	-0.7445446020624455	-1.3703613385702915	-0.12734087153325058	-0.0315022485532386	-1.0630213620912985	-1.1064803347995031	-0.6506348618743744	-0.8823456619165724	-1.168321810623515	-1.2695729016785366	-1.2547466228946984	-0.5363907178301364	-1.561705059009039	-1.344324768663138	-2.5169974098614456	-2.2684571118929755	-2.2774770420214625	-1.9729670463453124	-1.0487117822799212	-0.22007429386841207	-0.23672199006037045	0.9473382929927423	-1.4007826634537084	0.21317747748335564	1.0565736985665257	-0.6823993205032589	-0.2332242254594005	0.7748693449182638	-0.7273038752504615	-0.8451318379999448	-1.5763283381412456	0.4162957640156838	0.5937200095519218	-0.24828935017017364	0.19038157780482362
C[C@]1(c2ccccc2)C[C@@H](c2cccc(-c3ccccc3C(=O)O)c2)Nc2ccc(C(=N)N)cc21	6.958607314841775	0.3409143905099291	2.1695102310983416	0.6359748144228862	-0.5989695027865474	-0.974471016727839	-0.17707769448498378	-0.5098942417991111	-2.674316364075568	-0.04457302959063269	-1.4458777588381981	-1.3274231663169356	-0.2922322822839659	-0.03150224855323859	-0.7445446020624455	-1.3703613385702915	-0.12734087153325058	-0.0315022485532386	-1.6004114355964405	-1.3814766393183076	-0.6241703655925114	-1.0507691627981002	-1.2571030455403691	-1.3604575108087755	-1.5995570428068517	-0.7456475871450922	-2.0808406076727057	-1.989068950762301	-3.152575947241609	-2.4128420935625288	-2.2429041182714267	-2.2727721767384717	-1.110734718278424	-0.990606648135322	0.4770474846770227	0.31879550802749457	-0.8037582759355273	0.6037365072024534	-0.07793967240111421	0.36056851242796206	-1.009352299218476	1.2564504094563675	-1.4312756788709	-0.8662543708581079	-0.6363130544760123	-0.011786792166031805	0.21607714546827897	-0.4538242981439573	-0.034769957806496665
COC(=O)c1ccc(-c2cccc([C@@H]3C[C@](C)(c4ccccc4)c4cc(C(=N)N)ccc4N3)c2)c(C(=O)O)c1	7.102372908709558	0.3409143905099291	2.1695102310983416	0.6359748144228862	0.0073130579868564	-0.20786519413107857	-0.17707769448498378	-0.5098942417991111	-1.863040041499862	-0.04457302959063269	-1.4458777588381981	-0.06408537695538619	-0.2922322822839659	-0.03150224855323859	-0.7445446020624455	-1.3703613385702915	-0.12734087153325058	-0.0315022485532386	-1.0230029523621922	-0.8207063579632718	-0.614643146931043	-0.7772221488564861	-1.0647480947657464	-1.0889828250534797	-1.2974376884071117	-0.4730050972670813	-1.8356535281454334	-1.7998449380966532	-3.413619554761525	-2.267264788301667	-2.4314748682340026	-2.0570071911232986	-1.2692360734324521	0.23768191547352102	-0.41016042534327646	0.3787653588225937	-0.13250730780396883	0.22956583388113122	-1.4097230336916817	1.9006757709951068	-1.2995927666372253	0.6951743476435954	-0.7110161265185774	-0.5285022893596425	-0.9516728505465366	-0.6280808647038254	0.9489437911894761	0.811229944478083	-0.3391465968231205
C[C@]1(c2ccccc2)C[C@@H](c2cccc(-c3ccc(N)cc3C(=O)O)c2)Nc2ccc(C(=N)N)cc21	7.1938200260161125	0.3409143905099291	2.1695102310983416	0.6359748144228862	-0.3968753158620794	-0.7828195610786489	-0.17707769448498378	-0.5098942417991111	-2.268678202787715	-0.04457302959063269	-0.9267479417707578	-1.3274231663169356	-0.2922322822839659	-0.03150224855323859	-0.7445446020624455	-1.3703613385702915	-0.12734087153325058	-0.0315022485532386	-1.457488543706775	-1.3600443219104037	-0.6249264940577074	-1.0491859187704509	-1.2408765055057422	-1.354615157456797	-1.5566297116555743	-0.741248541249216	-1.6260647343660828	-1.2083394827404867	-3.006033455488422	-2.144196747913235	-2.099294678957534	-2.0032301783604964	-0.9697732666647468	-0.3898496290159197	-0.021730943047351473	0.5780907047662657	-1.027571268365963	-0.004582618088007123	1.241815690025843	-0.37233045336315684	-0.9095790403547305	1.163218898513135	-1.3457136279462958	-0.8362762874586472	-0.8339845661512025	0.3446536854804816	0.5347189178881246	-1.0323033109372126	-0.07721965806541428
C[C@]1(c2ccccc2)C[C@@H](c2cccc(-c3ccc(C#N)cc3C(=O)O)c2)Nc2ccc(C(=N)N)cc21	7.318758762624412	0.3409143905099291	2.1695102310983416	0.6359748144228862	-0.49792240932431336	-0.5911681054294587	-0.17707769448498378	-0.5098942417991111	-2.268678202787715	-0.04457302959063269	-0.9267479417707578	-1.3274231663169356	-0.2922322822839659	-0.03150224855323859	-0.7445446020624455	-1.3703613385702915	-0.12734087153325058	-0.0315022485532386	-1.3603009772218024	-0.9206251157959738	-0.4028658097282572	-0.8272320981256038	-1.0694001213605298	-1.050934862179148	-1.4046211083466762	-0.4107245595593928	-2.1095320371788167	-2.032342098164931	-3.370209044660503	-2.36808671488709	-2.297330551635633	-2.259060722026872	-1.242390901364295	-0.8716267391019761	0.413117810552038	0.34967325642872704	-0.6089758128651592	0.32288213559037654	-0.33504406746236903	0.7392592731698242	-1.111015743441868	1.1658263106455355	-1.3340035728714597	-0.9588973421974	-0.8304326537357775	0.19787788901980635	0.9949495418440116	0.03541633326674996	0.03577534185015242
C[C@]1(c2ccccc2)C[C@@H](c2cccc(-c3ccc(NS(C)(=O)=O)cc3C(=O)O)c2)Nc2ccc(C(=N)N)cc21	7.431798275933005	0.3409143905099291	2.1695102310983416	0.6359748144228862	0.20940724491132431	-0.01621373848188846	-0.17707769448498378	-0.5098942417991111	-1.0517637189241558	-0.04457302959063269	-0.9267479417707578	-0.06408537695538619	2.6952504413352263	-0.03150224855323859	-0.7445446020624455	-1.3703613385702915	-0.12734087153325058	-0.0315022485532386	-0.25121933615799874	-0.9746209478433148	-0.568835509730439	-0.8436816739915095	-0.45314973683157134	0.5803091121419062	-0.8692999751524998	-0.41813455874191596	-1.5280434935285552	-1.5847336346844116	-2.2563449906206734	-2.3380455359531096	-2.2421345886900603	-1.9946857760649246	-1.0243263517154877	-0.2288482168991481	-0.26551336263023767	1.1113328131387201	-1.563638287327238	0.2974325140051219	0.9481794139297585	-0.7753015008403108	0.0015591914410738436	0.6564358725617004	-1.6826831962112576	0.19164450613084494	-2.3150020310907866	0.626369878722893	0.4227469228228373	-0.6000563487844783	0.7701038970914703
CNC(=O)Nc1ccc(-c2cccc([C@@H]3C[C@](C)(c4ccccc4)c4cc(C(=N)N)ccc4N3)c2)c(C(=O)O)c1	7.823908740944319	0.3409143905099291	2.1695102310983416	0.6359748144228862	0.3104543383735583	-0.01621373848188846	-0.17707769448498378	-0.5098942417991111	-1.457401880212009	-0.04457302959063269	-0.4076181247033174	-0.6957542716361609	-0.2922322822839659	-0.03150224855323859	-0.7445446020624455	-1.3703613385702915	-0.12734087153325058	-0.0315022485532386	-0.9200984702016329	-1.0949074375450212	-0.5019734305867036	-0.984935291240221	-1.1561959501674253	-1.237565555501012	-1.2815000200766549	-0.6869844556892	-1.1663897802161338	-0.6994809054408108	-2.4240528615165244	-1.941014819632703	-1.9715859213988307	-2.0894495287320116	-0.8025845186765875	0.3082780719978978	-1.0030982178214998	1.547619576931297	-1.5600261781521312	0.1540892660405115	1.0629123186894551	-1.1507714211886733	0.6150249460133637	0.5803724424351357	-0.7258938116042958	-0.4692708637863226	-1.1642134078478683	-0.14977871353947297	0.6453269723188308	-0.38641433045303664	0.8043446136691502
C[C@]1(c2ccccc2)C[C@@H](c2cccc(-c3ccc(C(N)=O)cc3C(=O)O)c2)Nc2ccc(C(=N)N)cc21	8.823908740944319	0.3409143905099291	2.1695102310983416	0.6359748144228862	-0.19478112893761151	-0.3995166497802687	-0.17707769448498378	-0.5098942417991111	-1.863040041499862	-0.04457302959063269	-0.9267479417707578	-0.6957542716361609	-0.2922322822839659	-0.03150224855323859	-0.7445446020624455	-1.3703613385702915	-0.12734087153325058	-0.0315022485532386	-1.1716427599274442	-0.953349862491332	-0.4506808899669816	-0.8772930488115288	-1.0804608838935812	-1.1368456093713128	-1.3771776082740597	-0.5226780894708185	-1.6614744583095538	-1.2783504745742515	-3.1601691527186184	-2.262546087593269	-2.0781844739356856	-2.07333564114177	-1.0394676205882165	-0.047886957116438034	-0.48944513462844197	0.8700243686224375	-0.6652493501540164	0.25292072117572467	-1.0075605986165943	1.8768342533778164	-1.9621448857731765	1.341812935892101	-1.2119196636500271	-0.7426575110768782	-1.2288032515744234	0.016645734664201717	1.1057951871292342	0.17494751822612453	-0.5777064888166823
CCC[C@]1(c2ccccc2)C[C@@H](c2cccc(-c3ccc(C(=O)O)cc3C(=O)O)c2)Nc2ccc(C(=N)N)cc21	5.707743928643524	1.4489777048848436	2.1695102310983416	0.6359748144228862	0.3104543383735583	-0.01621373848188846	-0.17707769448498378	-0.5098942417991111	-1.863040041499862	-0.04457302959063269	-1.4458777588381981	-0.06408537695538619	-0.2922322822839659	-0.03150224855323859	-0.7445446020624455	-1.3703613385702915	-0.12734087153325058	-0.0315022485532386	-0.9143815545260463	-1.0949074375450212	-0.9164827563421548	-1.4086519061909772	-1.1507979864805211	-1.3074868404174982	-1.688068187794491	-1.0424451494403515	-1.731334855451858	-1.764373674960254	-2.6949658402144885	-2.461369488814005	-2.7630782429044434	-2.1795343083368865	-1.0952931534918389	0.5024660288285446	-0.853661404061246	0.8151937342936705	-0.501092950140499	0.29674580852014987	-1.2339280677555056	2.008162865622655	-1.9046475811428683	1.2811270656673244	-0.8109100387456467	0.3270943625567049	0.3051856278788725	0.04587121273132947	0.5456954338286015	0.1289958666081215	-0.4454761263912566
CC[C@]1(c2ccccc2)C[C@@H](c2cccc(-c3ccc(C(=O)O)cc3C(=O)O)c2)Nc2ccc(C(=N)N)cc21	6.080921907623926	1.4489777048848436	2.1695102310983416	0.6359748144228862	0.0073130579868564	-0.20786519413107857	-0.17707769448498378	-0.5098942417991111	-1.863040041499862	-0.04457302959063269	-1.4458777588381981	-0.06408537695538619	-0.2922322822839659	-0.03150224855323859	-0.7445446020624455	-1.3703613385702915	-0.12734087153325058	-0.0315022485532386	-1.0230029523621922	-0.9040822750951953	-0.8839144957663303	-1.1760519510729808	-1.0647480947657464	-1.1496783848768182	-1.5266893333195004	-0.8146016946162528	-1.8356535281454334	-1.7654677284641838	-2.9707070858535523	-2.641302449336184	-2.4536483245548344	-1.9133928177624924	-1.22163956359096	0.4891387960770336	-0.8545490707158836	0.8230982111884955	-0.47856391605295995	0.26555284548551633	-1.2166877456183853	1.9482232523543825	-1.7824619579239347	1.07373302616412	-1.0441961593162812	-0.03814420996124899	-0.4278765395097243	-0.3589791029602423	0.9249145438653623	0.3835174145074142	-0.19341123876682445
C[C@]1(c2ccccc2)C[C@@H](c2cccc(-c3ccc(C(=O)O)cc3C(=O)O)c2)Nc2ccc(C(=N)N)cc21	7.214670164989233	1.4489777048848436	2.1695102310983416	0.6359748144228862	-0.29582822239984546	-0.3995166497802687	-0.17707769448498378	-0.5098942417991111	-1.863040041499862	-0.04457302959063269	-1.4458777588381981	-0.06408537695538619	-0.2922322822839659	-0.03150224855323859	-0.7445446020624455	-1.3703613385702915	-0.12734087153325058	-0.0315022485532386	-1.1316243501983378	-0.6956424822653859	-0.4098452196478679	-0.8106642451636962	-0.9707551361234542	-0.9781474549412963	-1.3221199512074118	-0.4556082374264206	-1.9496016167799448	-1.7666569170554318	-3.3033628611917503	-2.3361571312216287	-2.219402600764314	-2.177851597013851	-1.186495661328219	0.474855618620467	-0.8530929698855306	0.8490551446692717	-0.5146648495726436	0.284270755683935	-1.287778330120226	2.055090964117214	-1.9538592893804663	1.3175882418578098	-1.3804502780027612	-0.6534783530375875	-1.0055534556164896	0.018421207510953948	1.1821688701175712	0.551285928082813	-0.2329690403012942
N=C(N)c1ccc2c(c1)[C@@H](c1ccccc1)C[C@@H](c1cccc(-c3ccc(C(=O)O)cc3C(=O)O)c1)N2	8.4089353929735	1.4489777048848436	2.1695102310983416	0.6359748144228862	-0.5989695027865474	-0.5911681054294587	-0.17707769448498378	-0.5098942417991111	-1.863040041499862	-0.04457302959063269	-1.4458777588381981	-0.06408537695538619	-0.2922322822839659	-0.03150224855323859	-0.7445446020624455	-1.3703613385702915	-0.12734087153325058	-0.0315022485532386	-1.2402457480344835	-0.5127533737179403	0.2781835882760905	-0.17271946222850296	-0.8676660847093282	-0.7910228041025459	-0.991395449665677	0.17179614178702643	-2.0745769397984457	-1.7679542137003947	-2.8939162220043104	-2.149147079998685	-2.5675757945811677	-2.2857259940746095	-1.8866926306821308	0.4667974369513752	-0.8310745657956032	0.8260012479679865	-0.4941148471962574	0.19986295319972194	-1.1548582627749489	1.8983511256399057	-1.7393892483705993	1.2103371023280363	-2.0704867482727622	-1.0516711711263504	-0.6113758469462325	0.20461600598379648	1.3171130662913992	0.39809731222521316	-0.3880072269782902
CC(C)CNC(=O)c1ccc(-c2cccc([C@@H]3C[C@H](c4ccccc4)c4cc(C(=N)N)ccc4N3)c2)c(C(=O)O)c1	7.638272163982407	0.3409143905099291	2.1695102310983416	0.6359748144228862	0.7146427122224941	0.17543771716730164	-0.17707769448498378	-0.5098942417991111	-1.863040041499862	-0.04457302959063269	-0.9267479417707578	-0.6957542716361609	-0.2922322822839659	-0.03150224855323859	-0.7445446020624455	-1.3703613385702915	-0.12734087153325058	-0.0315022485532386	-0.845778566419007	-1.4704826721447315	0.0519431353070797	-0.3313136209312838	-1.3229570416682002	-1.5601032969986854	-1.127527671260219	0.07419734233963869	-1.3861109162401155	-1.374232993134213	-1.9653195534399643	-0.7840106552108136	-2.475436152436044	-2.191785801933533	-2.17521366837449	-0.10155758661856332	-0.2887947475392179	0.5840726475787338	-0.3572371093605552	-0.047680156768563506	-0.713403690853805	1.5350834874143287	-1.4604388462019329	0.9313800568697759	-0.5584097846607007	0.10514627272009294	0.8808610616592881	1.1843220904779979	0.8151280898042875	-0.7979823042162372	-0.8352746554375142
N=C(N)c1ccc2c(c1)[C@@H](c1ccccc1)C[C@@H](c1ccccc1-c1ccc(C(=O)O)cc1)N2	5.619788758288394	0.3409143905099291	2.1695102310983416	0.6359748144228862	-0.9021107831732492	-1.1661224723770292	-0.17707769448498378	-0.5098942417991111	-2.674316364075568	-0.04457302959063269	-1.4458777588381981	-1.3274231663169356	-0.2922322822839659	-0.03150224855323859	-0.7445446020624455	-1.3703613385702915	-0.12734087153325058	-0.0315022485532386	-1.7090328334325862	-1.224161007813513	0.3081608230914001	-0.14820634639737773	-1.1633322411433331	-1.1826274030666293	-1.2358832673319393	0.1578985390306819	-2.218843777161273	-2.0010190726621446	-2.717185348457712	-2.2899679664674206	-2.6171287483850785	-2.538976236985714	-2.053576969212989	-1.0062863760367153	0.4799164628748551	0.2939906346982886	-0.5730699775764461	0.5260932823156891	-0.35768361364368295	0.3640696728747858	-0.48467249466061957	0.04034983888608863	-2.0827908515066396	-1.3011750800001922	-0.6828979833822731	-0.5197666175905862	0.5064491234031686	0.5881468051556179	0.47818381236254726
N=C(N)c1ccc2c(c1)[C@@H](c1ccccc1)C[C@@H](c1ccccc1-c1ccc(C(=O)O)cc1C(=O)O)N2	8.070581074285707	1.4489777048848436	2.1695102310983416	0.6359748144228862	-0.5989695027865474	-0.5911681054294587	-0.17707769448498378	-0.5098942417991111	-1.863040041499862	-0.04457302959063269	-1.4458777588381981	-0.06408537695538619	-0.2922322822839659	-0.03150224855323859	-0.7445446020624455	-1.3703613385702915	-0.12734087153325058	-0.0315022485532386	-1.2402457480344835	-0.5127533737179403	0.46297017968907495	-0.1496771333472463	-0.8676660847093282	-0.7910228041025459	-0.9645377438132217	0.1410861023999688	-2.0745769397984457	-1.7679542137003947	-2.880005073671764	-2.4238308580540866	-2.8563521013984317	-2.4683961396214573	-1.6326111551770786	0.4692939073729676	-0.8285280273992442	0.8082145173163502	-0.5156892225698537	0.35927118750046094	-1.3905978246229647	1.8039071559294646	-0.8241614170106457	-0.8326931644065285	-2.0291432405533394	-0.8905873576041731	-0.44416836328632586	0.0023220955407122746	1.1596188186739702	0.6883421643760165	-0.5077162375387746
N=C(N)c1ccc2c(c1)[C@@H](c1ccccc1)C[C@@H](c1ccccc1-c1ccccc1C(=O)O)N2	6.958607314841775	0.3409143905099291	2.1695102310983416	0.6359748144228862	-0.9021107831732492	-1.1661224723770292	-0.17707769448498378	-0.5098942417991111	-2.674316364075568	-0.04457302959063269	-1.4458777588381981	-1.3274231663169356	-0.2922322822839659	-0.03150224855323859	-0.7445446020624455	-1.3703613385702915	-0.12734087153325058	-0.0315022485532386	-1.7090328334325862	-1.224161007813513	0.19321234081252198	-0.5232185163374456	-1.1633322411433331	-1.1826274030666293	-1.271602056523634	-0.20333334980516848	-2.218843777161273	-2.0010190726621446	-2.7027063981524106	-2.515498479897902	-2.917332167156976	-2.5822754098146823	-1.5875206958704375	-0.9961686462935285	0.5016079163606788	0.2778848361334701	-0.8056533580573929	0.6740364372795528	-0.18982878816156348	0.1300243565510537	0.2738403608232119	-0.9403868663306207	-2.0414473437872163	-1.0863966619706222	-0.10179574196331409	0.07474239750361557	0.30862495789568667	-0.30205755046619454	-0.37795998505004647
CC(C)CNC(=O)c1ccc(-c2ccccc2[C@@H]2C[C@H](c3ccccc3)c3cc(C(=N)N)ccc3N2)c(C(=O)O)c1	7.602059991327962	0.3409143905099291	2.1695102310983416	0.6359748144228862	0.7146427122224941	0.17543771716730164	-0.17707769448498378	-0.5098942417991111	-1.863040041499862	-0.04457302959063269	-0.9267479417707578	-0.6957542716361609	-0.2922322822839659	-0.03150224855323859	-0.7445446020624455	-1.3703613385702915	-0.12734087153325058	-0.0315022485532386	-0.845778566419007	-1.4704826721447315	0.2261845766386817	-0.2790814563432255	-1.3229570416682002	-1.5601032969986854	-1.0926534431925226	0.056856524165836114	-1.3861109162401155	-1.3742329931342256	-1.9539982465522956	-1.006795654923979	-2.73043264428464	-2.355200323102616	-1.934216901880629	-0.09906113442168683	-0.28624858218293386	0.5662785738446614	-0.37891956395429904	0.11100880172057079	-0.9514777844707935	1.4400687925733395	-0.5158213646001557	-1.08132983875073	-0.5170662769412779	0.26623008624227057	1.0823098386845273	1.1063327358097261	0.7685295085958583	-0.4955645982740876	-0.9128560810302109
COC(=O)Nc1ccc2c(c1)NC(=O)[C@H](C)CCC[C@H](N1CCC(c3c(Br)ccc(Cl)c3F)=CC1=O)c1cc-2ccn1	10.096910013008056	-0.7671489238649853	-0.4580414836519413	-0.5533092241662496	0.3104543383735583	0.3670891728164917	-0.17707769448498378	1.6911613583208753	-0.24048739634844976	-0.04457302959063269	-0.9267479417707578	-0.06408537695538619	-0.2922322822839659	-0.03150224855323859	0.19186103627544318	0.36104300819952156	7.282918306536292	-0.0315022485532386	3.5733972508094483	-0.3295948377370677	-0.29288588804006266	-0.4240564726489198	3.086603507739639	0.7551910646188373	-0.7375474319807949	-0.7537951255199608	-0.710983436574011	-1.1663160399867356	-0.6041976155598835	-0.778642085620295	-0.9467890527141329	-0.9136420295726058	-0.59307782099426	-0.4276532692498863	-0.20408471960888178	0.8311413319543083	-0.7142313016925128	1.0033713802678041	-1.636261000062184	1.116979749388233	-0.6593235293876781	-0.07729097700899525	0.465552088043198	0.46227207735303505	-0.07767604155816428	-1.4643945470861457	-0.7918030379968869	-0.06037614086322834	-0.3095771342558255
COC(=O)Nc1ccc2c(c1)NC(=O)[C@@H](C)CCC[C@H](N1CCC(c3cccc(Cl)c3F)=CC1=O)c1ccnc-2c1	7.3583276267753135	-0.7671489238649853	-0.4580414836519413	-0.5533092241662496	0.3104543383735583	0.17543771716730164	-0.17707769448498378	1.6911613583208753	-0.6461255576363027	-0.04457302959063269	-0.9267479417707578	-0.06408537695538619	-0.2922322822839659	-0.03150224855323859	0.19186103627544318	0.36104300819952156	-0.12734087153325058	-0.0315022485532386	0.07464485735043844	-0.4001371233886684	-0.4606387570938424	-0.6323403840621359	-0.2169502686460144	-0.4334707789614236	-1.0616107928888245	-1.0667242070384473	-0.4785582934352881	-1.0460136245553209	-0.541133714239615	-0.5459266803700976	-0.876102995522656	-1.0064271158431985	-0.17688028949011345	-0.4177333007348876	-0.21539028408530292	0.8688441677304176	-1.0000874340432748	1.322332718557914	-1.6438572544952015	0.9518500513101589	-0.5400828033992401	0.024680134397315808	0.47353428111229817	0.47423828504851573	-0.051318414830343634	-1.1667610060891098	-0.7331033451613019	0.20690924864398968	-0.1003843850065499
COC(=O)Nc1ccc2c(c1)NC(=O)[C@H](C)CCC[C@H](n1ccc(-c3c(F)ccc(Cl)c3F)cc1=O)c1cc-2ccn1	9.958607314841776	-0.7671489238649853	-0.4580414836519413	0.6359748144228862	0.10836015144909036	0.3670891728164917	-0.17707769448498378	1.6911613583208753	-0.24048739634844976	-0.04457302959063269	-0.9267479417707578	-0.06408537695538619	-0.2922322822839659	-0.03150224855323859	1.1282666746133319	0.36104300819952156	-0.12734087153325058	-0.0315022485532386	0.29760456869831653	0.4506458470273369	0.2491580117088909	-0.05159583106293664	0.15363167316365844	0.10131530430393641	-0.6763253591124655	-0.36440561953102857	-0.0894982756379342	-0.8701444149430468	-0.25579778519767526	-0.26183947106230787	-0.6979972815075548	-0.9177445890651772	-0.7600571012088501	-0.27668507686379495	-0.23514162775129452	0.8950557445493851	-0.9497820204503532	1.1551327388894277	-1.826078584740762	1.2833942892678172	-0.7397610337269005	-0.1925564719601153	0.37071633458613845	0.5852300851375641	0.3951157860181753	-0.2493814972337835	-0.8625625567032811	0.2584135359261184	-0.4884275637214634
COC(=O)Nc1ccc2c(c1)NC(=O)CCCC[C@H](n1ccc(-c3c(F)ccc(Cl)c3F)cc1=O)c1cc-2ccn1	9.008773924307503	-0.7671489238649853	-0.4580414836519413	0.6359748144228862	-0.19478112893761151	0.17543771716730164	-0.17707769448498378	1.6911613583208753	-0.24048739634844976	-0.04457302959063269	-0.9267479417707578	-0.06408537695538619	-0.2922322822839659	-0.03150224855323859	1.1282666746133319	0.36104300819952156	-0.12734087153325058	-0.0315022485532386	0.18898317086217079	0.6960303971646465	0.22416376522046622	-0.105798656009528	0.3015813946111915	0.3240098076338399	-0.6314860119018982	-0.4260299699232208	-0.12234918478522717	-0.8329456159749288	-0.02534701039581326	-0.567301910118314	-0.7734494495155076	-0.7259087647718375	-0.662839686432262	-0.2911599727926523	-0.21320651563880078	0.9527789043179223	-1.195608192037721	1.3504879119467854	-1.8399836717910714	1.2378614302581226	-0.8012190923382351	0.06196534479708545	-0.11300980028105541	0.1217882460688084	0.2683091181745783	-0.10795448483083858	-1.5404333539494113	-0.03165350141909172	0.007709008609904025
COc1ccc(-n2nc(C(N)=O)c3c2C(=O)N(c2ccc(C(C)(C)CO)cc2)CC3)cc1	4.823908740944319	-0.7671489238649853	-0.4580414836519413	-0.7515232305977723	-1.0031578766354832	-1.5494253836754093	-0.17707769448498378	-0.5098942417991111	-1.457401880212009	-0.04457302959063269	-0.9267479417707578	-0.06408537695538619	-0.2922322822839659	-0.03150224855323859	-0.7445446020624455	-1.3703613385702915	-0.12734087153325058	-0.0315022485532386	-1.7147497491081727	-0.6956424822653859	-0.3548987425847698	1.2277255030802268	-1.0946777778045975	-1.0901768360663975	-0.172376892697105	0.8407225841836502	-0.39451146712308804	-0.1910198060731969	-1.3069118689481094	-0.05874599373738151	-0.23036550004808895	0.5646226734454792	-0.0070176213564996275	-0.5979738159815988	0.885123542033911	-0.8715292364583972	0.5307130025812665	0.26810167507325305	-0.7899304420971194	1.0479289293400105	-1.2379509740024368	0.2892922017577993	0.3780081567111631	0.49539147913597664	0.6169192490406628	0.6029617533258738	0.9241105873813608	1.0373964057021527	-0.9000844095257408
NC[C@H]1CC[C@H](C(=O)N[C@@H](Cc2ccccc2)c2c[nH]c(-c3ccccc3)n2)CC1	5.785156151952302	-0.7671489238649853	0.8557343737232003	-0.7515232305977723	-0.8010636897110153	-1.9327282949737896	-0.17707769448498378	-0.5098942417991111	-2.674316364075568	-0.04457302959063269	-0.9267479417707578	-1.9590920609977105	-0.2922322822839659	-0.03150224855323859	-0.7445446020624455	-1.3703613385702915	-0.12734087153325058	-0.0315022485532386	-2.1492353404527558	-2.4437575447980553	-0.5492497493579488	-0.5137499047710073	-1.7279302706720783	-2.1953761726903345	-1.2956326500376394	-0.5611110407789063	-0.4874588526425098	-0.6923830951646293	0.4471323217374438	1.3112635895923896	1.4008337038493996	-0.688339935889538	-0.6874260732382017	-2.1052812793716207	1.519306926160591	-0.43922579417625063	0.03745697962384045	0.6049437298693987	-0.5728212316081874	-0.058904491431024504	0.7180950506021322	-0.580379082498691	-1.5833612782560056	-0.7448989773036055	0.6745568525724152	0.8970826093500467	1.0715668228695423	0.6095117096905417	-0.6208511512789527
NC[C@H]1CC[C@H](C(=O)N[C@@H](Cc2ccccc2)c2nn(-c3ccccc3)c(=O)[nH]2)CC1	5.512296136836274	-0.7671489238649853	0.8557343737232003	-0.7515232305977723	-0.8010636897110153	-1.7410768393245994	-0.17707769448498378	-0.5098942417991111	-1.863040041499862	-0.04457302959063269	-0.4076181247033174	-1.3274231663169356	-0.2922322822839659	-0.03150224855323859	-0.7445446020624455	-1.3703613385702915	-0.12734087153325058	-0.0315022485532386	-1.9319925447804642	-1.8295549552595494	-0.20707499461501683	-0.18762608672040484	-1.485201836884264	-1.7722414127790616	-0.8303429867067655	-0.4505857684897147	0.02789936958223686	0.17373852582430258	1.1780344122953184	1.7801964121832385	1.9489976520829473	0.311863375673447	0.39600159419627223	-1.6670703697419953	0.8205539898146796	0.21936619515396777	-0.14795408421641984	-0.10658995226578528	0.5384543163468501	-0.7552276830945651	0.9299965896763611	-0.5356477579742164	-1.034870742511657	0.09750970674570741	1.5480180883408237	1.3637402233487212	1.1246862747187731	0.29731074779974004	-0.3506197551409039
NC[C@H]1CC[C@H](C(=O)N[C@@H](Cc2ccccc2)c2cc(-c3ccccc3)n[nH]2)CC1	5.158640529545145	-0.7671489238649853	0.8557343737232003	-0.7515232305977723	-0.8010636897110153	-1.9327282949737896	-0.17707769448498378	-0.5098942417991111	-2.674316364075568	-0.04457302959063269	-0.9267479417707578	-1.9590920609977105	-0.2922322822839659	-0.03150224855323859	-0.7445446020624455	-1.3703613385702915	-0.12734087153325058	-0.0315022485532386	-2.1492353404527558	-2.4437575447980553	-0.4783340988477896	-0.668663626891371	-1.7279302706720783	-2.188439537281956	-1.3861880344743498	-0.7477648745337724	-0.4874588526425098	-0.6159998622812197	0.28006549010482423	1.283098478109838	1.4712489786253222	-0.6194327687105669	-0.4700961035405348	-2.323817519756175	1.9486519949771608	-0.711876135513766	0.0263113567474626	0.37866018910193794	0.028494420818944995	-0.4848841344345855	0.7760636925805118	-0.4983289984713724	-1.5833612782560056	-0.9328300930794795	0.6327174911902501	1.0366963393463626	0.98452419004625	0.5421798893380553	-0.29932159180622314
NC[C@H]1CC[C@H](C(=O)N[C@@H](Cc2ccccc2)c2nc(-c3ccccc3)n[nH]2)CC1	6.008773924307505	-0.7671489238649853	0.8557343737232003	-0.7515232305977723	-0.9021107831732492	-1.9327282949737896	-0.17707769448498378	-0.5098942417991111	-2.268678202787715	-0.04457302959063269	-0.4076181247033174	-1.9590920609977105	-0.2922322822839659	-0.03150224855323859	-0.7445446020624455	-1.3703613385702915	-0.12734087153325058	-0.0315022485532386	-2.114933846399236	-2.1851037815373804	-0.15373431974630175	-0.3638531975551223	-1.624537918188865	-1.986493941925042	-1.1332632521319335	-0.6004930610109467	-0.10513935015389614	-0.12753695518158653	0.7286266394227772	1.9257125268769528	2.039416360801194	0.19266926532583395	0.35511359734106135	-2.1193988122158505	1.5919043200988356	-0.6407614913210463	0.43463186525484887	-0.007408650677355334	0.2200578342162568	-0.48773625044043795	0.7652434400490754	-0.5762432627282265	-1.3229539512314807	-0.38528950558675007	1.0697170606050037	1.0728427695378506	1.154331316313517	0.5446583544067171	-0.6946494767972694
NC[C@H]1CC[C@H](C(=O)N[C@@H](Cc2ccccc2)c2ncc(-c3ccccc3)o2)CC1	5.841637507904751	-0.7671489238649853	0.8557343737232003	-0.7515232305977723	-0.9021107831732492	-1.9327282949737896	-0.17707769448498378	-0.5098942417991111	-2.674316364075568	-0.04457302959063269	-1.4458777588381981	-1.3274231663169356	-0.2922322822839659	-0.03150224855323859	-0.7445446020624455	-1.3703613385702915	-0.12734087153325058	-0.0315022485532386	-2.1092169307236492	-2.1370566428511872	-0.19402355289182174	-0.10770641589377764	-1.6180420635825905	-2.0005909751743314	-0.9801142023245121	-0.1174576862838456	-0.7849885084884065	-1.2108590713858136	0.27999305138321456	1.0263660432932775	1.155325538193017	-0.46894563650312554	-0.8324134766487615	-1.8138301480896195	1.3822900117198582	-0.6623617185059313	0.6789656731551542	-0.3838235162454977	0.39351312497384117	-0.34826896777829797	0.6755485232236585	-0.7126774003978612	-1.2956251918915234	-0.4030360274154647	0.9696492847945521	1.064788241453895	1.516729540414087	0.48512850997838636	-1.1928301217853505
NC[C@H]1CC[C@H](C(=O)N[C@@H](Cc2ccccc2)c2nc(-c3ccc4c(N)n[nH]c4c3)c(F)[nH]2)CC1.O=C(O)C(F)(F)F	9.522878745280336	0.3409143905099291	0.8557343737232003	-0.15688121130320437	0.5125485252980262	0.3670891728164917	-0.17707769448498378	-0.5098942417991111	0.9764270875151094	-0.04457302959063269	0.6306415094315635	-0.6957542716361609	-0.2922322822839659	-0.03150224855323859	3.0010779512891093	-1.3703613385702915	-0.12734087153325058	-0.0315022485532386	-0.12544719129509316	0.5081687048174577	0.49455606814068986	0.5201639257576538	-0.5462260535471986	-0.6098073527639669	-0.2840556019052452	0.16024070158706835	2.8627236691497076	2.0203983040745883	2.148286331964651	2.043674596990322	2.3411609452006914	1.277797728987578	0.7310314674593047	1.7359628952965604	-1.2496232909340008	-0.9117957603302531	2.3045196414276496	-1.3248648552780544	0.6956015429384431	-0.6209190165320928	0.5998325566683269	0.42374698018179363	-0.17673023844019592	2.923010389686234	3.6257684959535155	1.0100597271000304	2.074632849618934	1.231145910915048	0.06250931711537455
NC[C@H]1CC[C@H](C(=O)N[C@@H](Cc2ccccc2)c2nc(-c3ccc4c(N)n[nH]c4c3)c(Cl)[nH]2)CC1.O=C(O)C(F)(F)F	9.522878745280336	0.3409143905099291	0.8557343737232003	-0.15688121130320437	0.5125485252980262	0.3670891728164917	-0.17707769448498378	-0.5098942417991111	0.9764270875151094	-0.04457302959063269	0.6306415094315635	-0.6957542716361609	-0.2922322822839659	-0.03150224855323859	2.0646723129512203	0.36104300819952156	-0.12734087153325058	-0.0315022485532386	0.469112038965915	0.03834195717062911	0.49455606814068986	0.5201639257576538	-0.00021832938138986364	-0.33380228072520485	0.3676691838320721	0.612567283362581	2.187845517251767	1.724027822460789	1.657457662413634	1.7860612228917694	1.5119242060435658	0.1196560275710755	-0.19575185607944928	1.5687898023805238	-1.0907430011929802	-0.9836112959747498	2.32703865488949	-1.2759532220981111	0.5734841884235481	-0.48150067262907487	0.6200526048840027	0.1504455280053721	-0.35666097234094307	2.526996183671899	2.9202571257771752	0.5114105617282794	2.1308407380590246	1.3123232719949607	-0.821760414249793
NC[C@H]1CC[C@H](C(=O)N[C@@H](Cc2ccccc2)c2nc(-c3ccc4c(N)n[nH]c4c3)c[nH]2)CC1.O=C(O)C(F)(F)F	8.522878745280337	0.3409143905099291	0.8557343737232003	-0.15688121130320437	0.5125485252980262	0.17543771716730164	-0.17707769448498378	-0.5098942417991111	0.5707889262272563	-0.04457302959063269	0.6306415094315635	-0.6957542716361609	-0.2922322822839659	-0.03150224855323859	2.0646723129512203	-1.3703613385702915	-0.12734087153325058	-0.0315022485532386	-0.3541238183185579	-0.03548796031672882	0.0037599552770919416	0.18690966749651008	-0.7562290243802027	-0.8858124248027258	-0.9357803876425619	-0.2221851844455615	2.2713773941536943	1.765991283477577	1.7269546974370917	1.8225370173856257	1.6293368558724142	0.28363873554755814	-0.06452746538919317	1.5467790607471839	-0.96999602560036	-1.0959952079983837	2.348964504697885	-1.2168169294305384	0.42686566232286843	-0.3173178495774978	0.6509619604492749	-0.1809143221454445	-0.3986771457093381	2.391883191319574	2.75561341582866	0.4524702332247915	2.1173945222249566	1.1533132054196813	-0.8814992550412339
NC[C@H]1CC[C@H](C(=O)N[C@@H](Cc2ccccc2)c2nc(-c3ccc(C(N)=O)cc3)c(F)[nH]2)CC1.O=C(O)C(F)(F)F	8.522878745280337	0.3409143905099291	0.8557343737232003	-0.7515232305977723	0.41150143183579224	0.17543771716730164	-0.17707769448498378	-0.5098942417991111	0.5707889262272563	-0.04457302959063269	-0.4076181247033174	-0.06408537695538619	-0.2922322822839659	-0.03150224855323859	3.0010779512891093	-1.3703613385702915	-0.12734087153325058	-0.0315022485532386	-0.22263475778006567	0.4855163437702009	0.1051911519355678	0.2366814073666804	-0.5675180214233224	-0.8074866611160508	-0.37202786803196286	0.14527581442651533	2.5324178137389843	1.2662398418763698	1.911840018552977	1.8114464074588912	2.279349292578681	0.9204221113890915	0.16032916642082903	1.6332896707486315	-1.4143689278569542	-0.5790876117641912	1.8838580337194446	-0.8007091792834937	0.6738385708767912	-1.0790460099275792	0.8468970582570301	0.3421249774792784	-0.38113545893759776	2.7618823851471626	3.5698377905775396	1.0182235876019634	1.6018597353400459	0.6848853424542511	0.35558045820061013
NC[C@H]1CC[C@H](C(=O)N[C@@H](Cc2ccccc2)c2nc(-c3ccc(C(N)=O)cc3)c(Cl)[nH]2)CC1.O=C(O)C(F)(F)F	8.397940008672037	0.3409143905099291	0.8557343737232003	-0.7515232305977723	0.41150143183579224	0.17543771716730164	-0.17707769448498378	-0.5098942417991111	0.5707889262272563	-0.04457302959063269	-0.4076181247033174	-0.06408537695538619	-0.2922322822839659	-0.03150224855323859	2.0646723129512203	0.36104300819952156	-0.12734087153325058	-0.0315022485532386	0.37192447248094257	0.00916422462827737	0.1051911519355678	0.2366814073666804	-0.013926856644099789	-0.524021992535702	0.16289429376801717	0.5262203009698334	1.8481663541757858	0.9618593472459739	1.4126449512255423	1.5467944165817067	1.4404702657569204	-0.25777157713322446	-0.4823177413349079	1.4661547748513462	-1.2551650326962327	-0.6485056329955863	1.919021261237744	-0.7469089678307851	0.43287265328916785	-0.8565756000253667	0.9430061073413426	-0.02137980615583812	-0.5869518968482522	2.332284629560123	2.840414095482334	0.5110490052382757	1.744923703430085	1.1378730649375186	-0.4825243279736194
NC[C@H]1CC[C@H](C(=O)N[C@@H](Cc2ccccc2)c2nc(-c3ccc(C(N)=O)cc3)c(Br)[nH]2)CC1.O=C(O)C(F)(F)F	8.045757490560675	0.3409143905099291	0.8557343737232003	-0.7515232305977723	0.41150143183579224	0.17543771716730164	-0.17707769448498378	-0.5098942417991111	0.5707889262272563	-0.04457302959063269	-0.4076181247033174	-0.06408537695538619	-0.2922322822839659	-0.03150224855323859	2.0646723129512203	-1.3703613385702915	7.282918306536292	-0.0315022485532386	3.0474410086554795	0.003871423304478556	0.1051911519355678	0.2366814073666804	2.4772333848624015	0.11377351177008223	1.3664691578179722	0.695894322406806	1.7036613798839968	0.8830288321097629	1.2833600430100445	1.4782530575238362	1.2232117127684312	-0.5629081316592611	-0.6487547755167145	1.4438030710056382	-1.2204307606622025	-0.6712163689947728	1.9279168331745358	-0.7316056828508251	0.3662468592361558	-0.7960968660128936	0.9707101179277416	-0.12176194048195946	-0.6040475167579323	2.2961951972693058	2.777873543679269	0.46835776166935233	1.7531555587368541	1.1709732132890835	-0.5545684429901862
NC[C@H]1CC[C@H](C(=O)N[C@@H](Cc2ccccc2)c2nc(-c3cccc(CC(N)=O)c3)c[nH]2)CC1.O=C(O)C(F)(F)F	6.263603497723357	0.3409143905099291	0.8557343737232003	-0.7515232305977723	0.7146427122224941	0.17543771716730164	-0.17707769448498378	-0.5098942417991111	0.1651507649394033	-0.04457302959063269	-0.4076181247033174	-0.06408537695538619	-0.2922322822839659	-0.03150224855323859	2.0646723129512203	-1.3703613385702915	-0.12734087153325058	-0.0315022485532386	-0.3426899869673846	-0.2798745755008597	-0.6997144731607328	-0.4441043126429323	-0.8732706801244623	-1.2469489313988962	-1.1632091997068128	-0.6298694542898183	1.8808729292173865	0.8980839683231434	1.5296622044208747	1.470997281985833	1.028102241580311	0.06581844653210345	0.041902126268047964	1.4472425126788602	-1.0385852649916274	-0.7231302418826495	1.4589552111682076	-0.3200434700474954	0.23204531192756858	-0.6358775965495537	0.8543508759728444	-0.1928394908709553	-0.6053907093438218	1.7709247272738338	2.473591540049034	1.2868486860445236	1.3679836217375754	0.5259511941761743	-0.9083435338050003
NC[C@H]1CC[C@H](C(=O)N[C@@H](Cc2ccccc2)c2nc(-c3cccc(CC(=O)O)c3)c[nH]2)CC1.O=C(O)C(F)(F)F	6.560667306169737	1.4489777048848436	0.8557343737232003	-0.7515232305977723	0.6135956187602601	0.17543771716730164	-0.17707769448498378	-0.5098942417991111	0.1651507649394033	-0.04457302959063269	-0.9267479417707578	0.5675835177253885	-0.2922322822839659	-0.03150224855323859	2.0646723129512203	-1.3703613385702915	-0.12734087153325058	-0.0315022485532386	-0.3026715772382783	-0.0444089673700889	-0.555625676464959	-0.3812286161655618	-0.7741076556808494	-1.1043164401667445	-1.0726278699489264	-0.5407722583013191	1.675657822284307	0.48339041452967313	1.4225118723238555	1.3885256758720765	0.9815765154202017	-0.08298435403680102	-0.05144497469513106	1.9570035588018344	-1.3850700547636705	-0.7223106548657883	1.4630494416317543	-0.2653869282486632	0.23875787703476664	-0.6944542161137652	0.8618268373418796	-0.08386519086137087	-0.716794108508134	1.8429401382787371	2.6116503503051485	1.4095194300732055	1.476435388060655	0.555846675006753	-0.7981567412862978
NC[C@H]1CC[C@H](C(=O)N[C@@H](Cc2ccccc2)c2nc(-c3cccc(C(N)=O)c3)c[nH]2)CC1.O=C(O)C(F)(F)F	5.958607314841775	0.3409143905099291	0.8557343737232003	-0.7515232305977723	0.41150143183579224	-0.01621373848188846	-0.17707769448498378	-0.5098942417991111	0.1651507649394033	-0.04457302959063269	-0.4076181247033174	-0.06408537695538619	-0.2922322822839659	-0.03150224855323859	2.0646723129512203	-1.3703613385702915	-0.12734087153325058	-0.0315022485532386	-0.45131138480353034	-0.06569110837973911	-0.4169224271774223	-0.46779609404569567	-0.7804377001845617	-1.0909513296963995	-1.1085383718618373	-0.5540058301226859	1.9328583960346781	1.0049569558578402	1.483326594800538	1.5938803235955792	1.2811690595283927	0.03689707666036301	0.1202223073604664	1.445444552508941	-1.1287158541219016	-0.7438529808102002	1.9491517882719314	-0.8381978825436078	0.14605523988936325	-0.1750183455287017	0.8370477019306162	-1.3573188757935486	-0.6386391582517835	2.2128384816502735	2.832124908045297	0.7863153517259096	1.9301420182243756	0.6364786072916508	-0.9178942935005813
NC[C@H]1CC[C@H](C(=O)N[C@@H](Cc2ccccc2)c2nc(-c3ccc(CC(N)=O)cc3)c[nH]2)CC1.O=C(O)C(F)(F)F	6.3979400086720375	0.3409143905099291	0.8557343737232003	-0.7515232305977723	0.7146427122224941	0.17543771716730164	-0.17707769448498378	-0.5098942417991111	0.1651507649394033	-0.04457302959063269	-0.4076181247033174	-0.06408537695538619	-0.2922322822839659	-0.03150224855323859	2.0646723129512203	-1.3703613385702915	-0.12734087153325058	-0.0315022485532386	-0.3426899869673846	-0.2798745755008597	-0.5997031897847551	-0.320857365924017	-0.8732706801244623	-1.2469489313988962	-1.1558632213446742	-0.44027614623003375	1.8808729292173865	0.8980839683231434	1.5296622044208747	1.4618818849977835	1.3442286238288008	0.03462225359408004	-0.31007886469877927	1.4468902081915513	-1.0398482292713536	-0.7257207481158142	1.4582835151064608	-0.3358290568043777	0.31935413561980436	-0.5645133547081637	0.4605472891096421	-0.25600816454986985	-0.6053907093438218	1.7440774250201374	2.3573710917652417	1.2126948734091179	1.4244734112213788	0.4632980721097196	-0.6993542526634319
NC[C@H]1CC[C@H](C(=O)N[C@@H](Cc2ccccc2)c2nc(-c3ccc(CC(=O)O)cc3)c[nH]2)CC1.O=C(O)C(F)(F)F	6.823908740944319	1.4489777048848436	0.8557343737232003	-0.7515232305977723	0.6135956187602601	0.17543771716730164	-0.17707769448498378	-0.5098942417991111	0.1651507649394033	-0.04457302959063269	-0.9267479417707578	0.5675835177253885	-0.2922322822839659	-0.03150224855323859	2.0646723129512203	-1.3703613385702915	-0.12734087153325058	-0.0315022485532386	-0.3026715772382783	-0.0444089673700889	-0.4126251340233158	-0.22529161630658326	-0.7741076556808494	-1.1043164401667445	-1.0672269236338428	-0.3010668783963579	1.675657822284307	0.48339041452967313	1.4225118723238666	1.379266351563164	1.301274947185629	-0.12613175320159253	-0.42852505477338104	1.9566384565145836	-1.386445849607842	-0.7257751389696461	1.4570560838357867	-0.2887904170332144	0.3573568950199328	-0.5831972723039571	0.3768750563178843	-0.22794788319225648	-0.716794108508134	1.8160928360250406	2.495429902021356	1.3405833367798061	1.5143071314573573	0.3662311964827789	-0.6776207371271348
CN(C)C(=O)c1ccc(-c2c[nH]c([C@H](Cc3ccccc3)NC(=O)[C@H]3CC[C@H](CN)CC3)n2)cc1.O=C(O)C(F)(F)F	5.543633966870957	0.3409143905099291	0.8557343737232003	-0.7515232305977723	1.017783992609196	0.3670891728164917	-0.17707769448498378	-0.5098942417991111	0.1651507649394033	-0.04457302959063269	-0.4076181247033174	-0.06408537695538619	-0.2922322822839659	-0.03150224855323859	2.0646723129512203	-1.3703613385702915	-0.12734087153325058	-0.0315022485532386	-0.2340685891312389	-0.38672402007146295	-1.1470723093685882	-0.4792759282328892	-0.9589626616074471	-1.3366207091327007	-1.245018114828532	-0.7812442352797897	1.8328863444629626	0.7133058118632135	1.0316441889239893	1.7690389083982323	0.7941594304884487	-0.09076210845662862	0.02194096112648983	1.2898686932046401	-0.7184764934724788	-1.3279137641055216	2.4514739574553985	-0.7211335639011426	0.055122865968748824	-0.6681539671118829	1.0773780032082938	-0.1884832128539382	0.3204874095142749	2.5005335371617776	2.700500092651701	-0.43114063156489885	1.0757084276319637	1.311707203942363	-0.06029638378688143
CNC(=O)c1ccc(-c2c[nH]c([C@H](Cc3ccccc3)NC(=O)[C@H]3CC[C@H](CN)CC3)n2)cc1.O=C(O)C(F)(F)F	6.455931955649724	0.3409143905099291	0.8557343737232003	-0.7515232305977723	0.7146427122224941	0.17543771716730164	-0.17707769448498378	-0.5098942417991111	0.1651507649394033	-0.04457302959063269	-0.4076181247033174	-0.06408537695538619	-0.2922322822839659	-0.03150224855323859	2.0646723129512203	-1.3703613385702915	-0.12734087153325058	-0.0315022485532386	-0.3426899869673846	-0.24207749306772003	-0.7506118478280684	-0.31603847687306896	-0.8732706801244623	-1.2185717865464267	-1.0853172403209408	-0.4957087904071842	1.8808729292173865	0.8534498680684215	1.4540834040207775	1.5338043937815984	1.1638090505345031	-0.09084894881892791	-0.17328263580408074	1.3695993471193242	-0.922915165158847	-1.080843993599505	2.276129444979904	-0.7288377909741288	0.09810932787253981	-0.6308536371627822	1.0723124323195106	-0.32572538116957933	-0.19085313861040393	2.4958018881236312	2.8191206146853296	-0.3451011474699203	1.4270993438479669	1.1858548273385021	-0.31968019805712417
NC[C@H]1CC[C@H](C(=O)N[C@@H](Cc2ccccc2)c2nc(-c3ccc(C(=O)O)cc3)c[nH]2)CC1.O=C(O)C(F)(F)F	6.229147988357855	1.4489777048848436	0.8557343737232003	-0.7515232305977723	0.3104543383735583	-0.01621373848188846	-0.17707769448498378	-0.5098942417991111	0.1651507649394033	-0.04457302959063269	-0.9267479417707578	0.5675835177253885	-0.2922322822839659	-0.03150224855323859	2.0646723129512203	-1.3703613385702915	-0.12734087153325058	-0.0315022485532386	-0.411292975074424	0.18274041934981144	-0.15483062541012468	-0.13763206113688983	-0.6757771820329103	-0.9403202757875497	-0.8584945603143178	-0.16221293347745788	1.7197044179187382	0.5746852147514072	1.4033818288372826	1.5466549402193266	1.4571322255780834	-0.22008515957507113	-0.4303957060131622	1.966600410771585	-1.4998899083140567	-0.7915907315121918	2.0594476873478835	-0.6369446833594965	0.11621358450315385	-0.6652377889663128	1.0913373320088526	-0.348967778671619	-0.7628167379587588	2.354393218733111	3.1026378702630684	0.5790161205153486	1.76899910359293	1.0805614075657746	-0.3863354210397815
NC[C@H]1CC[C@H](C(=O)N[C@@H](Cc2ccccc2)c2nc(-c3ccc(C(N)=O)cc3)c[nH]2)CC1.O=C(O)C(F)(F)F	7.522878745280337	0.3409143905099291	0.8557343737232003	-0.7515232305977723	0.41150143183579224	-0.01621373848188846	-0.17707769448498378	-0.5098942417991111	0.1651507649394033	-0.04457302959063269	-0.4076181247033174	-0.06408537695538619	-0.2922322822839659	-0.03150224855323859	2.0646723129512203	-1.3703613385702915	-0.12734087153325058	-0.0315022485532386	-0.45131138480353034	-0.06569110837973911	-0.2907177124410678	-0.13372132340625517	-0.7804377001845617	-1.0909513296963995	-0.9069500298319428	-0.17679907275726253	1.9328583960346781	1.0049569558578275	1.483326594800538	1.5842668174825052	1.5592481789558543	-0.09094968363919198	-0.3913245752330255	1.444184022983864	-1.134071350715344	-0.7582268122016675	1.9558552646902954	-0.6786625810305821	0.14054211086707405	-0.5939147457805547	1.0675332756052471	-0.461548156176931	-0.6386391582517835	2.185991179396577	2.6694162804479884	0.46668684898709184	1.8051281358550644	1.0339233802056318	-0.5988221838167211
NC[C@H]1CC[C@H](C(=O)N[C@@H](Cc2ccccc2)c2nc(-c3ccc(S(N)(=O)=O)cc3)c[nH]2)CC1.O=C(O)C(F)(F)F	5.872895201635193	0.3409143905099291	0.8557343737232003	-0.7515232305977723	0.5125485252980262	0.17543771716730164	-0.17707769448498378	-0.5098942417991111	0.9764270875151094	-0.04457302959063269	-0.4076181247033174	0.5675835177253885	2.6952504413352263	-0.03150224855323859	2.0646723129512203	-1.3703613385702915	-0.12734087153325058	-0.0315022485532386	0.3604906411297693	0.04649201299715841	-0.14412893965862913	-0.013541344684071862	-0.09996974052706563	0.7318839696466733	-0.46980761014784417	-0.036209104119016906	1.9172658772482458	0.7364297850565563	1.4527871347638595	1.5518541041657377	1.5914275462416285	-0.1720081150784773	-0.4062001218818197	1.187652757889268	-0.8903422096080198	-0.772191342956056	1.8859466596331256	-0.656119281529377	0.10579147848229646	-0.6087171144297936	1.083412135964934	-0.46130786535326557	-1.8215804991549436	3.085102355485446	2.6457229242806934	0.4528281083857982	1.571244572164581	0.9575415125312828	-0.45007040803407056
CCOC(=O)Cc1cccc(-c2c[nH]c([C@H](Cc3ccccc3)NC(=O)[C@H]3CC[C@H](CN)CC3)n2)c1.O=C(O)C(F)(F)F	6.200659450546418	0.3409143905099291	0.8557343737232003	-0.7515232305977723	1.219878179533664	0.5587406284656818	-0.17707769448498378	-0.5098942417991111	0.1651507649394033	-0.04457302959063269	-0.9267479417707578	0.5675835177253885	-0.2922322822839659	-0.03150224855323859	2.0646723129512203	-1.3703613385702915	-0.12734087153325058	-0.0315022485532386	-0.08542878156598684	-0.37672959923577787	-0.6404099428563801	-0.5369523898497066	-0.9486442464059414	-1.3430159486067699	-1.1888107647138104	-0.5776844565377366	1.5974751150331634	0.29065626909175196	1.6283316056968624	1.1359710656353623	0.9336137655910105	-0.31430479193570987	-0.3957032128193525	1.7140673771376935	-0.9824848046623327	-1.0505305236012743	1.628911682730519	-0.28824404278503485	0.280140459187038	-0.7428611598805923	0.7968758315682937	0.058946022610897854	0.2366316109376577	2.3330099895714027	2.441020501149838	0.531159913345795	1.150119501923138	0.5085949068305051	-0.8775357453550615
N#Cc1cccc(-c2c[nH]c([C@H](Cc3ccccc3)NC(=O)[C@H]3CC[C@H](CN)CC3)n2)c1.O=C(O)C(F)(F)F	5.950781977329818	0.3409143905099291	0.8557343737232003	-0.7515232305977723	0.10836015144909036	-0.20786519413107857	-0.17707769448498378	-0.5098942417991111	-0.24048739634844976	-0.04457302959063269	-0.4076181247033174	-0.6957542716361609	-0.2922322822839659	-0.03150224855323859	2.0646723129512203	-1.3703613385702915	-0.12734087153325058	-0.0315022485532386	-0.6399696020978887	0.002781867042614075	-0.30933411672210026	-0.319960495730704	-0.7572942568409492	-1.007941429683726	-1.1112821035368916	-0.3374587169925683	1.6800376872559786	0.3899215123468389	1.4520011333787808	1.6549840463178265	1.2221250868309974	-0.13007711444145767	-0.24835302322279154	0.6212191179754737	-0.2283246174133004	-1.2691934419658417	2.0307888318869156	-0.7074552936483514	0.26023404441321707	-0.34446238636587706	0.6918061973477997	-0.697013972796589	-0.7335214664134758	2.0469897090009432	3.357760629281431	1.056785363341311	1.8724233934451693	0.6591034235533516	-0.8347405104745629
CCOC(=O)Cc1ccc(-c2c[nH]c([C@H](Cc3ccccc3)NC(=O)[C@H]3CC[C@H](CN)CC3)n2)cc1.O=C(O)C(F)(F)F	6.305394801066432	0.3409143905099291	0.8557343737232003	-0.7515232305977723	1.219878179533664	0.5587406284656818	-0.17707769448498378	-0.5098942417991111	0.1651507649394033	-0.04457302959063269	-0.9267479417707578	0.5675835177253885	-0.2922322822839659	-0.03150224855323859	2.0646723129512203	-1.3703613385702915	-0.12734087153325058	-0.0315022485532386	-0.08542878156598684	-0.37672959923577787	-0.5765342722851623	-0.5517725584420334	-0.9486442464059414	-1.3430159486067699	-1.2340043106076013	-0.447921521887804	1.5974751150331634	0.29065626909175196	1.6283316056968624	1.127130504737418	1.2283357573747598	-0.36180931839416564	-0.7597475415129628	1.7137022197613465	-0.9838613919831363	-1.0540056361393002	1.6227998227538039	-0.3119708724577536	0.40163338102244606	-0.6087500055348943	0.28853317550106733	-0.24790257313943503	0.2366316109376571	2.3061626873177072	2.324800052866046	0.4520518589179378	1.1435253630728885	0.23176158414929474	-0.7876307375550099
COC(=O)c1ccc(-c2c[nH]c([C@H](Cc3ccccc3)NC(=O)[C@H]3CC[C@H](CN)CC3)n2)cc1.O=C(O)C(F)(F)F	6.096910013008056	0.3409143905099291	0.8557343737232003	-0.7515232305977723	0.6135956187602601	0.17543771716730164	-0.17707769448498378	-0.5098942417991111	0.1651507649394033	-0.04457302959063269	-0.9267479417707578	0.5675835177253885	-0.2922322822839659	-0.03150224855323859	2.0646723129512203	-1.3703613385702915	-0.12734087153325058	-0.0315022485532386	-0.3026715772382783	0.03220674026465111	-0.6336576378444972	-0.320857365924017	-0.7741076556808494	-1.0468153834920042	-1.0406547734955855	-0.48390157070249085	1.675657822284307	0.4508225317199908	1.220824831610717	1.4968596096530493	1.0561237822520178	-0.21023645044228792	-0.20883721030982888	1.7294249281255547	-1.0569762360213395	-1.262056359446098	2.4405356819699118	-0.6884695122338382	0.0543845861902555	-0.7181690419693373	1.1017496069728057	-0.15146209135504693	-0.13128064783305796	2.395849444152157	2.935047118524488	-0.26242948412183126	1.3820992234279783	1.2476747920605546	-0.1014035112490461
N#Cc1ccc(-c2c[nH]c([C@H](Cc3ccccc3)NC(=O)[C@H]3CC[C@H](CN)CC3)n2)cc1.O=C(O)C(F)(F)F	6.638272163982407	0.3409143905099291	0.8557343737232003	-0.7515232305977723	0.10836015144909036	-0.20786519413107857	-0.17707769448498378	-0.5098942417991111	-0.24048739634844976	-0.04457302959063269	-0.4076181247033174	-0.6957542716361609	-0.2922322822839659	-0.03150224855323859	2.0646723129512203	-1.3703613385702915	-0.12734087153325058	-0.0315022485532386	-0.6399696020978887	0.002781867042614075	-0.16613100686800095	-0.26668640624782647	-0.7572942568409492	-1.007941429683726	-1.0181692626395222	-0.19406661183886453	1.6800376872559786	0.38992151234682615	1.4520011333787808	1.644931065639577	1.447325468810051	-0.27791799882445717	-0.4257860791439543	0.6195391738782858	-0.2344928931558236	-1.281088782729118	2.0545253291742602	-0.612644607485247	0.2314079595444058	-0.5251456470294994	0.805325093600993	-0.569401597938239	-0.7335214664134758	2.020142406747247	3.195052001684122	0.7757902187596196	1.7799620986971074	0.8535983974491317	-0.569103293830825
NC[C@H]1CC[C@H](C(=O)N[C@@H](Cc2ccccc2)c2nc(-c3ccccc3)c[nH]2)CC1.O=C(O)C(F)(F)F	6.920818753952375	0.3409143905099291	0.8557343737232003	-0.7515232305977723	0.0073130579868564	-0.5911681054294587	-0.17707769448498378	-0.5098942417991111	-0.6461255576363027	-0.04457302959063269	-0.9267479417707578	-0.6957542716361609	-0.2922322822839659	-0.03150224855323859	2.0646723129512203	-1.3703613385702915	-0.12734087153325058	-0.0315022485532386	-0.8800800604725266	-0.4038267723036524	-0.5492497493579488	-0.5137499047710073	-0.9238453661737493	-1.2991628779274405	-1.2999811515640958	-0.5649424256667254	1.7619264865767459	0.46532567433375754	1.711496273577746	1.7001479482623176	1.3657660416087536	-0.11954872344796871	-0.32610174543924775	0.5037703361003388	-0.1553643484380873	-1.2567237340268071	1.9272709341208556	-0.6288042892885379	0.36885288194756005	-0.45067050594745395	0.6560699248215301	-0.6204959518659894	-0.9251726353627868	1.9741957949507523	3.1756208996396147	0.7651399634194627	1.479084603814955	0.3777348665540986	-0.9170134871246424
NC[C@H]1CC[C@H](C(=O)NC(Cc2ccccc2)c2cc(-c3ccc4c(N)n[nH]c4c3)cc(=O)[nH]2)CC1	8.431798275933005	-0.7671489238649853	0.8557343737232003	0.041332795128318264	0.0073130579868564	-0.7828195610786489	-0.17707769448498378	-0.5098942417991111	-1.457401880212009	-0.04457302959063269	0.11151169236412303	-1.3274231663169356	-0.2922322822839659	-0.03150224855323859	-0.7445446020624455	-1.3703613385702915	-0.12734087153325058	-0.0315022485532386	-1.3717348085729757	-1.6961534878484719	0.21830797032889293	0.22615156384972393	-1.408550752530218	-1.6231037514988598	-0.6833919949050908	0.05998390704693895	-0.17472740030915185	0.2750591229063305	-0.002496704638485686	0.7214652067770722	0.7311572106726314	-0.810356724830681	-0.9162568483314204	-0.9201253229614135	0.4999408156588641	0.08708730793133367	0.06833824967738046	-0.4708359595454381	0.9654249384269282	-1.2857339910790395	1.4898254697204967	-1.1280606226305245	-0.9060029812645075	-0.3299112153359781	0.527061441440767	1.1536544913938769	1.5480635173501112	0.650606723847485	0.6727170627550282
NC[C@H]1CC[C@H](C(=O)N[C@H](Cc2ccccc2)c2cc(-c3ccc4c(N)n[nH]c4c3)ccn2)CC1	5.97183558057553	-0.7671489238649853	0.8557343737232003	0.041332795128318264	-0.09373403547537755	-0.974471016727839	-0.17707769448498378	-0.5098942417991111	-1.863040041499862	-0.04457302959063269	0.11151169236412303	-1.9590920609977105	-0.2922322822839659	-0.03150224855323859	-0.7445446020624455	-1.3703613385702915	-0.12734087153325058	-0.0315022485532386	-1.5546761101917475	-1.986102572799789	-0.03834977038280548	0.16026216900356569	-1.530105643763313	-1.7773217654725249	-0.938087794759696	0.09921219078433505	-0.2949051799258985	-0.03500545378234659	-0.03353517201830929	0.5822610764370391	0.6661060594758383	-0.798702939937053	-1.1124911720191903	-1.4969026731882125	1.180657659650719	-0.42266226327345946	0.2961582225508772	-0.11716454765608525	0.10573703205203083	-0.413189130072501	0.9386365929373817	-0.6741789468625258	-0.9644531121779656	-0.49396180640219967	0.4112881519993793	0.5834707838632296	1.6229320190323022	0.8867949615451727	-0.4379238860775418
NC[C@H]1CC[C@H](C(=O)N[C@@H](Cc2ccccc2)c2cc(-c3ccc4c(N)n[nH]c4c3)ccn2)CC1	8.075720713938118	-0.7671489238649853	0.8557343737232003	0.041332795128318264	-0.09373403547537755	-0.974471016727839	-0.17707769448498378	-0.5098942417991111	-1.863040041499862	-0.04457302959063269	0.11151169236412303	-1.9590920609977105	-0.2922322822839659	-0.03150224855323859	-0.7445446020624455	-1.3703613385702915	-0.12734087153325058	-0.0315022485532386	-1.5546761101917475	-1.986102572799789	-0.03834977038280548	0.16026216900356569	-1.530105643763313	-1.7773217654725249	-0.938087794759696	0.09921219078433505	-0.2949051799258985	-0.03500545378234659	-0.03353517201830929	0.5822610764370391	0.6661060594758383	-0.798702939937053	-1.1124911720191903	-1.4969026731882125	1.180657659650719	-0.42266226327345946	0.2961582225508772	-0.11716454765608525	0.10573703205203083	-0.413189130072501	0.9386365929373817	-0.6741789468625258	-0.9644531121779656	-0.49396180640219967	0.4112881519993793	0.5834707838632296	1.6229320190323022	0.8867949615451727	-0.4379238860775418
NC[C@H]1CC[C@H](C(=O)NC(Cc2ccccc2)c2cc(-c3ccc4c(N)n[nH]c4c3)ccn2)CC1	7.886056647693163	-0.7671489238649853	0.8557343737232003	0.041332795128318264	-0.09373403547537755	-0.974471016727839	-0.17707769448498378	-0.5098942417991111	-1.863040041499862	-0.04457302959063269	0.11151169236412303	-1.9590920609977105	-0.2922322822839659	-0.03150224855323859	-0.7445446020624455	-1.3703613385702915	-0.12734087153325058	-0.0315022485532386	-1.5546761101917475	-1.986102572799789	-0.03834977038280548	0.16026216900356569	-1.530105643763313	-1.7773217654725249	-0.938087794759696	0.09921219078433505	-0.2949051799258985	-0.03500545378234659	-0.03353517201830929	0.5822610764370391	0.6661060594758383	-0.798702939937053	-1.1124911720191903	-1.4969026731882125	1.180657659650719	-0.42266226327345946	0.2961582225508772	-0.11716454765608525	0.10573703205203083	-0.413189130072501	0.9386365929373817	-0.6741789468625258	-0.9644531121779656	-0.49396180640219967	0.4112881519993793	0.5834707838632296	1.6229320190323022	0.8867949615451727	-0.4379238860775418
NC[C@H]1CC[C@H](C(=O)N[C@H](Cc2ccccc2)c2cccc(-c3ccc4c(N)n[nH]c4c3)c2)CC1	5.210419287835575	-0.7671489238649853	0.8557343737232003	0.041332795128318264	0.0073130579868564	-0.974471016727839	-0.17707769448498378	-0.5098942417991111	-2.268678202787715	-0.04457302959063269	-0.4076181247033174	-1.9590920609977105	-0.2922322822839659	-0.03150224855323859	-0.7445446020624455	-1.3703613385702915	-0.12734087153325058	-0.0315022485532386	-1.5889776042452672	-2.2172529699229955	-0.21359260899107402	-0.17924741155309912	-1.6227228999900531	-1.9569293305272186	-1.2395275270821593	-0.08292507310236165	-0.6294552434486324	-0.46369565723618117	-0.5528005480755496	0.3255822208712359	0.29277505751556226	-1.803702794813398	-1.9625513772971936	-1.6856305966138363	1.2631290040467078	-0.3309005552557906	0.07015266249415356	0.24125670373228336	-0.1804911166982284	-0.36113184025186534	0.8742854793335386	-0.330363005046475	-1.1194442045080368	-0.5897447945871499	0.39326717450645043	0.5238425634712218	1.2045237143602585	0.6899224493993258	-0.14908442931473057
NC[C@H]1CC[C@H](C(=O)N[C@@H](Cc2ccccc2)c2cccc(-c3ccc4c(N)n[nH]c4c3)c2)CC1	7.67778070526608	-0.7671489238649853	0.8557343737232003	0.041332795128318264	0.0073130579868564	-0.974471016727839	-0.17707769448498378	-0.5098942417991111	-2.268678202787715	-0.04457302959063269	-0.4076181247033174	-1.9590920609977105	-0.2922322822839659	-0.03150224855323859	-0.7445446020624455	-1.3703613385702915	-0.12734087153325058	-0.0315022485532386	-1.5889776042452672	-2.2172529699229955	-0.21359260899107402	-0.17924741155309912	-1.6227228999900531	-1.9569293305272186	-1.2395275270821593	-0.08292507310236165	-0.6294552434486324	-0.46369565723618117	-0.5528005480755496	0.3255822208712359	0.29277505751556226	-1.803702794813398	-1.9625513772971936	-1.6856305966138363	1.2631290040467078	-0.3309005552557906	0.07015266249415356	0.24125670373228336	-0.1804911166982284	-0.36113184025186534	0.8742854793335386	-0.330363005046475	-1.1194442045080368	-0.5897447945871499	0.39326717450645043	0.5238425634712218	1.2045237143602585	0.6899224493993258	-0.14908442931473057
NC[C@H]1CC[C@H](C(=O)NC(Cc2ccccc2)c2cccc(-c3ccc4c(N)n[nH]c4c3)c2)CC1	7.376750709602099	-0.7671489238649853	0.8557343737232003	0.041332795128318264	0.0073130579868564	-0.974471016727839	-0.17707769448498378	-0.5098942417991111	-2.268678202787715	-0.04457302959063269	-0.4076181247033174	-1.9590920609977105	-0.2922322822839659	-0.03150224855323859	-0.7445446020624455	-1.3703613385702915	-0.12734087153325058	-0.0315022485532386	-1.5889776042452672	-2.2172529699229955	-0.21359260899107402	-0.17924741155309912	-1.6227228999900531	-1.9569293305272186	-1.2395275270821593	-0.08292507310236165	-0.6294552434486324	-0.46369565723618117	-0.5528005480755496	0.3255822208712359	0.29277505751556226	-1.803702794813398	-1.9625513772971936	-1.6856305966138363	1.2631290040467078	-0.3309005552557906	0.07015266249415356	0.24125670373228336	-0.1804911166982284	-0.36113184025186534	0.8742854793335386	-0.330363005046475	-1.1194442045080368	-0.5897447945871499	0.39326717450645043	0.5238425634712218	1.2045237143602585	0.6899224493993258	-0.14908442931473057
NC[C@H]1CC[C@H](C(=O)N[C@@H](Cc2ccccc2)c2nc(-c3ccc4c(N)n[nH]c4c3)c[nH]2)CC1	8.494850021680094	-0.7671489238649853	0.8557343737232003	-0.15688121130320437	-0.29582822239984546	-1.1661224723770292	-0.17707769448498378	-0.5098942417991111	-1.457401880212009	-0.04457302959063269	0.6306415094315635	-1.9590920609977105	-0.2922322822839659	-0.03150224855323859	-0.7445446020624455	-1.3703613385702915	-0.12734087153325058	-0.0315022485532386	-1.6232790982987868	-1.8731669734516332	0.0037599552770919416	0.18690966749651008	-1.4778315403117608	-1.6621600247764836	-0.9357803876425619	-0.2221851844455615	0.2577233465761538	0.8409044252979694	0.6704068953212875	1.4527293429791226	1.6293368558724037	0.28363873554756924	-0.06452746538920393	-1.0561666614809437	0.7189961260070213	-0.38211273009613284	0.8597295151556981	-0.775010413825219	0.42686566232286843	-0.3173178495774978	0.6509619604492749	-0.1809143221454445	-0.8763530471942178	-0.09532135058547545	0.49807231953119574	0.6316676397787298	1.6878885957866983	1.1131863651573044	-0.7259600172247197
Cn1c(C(Cc2ccccc2)NC(=O)[C@H]2CC[C@H](CN)CC2)cc(-c2ccccc2)cc1=O	6.319664486585436	-0.7671489238649853	0.8557343737232003	-0.5533092241662496	-0.19478112893761151	-1.357773928026219	-0.17707769448498378	-0.5098942417991111	-2.674316364075568	-0.04457302959063269	-1.4458777588381981	-1.3274231663169356	-0.2922322822839659	-0.03150224855323859	-0.7445446020624455	-1.3703613385702915	-0.12734087153325058	-0.0315022485532386	-1.7890696528907988	-2.3063136086775495	-0.4070445259319442	-0.5515116100189718	-1.7076061195175958	-2.225837049918447	-0.997394105873123	0.010840201701227126	-0.848202223185075	-1.3114414258534746	-0.43240938958654074	0.1853478763723451	0.5485340257503193	-1.028073135826042	-1.6634955989652427	-2.046185997563952	1.5105511087798722	-0.314073361998427	-0.0772215047683039	-0.0810488622062706	0.626310035225688	-0.6888218414415663	0.8767493809564202	-0.699607309834827	-1.0299550791695888	-0.7171168268392019	0.46968015929476536	0.739287917027144	1.5332334437308002	0.30462500387267827	-0.7301078300287187
COc1cc(-c2ccccc2)cc(C(Cc2ccccc2)NC(=O)[C@H]2CC[C@H](CN)CC2)n1	6.022733787572707	-0.7671489238649853	0.8557343737232003	-0.5533092241662496	-0.19478112893761151	-1.357773928026219	-0.17707769448498378	-0.5098942417991111	-2.674316364075568	-0.04457302959063269	-1.4458777588381981	-1.3274231663169356	-0.2922322822839659	-0.03150224855323859	-0.7445446020624455	-1.3703613385702915	-0.12734087153325058	-0.0315022485532386	-1.7890696528907988	-2.3063136086775495	-0.09611134675910624	-0.7023592308776431	-1.7076061195175958	-2.1878363515942687	-1.1231729299245456	-0.32934634633075627	-0.848202223185075	-1.3785617964968067	-0.2485076883578685	0.3548772567823515	0.1412190354146536	-1.411534804321449	-1.0798059035612524	-1.7251197461907475	1.425478342528198	-0.35408219728656654	-0.2627965399216379	0.028563197750990327	0.7773161201388468	-1.034942149747439	1.1780898328962974	-0.4501248671731818	-1.055011750514694	-0.8075200016457253	0.7911486940242767	1.0565390176794751	1.281230162187867	0.17313426283943384	-0.05424544341366508
NC[C@H]1CC[C@H](C(=O)NC(Cc2ccccc2)c2cc(-c3ccccc3)cc(O)n2)CC1	6.94692155651658	-0.7671489238649853	0.8557343737232003	-0.5533092241662496	-0.49792240932431336	-1.5494253836754093	-0.17707769448498378	-0.5098942417991111	-2.674316364075568	-0.04457302959063269	-1.4458777588381981	-1.3274231663169356	-0.2922322822839659	-0.03150224855323859	-0.7445446020624455	-1.3703613385702915	-0.12734087153325058	-0.0315022485532386	-1.8976910507269444	-2.248022653626444	-0.5126298199137499	-0.5161914734622964	-1.6412415443192871	-2.121910897683386	-1.027381264696745	-0.2996798015789811	-0.9187462207463936	-1.324715995335496	-0.0807053194912723	0.35692674960806586	0.27776480612657756	-0.8814628951879482	-0.971939731872926	-1.487452325126444	0.9778984515292134	0.043673792263019116	-0.5810289766059661	0.24263251895243704	0.7322440606309887	-1.2279718846522973	1.6089345383753568	-0.9289402828969558	-1.5676063705826688	-0.7756606148730406	0.8315343977464172	1.3265216464686553	1.3750429156945865	0.4731149241533963	-0.049033729204534124
CNc1cc(-c2ccccc2)cc(C(Cc2ccccc2)NC(=O)[C@H]2CC[C@H](CN)CC2)n1	6.0655015487564325	-0.7671489238649853	0.8557343737232003	-0.5533092241662496	-0.09373403547537755	-1.357773928026219	-0.17707769448498378	-0.5098942417991111	-2.674316364075568	-0.04457302959063269	-0.9267479417707578	-1.9590920609977105	-0.2922322822839659	-0.03150224855323859	-0.7445446020624455	-1.3703613385702915	-0.12734087153325058	-0.0315022485532386	-1.829088062619905	-2.578444909438531	-0.3271138286758968	-0.9163254531260414	-1.804676692195718	-2.360468095409818	-1.3572511374036498	-0.6295579195690688	-0.580814266984331	-0.9095376646818603	0.08955624073815519	0.41926870284395706	0.22450566270470648	-1.0139313690454255	-0.7272635070541975	-2.0337924678357755	1.5262466855596513	-0.26850083136724767	-0.30650844926830717	0.1613883678365547	0.5906966847756158	-0.9607703963065906	1.2521870420438728	-0.6418035875413505	-1.1483667913156723	-0.7162758895776067	0.7083402650376758	0.7961600911769128	1.1165648797102719	0.22120499883458328	-0.18030656337483625
NC[C@H]1CC[C@H](C(=O)NC(Cc2ccccc2)c2cc(-c3ccccc3)cc(N)n2)CC1	6.6439741428068775	-0.7671489238649853	0.8557343737232003	-0.5533092241662496	-0.3968753158620794	-1.5494253836754093	-0.17707769448498378	-0.5098942417991111	-2.674316364075568	-0.04457302959063269	-0.9267479417707578	-1.9590920609977105	-0.2922322822839659	-0.03150224855323859	-0.7445446020624455	-1.3703613385702915	-0.12734087153325058	-0.0315022485532386	-1.9377094604560507	-2.489527449306934	-0.7411465710513865	-0.7610342421755517	-1.7438992465791703	-2.270643843464864	-1.2898144035818493	-0.6315718620857576	-0.6377222041368313	-0.8211412184405829	0.07657692667706296	0.4234072077459859	0.3629939610364838	-0.48150443350550154	-0.5893695834556395	-1.9576994749737002	1.3114244765993759	0.0030668277413307436	-0.5816633246438571	0.32177845202011374	0.5635374750047601	-1.0958800225611127	1.549844880318592	-0.9701599501879001	-1.4990156775660715	-0.8932743686105376	0.5605246174164666	1.0457263439682698	1.2035828993610536	0.5165922043406331	-0.15929464124835988
NC[C@H]1CC[C@H](C(=O)NC(Cc2ccccc2)c2cc(-c3ccccc3)cc(Cl)n2)CC1	6.686132779630847	-0.7671489238649853	0.8557343737232003	-0.5533092241662496	-0.5989695027865474	-1.5494253836754093	-0.17707769448498378	-0.5098942417991111	-2.674316364075568	-0.04457302959063269	-1.4458777588381981	-1.9590920609977105	-0.2922322822839659	-0.03150224855323859	-0.7445446020624455	0.36104300819952156	-0.12734087153325058	-0.0315022485532386	-1.2573964950612433	-2.460465932492513	-0.2666468202815161	-0.24397497905439008	-0.8862107018917581	-1.6593343318241731	-0.19196405609453748	0.4526424230873083	-1.1589681089496067	-1.651033086103928	-0.21927568462854147	0.3045868083628457	0.2326458952135167	-1.2374504806273339	-1.3436384654297422	-2.5326269752808823	1.8779780806689168	-0.42417119938370157	-0.1642751794947642	0.2193700707866131	0.2549521604822582	-0.5427230020711509	0.9457511222623772	-0.6464497408491479	-1.5950037451486698	-1.0887309400715328	0.7379336885729103	1.0163169432839962	1.380728026071562	0.6347729777382555	-0.4426563285009026
NC[C@H]1CC[C@H](C(=O)NC(Cc2ccccc2)c2cc(-c3ccccc3)c(F)cn2)CC1	6.494850021680094	-0.7671489238649853	0.8557343737232003	-0.5533092241662496	-0.5989695027865474	-1.5494253836754093	-0.17707769448498378	-0.5098942417991111	-2.674316364075568	-0.04457302959063269	-1.4458777588381981	-1.9590920609977105	-0.2922322822839659	-0.03150224855323859	0.19186103627544318	-1.3703613385702915	-0.12734087153325058	-0.0315022485532386	-1.8519557253222516	-1.9072828263922144	-0.3354207978802369	-0.35298982958288044	-1.5290907642160165	-1.9820479545156489	-1.0234191554140712	-0.09559925476425456	-0.3643535107471919	-1.3045075999093214	0.28848867622294394	0.6748527284157296	0.8365938609510275	-0.3212896026508152	-0.524364956445942	-2.354833202134558	1.9182492610412232	-0.731728257770542	0.10575386030267218	0.2837433353750489	-0.061851732438967445	-0.04670339597274415	0.3059237283134461	-0.36240714372666505	-1.4041722346843881	-0.7109814198424536	1.447866672416344	1.3583318829144495	1.3948395052364566	0.27656264889786486	-0.7105583385367287
NC[C@H]1CC[C@H](C(=O)N[C@@H](Cc2ccccc2)c2nc(-c3ccccc3)c(Cl)[nH]2)CC1	7.920818753952375	-0.7671489238649853	0.8557343737232003	-0.7515232305977723	-0.8010636897110153	-1.7410768393245994	-0.17707769448498378	-0.5098942417991111	-2.268678202787715	-0.04457302959063269	-0.9267479417707578	-1.9590920609977105	-0.2922322822839659	-0.03150224855323859	-0.7445446020624455	0.36104300819952156	-0.12734087153325058	-0.0315022485532386	-1.3259994831682829	-2.353931145188435	-0.20707499461501683	-0.18762608672040484	-0.8081172584235231	-1.5294591734857068	-0.36070482184943514	0.05345707516555197	-0.589089302873187	-0.7430056830579153	0.5037880809409954	1.2499155891110152	1.2364635031896758	-0.2957690334768975	-0.42455782758367683	-2.077205911603925	1.412515262206807	-0.43339027111569756	0.39819660643542587	-0.26993306158415725	0.632285437341356	-0.7011235175735838	0.7631718717227971	-0.5618492862221091	-1.4869679542497658	-0.5809013660388869	0.8587048846761768	1.0027699440976308	1.1998287030545645	0.5025122322753752	-0.7208655191100057
NC[C@H]1CC[C@H](C(=O)NC(Cc2ccccc2)c2cccc(-c3ccccc3)c2)CC1	6.028724151261895	-0.7671489238649853	0.8557343737232003	-0.5533092241662496	-0.49792240932431336	-1.7410768393245994	-0.17707769448498378	-0.5098942417991111	-3.485592686651274	-0.04457302959063269	-1.9650075759056387	-1.9590920609977105	-0.2922322822839659	-0.03150224855323859	-0.7445446020624455	-1.3703613385702915	-0.12734087153325058	-0.0315022485532386	-2.114933846399236	-2.7879809740998542	-0.8438419206192462	-0.9129585530824214	-1.8724114812600614	-2.492705590422328	-1.5686780947221335	-0.4857833725627099	-1.409563575246152	-2.0458882979081277	-0.7155906828344457	0.07076484526228204	-0.06103007262944787	-2.1297854441693183	-2.1122344645659124	-2.7280103102311952	2.081367395932653	-0.4752037331788138	-0.32205944675785875	0.6970010417897493	-0.2114031640779135	-0.4462180691362596	0.8721165953700267	-0.5367137977249961	-1.8892919854456653	-1.330396633473603	0.5009166508372117	0.7867529383665637	0.9361148373757684	0.36940353739614584	-0.06536359979336949
NC[C@H]1CC[C@H](C(=O)NC(Cc2ccccc2)c2cc(-c3ccccc3)ncn2)CC1	6.480172006224281	-0.7671489238649853	0.8557343737232003	-0.5533092241662496	-0.7000165962487813	-1.7410768393245994	-0.17707769448498378	-0.5098942417991111	-2.674316364075568	-0.04457302959063269	-0.9267479417707578	-1.9590920609977105	-0.2922322822839659	-0.03150224855323859	-0.7445446020624455	-1.3703613385702915	-0.12734087153325058	-0.0315022485532386	-2.0463308582921966	-2.2989203641628717	-0.39440245416523234	-0.3846393023169569	-1.6771436915577165	-2.1109443135789423	-1.0731156187015625	-0.15279790545269664	-0.7002276433043315	-1.1441754290159403	0.0643373314625089	0.7199649154052381	0.8646338300500671	-0.6800050407040719	-1.0648031702475536	-2.351524553055325	1.8072557227022494	-0.4596420276951406	-0.08681041503266054	0.15747259029565977	0.2946938906316373	-0.6358412999013385	0.9183900005787327	-0.5070574623008955	-1.5108926979634658	-0.8986459231246979	0.9119426621666824	1.0354266213468775	1.3483492884884234	0.4220721805549933	-0.29821019926878756
NC[C@H]1CC[C@H](C(=O)N[C@@H](Cc2ccccc2)c2nccc(-c3ccccc3)n2)CC1	4.942219823205418	-0.7671489238649853	0.8557343737232003	-0.5533092241662496	-0.7000165962487813	-1.7410768393245994	-0.17707769448498378	-0.5098942417991111	-2.674316364075568	-0.04457302959063269	-0.9267479417707578	-1.9590920609977105	-0.2922322822839659	-0.03150224855323859	-0.7445446020624455	-1.3703613385702915	-0.12734087153325058	-0.0315022485532386	-2.0463308582921966	-2.2989203641628717	-0.3986928572710595	-0.28102577792681704	-1.6771436915577165	-2.1109443135789423	-1.0372662897353173	-0.1358787450207252	-0.7002276433043315	-1.1441754290159276	0.450680840026585	1.0382462137478239	0.7594735570983844	-0.35553422143176855	-0.4839875796662546	-2.3481304999466692	1.7639237475230873	-0.5143293987730805	0.2627034778788699	-0.08004825631820625	0.17289774796316468	-0.3212205518691561	0.80773849174113	-0.7539368103144874	-1.428205682524619	-0.6935501386948213	1.0300683637010282	0.9153919882570563	1.504643315872929	0.5759848185033564	-0.8450269171201349
NC[C@H]1CC[C@H](C(=O)NC(Cc2ccccc2)c2ccnc(-c3ccccc3)c2)CC1	6.363512103646634	-0.7671489238649853	0.8557343737232003	-0.5533092241662496	-0.5989695027865474	-1.7410768393245994	-0.17707769448498378	-0.5098942417991111	-3.079954525363421	-0.04457302959063269	-1.4458777588381981	-1.9590920609977105	-0.2922322822839659	-0.03150224855323859	-0.7445446020624455	-1.3703613385702915	-0.12734087153325058	-0.0315022485532386	-2.080632352345716	-2.5473947063082747	-0.5761297194757584	-0.7512880635920919	-1.7763523266484236	-2.304761577207123	-1.3866630283776227	-0.357873368118968	-1.060616060339285	-1.601968116299668	-0.2953863437903035	0.38619538781761575	0.438178606533266	-1.8047640343267324	-2.003210623797449	-2.5459937641072954	1.9783219040488214	-0.4882733491236579	-0.3013225121307837	0.5748425596231661	0.061964477873576444	-0.7381385671392406	0.9615630622708042	-0.3747106865675067	-1.6955557703593649	-1.1375490141314104	0.6922281656871162	0.8913017570291281	0.9349480680971843	0.2528990954091007	0.11760496247143
NC[C@H]1CC[C@H](C(=O)NC(Cc2ccccc2)c2cncc(-c3ccccc3)c2)CC1	6.481486060122113	-0.7671489238649853	0.8557343737232003	-0.5533092241662496	-0.5989695027865474	-1.7410768393245994	-0.17707769448498378	-0.5098942417991111	-3.079954525363421	-0.04457302959063269	-1.4458777588381981	-1.9590920609977105	-0.2922322822839659	-0.03150224855323859	-0.7445446020624455	-1.3703613385702915	-0.12734087153325058	-0.0315022485532386	-2.080632352345716	-2.5473947063082747	-0.4870361575865036	-0.7320641961933124	-1.7763523266484236	-2.304761577207123	-1.3894943966223405	-0.44273549106561455	-1.060616060339285	-1.6019681162996553	-0.5787780393634446	0.5555992450446248	0.6112636651953084	-1.748541679189573	-1.5316263065776308	-2.5360305706646407	2.0380339725321486	-0.5986745866278106	-0.36839893092508796	0.9984255530803776	-0.5127525516524221	-0.3189141463032182	0.8907339606155965	-0.5525631309974083	-1.7782427857982115	-1.2873742815471991	0.7657094813762233	1.0415703913032155	0.980441450591621	0.532044814642398	-0.030431001111704842
NC[C@H]1CC[C@H](C(=O)NC(Cc2ccccc2)c2cc(-c3ccccc3)ccn2)CC1	6.423658649794207	-0.7671489238649853	0.8557343737232003	-0.5533092241662496	-0.5989695027865474	-1.7410768393245994	-0.17707769448498378	-0.5098942417991111	-3.079954525363421	-0.04457302959063269	-1.4458777588381981	-1.9590920609977105	-0.2922322822839659	-0.03150224855323859	-0.7445446020624455	-1.3703613385702915	-0.12734087153325058	-0.0315022485532386	-2.080632352345716	-2.5473947063082747	-0.6792906858738408	-0.5710195306398572	-1.7763523266484236	-2.304761577207123	-1.2792514936662354	-0.2970896665727059	-1.060616060339285	-1.601968116299668	-0.16583880920134095	0.3435495888449363	0.3350847473811006	-1.0604320710612611	-1.2162475512008162	-2.539285937518663	1.9988489706402621	-0.5675498398103926	-0.10243248238526273	0.3102382408458158	0.03699278962069909	-0.3477825944980241	0.8321541941598024	-0.6709067475818932	-1.6955557703593653	-1.191243618638803	0.5820061921534556	0.8978273670434211	1.3675812153481983	0.563034806399926	-0.4394807816845621
NC[C@H]1CC[C@H](C(=O)NC(Cc2ccccc2)c2cccc(-c3ccccc3)n2)CC1	4.519892404423553	-0.7671489238649853	0.8557343737232003	-0.5533092241662496	-0.5989695027865474	-1.7410768393245994	-0.17707769448498378	-0.5098942417991111	-3.079954525363421	-0.04457302959063269	-1.4458777588381981	-1.9590920609977105	-0.2922322822839659	-0.03150224855323859	-0.7445446020624455	-1.3703613385702915	-0.12734087153325058	-0.0315022485532386	-2.080632352345716	-2.5473947063082747	-0.5814200254448904	-0.6590955531704991	-1.7763523266484236	-2.304761577207123	-1.357041976472236	-0.3445899496997039	-1.060616060339285	-1.601968116299668	0.08164768263966737	0.6895760248126364	0.323919457945986	-1.4999828554983727	-1.472796169822851	-2.540167566215816	1.9362145538625528	-0.5529824768048233	0.057759628710744394	0.33930848964190674	-0.06215437608139509	-0.4214209950814985	0.8473434866846216	-0.6201103776844211	-1.6128687549205183	-0.9340291422082291	0.8144470887210393	0.7877700605332496	1.1039185875429611	0.4051205875311317	-0.4157732502381158
NC[C@H]1CC[C@H](C(=O)N[C@@H](Cc2ccccc2)c2nc(-c3ccccc3)c[nH]2)CC1	6.920818753952375	-0.7671489238649853	0.8557343737232003	-0.7515232305977723	-0.8010636897110153	-1.9327282949737896	-0.17707769448498378	-0.5098942417991111	-2.674316364075568	-0.04457302959063269	-0.9267479417707578	-1.9590920609977105	-0.2922322822839659	-0.03150224855323859	-0.7445446020624455	-1.3703613385702915	-0.12734087153325058	-0.0315022485532386	-2.1492353404527558	-2.4437575447980553	-0.5492497493579488	-0.5137499047710073	-1.7279302706720783	-2.1953761726903345	-1.2999811515640958	-0.5649424256667254	-0.4874588526425098	-0.6923830951646293	0.5815378888734986	1.2907337400922534	1.3657660416087742	-0.1195487234479798	-0.326101745439237	-2.0991753861277886	1.5336278031692934	-0.5428412561245562	0.43803594457866857	-0.18699777368321926	0.3688528819475604	-0.45067050594745395	0.6560699248215301	-0.620495951865989	-1.5833612782560056	-0.7717462795573018	0.6606103987783601	0.935438029678705	1.2364202941257771	0.44765637230475747	-0.7445163664607718
NC[C@H]1CC[C@H](C(=O)N[C@@H](Cc2ccccc2)c2nc(-c3ccc4c(N)n[nH]c4c3)c(Cl)[nH]2)CC1	9.508638306165729	-0.7671489238649853	0.8557343737232003	-0.15688121130320437	-0.29582822239984546	-0.974471016727839	-0.17707769448498378	-0.5098942417991111	-1.0517637189241558	-0.04457302959063269	0.6306415094315635	-1.9590920609977105	-0.2922322822839659	-0.03150224855323859	-0.7445446020624455	0.36104300819952156	-0.12734087153325058	-0.0315022485532386	-0.800043241014314	-1.7902502968889065	0.49455606814068986	0.5201639257576538	-0.6287733751592479	-1.0541488515896509	0.3676691838320721	0.6125672833625829	0.16391062328630987	0.7946838015692975	0.5976585370218633	1.415662049115088	1.511924206043576	0.1196560275710755	-0.19575185607944928	-1.0341559198476025	0.5982491504143989	-0.2697288180724995	0.837803665347304	-0.8341467064927922	0.5734841884235484	-0.48150067262907487	0.6200526048840027	0.1504455280053721	-0.8049565030664727	0.07010000165803851	0.6711553265176263	0.6963930069903694	1.7308194792968359	1.3025651264023426	-0.6380290645960204
NCC12CCC(C(=O)N[C@@H](Cc3ccccc3)c3nc(-c4ccc5c(N)n[nH]c5c4)c(Cl)[nH]3)(CC1)CC2	8.826813731587725	-0.7671489238649853	0.8557343737232003	-0.15688121130320437	0.10836015144909036	-0.5911681054294587	-0.17707769448498378	1.6911613583208753	-1.0517637189241558	-0.04457302959063269	0.6306415094315635	-1.9590920609977105	-0.2922322822839659	-0.03150224855323859	-0.7445446020624455	0.36104300819952156	-0.12734087153325058	-0.0315022485532386	-0.5885173610176092	-1.8295042345370143	1.1272691293021955	0.9660898618118511	-0.7073044192187439	-1.0909513296963995	0.32721569534594896	0.7467318793640038	-0.013224628878220858	0.410557118396752	-0.5825879269378412	1.4794968651735203	2.345253483446504	-0.46303659419513676	-0.21961004365752193	-1.0210304342374987	0.5759102746104982	-0.3117819927974582	1.077108472410949	-0.9853449267811553	0.39797629461643097	-0.23117671568836334	0.5251505580326665	0.046108037879061425	-0.43912834502808357	-0.20870608886078942	-0.42036322930401365	0.6069989087179107	2.7101464241594	1.7839330271128908	-0.8073642449797751
NCc1ccc(C(=O)N[C@@H](Cc2ccccc2)c2nc(-c3ccc4c(N)n[nH]c4c3)c(Cl)[nH]2)cc1	8.935542010773082	-0.7671489238649853	0.8557343737232003	1.0324028272859314	-0.9021107831732492	-0.974471016727839	-0.17707769448498378	-0.5098942417991111	-1.0517637189241558	-0.04457302959063269	0.6306415094315635	-1.9590920609977105	-0.2922322822839659	-0.03150224855323859	-0.7445446020624455	0.36104300819952156	-0.12734087153325058	-0.0315022485532386	-0.8171939880410739	-0.9166000027667073	1.9103140860164536	1.4543616397052457	-0.14997892256441736	-0.2531182583435041	1.3257781216613138	2.0510256541120317	-0.6007435638280426	0.6606320676918572	-0.5834921276816952	0.39460573570097857	0.42337708152935893	-1.0109485161544096	-1.0130122311488419	-0.9803626428524007	0.524407380926173	-0.29362816574364464	1.0132052986234281	-0.954550649284225	0.5303849437963322	-0.3636215109435698	0.5408910008238507	0.16730340893380077	-1.4784664849103768	-0.7611690665174183	-0.3179396184315059	-0.19556257809961153	1.2937837267323717	1.1311534058302024	-0.5504955284285139
NCc1ccc(C(=O)N[C@@H](Cc2ccccc2)c2nc(-c3ccc4c(N)n[nH]c4c3)c(Cl)[nH]2)c(F)c1	8.987162775294827	-0.7671489238649853	0.8557343737232003	1.0324028272859314	-0.9021107831732492	-0.7828195610786489	-0.17707769448498378	-0.5098942417991111	-0.6461255576363027	-0.04457302959063269	0.6306415094315635	-1.9590920609977105	-0.2922322822839659	-0.03150224855323859	0.19186103627544318	0.36104300819952156	-0.12734087153325058	-0.0315022485532386	-0.5885173610176092	-0.2439400611599992	2.2840742027356566	1.817266339490877	0.10985526168658598	0.07984024125880887	1.7516043162520858	2.2928864216364206	0.13092216625178263	0.9675357750787303	-0.06478665912855186	0.932687422880146	1.197378405380391	-0.2849451057560756	-0.2777094348182501	-0.8070343354766163	0.48224512676288417	-0.2547552811140518	0.4453402041291082	-0.42815573535989576	0.6350290394648381	-0.813100510651058	1.0278930816279213	-0.10012857357869107	-1.3902567084575892	-0.5923881522629263	0.012717183545837467	0.1813284895893218	0.4288947155179441	0.5359402056678967	-0.4062300208111487
Nc1nccc2c1CCC(C(=O)N[C@@H](Cc1ccccc1)c1nc(-c3ccc4c(N)n[nH]c4c3)c(Cl)[nH]1)C2	8.667561540084394	-0.7671489238649853	-0.4580414836519413	1.0324028272859314	-0.29582822239984546	-0.3995166497802687	-0.17707769448498378	-0.5098942417991111	-0.6461255576363027	-0.04457302959063269	1.149771326499004	-1.9590920609977105	-0.2922322822839659	-0.03150224855323859	-0.7445446020624455	0.36104300819952156	-0.12734087153325058	-0.0315022485532386	-0.4627452161547036	-0.9834279603353666	0.6134913224849367	1.1545347150681757	-0.28089537693703887	-0.3502311540608454	0.7036251130836116	1.0917962276127118	-0.3394859307043577	0.6122030806788987	-0.2878797851796326	0.47591305649942295	0.8361295985782612	0.24973297331742186	-0.3410474216885077	-0.6182750669148852	0.14084669476942605	0.20798728131446917	0.5027241002417964	-0.8790992786529126	0.6553296757468277	-0.895023468024382	1.2436102258906214	0.006983556080806044	-0.8486208527080171	-0.6958200926375472	-1.4981053771328878	-1.27885773542742	1.267023379899489	1.7562657492963822	-0.1970974159648917
Nc1nccc2cc(C(=O)N[C@@H](Cc3ccccc3)c3nc(-c4ccc5c(N)n[nH]c5c4)c(Cl)[nH]3)ccc12	7.721246399047171	-0.7671489238649853	-0.4580414836519413	1.825258853012022	-0.7000165962487813	-0.3995166497802687	-0.17707769448498378	-0.5098942417991111	-0.6461255576363027	-0.04457302959063269	1.149771326499004	-1.9590920609977105	-0.2922322822839659	-0.03150224855323859	-0.7445446020624455	0.36104300819952156	-0.12734087153325058	-0.0315022485532386	-0.4741790475058768	-0.3749295332653166	1.9073477358837614	2.0544214529212765	0.050647144291685854	0.20217726573390282	1.5359035721788679	2.361815098913606	-0.8655512461545194	0.5158379942180958	-0.885896086716085	-0.056441089501311485	0.0485743987076303	-0.7143747721341938	-1.1553211690119825	-0.5684032388923684	0.06516515829896219	0.12384712100440114	0.7350419115872416	-0.9084338398860161	0.5324915744589771	-0.7593621288661142	1.1690925870186488	0.003051379074422148	-1.4267140839468393	-0.9677160352910469	-1.1188940395710227	-0.8480307242119149	1.1364357222219126	1.443222493481395	-0.18814204226903758
Nc1n[nH]c2cc(C(=O)N[C@@H](Cc3ccccc3)c3nc(-c4ccc5c(N)n[nH]c5c4)c(Cl)[nH]3)ccc12	7.236572006437063	-0.7671489238649853	-0.4580414836519413	1.6270448465804992	-0.9021107831732492	-0.5911681054294587	-0.17707769448498378	-0.5098942417991111	-0.24048739634844976	-0.04457302959063269	1.6689011435664443	-1.9590920609977105	-0.2922322822839659	-0.03150224855323859	-0.7445446020624455	0.36104300819952156	-0.12734087153325058	-0.0315022485532386	-0.5427820356129163	-0.19589292247380594	2.197581677814003	2.2791450483089553	0.16182209853678733	0.3950236126271466	1.5774026911922234	2.3912340840335076	-0.2760671429311991	1.552581935221186	-0.35851061655675753	0.6752229714869542	0.4450108108162747	-0.3766629027591559	-1.1055969827152756	-0.3369469523150531	0.011382659441455093	-0.11925259846578995	1.2906338501303085	-1.6907044967678553	1.191437501001465	-0.7605268372704009	0.6466275513400466	0.5733614824018358	-1.4392127260286198	-0.8607305379434008	-1.1768605884013073	-0.8427985464731359	1.4003870537682255	1.3842537059156237	-0.4012376882063586
Nc1n[nH]c2cc(-c3nc([C@H](Cc4ccccc4)NC(=O)c4ccc5c(N)noc5c4)[nH]c3Cl)ccc12	6.903089986991944	-0.7671489238649853	-0.4580414836519413	1.6270448465804992	-1.0031578766354832	-0.5911681054294587	-0.17707769448498378	-0.5098942417991111	-0.24048739634844976	-0.04457302959063269	1.149771326499004	-1.3274231663169356	-0.2922322822839659	-0.03150224855323859	-0.7445446020624455	0.36104300819952156	-0.12734087153325058	-0.0315022485532386	-0.5027636258838099	0.15485221265015017	2.450189810166415	2.373837738884526	0.30618686728659084	0.6347710739293335	1.7088665553966442	2.5182268865850035	-0.5750819357794106	1.0565971224022173	-0.4621832191273606	0.45881864884645307	0.22262705897600074	-0.7009044834215462	-1.2587152038946734	-0.26249978603051344	0.0504403949681626	-0.19332421765238514	1.3027229784376724	-1.6568015607771576	1.1630225061773138	-0.6919598772852508	0.42853260528651327	0.7242826821930912	-1.1735911533260535	-0.5983654312992337	-1.0129343023264463	-1.0035783457896257	1.3625224233342246	1.4350996871628021	-0.5305448815679238
Nc1n[nH]c2cc(-c3nc([C@H](Cc4ccccc4)NC(=O)[C@H]4CC[C@H](C(N)=O)CC4)[nH]c3Cl)ccc12	5.537602002101044	-0.7671489238649853	-0.4580414836519413	-0.15688121130320437	-0.3968753158620794	-0.7828195610786489	-0.17707769448498378	-0.5098942417991111	-0.6461255576363027	-0.04457302959063269	0.6306415094315635	-1.3274231663169356	-0.2922322822839659	-0.03150224855323859	-0.7445446020624455	0.36104300819952156	-0.12734087153325058	-0.0315022485532386	-0.6228188550711289	-1.1872451603237157	0.6753756886693844	0.7177666109445489	-0.36657507459240274	-0.6605435792416783	0.6358267779635709	0.8215456893191936	0.049458657621895975	0.7754423983387406	0.4496382660255173	1.3156156063602178	1.3785387329785996	0.08522964519996729	-0.3397255850704648	-0.5171567228674703	-0.04057114088781564	0.25337747089258406	0.6316780671065179	-0.7268500726530177	0.48063171320823395	-0.9979470398577801	1.5248551519267282	-0.3080198161620695	-0.8295637799582002	-0.28808851718973305	-0.7415580351657897	-0.6461727077988012	0.9484213513921202	1.4460784428976434	-0.05035582818814647
C[C@H]1CC[C@H](C(=O)N[C@@H](Cc2ccccc2)c2nc(-c3ccc4c(N)n[nH]c4c3)c(Cl)[nH]2)CC1	7.167491087293763	-0.7671489238649853	-0.4580414836519413	-0.15688121130320437	-0.49792240932431336	-1.1661224723770292	-0.17707769448498378	-0.5098942417991111	-1.457401880212009	-0.04457302959063269	0.11151169236412303	-1.9590920609977105	-0.2922322822839659	-0.03150224855323859	-0.7445446020624455	0.36104300819952156	-0.12734087153325058	-0.0315022485532386	-0.9429661329039795	-1.7800032246152817	0.9989854063616104	0.5216065848843257	-0.6253105056585158	-1.050934862179148	0.3175202311633235	0.6876274833793459	-0.22682197083601685	0.0853987520048257	0.3056929177164995	1.2978475192783447	1.1473498653781173	-0.3897763542508377	-0.3346671842746716	-1.4406848433518922	0.873206040167173	-0.24353069161134908	0.6997124991073082	-0.7961889015884931	0.6679455566346719	-0.2918853822404184	-0.1214371469221805	0.8809021004113227	-0.4551849060384249	0.25183616296120515	0.7313041166798201	1.1020534535053317	1.6242845101460244	0.8450446333694657	-0.9009111107163845
NC(=O)c1ccc(C(=O)N[C@@H](Cc2ccccc2)c2nc(-c3ccc4c(N)n[nH]c4c3)c(Cl)[nH]2)cc1	6.508638306165727	-0.7671489238649853	-0.4580414836519413	1.0324028272859314	-1.0031578766354832	-0.7828195610786489	-0.17707769448498378	-0.5098942417991111	-0.6461255576363027	-0.04457302959063269	0.6306415094315635	-1.3274231663169356	-0.2922322822839659	-0.03150224855323859	-0.7445446020624455	0.36104300819952156	-0.12734087153325058	-0.0315022485532386	-0.6399696020978887	-0.23615208838232088	2.0487437588754167	1.7039373215147955	0.1475984168989091	0.19149769509050055	1.6597384465481264	2.3218466317511943	-0.7402190808907417	0.6373664684409415	-0.7307450256932224	0.3301878888871911	0.33702730255821106	-0.992030095549919	-1.1969391202537178	-0.44069006961869023	-0.15859649389167754	0.19792098128929053	0.9074463504021975	-0.8555525383831263	0.3978964559456844	-0.8535687262736356	1.4389333061454408	-0.30399458120518486	-1.5974542064694832	-0.9623353338260804	-1.1534613921260588	-0.7756580409969794	1.0607034289935335	1.480343672424819	-0.02242957253165679
Cc1ccc(C(=O)N[C@@H](Cc2ccccc2)c2nc(-c3ccc4c(N)n[nH]c4c3)c(Cl)[nH]2)cc1	6.4089353929735005	-0.7671489238649853	-0.4580414836519413	1.0324028272859314	-1.1042049700977172	-1.1661224723770292	-0.17707769448498378	-0.5098942417991111	-1.457401880212009	-0.04457302959063269	0.11151169236412303	-1.9590920609977105	-0.2922322822839659	-0.03150224855323859	-0.7445446020624455	0.36104300819952156	-0.12734087153325058	-0.0315022485532386	-0.9601168799307392	-0.8746198950213951	2.208384429995029	1.335492091961445	-0.12935173513045578	-0.2233248406878309	1.1881086016023417	1.9982064504915398	-1.0594358761777811	-0.12281386326843059	-0.9704741519607446	0.36641189993600876	0.19640374077720515	-1.3299112584016635	-1.0533012776546098	-1.3869210464809367	0.822950548622784	-0.2731746538471611	0.8148514887490373	-0.881958291487934	0.6448156579319732	-0.1975647091459351	-0.1857406281832437	0.8964036329712386	-1.1426077614555232	-0.7633024286528448	-0.6096693279335285	0.12371114706734075	1.216422984054054	0.7935695434032165	-0.6876303127750258
Cc1ccc(C(=O)N[C@@H](Cc2ccccc2)c2nc(-c3ccc4c(N)n[nH]c4c3)c(Cl)[nH]2)c(F)c1	6.698970004336019	-0.7671489238649853	-0.4580414836519413	1.0324028272859314	-1.1042049700977172	-0.974471016727839	-0.17707769448498378	-0.5098942417991111	-1.0517637189241558	-0.04457302959063269	0.11151169236412303	-1.9590920609977105	-0.2922322822839659	-0.03150224855323859	0.19186103627544318	0.36104300819952156	-0.12734087153325058	-0.0315022485532386	-0.7314402529072745	-0.17835785020041775	2.600229713652258	1.7039373215147955	0.1395994380416356	0.1205503310325923	1.6204359594693103	2.2437597488178254	-0.30209766434076785	0.1941522607540541	-0.4278284310128474	0.9195448231201653	1.00637204993164	-0.8957174967443143	-0.306772484433482	-1.2143347111652445	0.7770297729143659	-0.24693534330260813	0.258898602376921	-0.15316681108455404	0.4153212940444293	-0.513777769391924	0.2995273303060895	0.628810828588607	-1.0438349388512609	-0.5993632028667569	-0.33267109893783786	0.33286499474544246	0.04925014685344763	0.665709860257105	-0.5328854555886099
COc1ccc(C(=O)N[C@@H](Cc2ccccc2)c2nc(-c3ccc4c(N)n[nH]c4c3)c(Cl)[nH]2)c(F)c1	6.552841968657781	-0.7671489238649853	-0.4580414836519413	1.0324028272859314	-1.0031578766354832	-0.7828195610786489	-0.17707769448498378	-0.5098942417991111	-0.6461255576363027	-0.04457302959063269	0.11151169236412303	-1.3274231663169356	-0.2922322822839659	-0.03150224855323859	0.19186103627544318	0.36104300819952156	-0.12734087153325058	-0.0315022485532386	-0.5484989512885028	0.15485221265015017	2.103692941995007	2.050997268513652	0.2533240504906972	0.3465650608327076	1.870176811258109	2.5106679091148627	-0.16107556954156946	0.4204000109644271	-0.22218867993922214	0.6377266267252882	0.5430378745196726	0.12328635342888984	-0.7504509665786796	-0.3858990106720702	0.49884513215606446	-0.3600294506205202	0.034862332875582366	-0.07821944478178926	-0.023757329640996805	0.24482617086829905	0.1148913790723485	-0.3020770760022095	-1.0789424932601173	-1.001369760866423	-0.7388583655241635	0.31057916285645504	0.8018625944387393	0.7585215197926237	-0.42751066763526624
COc1cc(F)c(C(=O)N[C@@H](Cc2ccccc2)c2nc(-c3ccc4c(N)n[nH]c4c3)c(Cl)[nH]2)c(F)c1	7.187086643357144	-0.7671489238649853	-0.4580414836519413	1.0324028272859314	-1.0031578766354832	-0.5911681054294587	-0.17707769448498378	-0.5098942417991111	-0.24048739634844976	-0.04457302959063269	0.11151169236412303	-1.3274231663169356	-0.2922322822839659	-0.03150224855323859	1.1282666746133319	0.36104300819952156	-0.12734087153325058	-0.0315022485532386	-0.31982232426503815	0.8391097394569713	2.474599928052233	2.4222766921404912	0.5176381344701677	0.684893858815704	2.3058297641855936	2.758110078966735	0.5832050869189548	0.7322537781478655	0.3246635969850267	1.2526647421361778	1.029685600216607	0.9984821687336121	0.0018203558210721188	-0.18387198821262413	0.5419229442038187	-0.23659114477296006	-1.2638969151706365	1.13832984192412	-0.1527078267404021	-0.1824650917605891	0.6018807706690514	-0.5696258249431659	-1.0131719586519015	-0.8763625639676217	-0.1945216468123926	2.042950445393941	0.10798390126003184	-0.22449999687067348	-0.389075670745605
Nc1n[nH]c2cc(-c3nc([C@H](Cc4ccccc4)NC(=O)c4cc(Cl)ccc4F)[nH]c3Cl)ccc12	6.275724130399211	-0.7671489238649853	-0.4580414836519413	1.0324028272859314	-1.407346250484419	-0.974471016727839	-0.17707769448498378	-0.5098942417991111	-0.6461255576363027	-0.04457302959063269	0.11151169236412303	-1.9590920609977105	-0.2922322822839659	-0.03150224855323859	0.19186103627544318	2.0924473549693348	-0.12734087153325058	-0.0315022485532386	-0.016825793458947434	0.16017108688687504	2.7477564044690292	2.1846578610193133	1.3416617648024582	1.1136381114320877	2.3189983648081736	2.874648521928269	-0.46698257514947333	0.2391105869192539	-0.09402166515081145	0.9363724654352805	0.30020008346284827	-0.6729644905926628	-0.7490938027035864	-1.2140532981428478	0.7527663327965133	-0.1568020215882706	0.38066725213555264	-0.6674100102488187	0.909074220279693	-0.7750849298397544	0.30618178337257684	0.9617242794286764	-1.7810117415013442	-1.024513150608053	-0.29280359307861636	0.12042346992573184	0.4992792020686793	0.694532652692719	0.005350410306411366
Nc1n[nH]c2cc(-c3nc([C@H](Cc4ccccc4)NC(=O)NCc4cccc(Cl)c4)[nH]c3Cl)ccc12	7.267606240177032	-0.7671489238649853	-0.4580414836519413	1.0324028272859314	-0.9021107831732492	-0.7828195610786489	-0.17707769448498378	-0.5098942417991111	-0.6461255576363027	-0.04457302959063269	0.6306415094315635	-1.9590920609977105	-0.2922322822839659	-0.03150224855323859	-0.7445446020624455	2.0924473549693348	-0.12734087153325058	-0.0315022485532386	0.006041869243399036	-0.8252511218077717	1.197031420521792	1.168016987619013	0.7854241407391968	0.44748191790303254	1.7039537445117927	1.6417815515024803	-0.7040965640626358	0.5554566905983258	-0.17649848690777448	0.8320053014452364	0.6926727508636592	0.3649956882024418	-0.3199723722712754	-0.8887738496116601	0.0647083569981876	0.6311566530347879	0.09850449336642877	-1.304539381850464	1.8866330629048234	-1.2743885380554478	0.348678555180125	1.1115673456674375	-1.7023813426504695	-1.2804411446348185	-0.8459047040782679	0.05940531692936869	1.496232964039569	0.7788030025399685	-0.5948246417319427
Nc1n[nH]c2cc(-c3nc([C@H](Cc4ccccc4)NC(=O)NCc4cc(Cl)ccc4F)[nH]c3Cl)ccc12	7.508638306165727	-0.7671489238649853	-0.4580414836519413	1.0324028272859314	-0.9021107831732492	-0.5911681054294587	-0.17707769448498378	-0.5098942417991111	-0.24048739634844976	-0.04457302959063269	0.6306415094315635	-1.9590920609977105	-0.2922322822839659	-0.03150224855323859	0.19186103627544318	2.0924473549693348	-0.12734087153325058	-0.0315022485532386	0.23471849626686372	-0.15259118020106435	1.361878969880563	1.3689871128299331	1.0452583249902014	0.7804404175053455	1.841512449287647	1.7438424121804066	0.027569166017199873	0.8623603979851862	0.34220698164539104	1.5126045983898917	1.068216508480389	0.6853343093359632	-0.04514584387817045	-0.7421265789863899	-0.040014736822464	0.6712098310210641	0.0673358614227699	-1.0999658869629616	1.356865998746445	-0.8221869657964607	0.2242316108269979	0.6730821658160874	-1.626523547820261	-1.2005316649880085	-1.1934805976491096	-0.6777015334861152	1.4134673550497454	1.3272879587242685	-0.8377424877150229
Cc1ccc(Cl)cc1CNC(=O)N[C@@H](Cc1ccccc1)c1nc(-c2ccc3c(N)n[nH]c3c2)c(Cl)[nH]1	7.275724130399211	-0.7671489238649853	-0.4580414836519413	1.0324028272859314	-0.5989695027865474	-0.5911681054294587	-0.17707769448498378	-0.5098942417991111	-0.6461255576363027	-0.04457302959063269	0.6306415094315635	-1.9590920609977105	-0.2922322822839659	-0.03150224855323859	-0.7445446020624455	2.0924473549693348	-0.12734087153325058	-0.0315022485532386	0.11466326707954476	-1.0018688445709087	0.8275962875838465	1.0411270910442352	0.5973586727026844	0.19555593193499454	1.551477307414053	1.4731487903974616	-0.6393876145627084	0.4512033687136184	-0.5496097053812579	0.40077494789188367	1.2385245176167998	0.40140292234321767	0.02120269962230507	-0.893783861508249	0.06782967772561316	0.6530116023808162	0.06558451268339172	-1.2719237998688528	1.7474893244601049	-1.0520044914711917	0.1494031551061438	1.1033754654463963	-1.0593237959691069	-0.9663496506060376	-1.279381021168703	-0.0050680278401439675	1.9975671006751143	1.0439993121321973	-1.1207320154172347
Nc1n[nH]c2cc(-c3nc([C@H](Cc4ccccc4)NC(=O)NCc4cc(Cl)ccc4C(F)(F)F)[nH]c3Cl)ccc12	6.619788758288394	-0.7671489238649853	-0.4580414836519413	1.0324028272859314	-0.5989695027865474	-0.01621373848188846	-0.17707769448498378	-0.5098942417991111	0.5707889262272563	-0.04457302959063269	0.6306415094315635	-1.9590920609977105	-0.2922322822839659	-0.03150224855323859	2.0646723129512203	2.0924473549693348	-0.12734087153325058	-0.0315022485532386	0.8006931481499389	0.8498833794719807	1.1746592531088207	1.4254641188198607	1.339143359999905	1.1490279989779841	2.3970545385440394	1.812420656161789	1.44940003421356	1.3300639853214324	0.15879847589105867	1.5149663981681092	3.3547813018170904	1.6096533276118807	0.9140209073644937	-0.1276798657349177	-0.6092422555957354	0.7340894169929923	0.23537667280075852	-1.288241929897911	2.1921797701883268	-2.161901628089619	1.4247533639710763	0.7246404919429404	-1.4487673059019472	0.4783853523579579	-0.44150536060703083	-0.7075323180841537	0.1936138189575631	0.5291724599313234	0.3555526306665339
COc1ccc(Cl)cc1CNC(=O)N[C@@H](Cc1ccccc1)c1nc(-c2ccc3c(N)n[nH]c3c2)c(Cl)[nH]1	7.1249387366083	-0.7671489238649853	-0.4580414836519413	1.0324028272859314	-0.49792240932431336	-0.3995166497802687	-0.17707769448498378	-0.5098942417991111	-0.24048739634844976	-0.04457302959063269	0.6306415094315635	-1.3274231663169356	-0.2922322822839659	-0.03150224855323859	-0.7445446020624455	2.0924473549693348	-0.12734087153325058	-0.0315022485532386	0.29760456869831653	-0.6820324217184737	0.21363987196218212	0.959026927833948	0.6947915026611681	0.40358440427387265	1.5800436587082916	1.3559676319807248	-0.5042039407757931	0.6567303747596523	-0.3775565655483389	0.4666452540318783	0.44189820168369603	1.0861616592225718	-0.08547751619407702	-0.06822970045459427	-0.24137621101119577	0.4343695532196706	0.11877969737874296	-1.0597208957976616	1.0637950664029556	-0.38778288679225076	0.10714879233806775	0.1949831853259555	-1.0698649458753866	-1.1788298670480295	-1.3442853100418672	-0.8207217743561963	1.5627578076517195	1.8149764706208678	-0.6588830947900313
Nc1n[nH]c2cc(-c3nc([C@H](Cc4ccccc4)NC(=O)NCc4cccc(Cl)c4F)[nH]c3Cl)ccc12	7.244125144327507	-0.7671489238649853	-0.4580414836519413	1.0324028272859314	-0.9021107831732492	-0.5911681054294587	-0.17707769448498378	-0.5098942417991111	-0.24048739634844976	-0.04457302959063269	0.6306415094315635	-1.9590920609977105	-0.2922322822839659	-0.03150224855323859	0.19186103627544318	2.0924473549693348	-0.12734087153325058	-0.0315022485532386	0.23471849626686372	-0.15259118020106435	1.361878969880563	1.3689871128299331	1.0452583249902014	0.7804404175053455	1.841512449287647	1.7438424121804066	0.027569166017199873	0.8623603979851862	0.33530088856733475	1.5126045983898917	1.0744792787537578	0.6853343093359632	-0.04514584387818121	-0.7052785234141874	-0.0058293845420694145	0.4864173532699821	0.1743793380128565	-0.9307590082329291	1.2460136645876279	-0.8218396138949609	0.22362418606293952	0.6735236840714495	-1.5851800401008378	-0.9917193141259262	-1.0901735325079618	-0.8268615014308972	1.3237137984769063	1.3272879587242685	-0.8377424877150229
Nc1n[nH]c2cc(-c3nc([C@H](Cc4ccccc4)NC(=O)NCc4c(F)ccc(Cl)c4F)[nH]c3Cl)ccc12	7.638272163982407	-0.7671489238649853	-0.4580414836519413	1.0324028272859314	-0.9021107831732492	-0.3995166497802687	-0.17707769448498378	-0.5098942417991111	0.1651507649394033	-0.04457302959063269	0.6306415094315635	-1.9590920609977105	-0.2922322822839659	-0.03150224855323859	1.1282666746133319	2.0924473549693348	-0.12734087153325058	-0.0315022485532386	0.46339512329032845	0.5200687614056437	1.5267265192393267	1.5699572380408493	1.305092509241205	1.1133989171076615	1.9790711540634998	1.8459032728583347	0.7592348960970251	1.1692641053720338	0.8540063571204781	2.2256632296795753	1.4500230363704771	1.0056729304695178	0.2296806845149345	-0.544433543954569	-0.06521939612114903	0.5902699119582017	-0.17166035713878017	-0.5583499258708954	0.711486380293573	-0.36973111502119244	0.09931745067611693	0.23497174102895932	-1.5256648671097344	-0.9133446271101088	-1.2104100763362027	-0.7560418887930359	1.2229900061201293	1.8835099813093135	-1.0773810315917627
NCc1ccc(Cl)cc1CNC(=O)N[C@@H](Cc1ccccc1)c1nc(-c2ccc3c(N)n[nH]c3c2)c(Cl)[nH]1	8.236572006437063	-0.7671489238649853	0.8557343737232003	1.0324028272859314	-0.3968753158620794	-0.3995166497802687	-0.17707769448498378	-0.5098942417991111	-0.24048739634844976	-0.04457302959063269	1.149771326499004	-1.9590920609977105	-0.2922322822839659	-0.03150224855323859	-0.7445446020624455	2.0924473549693348	-0.12734087153325058	-0.0315022485532386	0.2575861589692102	-1.0365927267251955	0.2491580117088909	0.8942010477920145	0.5556332840422156	0.15563318402980456	1.5423119598039028	1.2938734045102804	-0.22965714729076253	1.160160121456724	-0.21106667414828137	0.4212906758396833	1.3314567542069713	1.075354503947206	0.24039053036803518	-0.486276783492434	-0.22787830335751816	0.6331668978372924	0.21433160079401856	-1.3478948511113635	1.8547939344397086	-1.4484284925245041	0.9433355889848438	0.3976101283481397	-1.3920556008399372	-0.9387879646729281	-0.879534507470761	-0.3190848193862562	1.7773293853598813	1.3496583709619223	-0.7701697986387707
Nc1n[nH]c2cc(-c3nc([C@H](Cc4ccccc4)NC(=O)NCc4cc(Cl)ccc4-n4cnnn4)[nH]c3Cl)ccc12	8.823908740944319	1.4489777048848436	-0.4580414836519413	2.0234728594435447	-0.3968753158620794	0.17543771716730164	-0.17707769448498378	-0.5098942417991111	0.9764270875151094	-0.04457302959063269	2.707160777701325	-1.9590920609977105	-0.2922322822839659	-0.03150224855323859	-0.7445446020624455	2.0924473549693348	-0.12734087153325058	-0.0315022485532386	0.6692040876114467	0.02645021670683363	1.1547560006055961	1.47016998837015	0.9867956335337253	1.0865571540056618	2.3363928540808385	1.8439867218125434	0.21930946598065976	2.0388486288915577	0.051444021768145394	0.7840769929649484	1.1312462661388463	1.6695323125186523	0.38572602566490144	-0.6356722017210563	-0.06630785214156394	0.6672397327353502	0.024033590342981512	-1.1344542596753613	1.4139109613072485	-0.7554517362659489	0.013626663988178463	0.905478067199859	-1.0184188337145408	-1.0233179309810343	-1.1659123186802358	-0.4009269645583893	1.1301956370235957	0.727659611786528	-0.6279621947540323
Nc1n[nH]c2cc(-c3nc([C@H](Cc4ccccc4)NC(=O)NCc4cc(Cl)ccc4-n4cccn4)[nH]c3Cl)ccc12	6.346787486224656	-0.7671489238649853	-0.4580414836519413	2.0234728594435447	-0.19478112893761151	0.17543771716730164	-0.17707769448498378	-0.5098942417991111	0.1651507649394033	-0.04457302959063269	1.6689011435664443	-1.9590920609977105	-0.2922322822839659	-0.03150224855323859	-0.7445446020624455	2.0924473549693348	-0.12734087153325058	-0.0315022485532386	0.6006010995044072	-0.5108461406836112	0.7790973728376835	0.886529985320386	0.7196782183605347	0.6292999248748361	1.6610138878355392	1.2514316259126423	-0.48564868448758725	0.9754206738773381	0.1805656742222331	0.4964718547031803	0.35865752401375767	0.31898355939674544	0.32984446659878097	-0.5658229889300287	0.09913705134494305	0.528314287976769	-0.048173095211278466	-1.1183829099989042	1.411805577995903	-0.9425522482381913	0.5017134730585148	0.6038651686692752	-1.228842525146216	-1.2536784650754293	-1.3344990488487831	-0.595041233448329	0.9750130031388232	1.1606176965119808	-0.0713352978850502
Nc1n[nH]c2cc(-c3nc([C@H](Cc4ccccc4)NC(=O)NCc4cc(Cl)ccc4-n4cncn4)[nH]c3Cl)ccc12	7.337242168318426	-0.7671489238649853	-0.4580414836519413	2.0234728594435447	-0.29582822239984546	0.17543771716730164	-0.17707769448498378	-0.5098942417991111	0.5707889262272563	-0.04457302959063269	2.188030960633885	-1.9590920609977105	-0.2922322822839659	-0.03150224855323859	-0.7445446020624455	2.0924473549693348	-0.12734087153325058	-0.0315022485532386	0.6349025935579269	-0.24633101089139153	0.9622014209635538	1.1666771867842733	0.8511821765996441	0.848419444507486	1.9851957916332823	1.535858071944597	-0.13859236425706406	1.4307938278249765	-0.07163159048988609	0.6614550880445721	0.7402977460273683	0.9772699013272369	0.35666761495050675	-0.362158082084128	-0.15988996766713667	0.5593531233478043	0.03229955211315895	-1.0936990429696267	1.4098209851581796	-0.8571801649607375	0.2560176689967264	0.8180390657631565	-1.2825981172135525	-1.3228623813605074	-1.2650326162477443	-0.4541737773616513	1.051421774444554	0.9564164706841491	-0.33367644555757675
COC(=O)Nc1ccc(-c2nc([C@H](Cc3ccccc3)NC(=O)NCc3cc(Cl)ccc3-n3cnnn3)[nH]c2Cl)cc1	8.468521082957745	1.4489777048848436	-0.4580414836519413	1.4288308401489767	-0.09373403547537755	0.3670891728164917	-0.17707769448498378	-0.5098942417991111	0.9764270875151094	-0.04457302959063269	1.6689011435664443	-0.6957542716361609	-0.2922322822839659	-0.03150224855323859	-0.7445446020624455	2.0924473549693348	-0.12734087153325058	-0.0315022485532386	0.8635792205813916	0.0787380416031639	0.5509518947740849	0.6910911098335312	0.8895517205472485	0.881656675013561	1.578011460312058	1.0621038895805126	-0.04227000634538278	1.2169347952716416	-0.07374654898575615	0.6592544717544138	0.7574683572254794	1.0345020346088882	0.2586968451508756	-0.01316858747729723	-1.0099246809355558	1.6729873417276786	-0.9176819066871945	-0.7395435368291415	1.5691189915630805	-1.027809655816902	0.1416594236639605	-0.3144947359169067	-0.6321617568564801	-1.0126308731541616	-1.2625878424980532	-0.3799120392381758	0.4518852445070952	-0.1609862654156066	0.1147935933656512
COC(=O)Nc1ccc(-c2nc([C@H](Cc3ccccc3)NC(=O)CCc3cc(Cl)ccc3-n3cnnn3)[nH]c2Cl)cc1	8.721246399047171	1.4489777048848436	-0.4580414836519413	1.4288308401489767	0.0073130579868564	0.3670891728164917	-0.17707769448498378	-0.5098942417991111	0.5707889262272563	-0.04457302959063269	1.149771326499004	-0.6957542716361609	-0.2922322822839659	-0.03150224855323859	-0.7445446020624455	2.0924473549693348	-0.12734087153325058	-0.0315022485532386	0.8292777265278719	-0.14108970010706515	0.12287129260948429	0.4111112111640678	0.7613512677865302	0.6590492978586696	1.16625558001393	0.8229163236664622	-0.380535293008995	0.4932414039908819	-0.169408903371614	0.09792206576355332	-0.05590986229289596	0.4945191022876616	-0.07312624496483464	-0.5186305114177179	-0.2196877172522237	0.901844239238086	-0.39796459477942403	-0.574201183425356	0.9539137343687706	-0.5945733225703793	0.04059637439096405	-0.4324200610284445	-0.3241190281782906	-0.9339743691646417	-1.4087984219152316	-0.4957684688510545	0.2761097251444395	-0.36576272296058093	0.050050619556271346
COC(=O)Nc1ccc(-c2nc([C@H](Cc3ccccc3)NC(=O)/C=C/c3cc(Cl)ccc3-n3cnnn3)[nH]c2Cl)cc1	8.568636235841012	1.4489777048848436	-0.4580414836519413	1.4288308401489767	-0.19478112893761151	0.3670891728164917	-0.17707769448498378	-0.5098942417991111	0.5707889262272563	-0.04457302959063269	1.149771326499004	-0.6957542716361609	-0.2922322822839659	-0.03150224855323859	-0.7445446020624455	2.0924473549693348	-0.12734087153325058	-0.0315022485532386	0.8235608108522853	0.1548979249000835	0.880181585390661	0.8741540045328239	0.9461473312247617	0.9483069943881798	1.7063118937365218	1.5562113986502633	-0.6248851543095939	0.4444132438968177	-0.53380025648292	-0.12679063371917884	-0.32569301653244215	-0.18436883533795137	-0.6171284300711428	-0.48644548172090196	-0.2969663234057364	0.91752651024549	-0.2863031870548028	-0.6706696756774427	0.9769330680872814	-0.557560059366073	-0.009105407074361723	-0.4045481493529374	-0.7406864479673353	-1.1262072706623172	-1.016764736188743	-0.08830759920216188	0.3752673693898053	-0.201125538977062	0.2628755871330426
COC(=O)Nc1ccc(-c2c[nH]c([C@H](Cc3ccccc3)NC(=O)/C=C/c3cc(Cl)ccc3-n3cnnn3)n2)cc1	8.173925197299173	1.4489777048848436	-0.4580414836519413	1.4288308401489767	-0.19478112893761151	0.17543771716730164	-0.17707769448498378	-0.5098942417991111	0.1651507649394033	-0.04457302959063269	1.149771326499004	-0.6957542716361609	-0.2922322822839659	-0.03150224855323859	-0.7445446020624455	0.36104300819952156	-0.12734087153325058	-0.0315022485532386	0.0003249535678124189	0.07323756161861085	0.564669798549776	0.49387386760594176	0.109953683726076	0.3489816951040134	0.5736142161250645	0.8714970679729205	-0.5324938359180833	0.4899735730007725	-0.4468074643906089	-0.08283262497014884	-0.20035681364767982	-0.021879978038552843	-0.5184949854339321	-0.5084186590884756	-0.1759024424509274	0.8074807734798732	-0.25217170866394717	-0.6091553940179861	0.7094709932375711	-0.19482114511129212	-0.4096993436320973	0.027367117393450522	-0.7476606954348844	-1.2204910370607946	-1.1152542833089998	-0.03748598241835209	0.5294726172467327	-0.23651814829318296	0.24934562473019095
Nc1n[nH]c2cc(-c3nc([C@H](Cc4ccccc4)NC(=O)/C=C/c4cc(Cl)ccc4-n4cnnn4)[nH]c3Cl)ccc12	8.920818753952375	1.4489777048848436	-0.4580414836519413	2.0234728594435447	-0.49792240932431336	0.17543771716730164	-0.17707769448498378	-0.5098942417991111	0.5707889262272563	-0.04457302959063269	2.188030960633885	-1.9590920609977105	-0.2922322822839659	-0.03150224855323859	-0.7445446020624455	2.0924473549693348	-0.12734087153325058	-0.0315022485532386	0.6291856778823404	0.10540679563858554	1.5258911431446025	1.6957442948275403	1.0476298274655091	1.1581810192294175	2.502126465465827	2.4053215457091164	-0.3868972053417665	1.2556928235589704	-0.41158376467924107	-0.012485760803783955	0.02335544728440337	0.43128297450214176	-0.5548397684410673	-1.1089490959832529	0.6466505046644563	-0.08822112653988909	0.6554113181000817	-1.0655977460451955	0.8215205143689361	-0.28655677873490243	-0.1424578511868927	0.828731965179856	-1.144658746253058	-1.1535877794172926	-0.92857588394828	-0.10694145504000312	1.0585880818693731	0.6857222298878636	-0.5052492175427453
Nc1n[nH]c2cc(-c3c[nH]c([C@H](Cc4ccccc4)NC(=O)/C=C/c4cc(Cl)ccc4-n4cnnn4)n3)ccc12	8.301029995663981	1.4489777048848436	-0.4580414836519413	2.0234728594435447	-0.49792240932431336	-0.01621373848188846	-0.17707769448498378	-0.5098942417991111	0.1651507649394033	-0.04457302959063269	2.188030960633885	-1.9590920609977105	-0.2922322822839659	-0.03150224855323859	-0.7445446020624455	0.36104300819952156	-0.12734087153325058	-0.0315022485532386	-0.19405017940213257	0.019857843629422584	1.05167598003991	1.380071795995042	0.17161743484783745	0.5412285052604243	1.0205075281061695	1.4564662225890717	-0.29010630036015883	1.3025931623424791	-0.32335703227357043	0.03233416968541073	0.15348156875074093	0.6019136300993341	-0.40567823082192817	-1.1309600369255053	0.7673947807820849	-0.20064028224509955	0.6769177600971754	-1.0086505896534066	0.6699616494306233	-0.10901455823927418	-0.14690204057538966	0.5083337050062064	-1.1365276210634427	-1.235173384667495	-1.0219947268553333	-0.07291861557487421	1.1320444306887103	0.5966384344775694	-0.5209831549691918
CN1CCN(C(=O)C[C@H](NC(=O)/C=C/c2cc(Cl)ccc2-n2cnnn2)c2nc(-c3ccc4[nH]c(=O)cc(O)c4c3)c(Cl)[nH]2)CC1	10.397940008672036	1.4489777048848436	0.8557343737232003	1.0324028272859314	0.6135956187602601	1.1336949954132522	-0.17707769448498378	-0.5098942417991111	1.7877034100908156	-0.04457302959063269	2.188030960633885	-0.06408537695538619	-0.2922322822839659	-0.03150224855323859	-0.7445446020624455	2.0924473549693348	-0.12734087153325058	-0.0315022485532386	1.4009692940865337	0.1970250989727194	1.2849660871128799	1.3214202192888846	0.7692722860425129	0.8019527678224792	2.3155405599020704	1.522531579618209	0.2489510564722141	1.3357964249282985	0.48388166920607617	0.26073730334846906	1.0583530282910525	0.7455886184203263	0.8054297820661229	0.7157920952392749	-0.5173774537842726	0.23412952655126143	-1.0424859951948495	0.7467383344390907	0.39493785652328806	-0.4662295166367165	0.4379983397355743	-0.7593536997065474	0.13079720062537079	-0.9792149409666528	-1.038984549742648	1.9107273261177906	2.0913866020092535	0.8709596288200907	-0.9959144651842748
COC(=O)Nc1ccc(-c2nc([C@H](CC(=O)N3CCS(=O)(=O)CC3)NC(=O)/C=C/c3cc(Cl)ccc3-n3cnnn3)[nH]c2Cl)cc1	9.522878745280336	1.4489777048848436	-0.4580414836519413	0.2395468015598409	0.5125485252980262	1.1336949954132522	-0.17707769448498378	-0.5098942417991111	2.5989797326665216	-0.04457302959063269	1.6689011435664443	1.1992524124061632	2.6952504413352263	-0.03150224855323859	-0.7445446020624455	2.0924473549693348	-0.12734087153325058	-0.0315022485532386	2.1498852475883807	0.543645418415281	0.7543048881065126	0.9292171917801559	1.5433035062411846	2.5782901947140537	1.9236141888397893	1.0387803932944766	0.21392530060708861	0.8382163177233903	0.8536509241692771	0.6944421903207671	0.4061912962393255	0.4877233319952942	0.6003930105214377	0.6201041811690523	-0.9000135674669819	1.1586461616424502	-1.0777098213236485	-0.18782984094701635	0.9394894879781741	-0.5241680582720971	-0.3844051110102457	-0.046686716977136264	-0.4549433333056867	0.17989801557384658	-2.8948774528389487	-1.4082427758649518	1.2285507436667857	1.242571840544642	-0.5842491687747696
COC(=O)Nc1ccc(-c2nc([C@H](CC(=O)N3CCN(C)CC3)NC(=O)/C=C/c3cc(Cl)ccc3-n3cnnn3)[nH]c2Cl)cc1	9.397940008672036	1.4489777048848436	0.8557343737232003	0.2395468015598409	0.7146427122224941	0.9420435397640621	-0.17707769448498378	-0.5098942417991111	1.7877034100908156	-0.04457302959063269	2.188030960633885	-0.06408537695538619	-0.2922322822839659	-0.03150224855323859	-0.7445446020624455	2.0924473549693348	-0.12734087153325058	-0.0315022485532386	1.303781727601561	-0.07945671247575833	0.6885917406681576	0.6421645212675142	0.5984301394732245	0.5253654066022025	1.4799806841139485	0.7880405657292079	0.630063380290393	1.6037318843631891	0.80282876705578	0.6453381246124315	1.2473325061903515	0.6224026882403076	0.7628405742134534	0.4963455086176834	-0.7922549366210402	0.8088039645291437	-0.5719913198318911	-0.5711428440471064	1.4072312212223355	-0.8442737633916864	-0.018531070198915013	-0.017229970904513177	0.6756537909066578	-0.8379449359100669	-1.3776055503856652	1.0127246330736626	1.8482533335718814	0.37038328611814536	-0.32400268249022035
COC(=O)Nc1ccc(-c2nc([C@H](CC(=O)N3CCN(C(C)=O)CC3)NC(=O)/C=C/c3cc(Cl)ccc3-n3cnnn3)[nH]c2Cl)cc1	9.221848749616356	1.4489777048848436	-0.4580414836519413	0.2395468015598409	0.916736899146962	1.3253464510624422	-0.17707769448498378	-0.5098942417991111	2.1933415713786686	-0.04457302959063269	2.188030960633885	0.5675835177253885	-0.2922322822839659	-0.03150224855323859	-0.7445446020624455	2.0924473549693348	-0.12734087153325058	-0.0315022485532386	1.589627511380892	0.23587652262540246	0.1330557054400828	0.968971863607432	0.6881550451413376	0.6671420391684484	1.7546912224432805	1.0936299690966387	0.5411114580880311	1.4737946971709506	1.1378556891003568	0.13856536600304342	1.0629027649246716	1.3469489694920742	0.5438176897279943	0.9547855704185432	-1.3100287930598222	1.2102229341002104	-0.5885909251994341	-0.9677537468803646	1.808768375330287	-1.2225572225625587	0.3661991500872827	-0.39248394580635826	0.9357679915512319	-0.8583066501373154	-3.212179305688657	-0.9066929501993043	2.076100607764653	1.4215879966102318	-0.1927360489712213
COC(=O)Nc1ccc(-c2nc([C@H](CC(=O)N3CCOCC3)NC(=O)/C=C/c3cc(Cl)ccc3-n3cnnn3)[nH]c2Cl)cc1	9.154901959985745	1.4489777048848436	-0.4580414836519413	0.2395468015598409	0.3104543383735583	0.750392084114872	-0.17707769448498378	-0.5098942417991111	1.7877034100908156	-0.04457302959063269	1.6689011435664443	0.5675835177253885	-0.2922322822839659	-0.03150224855323859	-0.7445446020624455	2.0924473549693348	-0.12734087153325058	-0.0315022485532386	1.2351787394945217	0.3744861818236118	0.6370926637926939	0.8391939168978954	0.8788363597956316	0.9183407294239719	1.7450835575904617	0.9802056808258439	0.39842672539023744	1.3852382176847042	0.9749976309964258	0.28960578037039786	0.6071406929371489	0.7205083278822821	0.7445497683234177	0.6794989130710293	-0.8967313707120613	0.739404493071509	-0.45417958309351114	-0.6760080849585498	1.530543263450512	-0.9654228888513746	0.03286328154191123	-0.03621292773522988	0.012005295616387867	-1.3873306313492793	-1.9862209327632077	-0.2978268260256322	1.3114247707044389	0.5044780434414108	-0.03347455156546007
O=C(/C=C/c1cc(Cl)ccc1-n1cnnn1)N[C@@H](Cc1ccccc1)c1nc(-c2ccc3[nH]c(=O)cc(O)c3c2)c(Cl)[nH]1	9.744727494896694	1.4489777048848436	-0.4580414836519413	2.2216868658750673	-0.29582822239984546	0.5587406284656818	-0.17707769448498378	-0.5098942417991111	0.5707889262272563	-0.04457302959063269	1.149771326499004	-0.6957542716361609	-0.2922322822839659	-0.03150224855323859	-0.7445446020624455	2.0924473549693348	-0.12734087153325058	-0.0315022485532386	0.9207483773372578	0.47326728927798156	1.5462620242769718	1.666771613427846	1.1459940394998207	1.2604555877653498	2.679701920083666	2.4274556772730307	-1.0780737773426	0.14202893967746003	-0.8588597341887185	-0.5834309310750349	-0.5345467441476829	-0.046784549682356597	-0.6056373334275729	-0.2669988951172532	-0.022088841294380435	0.34285204282640536	-0.7567990060050479	0.647188750649499	-0.03568335611150975	-0.18233576168548038	0.42745983956848654	-1.2078766078161767	-1.4218830628124155	-1.3925153722112529	-0.7541794508067258	0.7026984374752561	0.5381909734578354	0.30793315905593405	-0.4702400480090027
O=C(CCc1cc(Cl)ccc1-n1cnnn1)N[C@@H](Cc1ccccc1)c1nc(-c2ccc3[nH]c(=O)cc(O)c3c2)c(Cl)[nH]1	9.494850021680094	1.4489777048848436	-0.4580414836519413	2.2216868658750673	-0.09373403547537755	0.5587406284656818	-0.17707769448498378	-0.5098942417991111	0.5707889262272563	-0.04457302959063269	1.149771326499004	-0.6957542716361609	-0.2922322822839659	-0.03150224855323859	-0.7445446020624455	2.0924473549693348	-0.12734087153325058	-0.0315022485532386	0.9264652930128444	0.16335837540869877	0.7227332083316603	1.122798709446555	0.9524742524796742	0.9625270969753615	2.0409725712126336	1.5995943510351425	-0.8165488845887713	0.19925666377760085	-0.48978998119966843	-0.3371443952650927	-0.25144299841017487	0.618425418024286	-0.04904056464992527	-0.2991839248152042	0.05518976481279937	0.32716976991865226	-0.8684604884562113	0.7436557381901643	-0.05872440703764359	-0.21954504926942775	0.4756692157468027	-1.2415039959898913	-0.9271559603221509	-1.11035972272332	-1.079766926702075	0.3227851704929556	0.4956074649931642	0.21494919560908946	-0.582394663090137
Cc1ccc(-n2cnnn2)c(CCC(=O)N[C@@H](Cc2ccccc2)c2nc(-c3ccc4[nH]c(=O)cc(O)c4c3)c(Cl)[nH]2)c1	9.30102999566398	1.4489777048848436	-0.4580414836519413	2.2216868658750673	0.20940724491132431	0.5587406284656818	-0.17707769448498378	-0.5098942417991111	0.1651507649394033	-0.04457302959063269	1.149771326499004	-0.6957542716361609	-0.2922322822839659	-0.03150224855323859	-0.7445446020624455	0.36104300819952156	-0.12734087153325058	-0.0315022485532386	0.21185083356451725	-0.11243750001331683	0.2491580117088909	0.6150620431101125	-0.009668463068875015	0.1608601428287069	0.854949840596743	0.8053651801082231	-0.66730404395429	0.16428471542224696	-0.7399135767226473	-0.24092102325272022	-0.3797808510677454	0.814328772259224	0.10720771267195199	-0.29763606539779347	0.0909291240117754	0.29116493031108776	-0.91727202586367	0.7835317718922014	-0.12380165788989621	-0.0743972888730523	0.4413558430803269	-1.4267695739157367	-0.18964986232849343	-0.707384996322296	-1.2275009719382455	0.5867514063819002	0.5291120937303246	0.4197557582177692	-0.617891641855798
Cc1ccc(-n2cnnn2)c(CCC(=O)N[C@@H](Cc2ccccc2)c2nc(-c3ccc4[nH]c(=O)ccc4c3)c(Cl)[nH]2)c1	7.920818753952375	1.4489777048848436	-0.4580414836519413	2.2216868658750673	0.10836015144909036	0.3670891728164917	-0.17707769448498378	-0.5098942417991111	-0.24048739634844976	-0.04457302959063269	1.149771326499004	-1.3274231663169356	-0.2922322822839659	-0.03150224855323859	-0.7445446020624455	0.36104300819952156	-0.12734087153325058	-0.0315022485532386	0.028909531945745505	-0.35048796541419164	0.21899735672844606	0.5921752625718351	-0.10742636775229614	0.031096316767480443	0.5566267443479902	0.7354266733911096	-0.7911372016059803	-0.05912592176575566	-0.728829223361476	-0.25351263274340535	-0.5217932925611233	0.7675805405505356	-0.0019840468126972348	-1.3893947809058829	0.7715788887948378	0.22562112553496255	-0.07830588526858052	-0.6426120763426344	0.8355281902080249	-0.23032791391963822	-0.005106726336385338	-0.6025009423900654	-0.11451586089616203	-0.8362242291858852	-1.4265085019326433	0.13370510014814727	0.8332088966911996	0.11619026327417675	-0.6800905295580361
O=C(/C=C/c1cc(Cl)ccc1-n1cnnn1)N[C@@H](Cc1ccccc1)c1nc(-c2ccc3c(c2)CCC(=O)N3)c(Cl)[nH]1	7.721246399047171	1.4489777048848436	-0.4580414836519413	1.4288308401489767	-0.19478112893761151	0.3670891728164917	-0.17707769448498378	-0.5098942417991111	0.1651507649394033	-0.04457302959063269	1.149771326499004	-1.3274231663169356	-0.2922322822839659	-0.03150224855323859	-0.7445446020624455	2.0924473549693348	-0.12734087153325058	-0.0315022485532386	0.7435239913940727	-0.08133384030703437	1.2873805581511193	1.4364267521624532	0.8648507266068344	0.8385713762093909	2.114832891099592	2.041923577214677	-0.9482721075978695	-0.03310129683587057	-0.4750725937922568	-0.4160888152178096	-0.596029356510532	0.019971047384105777	-0.4909031221676153	-1.3901867968569799	0.7396967613644331	0.27094956607138293	-0.020426026530613095	-0.7328209043009342	0.9392775639865395	-0.37298688772073657	-0.0016723520682919114	-0.4012803017440618	-0.8229877237781048	-1.2143225704102751	-1.1749725866393044	0.11558653495015365	0.9214027791285664	-0.06718923350404671	-0.596974948345256
COC(=O)Nc1ccc(NC(=O)[C@H](Cc2ccccc2)NC(=O)/C=C/c2cc(Cl)ccc2-n2cnnn2)cc1	7.392544976785332	1.4489777048848436	-0.4580414836519413	0.4377608079913635	-0.49792240932431336	-0.20786519413107857	-0.17707769448498378	-0.5098942417991111	0.1651507649394033	-0.04457302959063269	0.6306415094315635	-0.06408537695538619	-0.2922322822839659	-0.03150224855323859	-0.7445446020624455	0.36104300819952156	-0.12734087153325058	-0.0315022485532386	-0.1654656010241995	0.22234221380695363	-0.30933411672210026	-0.17527291179424814	0.20203453181372868	0.34784660930991473	0.5888991989905599	0.4611959105080903	-0.40124879121952955	0.6025691444697308	-0.20679190864407912	0.1323921946349441	-0.2559272178896242	0.1132429841644335	-0.1698306911691494	-0.393155755724863	-0.3496570513039426	1.0571258298695771	-0.4920000201635748	-0.842468408291943	1.5013940727976605	-1.4521873867803436	1.524035039112229	-0.9335340478516758	-0.9490563688564941	-1.3673225824669901	-1.0355928038103608	0.31954920323604824	0.6951192239249993	-0.773580130448347	0.719031649829026
Nc1n[nH]c2cc(NC(=O)[C@H](Cc3ccccc3)NC(=O)/C=C/c3cc(Cl)ccc3-n3cnnn3)ccc12	8.193820026016112	1.4489777048848436	-0.4580414836519413	1.0324028272859314	-0.8010636897110153	-0.3995166497802687	-0.17707769448498378	-0.5098942417991111	0.1651507649394033	-0.04457302959063269	1.6689011435664443	-1.3274231663169356	-0.2922322822839659	-0.03150224855323859	-0.7445446020624455	0.36104300819952156	-0.12734087153325058	-0.0315022485532386	-0.35984073399414446	0.17374874252772193	0.2491580117088909	0.8330667789341466	0.2713855128959607	0.5520733736700351	1.2347803050084352	1.3324562449523698	-0.14017962664878997	1.4694960697536315	-0.07331025162916557	0.26516410961712744	0.3307317242684257	0.5851742257018997	-0.06299291287068828	-1.0127267211852349	0.5979122463296571	0.026436430221502903	0.33483419026127115	-0.659397194607004	0.24819651819770658	0.30044358403993865	-0.36531265115215944	-0.13154074474914598	-1.3370231616575956	-1.3767183799918785	-0.9423473005049372	0.2167429500557745	1.0840997571410964	0.25670059978067794	-0.11700402375827307
O=C(/C=C/c1cc(Cl)ccc1-n1cnnn1)N[C@@H](Cc1ccccc1)C(=O)Nc1ccc2[nH]c(=O)cc(O)c2c1	7.950781977329818	1.4489777048848436	-0.4580414836519413	1.2306168337174541	-0.5989695027865474	-0.01621373848188846	-0.17707769448498378	-0.5098942417991111	0.1651507649394033	-0.04457302959063269	0.6306415094315635	-0.06408537695538619	-0.2922322822839659	-0.03150224855323859	-0.7445446020624455	0.36104300819952156	-0.12734087153325058	-0.0315022485532386	-0.06827803453922698	0.557204358540344	0.10022677746062628	0.8143775281597017	0.39954942275675825	0.6789132992553977	1.1954600178901815	1.232619319993693	-0.8727588578978365	0.2818585187825243	-0.5616926992440645	-0.3713081999379439	-0.28358579552838376	0.5233947319327329	-0.4913359808432139	-0.17194953102572114	-0.06977283525249856	0.4807286457472801	-1.0764534494549332	0.45328695861132706	1.2346572333618029	-1.902765983042198	1.6301748355841645	-0.06157601402157051	-1.5966093440468827	-1.5925625186820023	-0.7599879991587627	1.0497949708745957	0.5620621002206954	-0.3522168815294003	0.5419737878233631
O=C(/C=C/c1cc(Cl)ccc1-n1cnnn1)N[C@@H](Cc1ccccc1)C(=O)Nc1ccc(C(=O)O)cc1	8.698970004336019	2.557041019259758	-0.4580414836519413	0.4377608079913635	-1.0031578766354832	-0.5911681054294587	-0.17707769448498378	-0.5098942417991111	-0.24048739634844976	-0.04457302959063269	0.11151169236412303	-0.06408537695538619	-0.2922322822839659	-0.03150224855323859	-0.7445446020624455	0.36104300819952156	-0.12734087153325058	-0.0315022485532386	-0.41700989075001066	0.4481054384245028	0.08555930742102494	0.32750130770042973	0.40530464877889205	0.5575583617606296	1.0539850263123807	1.187372606568102	-0.8986605810330277	0.029252976996508574	-0.579535087921421	-0.18282139728706698	-0.1756232197769753	0.2808151987147072	-0.456883882102914	-0.5962465982203643	0.06292373578671168	0.3598738298348147	0.2217207184539433	-0.7398145634226754	0.37561463501870485	0.587833507369582	-1.17267358139665	0.5316148640588737	-1.6979650373940693	-1.3965438735962705	-0.5970537567263732	0.3397262080619494	0.839775916215914	-0.05714707607238471	-0.020115899342805246
O=C(O)Cc1ccc(NC(=O)[C@H](Cc2ccccc2)NC(=O)/C=C/c2cc(Cl)ccc2-n2cnnn2)cc1	7.769551078621726	2.557041019259758	-0.4580414836519413	0.4377608079913635	-0.7000165962487813	-0.3995166497802687	-0.17707769448498378	-0.5098942417991111	-0.24048739634844976	-0.04457302959063269	0.11151169236412303	-0.06408537695538619	-0.2922322822839659	-0.03150224855323859	-0.7445446020624455	0.36104300819952156	-0.12734087153325058	-0.0315022485532386	-0.30838849291386494	0.1594964273671783	-0.32928026416606465	0.2354056229897356	0.23285054152671278	0.29259985542526284	0.8719655548853423	0.8921483982933311	-0.8233221069362023	-0.053592462122014795	-0.438330684646764	-0.293287688491923	-0.26332348690124796	0.4584871908601782	-0.3569728774396949	-0.6065612511437645	0.1740558691877416	0.41396739275546246	-0.3834168663542596	-0.2526948931203583	0.8089759762750889	-0.8601407074687691	1.290544778139668	-1.6451807346756397	-1.5402126097902455	-1.8110280648205543	-1.0447875158194724	1.3678688970450859	0.7091771984948562	-0.566525770333512	0.2773665865921871
NC(=O)c1ccc(NC(=O)[C@H](Cc2ccccc2)NC(=O)/C=C/c2cc(Cl)ccc2-n2cnnn2)cc1	7.756961951313706	1.4489777048848436	-0.4580414836519413	0.4377608079913635	-0.9021107831732492	-0.5911681054294587	-0.17707769448498378	-0.5098942417991111	-0.24048739634844976	-0.04457302959063269	0.6306415094315635	-0.6957542716361609	-0.2922322822839659	-0.03150224855323859	-0.7445446020624455	0.36104300819952156	-0.12734087153325058	-0.0315022485532386	-0.45702830047911697	0.14043704832954682	-0.07076834334293663	0.29454993179274636	0.2592599176309146	0.35361357745735317	0.998774963508999	1.140698515771858	-0.5941614043669589	0.5516004137647519	-0.44185483873780745	-0.10895049575725961	-0.005940362295273112	0.421826551383765	-0.281861166584394	-1.1187189149865135	0.428304127486644	0.39045857251159616	0.11187329280112682	-0.7654629377627802	0.47785628017610077	0.4528765702756446	-1.0431801505623965	0.5693028921171748	-1.4831439328420044	-1.4681242217728292	-0.9234873075623016	0.3909469334265179	1.049708609360681	0.008963690193390198	-0.05445064701905313
N#Cc1ccc(NC(=O)[C@H](Cc2ccccc2)NC(=O)/C=C/c2cc(Cl)ccc2-n2cnnn2)cc1	7.327902142064283	1.4489777048848436	-0.4580414836519413	0.4377608079913635	-1.205252063559951	-0.7828195610786489	-0.17707769448498378	-0.5098942417991111	-0.6461255576363027	-0.04457302959063269	0.6306415094315635	-1.3274231663169356	-0.2922322822839659	-0.03150224855323859	-0.7445446020624455	0.36104300819952156	-0.12734087153325058	-0.0315022485532386	-0.6456865177734753	0.23584811572723055	0.12262463886124446	0.28910764002992695	0.3434740327051233	0.5269592998702513	1.0447134774952838	1.269517855749924	-1.0410486955622125	-0.21157901192270923	-0.576866175081213	-0.13114364029082665	-0.27492227288488985	0.1052316271959794	-0.550854939777387	-1.9431723882471466	1.3285936845840771	-0.1322372032597135	0.1895791483414988	-0.6808802269469715	0.7901833795030114	-0.17251440449862887	-0.19952226458061822	0.04390772797441124	-1.6220572233656338	-1.661460092812338	-0.41243837384294235	0.6307003013491151	0.8864622822710367	-0.2694632131547754	0.0823844295819136
COC(=O)Nc1cccc(NC(=O)[C@H](Cc2ccccc2)NC(=O)/C=C/c2cc(Cl)ccc2-n2cnnn2)c1	6.761953896871205	1.4489777048848436	-0.4580414836519413	0.4377608079913635	-0.49792240932431336	-0.20786519413107857	-0.17707769448498378	-0.5098942417991111	0.1651507649394033	-0.04457302959063269	0.6306415094315635	-0.06408537695538619	-0.2922322822839659	-0.03150224855323859	-0.7445446020624455	0.36104300819952156	-0.12734087153325058	-0.0315022485532386	-0.1654656010241995	0.22234221380695363	-0.22187449929442826	-0.009740367783714003	0.20203453181372868	0.34784660930991473	0.6285792754194777	0.5610532874919714	-0.40124879121952955	0.602569144469718	-0.20679190864407912	0.13429573629217043	-0.14533643121429488	0.04002520222236386	-0.09314116083813329	-0.3887071261955861	-0.3423558659082888	1.028007244288024	-0.6159443145949177	-0.08661726868414804	-0.3208665522014855	0.9282139989277788	-0.707476694514549	-0.9876586684893703	-0.9490563688564935	-1.3404752802132938	-0.8728841762130518	0.45132408648159694	0.5712319856493702	-0.15337446622362966	-0.4089709482222431
O=C(/C=C/c1cc(Cl)ccc1-n1cnnn1)N[C@@H](Cc1ccccc1)C(=O)Nc1cccc(C(=O)O)c1	7.341035157335565	2.557041019259758	-0.4580414836519413	0.4377608079913635	-1.0031578766354832	-0.5911681054294587	-0.17707769448498378	-0.5098942417991111	-0.24048739634844976	-0.04457302959063269	0.11151169236412303	-0.06408537695538619	-0.2922322822839659	-0.03150224855323859	-0.7445446020624455	0.36104300819952156	-0.12734087153325058	-0.0315022485532386	-0.41700989075001066	0.4481054384245028	-0.10811268809622962	0.4308688745056292	0.40530464877889205	0.5575583617606296	1.2241232844736027	1.214417081563358	-0.8986605810330277	0.029252976996508574	-0.57953508792141	-0.18792291515685483	-0.2558226818719208	0.3219142162242629	-0.5433208113919042	-0.5927327694077978	0.07516009648994651	0.3740330009940918	0.08643550201712803	-1.007090250594775	1.817881053376628	-1.4996742956214277	0.6953285705926183	0.6040774173244422	-1.6979650373940693	-1.3696965713425746	-0.4343451291290643	0.5985885563720313	0.8788101864214134	-0.41631785289393236	0.2696751004830372
O=C(/C=C/c1cc(Cl)ccc1-n1cnnn1)N[C@@H](Cc1ccccc1)C(=O)Nc1ccc(-c2nnn[nH]2)cc1	8.853871964321762	3.6651043336346723	-0.4580414836519413	1.4288308401489767	-0.8010636897110153	-0.20786519413107857	-0.17707769448498378	-0.5098942417991111	0.5707889262272563	-0.04457302959063269	2.188030960633885	-1.3274231663169356	-0.2922322822839659	-0.03150224855323859	-0.7445446020624455	0.36104300819952156	-0.12734087153325058	-0.0315022485532386	-0.22263475778006567	0.5753427433798227	0.32740087028134895	0.6671375986317983	0.42468768160405257	0.879829396716063	1.1523395592753238	1.2537984364327077	0.019452946958823637	1.5863877770115342	-0.25580742421272773	0.05834517942230065	0.38604473604388106	0.7599687378149068	-0.030302173799053866	-1.660097379348092	1.0631168531589605	-0.007673941053994744	0.1777057890192189	-0.6862754262541677	0.6297379160231757	0.09429154443615019	-0.5068237277543713	0.1914130173042427	-1.1656772907759836	-1.3981303004353927	-0.5501828403642778	0.6205395026429682	0.654300751884467	-0.37623391998319233	0.14299022746080814
O=C(/C=C/c1cc(Cl)ccc1-n1cnnn1)N[C@@H](Cc1ccccc1)C(=O)Nc1ccc(-n2cnnn2)cc1	7.366531544420414	3.6651043336346723	-0.4580414836519413	1.4288308401489767	-0.8010636897110153	-0.20786519413107857	-0.17707769448498378	-0.5098942417991111	0.5707889262272563	-0.04457302959063269	2.188030960633885	-1.3274231663169356	-0.2922322822839659	-0.03150224855323859	-0.7445446020624455	0.36104300819952156	-0.12734087153325058	-0.0315022485532386	-0.22263475778006567	0.598965919900533	0.32740087028134895	0.6671375986317983	0.42468768160405257	0.9139706491166909	1.1696666653576664	1.230653832417434	0.019452946958823637	1.532687375142553	0.006801613577544307	-0.025196753600409186	0.19108184961311958	0.8554369313764567	-0.030115186418599112	-1.8145337004838744	1.2645914581204567	-0.040688273221497075	0.010512323395308762	-0.7762054551163449	1.2116603994761062	-0.7231362054113901	0.29553636106154724	0.1201482055637797	-1.0416467676177128	-1.4748936979904057	-0.6631318982519333	0.6287788151580133	0.7344073275467559	-0.4155587723258125	0.22226280129530754
O=C(/C=C/c1cc(Cl)ccc1-n1cnnn1)N[C@@H](Cc1ccccc1)C(=O)Nc1ccc(-c2ncc[nH]2)cc1	8.259637310505756	1.4489777048848436	-0.4580414836519413	1.4288308401489767	-0.5989695027865474	-0.20786519413107857	-0.17707769448498378	-0.5098942417991111	-0.24048739634844976	-0.04457302959063269	1.149771326499004	-1.3274231663169356	-0.2922322822839659	-0.03150224855323859	-0.7445446020624455	0.36104300819952156	-0.12734087153325058	-0.0315022485532386	-0.29123774588710505	-0.014324105670425453	-0.1206198815445042	0.40009437682532983	0.15846939938516139	0.3875746121033738	0.8385223711747364	0.9113335671692949	-0.7245393900227968	0.38319676528569446	-0.22675900608012087	-0.2479640409761699	-0.49647607950089284	0.20122339242423135	-0.08812173720072917	-1.3651836522562586	0.8606584489113936	0.006645790389702256	0.21480036230665014	-0.7224475945022961	0.5217012030188583	0.2986971986692515	-0.769937722748918	0.3195008946504222	-1.4481522600785506	-1.66702040273327	-0.7291610108657622	0.44087156890735274	0.7465912073848203	0.07254270799238811	0.25705039061278556
O=C(/C=C/c1cc(Cl)ccc1-n1cnnn1)N[C@@H](Cc1ccccc1)C(=O)Nc1ccc(-c2nc[nH]n2)cc1	7.853871964321762	1.4489777048848436	-0.4580414836519413	1.4288308401489767	-0.7000165962487813	-0.20786519413107857	-0.17707769448498378	-0.5098942417991111	0.1651507649394033	-0.04457302959063269	1.6689011435664443	-1.3274231663169356	-0.2922322822839659	-0.03150224855323859	-0.7445446020624455	0.36104300819952156	-0.12734087153325058	-0.0315022485532386	-0.25693625183358537	0.2756759840264162	0.022636728848767863	0.43211897357507917	0.28939642342724003	0.6265538289070954	0.8896826337413931	0.9272115183383749	-0.3586415193760772	0.9385204658918431	-0.2938595408779489	-0.10873868662311902	-0.17742850336129218	0.4458865728047524	-0.055280590708608544	-1.3809600423380322	0.9740445030898116	-0.20143457242962365	0.3143089647906215	-0.5856289129482389	0.49735578328028984	0.03649246987106443	-0.15253487393085108	-0.49110976327084754	-1.3825946446090132	-1.5813621812057035	-0.5868391324490408	0.36621723705385606	0.5238936695113505	-0.051946076936394026	0.34171182134029654
O=C(/C=C/c1cc(Cl)ccc1-n1cnnn1)N[C@@H](Cc1ccccc1)C(=O)Nc1ccc(-c2nc(=O)o[nH]2)cc1	8.698970004336019	1.4489777048848436	-0.4580414836519413	1.4288308401489767	-0.7000165962487813	-0.01621373848188846	-0.17707769448498378	-0.5098942417991111	0.5707889262272563	-0.04457302959063269	1.149771326499004	-0.06408537695538619	-0.2922322822839659	-0.03150224855323859	-0.7445446020624455	0.36104300819952156	-0.12734087153325058	-0.0315022485532386	-0.033976540485707286	0.9030455899863017	0.2871774289025511	0.5965868947573905	0.5344285783295185	0.9963298549077442	1.1443180955572898	1.215925302180734	-0.5092908145933481	0.7768284493531781	-0.41473725291929214	-0.11368689724330133	-0.1719355791254426	0.37870382147377674	-0.09562656752631414	-0.5722784624874955	0.11167551809835398	0.10261804938827122	0.5338777770482206	-0.9145517300558375	0.724646081722293	0.1569596763659943	-0.8073465962595292	0.73822001828778	-1.2031826601860487	-0.9973401624406678	-0.2291498717397581	0.59518662903684	0.7450829749039432	-0.5871278350433279	-0.03188211490461128
O=C(/C=C/c1cc(Cl)ccc1-n1cnnn1)N[C@@H](Cc1ccccc1)C(=O)Nc1ccc(-c2n[nH]c(=O)o2)cc1	8.236572006437063	1.4489777048848436	-0.4580414836519413	1.4288308401489767	-0.7000165962487813	-0.01621373848188846	-0.17707769448498378	-0.5098942417991111	0.5707889262272563	-0.04457302959063269	1.149771326499004	-0.06408537695538619	-0.2922322822839659	-0.03150224855323859	-0.7445446020624455	0.36104300819952156	-0.12734087153325058	-0.0315022485532386	-0.033976540485707286	0.9030455899863017	0.21140446456553666	0.4971241251865133	0.5344285783295185	0.9896066544350052	1.0398508864550329	1.057807151762006	-0.5092908145933481	0.7975437987726646	-0.3877463470043564	-0.2114504816041471	-0.2640252094545074	0.4122540175560324	-0.11704423800829702	-0.41986410738908475	-0.37584294137280144	0.7684387182952878	0.018432332833972172	-0.7224725137795809	0.5263840978438206	0.32353658790790896	-0.8416672502102005	0.4076847161472245	-1.2031826601860487	-0.9436455579332753	-0.34371910053973653	0.5485993280083837	0.5570583148142111	-0.406379735633847	0.0855294881039066
O=C(/C=C/c1c(-n2cnnn2)ccc(Cl)c1F)N[C@@H](Cc1ccccc1)C(=O)Nc1ccc(C(=O)O)cc1	8.769551078621726	2.557041019259758	-0.4580414836519413	0.4377608079913635	-1.0031578766354832	-0.3995166497802687	-0.17707769448498378	-0.5098942417991111	0.1651507649394033	-0.04457302959063269	0.11151169236412303	-0.06408537695538619	-0.2922322822839659	-0.03150224855323859	0.19186103627544318	0.36104300819952156	-0.12734087153325058	-0.0315022485532386	-0.18833326372654596	1.1323629652313252	0.2491580117088909	0.5331816702209795	0.6696187327583618	0.9014335334810528	1.1947677632314184	1.2918255186681673	-0.15437992457251387	0.346219101019006	-0.039963653312012196	0.3901777175533725	0.4715173818073886	1.0805456244642226	-0.17561610695059965	-0.40109920769514446	0.016274924945606867	0.22867135958913318	0.28877357622237443	-0.4520665898728313	-0.25363384007938305	1.0927810098885375	-1.254127302991662	-0.04350516832976442	-1.605456958818807	-1.0787993653140182	-0.4786068630731599	0.21459348618512	0.9772169711789666	0.7906400187172912	-0.22598161024327929
CCCc1ccc(C[C@H](NC(=O)/C=C/c2cc(Cl)ccc2-n2cnnn2)C(=O)Nc2ccc(C(=O)O)cc2)cc1	8.148741651280925	2.557041019259758	-0.4580414836519413	0.4377608079913635	-0.09373403547537755	-0.01621373848188846	-0.17707769448498378	-0.5098942417991111	-0.24048739634844976	-0.04457302959063269	0.11151169236412303	-0.06408537695538619	-0.2922322822839659	-0.03150224855323859	-0.7445446020624455	0.36104300819952156	-0.12734087153325058	-0.0315022485532386	-0.09114569724157345	-0.2978746786054184	-0.5814200254448904	0.08178919676984012	-0.06572671879049134	-0.16918496990208848	0.495089033929456	0.5619165965728724	-0.6928853458133405	-0.19798022744292668	-0.461621313235382	-0.2964575778581587	-0.3308636525542983	0.15804782570868414	-0.4261080728991644	-0.5763975111347531	0.059002104851502854	0.37048502411625484	0.2248515384648177	-0.7493747442374217	0.3613898261428532	0.5442695490062249	-1.1536614406254282	0.5760872071283267	-0.39178465925455064	-0.12844247092755098	0.2134495351166989	0.6494589865932169	1.0651649212594059	0.4673497140389168	0.717376735088329
O=C(/C=C/c1cc(Cl)ccc1-n1cnnn1)N[C@@H](Cc1ccc(-c2ccccc2)cc1)C(=O)Nc1ccc(C(=O)O)cc1	7.939302159646388	2.557041019259758	-0.4580414836519413	1.6270448465804992	0.0073130579868564	0.5587406284656818	-0.17707769448498378	-0.5098942417991111	-0.24048739634844976	-0.04457302959063269	0.11151169236412303	-0.06408537695538619	-0.2922322822839659	-0.03150224855323859	-0.7445446020624455	0.36104300819952156	-0.12734087153325058	-0.0315022485532386	0.21185083356451725	0.1548433390957505	0.0467046151526561	0.5808559264343526	0.15265148026910527	0.30094549490097156	0.6681477595078984	1.0466219510084642	-1.5027706423287868	-0.7880317039475282	-1.352076296523791	-0.9337867177589464	-0.8169838069910569	-0.3414979186446808	-0.9820370287509104	-0.51106684616985	0.049950211422015445	0.3439590825188633	0.2463869591116608	-0.7549691732008279	0.3719720775978136	0.5283684607940755	-1.2299278192964123	0.599487063222682	-1.4454060342193507	-1.5823784650052661	-0.9648277700559197	0.014786759045489869	0.8810599571015554	0.020109175531899857	0.3627524605206467
CN1CCN(C(=O)Nc2ccc(C[C@H](NC(=O)/C=C/c3cc(Cl)ccc3-n3cnnn3)C(=O)Nc3ccc(C(=O)O)cc3)cc2)CC1	8.698970004336019	2.557041019259758	0.8557343737232003	0.4377608079913635	1.11883108607143	1.3253464510624422	-0.17707769448498378	-0.5098942417991111	1.3820652488029623	-0.04457302959063269	1.6689011435664443	0.5675835177253885	-0.2922322822839659	-0.03150224855323859	-0.7445446020624455	0.36104300819952156	-0.12734087153325058	-0.0315022485532386	0.8349946422034585	-0.08917030867224181	0.3108580944688893	-0.06001241878756201	-0.10960595279630218	-0.04033905653941236	0.2312585815999608	0.4084725971889795	0.14243980638143086	1.0183403531571065	0.3246295921489096	0.6108904219045808	1.3063878501205022	-0.26779001720266343	-0.5058533810196459	0.9215992082624718	-1.2824673442655543	1.0341012065447301	-0.17344332139889157	-0.9340321267187632	0.8280534151476444	0.2991400282050731	-1.1027147555103234	0.48843259950399215	-0.024075852317743996	-1.1437498892696636	-0.9590928310286627	1.2756312216707864	1.242008484422591	-0.9359624756343257	-0.09719593923074119
CN1CCN(C(=O)Nc2ccc(C[C@H](NC(=O)/C=C/c3c(-n4cnnn4)ccc(Cl)c3F)C(=O)Nc3ccc(C(=O)O)cc3)cc2)CC1	8.744727494896694	2.557041019259758	0.8557343737232003	0.4377608079913635	1.11883108607143	1.5169979067116324	-0.17707769448498378	-0.5098942417991111	1.7877034100908156	-0.04457302959063269	1.6689011435664443	0.5675835177253885	-0.2922322822839659	-0.03150224855323859	0.19186103627544318	0.36104300819952156	-0.12734087153325058	-0.0315022485532386	1.0636712692269232	0.4131959768315018	0.4342582599888764	0.08306957253108097	0.08444742531520684	0.21238847930330496	0.3291943985871164	0.4811354925629382	0.6888737060613078	1.2512913599688065	0.698848490345751	0.9874326973711574	1.7484938056583308	0.3354352182198062	-0.31018884178324124	1.1167465987876901	-1.3291161551066586	0.9028987362993033	-0.106390463598681	-0.646284151154967	0.19880503012056489	0.8040900482270807	-1.1841051981264616	-0.08561041243951467	0.1448812972834149	-0.7469949512639765	-0.724515774109139	1.3808271195892223	1.5303008679754482	-0.04874285818595765	-0.2569110732571401
CC1CC1C(=O)Nc1ccc(C[C@H](NC(=O)/C=C/c2c(-n3cnnn3)ccc(Cl)c2F)C(=O)Nc2ccc(C(=O)O)cc2)cc1	9.443697499232712	2.557041019259758	-0.4580414836519413	0.4377608079913635	0.41150143183579224	0.9420435397640621	-0.17707769448498378	-0.5098942417991111	0.9764270875151094	-0.04457302959063269	0.6306415094315635	0.5675835177253885	-0.2922322822839659	-0.03150224855323859	0.19186103627544318	0.36104300819952156	-0.12734087153325058	-0.0315022485532386	0.6692040876114467	0.6391155985139242	0.28168064569382856	0.2544252507570011	0.2628687257455112	0.37921082204159295	0.4428175395527563	0.573912740980092	0.036575114576101145	0.32363030369136614	0.35421898889595876	0.715842385609075	0.2944693863331571	0.2842309399547873	-0.4727992326814968	0.4027654707857478	-0.7324819711626942	0.655536769360928	0.10816581816617152	-0.4319883469999768	-0.22448962897860933	0.8841242253976928	-1.1117753131305723	0.0028068093212009807	-0.3593633225088417	-0.2805315715056485	-0.2422522544662624	0.053597517861982455	0.1379019894766021	0.41036742870833043	0.3413918032290815
O=C(O)c1ccc(C(=O)N[C@@H](Cc2ccccc2)C(=O)NCCc2cc(Cl)ccc2-n2cnnn2)cc1	5.570570735618213	2.557041019259758	-0.4580414836519413	0.4377608079913635	-0.8010636897110153	-0.5911681054294587	-0.17707769448498378	-0.5098942417991111	-0.24048739634844976	-0.04457302959063269	0.11151169236412303	-0.06408537695538619	-0.2922322822839659	-0.03150224855323859	-0.7445446020624455	0.36104300819952156	-0.12734087153325058	-0.0315022485532386	-0.411292975074424	0.10287921296558696	-0.6929070102977474	-0.18888768756392973	0.21389719963042594	0.23938285565158693	0.4589568754513061	0.37213150608973894	-0.6126048906682411	0.09823627954529403	-0.4272665783661738	0.040878974900458644	0.6827908023007626	0.7119495617853346	0.16279917363801472	-0.5433225241538155	0.08384380755512967	0.045152237419561855	0.7142541730454325	-0.5455903719006207	0.3724242461162368	-1.0910866274983833	2.0178165936601635	-1.1164555718997402	-1.2628095803591592	-0.8778225855194886	-0.40976940789946786	-0.842694528297594	0.44618647340573186	0.5838770657958566	-0.08656509527027179
O=C(N[C@@H](Cc1ccccc1)C(=O)NCCc1cc(Cl)ccc1-n1cnnn1)c1ccc(-c2nnn[nH]2)cc1	5.780939667551139	3.6651043336346723	-0.4580414836519413	1.4288308401489767	-0.5989695027865474	-0.20786519413107857	-0.17707769448498378	-0.5098942417991111	0.5707889262272563	-0.04457302959063269	2.188030960633885	-1.3274231663169356	-0.2922322822839659	-0.03150224855323859	-0.7445446020624455	0.36104300819952156	-0.12734087153325058	-0.0315022485532386	-0.21691784210447904	0.2371484185823129	-0.3777944421426739	0.18846330040215606	0.23882940717569412	0.5663506246739334	0.4891839537601922	0.5191894984746904	0.26666446898953455	1.6050495718682454	-0.12744213807623567	0.2602924775582359	1.152392110883371	1.1067789658355247	0.3058977554465278	-1.6070773315197666	1.0847193777850497	-0.31904149183171515	0.6667255639360071	-0.5622665554003388	0.48390657040032387	-0.7403377307661243	1.1406033010529282	-0.5107034401036786	-0.687697494319253	-0.8382516561283402	-0.3487165289684031	-0.5664587159750321	0.2922944236417996	0.3234607948381169	-0.10998139201101696
COC(=O)Nc1ccc(C(=O)N[C@@H](Cc2ccccc2)C(=O)NCCc2cc(Cl)ccc2-n2cnnn2)cc1	8.468521082957745	1.4489777048848436	-0.4580414836519413	0.4377608079913635	-0.29582822239984546	-0.20786519413107857	-0.17707769448498378	-0.5098942417991111	0.1651507649394033	-0.04457302959063269	0.6306415094315635	-0.06408537695538619	-0.2922322822839659	-0.03150224855323859	-0.7445446020624455	0.36104300819952156	-0.12734087153325058	-0.0315022485532386	-0.15974868534861286	-0.08938158739766064	-0.8839144957663303	-0.5974052906403862	0.03160519773714903	0.059234353722146894	-0.09964239422129313	-0.1473580967591675	-0.1525023628770617	0.6496179051406522	-0.08501007619489527	0.3219840880813628	0.5227794759509735	0.5720321432167846	0.23619842040634603	-0.34051622693135897	-0.32897035281944614	0.7513929117217486	0.06704755391934795	-0.8003274801931543	0.5933759217914168	0.18048686397196362	-1.254366052991021	1.5846022877234727	-0.5612352414757857	-0.8901921290268633	-0.8579949687352814	-0.8511854123461895	0.27836359774841674	-0.1944781048913354	-0.07899394000959291
O=C(N[C@@H](Cc1ccccc1)C(=O)NCCc1cc(Cl)ccc1-n1cnnn1)c1ccc2[nH]c(=O)cc(O)c2c1	8.795880017344075	1.4489777048848436	-0.4580414836519413	1.2306168337174541	-0.3968753158620794	-0.01621373848188846	-0.17707769448498378	-0.5098942417991111	0.1651507649394033	-0.04457302959063269	0.6306415094315635	-0.06408537695538619	-0.2922322822839659	-0.03150224855323859	-0.7445446020624455	0.36104300819952156	-0.12734087153325058	-0.0315022485532386	-0.06256111886364037	0.230145430918989	-0.5173322139361125	0.2030942010102955	0.22028478999326342	0.38056378808099905	0.25898544369400556	0.41322366078411504	-0.6053910770288224	0.33833994491483577	-0.4235968527504729	-0.1400995320676532	0.29289165109884013	0.9221646415756065	0.312926691779142	-0.12061198595182128	-0.05132652569887338	0.189984654984197	-0.37698614078060677	0.3879022326189349	-0.5780443633551932	1.3514440366922753	-1.739192687885334	0.1586334366954801	-1.1274380109227946	-1.0219869593993987	-0.4953201639397476	-0.007702056876875665	0.5017947317776398	0.2778370435780497	-0.8526092995645362
COC(=O)Nc1ccc(-c2cc([C@H](Cc3ccccc3)NC(=O)/C=C/c3cc(Cl)ccc3-n3cnnn3)[nH]c(=O)c2)cc1	8.619788758288394	1.4489777048848436	-0.4580414836519413	1.6270448465804992	0.10836015144909036	0.5587406284656818	-0.17707769448498378	-0.5098942417991111	0.1651507649394033	-0.04457302959063269	0.6306415094315635	-0.06408537695538619	-0.2922322822839659	-0.03150224855323859	-0.7445446020624455	0.36104300819952156	-0.12734087153325058	-0.0315022485532386	0.2518692432936236	0.16305935025345478	0.5268083841288728	0.2870785774940782	0.1091962619439213	0.3048532912183652	0.579715188902529	0.937461665835782	-0.9243199118705193	-0.05369860803080309	-1.1698362748193567	-0.8123837752814408	-0.9744359258661435	-0.8373625847397387	-0.9290527529346223	-0.3719150084691734	-0.39256086160681186	1.2850458166886256	-1.0489675511693313	-0.4607703112848091	1.3788008905151863	-0.9354703081840917	-0.20721008205919952	1.5656949614445255	-0.7746394100973267	-1.4834608557135351	-1.22576818440685	0.641866057624503	0.4785072506478498	-0.9464324315271195	0.9575058603938472
COC(=O)Nc1ccc(-c2cc([C@H](Cc3ccccc3)NC(=O)/C=C/c3cc(Cl)ccc3-n3cnnn3)ncn2)cc1	8.173925197299173	1.4489777048848436	-0.4580414836519413	1.6270448465804992	-0.09373403547537755	0.3670891728164917	-0.17707769448498378	-0.5098942417991111	0.1651507649394033	-0.04457302959063269	1.149771326499004	-0.6957542716361609	-0.2922322822839659	-0.03150224855323859	-0.7445446020624455	0.36104300819952156	-0.12734087153325058	-0.0315022485532386	0.10322943572837152	0.16753715732502145	0.646612532555486	0.5764138483303943	0.12876110718246175	0.3892532601087309	0.7202024795565409	1.1571107724657337	-0.7255365410986176	0.06607123448460223	-1.0104612546944005	-0.6620699523821366	-0.6310606335535031	-0.45831789448354293	-0.8355298104840196	-0.7608432556623461	0.09732137144745895	0.8889980309858957	-0.7802288263294243	-0.2466561187149505	0.6365736464425359	-0.2614191200883936	-0.5841699892226265	1.2628286242491458	-0.7052789422658033	-1.4223609946994313	-1.0496729682604673	0.06099354329423979	0.599034816086215	-0.4099373384783779	0.4247353626125473
COC(=O)Nc1ccc(-c2cc([C@H](Cc3ccccc3)NC(=O)/C=C/c3cc(Cl)ccc3-n3cnnn3)ccn2)cc1	7.958607314841775	1.4489777048848436	-0.4580414836519413	1.6270448465804992	0.0073130579868564	0.3670891728164917	-0.17707769448498378	-0.5098942417991111	-0.24048739634844976	-0.04457302959063269	0.6306415094315635	-0.6957542716361609	-0.2922322822839659	-0.03150224855323859	-0.7445446020624455	0.36104300819952156	-0.12734087153325058	-0.0315022485532386	0.06892794167485183	-0.09528441230002131	0.40888455731538703	0.17560163877307677	0.011748751677108064	0.17955437525429419	0.3368390891774328	0.8274808669632988	-1.0537537904864454	-0.3640228118618326	-1.3823735751463564	-0.9782337829522706	-0.9940504690748515	-1.4260619337868312	-1.381841169232923	-0.9553897047536917	0.26796362618381964	0.8585449590567873	-0.9993991204747462	0.17818795421058353	0.33717848866702216	-0.34618391686215627	-0.3292040903024786	0.9683597441914269	-0.7525168204564225	-1.4830065171466382	-1.0332520687113431	0.17856021750604625	0.4007089914207865	-0.4179907831942946	0.9093138125597768
COC(=O)Nc1ccc(-c2ccnc([C@H](Cc3ccccc3)NC(=O)/C=C/c3cc(Cl)ccc3-n3cnnn3)c2)cc1	7.638272163982407	1.4489777048848436	-0.4580414836519413	1.6270448465804992	0.0073130579868564	0.3670891728164917	-0.17707769448498378	-0.5098942417991111	-0.24048739634844976	-0.04457302959063269	0.6306415094315635	-0.6957542716361609	-0.2922322822839659	-0.03150224855323859	-0.7445446020624455	0.36104300819952156	-0.12734087153325058	-0.0315022485532386	0.06892794167485183	-0.09528441230002131	0.37693924819408875	0.3838636156303968	0.011748751677108064	0.17955437525429419	0.4486100036558138	1.0418930631075078	-1.0537537904864454	-0.36402281186181984	-1.2380454493626787	-1.0323196963056926	-1.1024130625939677	-0.826667587771891	-1.1530709176094889	-0.9486805987053833	0.2882692864898313	0.7763277328037309	-0.8131241112796416	-0.08679840234428332	0.488085480841958	-0.21649133740407175	-0.2561735611506195	0.6566555177243288	-0.7525168204564219	-1.5367011216540307	-1.1888963161188526	0.11247396263597594	0.7916447835990683	-0.21249797739567647	0.3043088748322683
COC(=O)Nc1ccc(-c2cc([C@H](Cc3ccccc3)NC(=O)[C@H]3CC[C@H](CN)CC3)[nH]c(=O)c2)cc1	8.619788758288394	-0.7671489238649853	0.8557343737232003	-0.5533092241662496	0.3104543383735583	-0.5911681054294587	-0.17707769448498378	-0.5098942417991111	-1.457401880212009	-0.04457302959063269	-0.9267479417707578	-0.06408537695538619	-0.2922322822839659	-0.03150224855323859	-0.7445446020624455	-1.3703613385702915	-0.12734087153325058	-0.0315022485532386	-1.1773596756030307	-1.5740253838805833	-0.2877349736336088	-0.512981831718604	-1.399104316078135	-1.7464633757884556	-1.0178580331002185	-0.3503596536840362	-0.4049205559003527	-0.4658638929726356	-0.10247010599371925	0.6222898945119987	0.42644436534023283	-1.139833406318497	-0.945240253114154	-0.2970413247400203	-0.44052884894464334	1.1052985770944799	-0.8635667034425928	-0.24781576173427472	1.1648342237031917	-1.136473374270473	0.48098630813063925	0.9238153680201147	-0.7709689789175196	-0.5435017106048152	0.3201437367553897	1.2052381671369952	1.2409316740239598	-0.09697550395077748	0.713073433638316
COC(=O)Nc1ccc(-c2cc([C@H](Cc3ccccc3)NC(=O)[C@H]3CC[C@H](CN)CC3)ncn2)cc1	8.040958607678906	-0.7671489238649853	0.8557343737232003	-0.5533092241662496	0.10836015144909036	-0.7828195610786489	-0.17707769448498378	-0.5098942417991111	-1.457401880212009	-0.04457302959063269	-0.4076181247033174	-0.6957542716361609	-0.2922322822839659	-0.03150224855323859	-0.7445446020624455	-1.3703613385702915	-0.12734087153325058	-0.0315022485532386	-1.3259994831682829	-1.6200276504671496	-0.29391224335319643	-0.35809990070140285	-1.4238254251370026	-1.720216647216201	-1.020046365798442	-0.2477290848112353	-0.19684396816618274	-0.35920655618498715	0.07837736411326267	0.8222740005631796	0.8212836535343535	-0.7957231421006722	-0.849555425153718	-0.6859776982307899	0.049286564120512966	0.7087614893065606	-0.5975867078066944	-0.03664404107093343	0.4379815028068651	-0.5030467654395753	0.14484309313071272	0.6450909470874424	-0.6860211540368216	-0.46094079623422746	0.49118974125874304	0.7488383055671124	1.3331264359119082	0.26068636274833207	0.1376530781578811
COC(=O)Nc1ccc(-c2cc([C@H](Cc3ccccc3)NC(=O)[C@H]3CC[C@H](CN)CC3)ccn2)cc1	8.102372908709558	-0.7671489238649853	0.8557343737232003	-0.5533092241662496	0.20940724491132431	-0.7828195610786489	-0.17707769448498378	-0.5098942417991111	-1.863040041499862	-0.04457302959063269	-0.9267479417707578	-0.6957542716361609	-0.2922322822839659	-0.03150224855323859	-0.7445446020624455	-1.3703613385702915	-0.12734087153325058	-0.0315022485532386	-1.3603009772218024	-1.849803392277303	-0.4603929400310531	-0.6851353434257001	-1.5153147628804968	-1.8981460965613293	-1.301504289799299	-0.42419049566501776	-0.5232363328991153	-0.777583180106544	-0.2555348717670163	0.519793026914446	0.4450477840616265	-1.8008251614742639	-1.695241855556456	-0.8804471430594254	0.22034822914979782	0.6800481550421938	-0.8133882308584529	0.3717781615094572	0.17442436255370414	-0.6055834799486787	0.36026970161577854	0.35517492220313174	-0.8559855408119154	-0.6754685662507816	0.3142260259749938	0.6488995569132231	0.948525574894378	0.12339076494786645	0.5820470621620342
COC(=O)Nc1ccc(-c2cncc([C@H](Cc3ccccc3)NC(=O)[C@H]3CC[C@H](CN)CC3)c2)cc1	8.075720713938118	-0.7671489238649853	0.8557343737232003	-0.5533092241662496	0.20940724491132431	-0.7828195610786489	-0.17707769448498378	-0.5098942417991111	-1.863040041499862	-0.04457302959063269	-0.9267479417707578	-0.6957542716361609	-0.2922322822839659	-0.03150224855323859	-0.7445446020624455	-1.3703613385702915	-0.12734087153325058	-0.0315022485532386	-1.3603009772218024	-1.849803392277303	-0.3472163347358314	-0.6677262528828766	-1.5153147628804968	-1.8981460965613293	-1.2949078997832297	-0.45139484909166394	-0.5232363328991153	-0.777583180106544	-0.5183450475499339	0.6708286810121208	0.5982323081004324	-1.7573593022454703	-1.4087989811399277	-0.870555877656876	0.27946721718486917	0.565510721725583	-0.8918741567776405	0.8230643291628702	-0.2934849610461298	-0.5385791066755066	1.0314441894447866	-0.8111651622762932	-0.9386725562507614	-0.8288817219861884	0.39392004765530814	0.8109316387097997	0.9471798322718783	0.26278454530868467	0.4584465592853862
COC(=O)Nc1ccc(-c2cccc([C@H](Cc3ccccc3)NC(=O)[C@H]3CC[C@H](CN)CC3)c2)cc1	7.769551078621726	-0.7671489238649853	0.8557343737232003	-0.5533092241662496	0.3104543383735583	-0.7828195610786489	-0.17707769448498378	-0.5098942417991111	-2.268678202787715	-0.04457302959063269	-1.4458777588381981	-0.6957542716361609	-0.2922322822839659	-0.03150224855323859	-0.7445446020624455	-1.3703613385702915	-0.12734087153325058	-0.0315022485532386	-1.3946024712753222	-2.073106577980127	-0.6754910186031905	-0.8085363422835401	-1.6042269361805122	-2.0712666418701042	-1.4680293310204577	-0.4723390916059766	-0.8404345465128064	-1.184652327705895	-0.6467596997757388	0.23228635889189167	0.0014139528884525568	-2.100250877296273	-1.9366974420384058	-1.062539029979667	0.3227562265356373	0.6884481826663378	-0.8504192459367442	0.5052569478739797	0.016651119541325806	-0.5727785077162717	0.7341101471953501	-0.26233782088562163	-1.0344487505886546	-0.8441478243765677	0.16653262728797316	0.5824818800788693	0.9448658276990102	0.11976808958676204	0.2818438414533508
COC(=O)Nc1ccc(-c2ccnc([C@H](Cc3ccccc3)NC(=O)[C@H]3CC[C@H](CN)CC3)c2)cc1	8.200659450546418	-0.7671489238649853	0.8557343737232003	-0.5533092241662496	0.20940724491132431	-0.7828195610786489	-0.17707769448498378	-0.5098942417991111	-1.863040041499862	-0.04457302959063269	-0.9267479417707578	-0.6957542716361609	-0.2922322822839659	-0.03150224855323859	-0.7445446020624455	-1.3703613385702915	-0.12734087153325058	-0.0315022485532386	-1.3603009772218024	-1.849803392277303	-0.5220930227910491	-0.499740589909694	-1.5153147628804968	-1.8981460965613293	-1.2059149399725564	-0.30460516987567915	-0.5232363328991153	-0.777583180106544	-0.1353958173437347	0.4821804606894684	0.3538645745370717	-1.1398755231293922	-1.1334842535791723	-0.8738144516607079	0.2402418240428704	0.5961765121501794	-0.6295888176256244	0.12714786213166537	0.2960196814827371	-0.4729601476101787	0.5176650906545606	0.03611992612275189	-0.8559855408119154	-0.7291631707581737	0.19468499345452214	0.6418546837916329	1.3475382624655918	0.2806216641226281	-0.12202281809866262
COC(=O)Nc1ccc(-c2ccnc(C(Cc3ccccc3)NC(=O)[C@H]3CC[C@H](CN)CC3)c2)cc1	7.920818753952375	-0.7671489238649853	0.8557343737232003	-0.5533092241662496	0.20940724491132431	-0.7828195610786489	-0.17707769448498378	-0.5098942417991111	-1.863040041499862	-0.04457302959063269	-0.9267479417707578	-0.6957542716361609	-0.2922322822839659	-0.03150224855323859	-0.7445446020624455	-1.3703613385702915	-0.12734087153325058	-0.0315022485532386	-1.3603009772218024	-1.849803392277303	-0.5220930227910491	-0.499740589909694	-1.5153147628804968	-1.8981460965613293	-1.2059149399725564	-0.30460516987567915	-0.5232363328991153	-0.777583180106544	-0.1353958173437347	0.4821804606894684	0.3538645745370717	-1.1398755231293922	-1.1334842535791723	-0.8738144516607079	0.2402418240428704	0.5961765121501794	-0.6295888176256244	0.12714786213166537	0.2960196814827371	-0.4729601476101787	0.5176650906545606	0.03611992612275189	-0.8559855408119154	-0.7291631707581737	0.19468499345452214	0.6418546837916329	1.3475382624655918	0.2806216641226281	-0.12202281809866262
NC[C@H]1CC[C@H](C(=O)NC(Cc2ccccc2)c2cc(-c3ccc(N)nc3)ccn2)CC1	7.619788758288394	-0.7671489238649853	0.8557343737232003	-0.5533092241662496	-0.49792240932431336	-1.5494253836754093	-0.17707769448498378	-0.5098942417991111	-2.268678202787715	-0.04457302959063269	-0.4076181247033174	-1.9590920609977105	-0.2922322822839659	-0.03150224855323859	-0.7445446020624455	-1.3703613385702915	-0.12734087153325058	-0.0315022485532386	-1.9034079664025312	-2.248022653626444	-0.27330236650074563	-0.42919928527640777	-1.6473249637124654	-2.0821828948899284	-1.0942862923218855	-0.1486349826672032	-0.2820620883378709	-0.3653903262584674	0.2504305481469357	0.6330070321611101	0.8423800800639234	-0.8133097250518168	-0.9976693482466155	-1.7753797481695752	1.2524634425399421	-0.07689458676316886	-0.3853511871199186	0.2367634411287962	0.044905838942573204	-0.24423304113077066	0.6520919939099578	-0.682622963305343	-1.4022323397049752	-0.9716885360905055	0.341060094709503	0.9277470382897492	1.6079311528660931	0.6153265941119359	-0.4925726677640526
NC[C@H]1CC[C@H](C(=O)NC(Cc2ccccc2)c2cc(-c3ccc(N)cc3)ccn2)CC1	7.251811972993799	-0.7671489238649853	0.8557343737232003	-0.5533092241662496	-0.3968753158620794	-1.5494253836754093	-0.17707769448498378	-0.5098942417991111	-2.674316364075568	-0.04457302959063269	-0.9267479417707578	-1.9590920609977105	-0.2922322822839659	-0.03150224855323859	-0.7445446020624455	-1.3703613385702915	-0.12734087153325058	-0.0315022485532386	-1.9377094604560507	-2.489527449306934	-0.42993094948602495	-0.4927270470784903	-1.7438992465791703	-2.270643843464864	-1.184719506558286	-0.18966753945612438	-0.6377222041368313	-0.8211412184405956	-0.09819263197578229	0.512238275847009	0.5022712154680588	-1.0377702777837816	-1.1614914316246137	-1.9426881645816154	1.4838149947722952	-0.3431549590500172	-0.19177896808123437	0.17844250098000722	0.16096085062047863	-0.24878853253024824	0.44205240433222853	-0.3294702098086591	-1.581702693004918	-1.1508406746069362	0.31864080942582496	0.9196104257587071	1.569351538710825	0.5708074198907541	-0.519953886346178
NC[C@H]1CC[C@H](C(=O)NC(Cc2ccccc2)c2cc(-c3cccc(C(=O)O)c3)ccn2)CC1	6.688246138944246	0.3409143905099291	0.8557343737232003	-0.5533092241662496	-0.29582822239984546	-1.1661224723770292	-0.17707769448498378	-0.5098942417991111	-2.268678202787715	-0.04457302959063269	-1.4458777588381981	-0.6957542716361609	-0.2922322822839659	-0.03150224855323859	-0.7445446020624455	-1.3703613385702915	-0.12734087153325058	-0.0315022485532386	-1.6118452669476138	-1.807748946163508	-0.33624940001997955	-0.4282544429564737	-1.466039065795753	-1.8751688411181358	-1.0111597478533862	-0.12056179286576622	-0.9764643562465197	-1.3933632953822188	-0.4120475469232392	0.27657658216257697	0.23110248033477823	-1.2310557263253135	-1.2019337747256043	-1.0753083237359233	0.6586016510451066	-0.09680259396107696	-0.023146371082102938	0.12565973878222608	0.1582623049398487	-0.23486608207567097	0.23819623194075232	-0.343345162387104	-1.4150516136940932	-0.628886859612308	0.7562385091721526	1.0219896456345456	1.6469776219139973	0.5218569883952958	-0.4581069025391465
NC[C@H]1CC[C@H](C(=O)NC(Cc2ccccc2)c2cc(-c3ccc(N)c(C(=O)O)c3)ccn2)CC1	8.275724130399212	0.3409143905099291	0.8557343737232003	-0.5533092241662496	-0.09373403547537755	-0.974471016727839	-0.17707769448498378	-0.5098942417991111	-1.863040041499862	-0.04457302959063269	-0.9267479417707578	-0.6957542716361609	-0.2922322822839659	-0.03150224855323859	-0.7445446020624455	-1.3703613385702915	-0.12734087153325058	-0.0315022485532386	-1.4689223750579483	-1.7745517382859526	-0.22720292136460232	-0.35809990070140285	-1.4443021911281886	-1.8547873741388026	-0.9286290041627036	-0.023865545823674554	-0.5750180370111255	-0.6519605451718569	-0.34595118973944394	0.37612131354108636	0.5891406756250194	-1.0871644119695714	-1.1509252257246114	-0.45194468145022976	0.184208063816024	0.014745278293410099	-0.6448820125943392	1.3425858890590086	-0.724359123600061	0.08631547896198916	-0.151723083291185	-0.002207259542866336	-1.2741472067587931	-0.41795924078848434	0.818072666019191	1.188839620574211	1.3519134998690392	0.6076062227513201	-0.5645516245354748
Cn1[nH]c2ccc(-c3ccnc(C(Cc4ccccc4)NC(=O)[C@H]4CC[C@H](CN)CC4)c3)cc2c1=O	6.958607314841775	-0.7671489238649853	0.8557343737232003	0.041332795128318264	0.10836015144909036	-0.7828195610786489	-0.17707769448498378	-0.5098942417991111	-1.863040041499862	-0.04457302959063269	-0.4076181247033174	-1.3274231663169356	-0.2922322822839659	-0.03150224855323859	-0.7445446020624455	-1.3703613385702915	-0.12734087153325058	-0.0315022485532386	-1.4060363026264955	-1.8254465767342085	-0.08635797505097004	0.12143792774501944	-1.5015873947715426	-1.7484858120654272	-0.9176895634574663	0.08405066551833608	-0.5061706191375956	-0.5199778625605117	-0.1811187818312748	0.48514808647371854	0.04925106752081201	-1.0503660090997204	-1.068491334944468	-1.532662302638676	1.5262986827693588	-0.9387943321646115	0.4987943069259512	-0.014779123513780133	0.11704359493155991	-0.10067899236039488	0.08927524973890678	-0.39173680831851804	-0.4753177574176044	-0.24773566056734983	0.5838389933940725	0.2887061884107427	1.5892466115447832	0.7683294293266733	-0.5129481410238026
COc1n[nH]c2ccc(-c3ccnc(C(Cc4ccccc4)NC(=O)[C@H]4CC[C@H](CN)CC4)c3)cc12	7.060480747381382	-0.7671489238649853	0.8557343737232003	0.041332795128318264	0.10836015144909036	-0.7828195610786489	-0.17707769448498378	-0.5098942417991111	-1.863040041499862	-0.04457302959063269	-0.4076181247033174	-1.3274231663169356	-0.2922322822839659	-0.03150224855323859	-0.7445446020624455	-1.3703613385702915	-0.12734087153325058	-0.0315022485532386	-1.4060363026264955	-1.8254465767342085	-0.08447305377703854	0.009052658989196478	-1.5015873947715426	-1.71256734378641	-0.9880652756786604	-0.016880958792711755	-0.5061706191375956	-0.5834204046754531	-0.34709163753653666	0.4792625736591753	0.2545151670316362	-1.121023288483012	-1.1186154153233463	-1.2442475999280238	1.3101538036313738	-0.9214991427778771	0.7609179159124946	-0.2421759995210448	0.06470551914187564	-0.06559255236718019	0.0414558101818739	-0.2765889753199226	-0.5058760022537	-0.34294461903225365	0.8841666924563475	0.3947455120981958	1.3087775678196194	0.7532453685835369	-0.5968661775971857
NC[C@H]1CC[C@H](C(=O)N[C@@H](Cc2ccccc2)c2cc(-c3ccc4[nH]nc(O)c4c3)ccn2)CC1	8.431798275933005	-0.7671489238649853	0.8557343737232003	0.041332795128318264	-0.19478112893761151	-0.974471016727839	-0.17707769448498378	-0.5098942417991111	-1.863040041499862	-0.04457302959063269	-0.4076181247033174	-1.3274231663169356	-0.2922322822839659	-0.03150224855323859	-0.7445446020624455	-1.3703613385702915	-0.12734087153325058	-0.0315022485532386	-1.5146577004626411	-1.7479476181879998	0.21663537772395328	0.035923782288155404	-1.4288749036847	-1.6300403869072413	-0.9176379052809815	0.04562910168362166	-0.5579611802621469	-0.49857401821675973	-0.18769137398193306	0.4888266819912286	0.3880808033793167	-1.2084211898263861	-1.0263920715665342	-1.0069856436788192	0.8614750472904874	-0.5099463431007929	0.542815902957657	-0.36809871609238975	0.3241504080275363	-0.163389313443426	0.03411391640215174	-0.11243954168167543	-1.066818757769737	-0.3585611207071926	0.8539226772019863	0.838434389226568	1.7851913110943236	0.6668599242368956	-0.5315260289079526
NC[C@H]1CC[C@H](C(=O)NC(Cc2ccccc2)c2cc(-c3ccc4[nH]nc(O)c4c3)ccn2)CC1	8.1249387366083	-0.7671489238649853	0.8557343737232003	0.041332795128318264	-0.19478112893761151	-0.974471016727839	-0.17707769448498378	-0.5098942417991111	-1.863040041499862	-0.04457302959063269	-0.4076181247033174	-1.3274231663169356	-0.2922322822839659	-0.03150224855323859	-0.7445446020624455	-1.3703613385702915	-0.12734087153325058	-0.0315022485532386	-1.5146577004626411	-1.7479476181879998	0.21663537772395328	0.035923782288155404	-1.4288749036847	-1.6300403869072413	-0.9176379052809815	0.04562910168362166	-0.5579611802621469	-0.49857401821675973	-0.18769137398193306	0.4888266819912286	0.3880808033793167	-1.2084211898263861	-1.0263920715665342	-1.0069856436788192	0.8614750472904874	-0.5099463431007929	0.542815902957657	-0.36809871609238975	0.3241504080275363	-0.163389313443426	0.03411391640215174	-0.11243954168167543	-1.066818757769737	-0.3585611207071926	0.8539226772019863	0.838434389226568	1.7851913110943236	0.6668599242368956	-0.5315260289079526
NC[C@H]1CC[C@H](C(=O)NC(Cc2ccccc2)c2cc(-c3ccc4[nH]ncc4c3)ccn2)CC1	7.214670164989233	-0.7671489238649853	0.8557343737232003	0.041332795128318264	-0.29582822239984546	-1.1661224723770292	-0.17707769448498378	-0.5098942417991111	-2.268678202787715	-0.04457302959063269	-0.4076181247033174	-1.9590920609977105	-0.2922322822839659	-0.03150224855323859	-0.7445446020624455	-1.3703613385702915	-0.12734087153325058	-0.0315022485532386	-1.697599002081413	-2.0258090371239246	0.08355196135614396	-0.02291708770495159	-1.554482624665806	-1.7951624689111054	-1.0361593440423085	-0.02646859133395162	-0.6877326420202201	-0.7477804803262122	-0.27065827417759364	0.45591922835080206	0.33557270586225585	-1.2464458716286864	-1.0579947309702165	-2.104384035789014	1.8943972473024036	-0.7279957173560001	-0.028717982680311147	0.20214312636201745	0.1236629552325418	-0.24218077982432576	0.4325680963301338	-0.3776915878604801	-1.1885381186197244	-0.9393052175756967	0.4558258427325573	0.9855724222858091	1.614588304401618	0.7162596144539702	-0.46763086904290796
NC[C@H]1CC[C@H](C(=O)NC(Cc2ccccc2)c2cc(-c3ccc4[nH]nc(N)c4c3)ccn2)CC1	7.275724130399211	-0.7671489238649853	0.8557343737232003	0.041332795128318264	-0.09373403547537755	-0.974471016727839	-0.17707769448498378	-0.5098942417991111	-1.863040041499862	-0.04457302959063269	0.11151169236412303	-1.9590920609977105	-0.2922322822839659	-0.03150224855323859	-0.7445446020624455	-1.3703613385702915	-0.12734087153325058	-0.0315022485532386	-1.5546761101917475	-1.986102572799789	0.12137677522369066	-0.05597055462601957	-1.530105643763313	-1.7773217654725249	-1.0067521121910745	-0.04587686701582503	-0.2949051799258985	-0.03500545378235935	-0.03353517201830929	0.5950241908656551	0.5019278772506972	-1.0970701929381566	-0.9005040507505208	-1.4977564874728788	1.1796773205445212	-0.41286221787847516	0.336953303843274	-0.32571059535440305	0.3214423147205331	-0.20041677142300657	0.1232913502069664	-0.0685409049795726	-0.9644531121779656	-0.49396180640219967	0.4112881519993791	0.6410039143562171	1.7142165531159785	0.6476355824228948	-0.4747576429285105
NC[C@H]1CC[C@H](C(=O)NC(Cc2ccccc2)c2cc(-c3ccc4c(N)nccc4c3)ccn2)CC1	6.841637507904751	-0.7671489238649853	0.8557343737232003	0.2395468015598409	0.10836015144909036	-0.7828195610786489	-0.17707769448498378	-0.5098942417991111	-2.268678202787715	-0.04457302959063269	-0.4076181247033174	-1.9590920609977105	-0.2922322822839659	-0.03150224855323859	-0.7445446020624455	-1.3703613385702915	-0.12734087153325058	-0.0315022485532386	-1.486073122084708	-2.092491180881385	-0.18028858704675788	0.11950992987066042	-1.5793493644060812	-1.8921596851814917	-0.9574511521121285	0.26531463761656693	-0.8154972701089981	-0.9288400473192895	-0.45053628655218136	0.018851558739082917	0.3780799314190101	-1.1899527226739983	-1.6838540222473164	-1.7271128888326441	1.2409605442039264	-0.15552878091934128	-0.2588601778504554	0.3386927541798942	-0.19764652159112509	-0.2346595110294414	0.9920729948002505	-1.0997288232889384	-1.0568796258228783	-0.7074104217130255	0.46006092049598474	0.5460202243900208	1.3900720395304762	0.9485188527137494	-0.3453584938574504
NC[C@H]1CC[C@H](C(=O)NC(Cc2ccccc2)c2cc(-c3ccc4c(N)ncnc4c3)ccn2)CC1	8.0	-0.7671489238649853	0.8557343737232003	0.2395468015598409	0.0073130579868564	-0.7828195610786489	-0.17707769448498378	-0.5098942417991111	-1.863040041499862	-0.04457302959063269	0.11151169236412303	-1.9590920609977105	-0.2922322822839659	-0.03150224855323859	-0.7445446020624455	-1.3703613385702915	-0.12734087153325058	-0.0315022485532386	-1.4517716280311883	-1.8629053221123195	0.059727933059782176	0.23766390797880932	-1.487456280541736	-1.714147091233867	-0.8399646711187533	0.3601788732647105	-0.48860297261837776	-0.5125642132201437	-0.24858240455138805	0.2884280879187032	0.7007755102973258	-0.9727606518574743	-1.5030019976720912	-1.5302536614327853	1.0686282713822026	-0.07226460307476512	-0.5260882607044787	0.6927902240547587	-0.21841210392640237	-0.4102814428040557	1.000823575686361	-0.8043744578585877	-0.9038571244624611	-0.45376646007556476	0.7862249981760253	0.7916835068995028	1.3983691498953799	0.8346821668069057	-0.3334137359471997
NC[C@H]1CC[C@H](C(=O)N[C@@H](Cc2ccccc2)c2cc(-c3ccc4c(N)noc4c3)ccn2)CC1	8.42021640338319	-0.7671489238649853	0.8557343737232003	0.041332795128318264	-0.19478112893761151	-0.974471016727839	-0.17707769448498378	-0.5098942417991111	-1.863040041499862	-0.04457302959063269	-0.4076181247033174	-1.3274231663169356	-0.2922322822839659	-0.03150224855323859	-0.7445446020624455	-1.3703613385702915	-0.12734087153325058	-0.0315022485532386	-1.5146577004626411	-1.704996388150342	0.08654484178420269	0.2828763769760501	-1.4288749036847	-1.592582555701978	-0.8166670780599509	0.2598144155530779	-0.5579611802621365	-0.5040716051623306	-0.10658032837293932	0.41541414500619583	0.5121696027422978	-0.9339107479191531	-1.2826115629698627	-1.4238727431721858	1.2119972298198487	-0.5289516888629678	0.2591104529728249	0.14912143871416958	0.02215690077374723	-0.49427005819160497	0.8494606165832488	-0.4797644835064642	-0.5794665001074438	-0.10717274505894583	0.7331345198396397	0.6167372420651915	1.6101045114111634	0.8625577412578889	-0.4322788046967898
NC[C@H]1CC[C@H](C(=O)NC(Cc2ccccc2)c2cc(-c3ccc4c(N)noc4c3)ccn2)CC1	8.036212172654444	-0.7671489238649853	0.8557343737232003	0.041332795128318264	-0.19478112893761151	-0.974471016727839	-0.17707769448498378	-0.5098942417991111	-1.863040041499862	-0.04457302959063269	-0.4076181247033174	-1.3274231663169356	-0.2922322822839659	-0.03150224855323859	-0.7445446020624455	-1.3703613385702915	-0.12734087153325058	-0.0315022485532386	-1.5146577004626411	-1.704996388150342	0.08654484178420269	0.2828763769760501	-1.4288749036847	-1.592582555701978	-0.8166670780599509	0.2598144155530779	-0.5579611802621365	-0.5040716051623306	-0.10658032837293932	0.41541414500619583	0.5121696027422978	-0.9339107479191531	-1.2826115629698627	-1.4238727431721858	1.2119972298198487	-0.5289516888629678	0.2591104529728249	0.14912143871416958	0.02215690077374723	-0.49427005819160497	0.8494606165832488	-0.4797644835064642	-0.5794665001074438	-0.10717274505894583	0.7331345198396397	0.6167372420651915	1.6101045114111634	0.8625577412578889	-0.4322788046967898
NC[C@H]1CC[C@H](C(=O)NC(Cc2ccccc2)c2cc(-c3ccc4c(O)n[nH]c4c3)ccn2)CC1	7.013228265733755	-0.7671489238649853	0.8557343737232003	0.041332795128318264	-0.19478112893761151	-0.974471016727839	-0.17707769448498378	-0.5098942417991111	-1.863040041499862	-0.04457302959063269	-0.4076181247033174	-1.3274231663169356	-0.2922322822839659	-0.03150224855323859	-0.7445446020624455	-1.3703613385702915	-0.12734087153325058	-0.0315022485532386	-1.5146577004626411	-1.7479476181879998	0.08654484178420269	0.158492637722303	-1.4288749036847	-1.6300403869072413	-0.897036864769516	0.11209072444294843	-0.5579611802621469	-0.49857401821675973	-0.18769137398193306	0.47586204470321725	0.5515864537002024	-0.925848570849512	-1.1448362270438754	-1.0062910476219835	0.8616617502621415	-0.5222689986180482	0.5031509863314753	-0.12154793519653259	0.059137476552077246	-0.42121612351400733	1.0142133143017087	-0.7995057752009525	-1.0668187577697377	-0.3585611207071928	0.8539226772019863	0.7425458384049225	1.5673849066466918	0.8811956285932214	-0.3720054427730379
NC[C@H]1CC[C@H](C(=O)NC(Cc2ccccc2)c2cc(-c3ccc4cn[nH]c4c3)ccn2)CC1	7.060480747381382	-0.7671489238649853	0.8557343737232003	0.041332795128318264	-0.29582822239984546	-1.1661224723770292	-0.17707769448498378	-0.5098942417991111	-2.268678202787715	-0.04457302959063269	-0.4076181247033174	-1.9590920609977105	-0.2922322822839659	-0.03150224855323859	-0.7445446020624455	-1.3703613385702915	-0.12734087153325058	-0.0315022485532386	-1.697599002081413	-2.0258090371239246	0.08355196135614396	-0.02291708770495159	-1.554482624665806	-1.7951624689111054	-1.0361593440423085	-0.006135582577942601	-0.6877326420202201	-0.7477804803262122	-0.27065827417759364	0.4427466022292934	0.5026792655847518	-1.0335367226447707	-1.1328501825015613	-2.1033349278852027	1.8963096212254942	-0.7354615874912234	-0.07889584392508481	0.34365615582663683	0.10344084165600233	-0.5066761140695054	0.8045036987809306	-0.20783169094762413	-1.1885381186197241	-0.9393052175756968	0.4790699323893156	1.0431055527787965	1.5907479562507165	0.6766673088472939	-0.4244578057545806
NC[C@H]1CC[C@H](C(=O)N[C@H](Cc2ccccc2)c2cc(-c3ccc4c(N)noc4c3)ccn2)CC1	8.495257363728312	-0.7671489238649853	0.8557343737232003	0.041332795128318264	-0.19478112893761151	-0.974471016727839	-0.17707769448498378	-0.5098942417991111	-1.863040041499862	-0.04457302959063269	-0.4076181247033174	-1.3274231663169356	-0.2922322822839659	-0.03150224855323859	-0.7445446020624455	-1.3703613385702915	-0.12734087153325058	-0.0315022485532386	-1.5146577004626411	-1.704996388150342	0.08654484178420269	0.2828763769760501	-1.4288749036847	-1.592582555701978	-0.8166670780599509	0.2598144155530779	-0.5579611802621365	-0.5040716051623306	-0.10658032837293932	0.41541414500619583	0.5121696027422978	-0.9339107479191531	-1.2826115629698627	-1.4238727431721858	1.2119972298198487	-0.5289516888629678	0.2591104529728249	0.14912143871416958	0.02215690077374723	-0.49427005819160497	0.8494606165832488	-0.4797644835064642	-0.5794665001074438	-0.10717274505894583	0.7331345198396397	0.6167372420651915	1.6101045114111634	0.8625577412578889	-0.4322788046967898
Nc1nccc2cc(NC3C(=O)NCc4cccc(c4)NC(=O)OCCc4ccc3cc4)ccc12	5.2441251443275085	-0.7671489238649853	-0.4580414836519413	0.2395468015598409	-0.8010636897110153	-0.974471016727839	-0.17707769448498378	3.8922169584408617	-1.457401880212009	-0.04457302959063269	-0.4076181247033174	-0.6957542716361609	-0.2922322822839659	-0.03150224855323859	-0.7445446020624455	-1.3703613385702915	-0.12734087153325058	-0.0315022485532386	-1.4517716280311883	-0.6011497761825393	0.47681644960345443	0.7388620327415293	-0.9486442464059414	-0.7452942175538257	-0.4697138487512946	0.7917616842633048	-1.0263326626623002	-0.3670687317046014	-1.011528856003314	-0.55690747857473	0.2047858015782195	-1.3849154196679412	-1.7451787876201947	-0.1523761837187094	-0.5295196053344216	0.8380458192284702	-0.4588710361088653	0.32705811993489764	-0.15348434943277448	-0.21200438368178318	0.6528186138980433	-1.339513181851535	-1.5850150185647838	-1.5597146007032876	-0.904646598707748	-0.01999549070817021	0.1528384275585448	-0.07448894610178207	-0.3326160728167127
CC1COC(=O)Nc2cccc(c2)CNC(=O)C(Nc2ccc3c(N)nccc3c2)c2ccc1cc2	4.966576244513051	-0.7671489238649853	-0.4580414836519413	0.2395468015598409	-0.49792240932431336	-0.7828195610786489	-0.17707769448498378	3.8922169584408617	-1.457401880212009	-0.04457302959063269	-0.4076181247033174	-0.6957542716361609	-0.2922322822839659	-0.03150224855323859	-0.7445446020624455	-1.3703613385702915	-0.12734087153325058	-0.0315022485532386	-1.3431502301950426	-0.8081337990306802	0.12984845941055792	0.9152653706870811	-1.051149863180995	-0.9400522275168114	-0.44810970253121657	0.8876544956393605	-0.9473062632211315	-0.42845892539839725	-1.1907660479109723	-0.447973024238292	0.008468273740128587	-0.8253575844620613	-1.9248945201072127	-0.14032435289349415	-0.5477466221499833	0.8138787792028408	-0.29654141934567535	0.1135310306050322	0.03515470377937047	-0.35550823340252685	0.7420819299798711	-1.2561496667326224	-1.1258172928814374	-1.1135957051457575	-0.7239104197305413	-0.1330185452139009	0.25709215321248924	-0.3389266385313208	-0.24514796515337534
C[C@H]1COC(=O)Nc2cccc(c2)CNC(=O)C(Nc2ccc3c(N)nccc3c2)c2ccc1cc2	5.040958607678906	-0.7671489238649853	-0.4580414836519413	0.2395468015598409	-0.49792240932431336	-0.7828195610786489	-0.17707769448498378	3.8922169584408617	-1.457401880212009	-0.04457302959063269	-0.4076181247033174	-0.6957542716361609	-0.2922322822839659	-0.03150224855323859	-0.7445446020624455	-1.3703613385702915	-0.12734087153325058	-0.0315022485532386	-1.3431502301950426	-0.8081337990306802	0.12984845941055792	0.9152653706870811	-1.051149863180995	-0.9400522275168114	-0.44810970253121657	0.8876544956393605	-0.9473062632211315	-0.42845892539839725	-1.1907660479109723	-0.447973024238292	0.008468273740128587	-0.8253575844620613	-1.9248945201072127	-0.14032435289349415	-0.5477466221499833	0.8138787792028408	-0.29654141934567535	0.1135310306050322	0.03515470377937047	-0.35550823340252685	0.7420819299798711	-1.2561496667326224	-1.1258172928814374	-1.1135957051457575	-0.7239104197305413	-0.1330185452139009	0.25709215321248924	-0.3389266385313208	-0.24514796515337534
C[C@@H]1COC(=O)Nc2cccc(c2)CNC(=O)C(Nc2ccc3c(N)nccc3c2)c2ccc1cc2	4.958607314841775	-0.7671489238649853	-0.4580414836519413	0.2395468015598409	-0.49792240932431336	-0.7828195610786489	-0.17707769448498378	3.8922169584408617	-1.457401880212009	-0.04457302959063269	-0.4076181247033174	-0.6957542716361609	-0.2922322822839659	-0.03150224855323859	-0.7445446020624455	-1.3703613385702915	-0.12734087153325058	-0.0315022485532386	-1.3431502301950426	-0.8081337990306802	0.12984845941055792	0.9152653706870811	-1.051149863180995	-0.9400522275168114	-0.44810970253121657	0.8876544956393605	-0.9473062632211315	-0.42845892539839725	-1.1907660479109723	-0.447973024238292	0.008468273740128587	-0.8253575844620613	-1.9248945201072127	-0.14032435289349415	-0.5477466221499833	0.8138787792028408	-0.29654141934567535	0.1135310306050322	0.03515470377937047	-0.35550823340252685	0.7420819299798711	-1.2561496667326224	-1.1258172928814374	-1.1135957051457575	-0.7239104197305413	-0.1330185452139009	0.25709215321248924	-0.3389266385313208	-0.24514796515337534
CC1(C)COC(=O)Nc2cccc(c2)CNC(=O)[C@@H](Nc2ccc3c(N)nccc3c2)c2ccc1cc2	4.847711655616943	-0.7671489238649853	-0.4580414836519413	0.2395468015598409	-0.19478112893761151	-0.5911681054294587	-0.17707769448498378	3.8922169584408617	-1.457401880212009	-0.04457302959063269	-0.4076181247033174	-0.6957542716361609	-0.2922322822839659	-0.03150224855323859	-0.7445446020624455	-1.3703613385702915	-0.12734087153325058	-0.0315022485532386	-1.234528832358897	-0.9748254775101608	-0.1640121853446481	1.0753013886170675	-1.1443367875219528	-1.118116693768682	-0.42851006472330977	0.9746500358568263	-0.875464081910965	-0.48458710248988673	-1.803207516688285	0.006376149913347829	-0.15911985978019544	-0.3514463566856457	-2.0879355970026414	-0.13071461437256401	-0.5701073096779149	0.8159689069480311	-0.17648323860614867	-0.08719192692560876	0.22733068850115304	-0.5017775977930833	0.8335858172947034	-1.1716904954612606	-0.6055482170984853	-0.9785143895535655	-0.8252013311707105	0.4130907403752912	0.3387042827245332	-0.6051981805231692	-0.14260269788594765
CN1Cc2cccc(c2)NC(=O)OCC(C)(C)c2ccc(cc2)[C@H](Nc2ccc3c(N)nccc3c2)C1=O	4.847711655616943	-0.7671489238649853	-0.4580414836519413	0.2395468015598409	0.10836015144909036	-0.3995166497802687	-0.17707769448498378	3.8922169584408617	-1.457401880212009	-0.04457302959063269	-0.4076181247033174	-0.6957542716361609	-0.2922322822839659	-0.03150224855323859	-0.7445446020624455	-1.3703613385702915	-0.12734087153325058	-0.0315022485532386	-1.125907434522751	-1.1064803347995031	-0.36433712937061014	0.544039607910601	-1.2294205010506545	-1.2516136675390288	-0.7243753171559378	0.571245219166708	-0.8098690468016847	-0.5831818091301744	-2.1428923473886514	0.05439375146585147	-0.3585592147817713	-0.6356856311707819	-2.03170508989951	-0.21048180698714739	-0.3665039375543581	0.5547433893760467	-0.014331328342265911	0.08382736738325548	-0.018804115390006194	-0.30327945326391703	0.3659608221971309	-0.5053196902160741	-0.025150263156966585	-0.7913808434437104	-0.7884410899144729	0.15917507609099257	-0.012293954580061443	-0.7466242900154275	-0.1177841009452113
CC1(C)COC(=O)Nc2cccc(c2)CNC(=O)[C@H](Nc2ccc3c(N)nccc3c2)c2ccc1cc2	4.847711655616943	-0.7671489238649853	-0.4580414836519413	0.2395468015598409	-0.19478112893761151	-0.5911681054294587	-0.17707769448498378	3.8922169584408617	-1.457401880212009	-0.04457302959063269	-0.4076181247033174	-0.6957542716361609	-0.2922322822839659	-0.03150224855323859	-0.7445446020624455	-1.3703613385702915	-0.12734087153325058	-0.0315022485532386	-1.234528832358897	-0.9748254775101608	-0.1640121853446481	1.0753013886170675	-1.1443367875219528	-1.118116693768682	-0.42851006472330977	0.9746500358568263	-0.875464081910965	-0.48458710248988673	-1.803207516688285	0.006376149913347829	-0.15911985978019544	-0.3514463566856457	-2.0879355970026414	-0.13071461437256401	-0.5701073096779149	0.8159689069480311	-0.17648323860614867	-0.08719192692560876	0.22733068850115304	-0.5017775977930833	0.8335858172947034	-1.1716904954612606	-0.6055482170984853	-0.9785143895535655	-0.8252013311707105	0.4130907403752912	0.3387042827245332	-0.6051981805231692	-0.14260269788594765
CN1Cc2cccc(c2)NC(=O)OCC(C)(C)c2ccc(cc2)[C@@H](Nc2ccc3c(N)nccc3c2)C1=O	4.847711655616943	-0.7671489238649853	-0.4580414836519413	0.2395468015598409	0.10836015144909036	-0.3995166497802687	-0.17707769448498378	3.8922169584408617	-1.457401880212009	-0.04457302959063269	-0.4076181247033174	-0.6957542716361609	-0.2922322822839659	-0.03150224855323859	-0.7445446020624455	-1.3703613385702915	-0.12734087153325058	-0.0315022485532386	-1.125907434522751	-1.1064803347995031	-0.36433712937061014	0.544039607910601	-1.2294205010506545	-1.2516136675390288	-0.7243753171559378	0.571245219166708	-0.8098690468016847	-0.5831818091301744	-2.1428923473886514	0.05439375146585147	-0.3585592147817713	-0.6356856311707819	-2.03170508989951	-0.21048180698714739	-0.3665039375543581	0.5547433893760467	-0.014331328342265911	0.08382736738325548	-0.018804115390006194	-0.30327945326391703	0.3659608221971309	-0.5053196902160741	-0.025150263156966585	-0.7913808434437104	-0.7884410899144729	0.15917507609099257	-0.012293954580061443	-0.7466242900154275	-0.1177841009452113
Cc1cc2ccc1[C@@H](C)COC(=O)Nc1ccc(S(=O)(=O)C3CC3)c(c1)CN(C)C(=O)[C@@H]2Nc1ccc2c(N)ncc(F)c2c1	5.468521082957745	-0.7671489238649853	-0.4580414836519413	0.2395468015598409	1.11883108607143	0.9420435397640621	-0.17707769448498378	3.8922169584408617	0.1651507649394033	-0.04457302959063269	-0.4076181247033174	0.5675835177253885	2.6952504413352263	-0.03150224855323859	0.19186103627544318	-1.3703613385702915	-0.12734087153325058	-0.0315022485532386	0.5205642800461946	-0.40458899939416904	-0.21692175014719	0.6207727142837072	-0.3764293476996276	0.5966195791832375	-0.13963536079534963	0.33710863868605034	-0.34397819757445997	-0.9289564322441085	-1.42257316932814	-0.728242950343956	-0.6104345443290363	-0.2452437583717285	-0.9108666215374719	0.387991598586673	-0.6395535028806155	0.43006033208836814	0.1402939176856827	-0.4056022085275495	0.9694650440955137	-0.628966786521481	-0.9768597708167934	1.040238310062774	-0.2526253728803477	0.8956319902944073	0.47574843926463556	-2.0292814037704536	-0.4913330489868159	0.30006741486201255	-0.5125417233621854
Cc1cc2ccc1[C@@H](C)COC(=O)Nc1ccc(S(=O)(=O)C3CC3)c(c1)CN(C)C(=O)[C@@H]2Nc1ccc2c(N)nccc2c1	5.638272163982407	-0.7671489238649853	-0.4580414836519413	0.2395468015598409	1.11883108607143	0.750392084114872	-0.17707769448498378	3.8922169584408617	-0.24048739634844976	-0.04457302959063269	-0.4076181247033174	0.5675835177253885	2.6952504413352263	-0.03150224855323859	-0.7445446020624455	-1.3703613385702915	-0.12734087153325058	-0.0315022485532386	0.2918876530227299	-0.9069552848979127	-0.35286168068854556	0.4958517823613788	-0.5704827258111373	0.3469007044815013	-0.2587316872993041	0.25209105827379374	-0.8904120972543266	-1.1591342127842506	-1.811327615619029	-0.9732402300265648	-0.897617841125311	-0.5972788044462876	-1.0970241901521518	0.2007340745764738	-0.5728917156408065	0.5485265065295486	0.020639021442882065	0.05558752874543796	0.07135555525057909	-0.2989502709227811	-0.43530544167139346	0.40889674092402706	-0.4966653473837696	0.6084993542218291	0.07188626108002841	-2.267035639214217	-0.538601962111801	1.0078748183623627	-0.7709873346120737
CCOP(=O)(O)c1ccc2cc1CN(C)C(=O)[C@H](Nc1ccc3c(N)nccc3c1)c1ccc(c(C)c1)[C@@H](C)COC(=O)N2	5.853871964321762	0.3409143905099291	-0.4580414836519413	0.2395468015598409	1.219878179533664	0.750392084114872	-0.17707769448498378	3.8922169584408617	0.1651507649394033	-0.04457302959063269	-0.4076181247033174	1.1992524124061632	-0.2922322822839659	31.743765792146753	-0.7445446020624455	-1.3703613385702915	-0.12734087153325058	-0.0315022485532386	0.28617073734714327	-0.8612234510263003	-0.5889162171159539	0.1710683559242378	-0.6372492162176286	0.274066032693493	-0.2872396446524648	0.133135219451581	-0.5044384379678021	-0.5392798299983025	-1.5860316161719084	-0.9826404438679861	-0.29979987769190697	-0.49239337322992166	-1.120667958557249	1.1324096002500068	-1.718172274047489	1.3872177492825706	-0.41981615564234875	0.04289379855535269	0.11550448845682501	-0.024628560588783138	-1.7108147566970442	2.6942322393417424	-0.533594747789726	1.2168916089598865	-0.5489232474502388	-1.411548341299406	-1.1897064908525528	1.0135961732002903	-0.9345850849877475
CCOP(=O)(OCC)c1ccc2cc1CN(C)C(=O)[C@H](Nc1ccc3c(N)nccc3c1)c1ccc(c(C)c1)[C@@H](C)COC(=O)N2	5.537602002101044	-0.7671489238649853	-0.4580414836519413	0.2395468015598409	1.8261607403070677	1.1336949954132522	-0.17707769448498378	3.8922169584408617	0.1651507649394033	-0.04457302959063269	-0.4076181247033174	1.1992524124061632	-0.2922322822839659	31.743765792146753	-0.7445446020624455	-1.3703613385702915	-0.12734087153325058	-0.0315022485532386	0.5034135330194347	-1.1133718655299958	-0.85873028214933	-0.5530419310421658	-0.8091570987151478	-0.03530790652032281	-0.7973624841657478	-0.6636427449374777	-0.42506679864892694	-0.6467040350954113	-1.3296162519446644	-1.0586283137510153	-0.5899325899125508	-1.0237863978175523	-0.6257998345720209	0.9989077994189076	-1.5055474073248756	1.1274390063978272	-0.08402019565993112	0.023929007392470794	-0.04183398511220119	-0.011448712683883139	-1.6509949523201346	2.3232470214485663	0.21652807220374212	1.7583394981315024	0.44611163191806635	-1.8988895628079876	-2.506545505393038	0.8224143286146262	0.2214432301025344
Cc1cc2ccc1[C@@H](C)COC(=O)Nc1ccc(-c3ccnn3C)c(c1)CN(C)C(=O)[C@@H]2Nc1ccc2c(N)nccc2c1	5.508638306165727	-0.7671489238649853	-0.4580414836519413	1.2306168337174541	1.11883108607143	0.750392084114872	-0.17707769448498378	3.8922169584408617	-0.6461255576363027	-0.04457302959063269	0.6306415094315635	-0.6957542716361609	-0.2922322822839659	-0.03150224855323859	-0.7445446020624455	-1.3703613385702915	-0.12734087153325058	-0.0315022485532386	-0.4227268064255973	-0.9468256250172578	-0.5385610164102632	0.6388682102886993	-1.1768995324096039	-1.07337539538462	-0.6197703324644276	0.31877096841099184	-0.5631951259366462	-0.1610181535893022	-1.7091419855444805	-1.169674011422794	-0.6564218328823809	-0.1872186758003219	-0.9808039949711899	0.14810919310100357	-0.2773898982532306	0.3995808678321564	-0.30762778897859017	0.23619910023021168	0.023389858900217796	-0.29683636125084917	-0.030512929886817135	-0.03738781505118951	1.153522757005445	-0.3556863106295531	-1.9362911044442048	-1.2677464797361029	0.2307204004888588	0.5881286512161579	-0.046801062444128266
CCN(CC)C(=O)c1ccc2cc1CN(C)C(=O)[C@H](Nc1ccc3c(N)nccc3c1)c1ccc(c(C)c1)[C@@H](C)COC(=O)N2	5.214670164989233	-0.7671489238649853	-0.4580414836519413	0.2395468015598409	1.7251136468448336	0.9420435397640621	-0.17707769448498378	3.8922169584408617	-0.6461255576363027	-0.04457302959063269	0.11151169236412303	-0.06408537695538619	-0.2922322822839659	-0.03150224855323859	-0.7445446020624455	-1.3703613385702915	-0.12734087153325058	-0.0315022485532386	-0.262653167509172	-1.3126242690416219	-0.9284232657994083	-0.1070849957360416	-1.3578257702370986	-1.5497235016450248	-0.927872652050147	-0.251027355362408	-0.3403235305271822	-0.3203292434382448	-1.0723301475389682	-0.9080331125506709	-0.3722774958783469	-0.6338738009739252	-0.9063948904690232	0.573898879449019	-0.9317703870660345	0.6792737628953138	-0.08588105659954683	0.18629573840393898	0.009759315479308455	-0.13765484547442206	-0.9885048169188956	1.264015611795224	1.9207427674981497	1.083441323013756	-0.348070491198588	-1.6954783694324447	-0.5163497281583523	0.7409584055583377	0.04705511932126213
Cc1cc2ccc1[C@@H](C)COC(=O)Nc1ccc(C(=O)N(C)C)c(c1)CN(C)C(=O)[C@@H]2Nc1ccc2c(N)nccc2c1	5.0	-0.7671489238649853	-0.4580414836519413	0.2395468015598409	1.11883108607143	0.5587406284656818	-0.17707769448498378	3.8922169584408617	-0.6461255576363027	-0.04457302959063269	0.11151169236412303	-0.06408537695538619	-0.2922322822839659	-0.03150224855323859	-0.7445446020624455	-1.3703613385702915	-0.12734087153325058	-0.0315022485532386	-0.47989596318146344	-1.0006505841783728	-0.9397379873217031	0.12351677855755185	-1.2254128769374815	-1.2934464217595691	-0.8148773796877601	-0.18060892495866643	-0.4142636765623355	-0.21783860627480206	-2.131706141382576	-0.43395806056383207	-0.7156430737025896	-0.5176878899096508	-0.45166965538085835	0.5671693880429408	-0.8868760912242488	0.5186773546239482	0.21513827014793363	-0.006115148378559579	0.051891539308089964	-0.11119068766685329	-1.036670878004126	1.2576691333494698	1.3305294107889707	0.12269983609802229	-0.9946354530762848	-1.5929317350061107	-0.43914573875433005	0.8547789008449282	-0.01606245826539238
Cc1cc2ccc1[C@@H](C)COC(=O)Nc1ccc(C(N)=O)c(c1)CN(C)C(=O)[C@@H]2Nc1ccc2c(N)nccc2c1	5.187086643357144	-0.7671489238649853	-0.4580414836519413	0.2395468015598409	0.5125485252980262	0.17543771716730164	-0.17707769448498378	3.8922169584408617	-0.6461255576363027	-0.04457302959063269	0.11151169236412303	-0.06408537695538619	-0.2922322822839659	-0.03150224855323859	-0.7445446020624455	-1.3703613385702915	-0.12734087153325058	-0.0315022485532386	-0.6971387588537549	-0.7344751012035424	-0.6684173297317466	0.5356798122758856	-1.0712334806297068	-1.0539843464021004	-0.4296382539419113	0.5799470105688126	-0.5003583671512204	-0.010107201771251675	-1.894358144407757	-0.7979409195900972	-0.26501006879496364	0.03624546248140853	-1.341353068714737	0.7214575627310149	-1.302630154939755	1.087812819837167	-0.27811797170754715	0.06786565887382134	0.13496551932096992	-0.18061386290359438	-1.0422917553738353	1.9245227775571168	0.3564761039393357	-0.30782489661343043	-1.496441121368816	-1.1718087631777752	0.17674218089069874	0.8956719461886077	-0.7267593099218438
COC(=O)c1ccc2cc1CN(C)C(=O)[C@H](Nc1ccc3c(N)nccc3c1)c1ccc(c(C)c1)[C@@H](C)COC(=O)N2	5.1487416512809245	-0.7671489238649853	-0.4580414836519413	0.2395468015598409	0.7146427122224941	0.3670891728164917	-0.17707769448498378	3.8922169584408617	-0.6461255576363027	-0.04457302959063269	-0.4076181247033174	0.5675835177253885	-0.2922322822839659	-0.03150224855323859	-0.7445446020624455	-1.3703613385702915	-0.12734087153325058	-0.0315022485532386	-0.5484989512885028	-0.6200483173991078	-0.6680053806694171	0.36413648677533417	-1.0572332825741741	-1.0124603217825383	-0.5669930870110045	0.21722379204706013	-0.6892438195666324	-0.5175007197360368	-2.139160004324737	-0.8252938669096064	-0.608871650694315	-0.4906423108860919	-1.0219414100898798	1.0079312391595314	-1.2211138840005518	0.5929248467445462	0.18164944423489096	-0.02135552046896058	0.10714802500695737	-0.04868675009741897	-1.4011701518538602	1.7611192583160844	0.8525981965724154	-0.09304647858386028	-1.1477797765174405	-1.6896069376146603	-0.2683621915011356	0.8956719461886077	-0.3462509555162467
Cc1cc2ccc1[C@@H](C)COC(=O)Nc1ccc(OC(F)(F)F)c(c1)CN(C)C(=O)[C@@H]2Nc1ccc2c(N)nccc2c1	5.055517327849831	-0.7671489238649853	-0.4580414836519413	0.2395468015598409	0.5125485252980262	0.5587406284656818	-0.17707769448498378	3.8922169584408617	0.1651507649394033	-0.04457302959063269	-0.4076181247033174	-0.06408537695538619	-0.2922322822839659	-0.03150224855323859	2.0646723129512203	-1.3703613385702915	-0.12734087153325058	-0.0315022485532386	-0.14831485399743963	0.6052502521628494	-0.6154867027500266	1.0966160789363946	-0.567226350630499	-0.3842837278838096	0.08560712185671579	0.912677685287497	1.1424756028168848	0.3173986004001831	-1.6634295833871926	-0.4005683704980529	0.10103422250802006	1.7299569714114282	-1.044190069077565	1.4508677318270287	-2.1905149273468236	1.4937856249756083	-0.4954528507647615	0.4833756809157296	-0.049862914183794516	-1.2728184272513576	2.7142746735937786	-3.717702265384155	0.8354680661456024	2.2146678218176006	-1.1301406137154268	-0.45026406243883405	0.36884024815657274	-0.31220805783236616	0.2324432961838277
Cc1cc2ccc1[C@@H](C)COC(=O)Nc1cccc(c1)CN(C)C(=O)[C@@H]2Nc1ccc2c(N)nccc2c1	5.0	-0.7671489238649853	-0.4580414836519413	0.2395468015598409	0.10836015144909036	-0.3995166497802687	-0.17707769448498378	3.8922169584408617	-1.457401880212009	-0.04457302959063269	-0.4076181247033174	-0.6957542716361609	-0.2922322822839659	-0.03150224855323859	-0.7445446020624455	-1.3703613385702915	-0.12734087153325058	-0.0315022485532386	-1.125907434522751	-1.1064803347995031	-0.9454606119420774	0.5032810007796664	-1.2294205010506545	-1.2516136675390288	-0.7096864366433827	0.5133259116781467	-0.8098690468016847	-0.5831818091301744	-1.8393723813776608	-0.5873119248332539	-0.6549476619214561	-0.12806402500604971	-1.7275872730807067	-0.22535416090491048	-0.34115178730182116	0.5778254971159459	-0.1561209475231127	0.2101633740140527	-0.10128432139699978	-0.21165253582692903	0.4323451483839647	-0.8950234730244035	0.05394166465410488	-0.5882751655244427	-0.9799741462732812	-0.7022267598534756	0.2403774905892303	0.3241604439146831	-1.044898580717009
O=C(N[C@@H](Cc1ccccc1)C(=O)NCc1cc2cc(Cl)ccc2[nH]c1=O)c1ccc2[nH]c(=O)cc(O)c2c1	9.30102999566398	-0.7671489238649853	-0.4580414836519413	1.0324028272859314	-0.5989695027865474	-0.20786519413107857	-0.17707769448498378	-0.5098942417991111	-0.6461255576363027	-0.04457302959063269	-0.9267479417707578	0.5675835177253885	-0.2922322822839659	-0.03150224855323859	-0.7445446020624455	0.36104300819952156	-0.12734087153325058	-0.0315022485532386	-0.1997670950777192	0.2142872800138828	0.32519684609620647	0.6500235663007281	0.2573740243581248	0.2683906037230013	0.41752383513539304	0.9403344212394421	-1.6741952249654872	-1.029765700151548	-1.244676342641479	0.0816629644459132	-0.3985500049794283	-0.7929434391089535	-0.7025842454978067	0.433378001762334	-0.7092447931640258	0.5877997325285784	-0.6208772914891607	0.8834579682376303	-1.3275970584747703	1.6229753905364686	-1.1671709247208415	-1.2965407089564904	-1.914814295124069	-1.5094928453426666	-0.8504626044277415	0.06964499609176363	1.2892564913653095	0.45482267898165074	-0.9823302343727258
O=c1ccc2cc(Cl)ccc2[nH]1	4.154901959985743	-0.7671489238649853	-0.4580414836519413	-2.139021275618431	-5.045041615124841	-5.382454496659212	-0.17707769448498378	-0.5098942417991111	-3.485592686651274	-0.04457302959063269	-2.484137392973079	-1.9590920609977105	-0.2922322822839659	-0.03150224855323859	-0.7445446020624455	0.36104300819952156	-0.12734087153325058	-0.0315022485532386	-3.458409030162091	-0.0025015415547897904	-7.309102126390524	-8.311073918162661	2.2643137061011602	1.598233223546117	15.974441162285391	-0.17440052707180834	-2.6875446372896046	-2.009889361449735	-1.3670279682819266	-0.5182603485367258	0.5381880298628068	3.154164347979431	7.102951948711663	-3.4674737703690393	2.2921133687239346	-0.12410253510315501	-0.5873721988892154	0.5687587550162924	0.22241063425407198	-0.5758504994956726	0.3674342718041206	0.10410424204936415	-3.0738377701264508	-1.3887019501734226	0.16486473424070136	0.5987899156886088	0.4423268770008045	0.20444777130448707	0.37845091593525076
COC(=O)Nc1ccc(S(=O)(=O)C(C)C)c([C@H]2CCCN2C(=O)[C@H](Nc2ccc3cc[nH]c(=O)c3c2)c2ccc(OC)c(OC)c2)c1	6.0	-0.7671489238649853	-0.4580414836519413	0.2395468015598409	1.7251136468448336	1.3253464510624422	-0.17707769448498378	-0.5098942417991111	0.5707889262272563	-0.04457302959063269	-0.9267479417707578	2.462590201767713	2.6952504413352263	-0.03150224855323859	-0.7445446020624455	-1.3703613385702915	-0.12734087153325058	-0.0315022485532386	0.8121269795011121	-0.5585354185373339	0.20960667660633	-0.35272263632178164	-0.5101549550276475	0.3505249016330692	-0.6239881152503002	-0.6575420780467379	-0.6398740402435718	-0.9768220466664124	-1.2642288657627494	-0.8064045098775642	-1.3439069241050066	-1.537388635195581	-0.49386982914515676	1.916234370810063	-1.2331420093964351	-0.3386064559321047	1.2503298599189037	-0.6041693896972847	0.6680003073040103	-1.29569538036448	0.13362547330367244	2.7065212305360795	0.47508635176799174	1.441409481829245	0.9178342670630223	-2.6073425802305303	-2.0987110784754943	0.23558095162749906	1.4672775604021508
COC(=O)Nc1ccc(S(=O)(=O)C(C)C)c([C@H]2CCCN2C(=O)[C@H](Nc2cc3c(cc2F)CNC3=O)c2ccc(OC)c(OC)c2)c1	6.0	-0.7671489238649853	-0.4580414836519413	-0.5533092241662496	1.6240665533825998	1.3253464510624422	-0.17707769448498378	-0.5098942417991111	0.9764270875151094	-0.04457302959063269	-0.9267479417707578	2.462590201767713	2.6952504413352263	-0.03150224855323859	0.19186103627544318	-1.3703613385702915	-0.12734087153325058	-0.0315022485532386	0.9378991243640177	-0.13506075371833726	0.531182643727526	-0.1415942559429291	-0.3500357781171983	0.5514526236263878	-0.41351622854574643	-0.5359962318052959	0.02673023496453786	-0.658902561372444	-0.8145011703897679	-0.284149517852372	-0.7389980408305588	-1.177868116287281	-0.15351622520580027	2.106151424826319	-1.3917557416628932	-0.48567271076168317	2.0632380718455305	-1.1016833970458833	0.10148361517789238	-0.6662479681792729	-0.06859983769513546	2.558785031306704	0.7923902160689462	1.7232962899887696	0.8111306667400808	-3.0287803019090584	-1.616875216251654	1.3808138476105574	1.507628760857828
COC(=O)Nc1ccc2c(c1)NC(=O)CCCC[C@H](NC(=O)/C=C/c1cc(Cl)ccc1-n1cnnn1)c1nc-2c[nH]1	8.301029995663981	1.4489777048848436	-0.4580414836519413	0.2395468015598409	-0.09373403547537755	0.17543771716730164	-0.17707769448498378	1.6911613583208753	0.9764270875151094	-0.04457302959063269	1.6689011435664443	-0.06408537695538619	-0.2922322822839659	-0.03150224855323859	-0.7445446020624455	0.36104300819952156	-0.12734087153325058	-0.0315022485532386	0.12038018275513138	0.2521574911305563	-0.05077294615219592	-0.5535530628756272	0.14592179770948732	0.3646330893634886	-0.13190396943390528	-0.7511721473498912	0.3673026194884599	1.4297429786203437	0.7233769556787054	0.2993764188581062	0.1489678613708463	0.42129920709022733	0.7298678070672224	0.1793698658769713	-0.9005274761270132	1.2777739525011802	-0.6806378679763607	0.2701446070866828	-0.6651567749311924	0.6133322388492016	-0.36567301139212527	-0.9073012859428441	0.09900941501752894	0.1251683976782933	-0.24463078125876084	-0.21715015816775882	-0.8216962189395538	-0.9739533496520655	-0.157968122441691
CC(C)(C)OC(=O)c1ccc(NC(=O)C2c3cccc(C(=O)N4CCN(C(=O)OC(C)(C)C)CC4)c3CCN2C(=O)/C=C/c2c(-n3cnnn3)ccc(Cl)c2F)cc1	6.770574152079305	1.4489777048848436	-0.4580414836519413	0.4377608079913635	3.442914235702811	3.4335124632035336	-0.17707769448498378	-0.5098942417991111	2.1933415713786686	-0.04457302959063269	1.149771326499004	1.8309213070869381	-0.2922322822839659	-0.03150224855323859	0.19186103627544318	0.36104300819952156	-0.12734087153325058	-0.0315022485532386	2.2527897297489394	-0.14254792087994933	0.2103180315542179	-0.8906464050869242	-0.3996872158115211	-0.4552531107111085	-0.8752043625462208	-1.1565765361166334	0.30976825335501135	0.03211749212484835	-0.07279451259490306	0.680902190803598	0.31249427193002177	-1.4435557063272728	-0.3230705253739945	1.6580313179685506	-1.8012795305823917	1.051088479395561	-0.09229400630873322	0.22219701868817046	-0.7423758703248532	-0.17901230983202499	0.44046350005314616	-0.3889262113513246	4.5594952747345285	2.173558113581499	-0.8520493460130973	0.5024664771659437	-5.119026579640473	1.187206919046583	6.107658586571101
N=C(N)c1ccc(CNC(=O)[C@H](CCC2CCNCC2)NC(=O)[C@@H](CCCn2cnnn2)NS(=O)(=O)Cc2ccccc2)cc1	5.853871964321762	1.4489777048848436	3.4832860884734833	-0.7515232305977723	1.9272078337693015	0.9420435397640621	-0.17707769448498378	-0.5098942417991111	1.3820652488029623	-0.04457302959063269	2.188030960633885	-0.06408537695538619	2.6952504413352263	-0.03150224855323859	-0.7445446020624455	-1.3703613385702915	-0.12734087153325058	-0.0315022485532386	0.5205642800461946	-1.555489903517346	-1.2866953414763342	-0.794187226701257	-0.8501872501235875	-0.22953369795500692	-0.3233861243232041	-0.8791009165724406	1.175462291645422	1.3985326786148187	1.7986251409921143	1.5353109956640745	2.0265818406225256	1.4018006478562983	1.0368445924419862	0.01381936453810636	-0.07419291046894023	0.17458566726533226	0.4326356920866071	-1.297185413204584	0.9862604930494655	-0.09184464621620717	-0.09280176058035362	-0.6004150272719635	-1.3202200750682063	-0.09959977260295019	-0.9189230304725233	0.6031878172600781	1.5675216751869987	-1.0215041806263423	-0.8837325283364913
N=C(N)c1ccc(CNC(=O)[C@H](CCC2CCNCC2)NC(=O)[C@@H](CCCc2ccncc2)NS(=O)(=O)Cc2ccccc2)cc1	6.301029995663981	-0.7671489238649853	3.4832860884734833	-0.5533092241662496	2.3313962076182375	1.1336949954132522	-0.17707769448498378	-0.5098942417991111	0.1651507649394033	-0.04457302959063269	0.6306415094315635	-0.06408537695538619	2.6952504413352263	-0.03150224855323859	-0.7445446020624455	-1.3703613385702915	-0.12734087153325058	-0.0315022485532386	0.5205642800461946	-2.0161174775256834	-1.543052384034822	-0.9065808674228689	-1.055829416560363	-0.6922663148890196	-0.5964411663188377	-0.8436603122671134	0.21610918452443983	-0.0791580530748897	1.1217010110427215	0.8962179295908965	1.5277113060584655	0.7503851536191837	0.33824923962494513	-0.002304586594715792	-0.02819994166181284	0.1285951946909831	0.31062175650621454	-1.2004908536049894	1.0468384327859361	-0.14551376046446482	-0.023804723728518995	-0.4404373715642684	-2.113518482087947	-0.7594589189117826	-0.697638046516861	0.9587532917628656	1.9886271321546307	-0.8487465436947623	-1.20085927160496
COC(=O)c1cccc(CS(=O)(=O)N[C@H](CCCc2ccccc2)C(=O)N[C@@H](CCC2CCNCC2)C(=O)NCc2ccc(C(=N)N)cc2)c1	6.301029995663981	-0.7671489238649853	3.4832860884734833	-0.5533092241662496	3.0387258618538753	1.9003008180100127	-0.17707769448498378	-0.5098942417991111	0.5707889262272563	-0.04457302959063269	0.11151169236412303	1.1992524124061632	2.6952504413352263	-0.03150224855323859	-0.7445446020624455	-1.3703613385702915	-0.12734087153325058	-0.0315022485532386	1.0636712692269232	-1.7482398034263507	-1.670400118602072	-1.019039195131947	-1.0037860979055355	-0.6772145320737614	-0.38587294759069046	-0.8606326900676512	0.00825820463337633	-0.36288952360539994	0.6551890377229801	0.8074476998761043	0.9272288451641941	0.5654396786295895	0.2598737218648221	1.0450976565939591	-0.8726874131563308	0.1785863487567715	0.8830203541565511	-1.2709324992754196	0.8777891039315285	-1.1591628675604595	1.6243204346796511	-0.6566003822671385	-1.3685577921460734	-0.08206851742352718	-0.4857938256417604	0.253334989812774	1.6273512632240281	-0.8859569156617152	0.413681345278589
N=C(N)c1ccc(CNC(=O)[C@H](CCC2CCNCC2)NC(=O)[C@@H](CCCc2ccccc2)NS(=O)(=O)Cc2cccc(C(=O)O)c2)cc1	7.154901959985743	0.3409143905099291	3.4832860884734833	-0.5533092241662496	2.7355845814671733	1.7086493623608225	-0.17707769448498378	-0.5098942417991111	0.5707889262272563	-0.04457302959063269	0.11151169236412303	1.1992524124061632	2.6952504413352263	-0.03150224855323859	-0.7445446020624455	-1.3703613385702915	-0.12734087153325058	-0.0315022485532386	0.9550498713907775	-1.691960313068737	-1.5922785667870916	-0.9381847892971538	-0.9375500105125919	-0.58657223190356	-0.35605725980907704	-0.8278492175644193	-0.011477485502492614	-0.2955340165102988	0.7759440985091545	0.8255087494088009	1.176652249120214	0.5876470584061533	0.4151418759001569	1.2822726285629849	-1.3156055097174015	0.649024324202229	0.5019169424225935	-1.2179737008001492	0.9449420975244675	-1.1358436691108977	1.8136250841467114	-1.3595266664728387	-1.8810345338358543	-0.08970548097006702	-0.4536596058340646	0.8661425702849292	1.8441068232809825	-0.8035932892456107	0.26284426957300944
CC(=O)N1CCC(CC[C@@H](NS(=O)(=O)Cc2ccccc2)C(=O)N[C@@H](CCC2CCNCC2)C(=O)NCc2ccc(C(=N)N)cc2)CC1	5.853871964321762	-0.7671489238649853	3.4832860884734833	-1.7425932627553853	3.139772955316109	1.5169979067116324	-0.17707769448498378	-0.5098942417991111	0.5707889262272563	-0.04457302959063269	0.6306415094315635	0.5675835177253885	2.6952504413352263	-0.03150224855323859	-0.7445446020624455	-1.3703613385702915	-0.12734087153325058	-0.0315022485532386	0.8235608108522853	-2.210071037667243	-1.83492107048764	-1.0031994007065417	-1.2120839580368918	-1.046138900472298	-0.6938913418329845	-1.082742198215238	0.6078265184059289	0.14712274721255314	1.4850571691888408	1.0043978340735726	1.9237282418898143	1.1825354174760212	0.5671511235199845	0.4874350464232167	-0.4957443822511821	0.44320515591888937	0.15242166850670427	-1.2562988686210825	1.097032922664701	-0.13328432138561128	-0.1605333907566829	-0.2776937813329267	-1.3822192568016767	-0.5451953579910422	-1.397918108282656	1.110855317694944	2.766175898711612	-0.7094148595570455	-1.809355991137576
N=C(N)c1ccc(CNC(=O)[C@H](CCC2CCNCC2)NC(=O)[C@@H](CCCC2CCNCC2)NS(=O)(=O)Cc2ccccc2)cc1	6.096910013008056	-0.7671489238649853	4.7970619458486246	-1.7425932627553853	2.937678768391641	1.1336949954132522	-0.17707769448498378	-0.5098942417991111	0.1651507649394033	-0.04457302959063269	0.6306415094315635	-0.06408537695538619	2.6952504413352263	-0.03150224855323859	-0.7445446020624455	-1.3703613385702915	-0.12734087153325058	-0.0315022485532386	0.5377150270729545	-2.5481541255734332	-1.9556779609646018	-1.1788268745409802	-1.3206390707324074	-1.2142584605288513	-0.8761920055284441	-1.3023748297287914	0.6779793460947289	0.25760794329139064	1.6460480498507957	1.3081675226947558	1.8478006322570264	1.0541627714252422	0.6878884541722599	0.09926909469072971	-0.11560247039837865	0.10882359992874542	0.34042197055591866	-1.1954009360979885	1.0662318907919262	-0.16599119877210938	-0.09539274476891661	-0.28434168425544504	-2.120893023533885	-0.41666393160105636	0.16001037177895636	1.8988777871558646	2.7516330532918736	-0.45686056633531774	-1.2835203059752995
N=C(N)c1ccc(CNC(=O)[C@H](CCC2CCNCC2)NC(=O)[C@@H](CCC2CCN(C(=O)C3CC3)CC2)NS(=O)(=O)Cc2ccccc2)cc1	6.187086643357144	-0.7671489238649853	3.4832860884734833	-1.7425932627553853	3.543961329165045	1.9003008180100127	-0.17707769448498378	-0.5098942417991111	0.5707889262272563	-0.04457302959063269	0.6306415094315635	0.5675835177253885	2.6952504413352263	-0.03150224855323859	-0.7445446020624455	-1.3703613385702915	-0.12734087153325058	-0.0315022485532386	1.0350866908489902	-2.261346867845245	-2.0307225801405977	-1.168065979464499	-1.24203929501354	-1.071965378374038	-0.9333851366650807	-1.433647433932315	0.4719236448153172	-0.088275096553656	1.5137911084031164	1.1287607561268966	1.3643968039015089	1.0793901325266915	0.7998850767327127	0.5118016226184956	-0.5107836599527605	0.2893432987396574	0.5826020064598959	-1.4730454438613974	1.0624596582701886	-0.12484842212272293	-0.12635069834740073	-0.28255987624217704	-1.4224413185054032	-0.26721301305847844	-0.5221424912916747	0.02810577997263122	2.1629203044914402	-0.5114995199214739	-1.4840062106167333
CCC(=O)N1CCC(CC[C@@H](NS(=O)(=O)Cc2ccccc2)C(=O)N[C@@H](CCC2CCNCC2)C(=O)NCc2ccc(C(=N)N)cc2)CC1	6.142667503568731	-0.7671489238649853	3.4832860884734833	-1.7425932627553853	3.442914235702811	1.7086493623608225	-0.17707769448498378	-0.5098942417991111	0.5707889262272563	-0.04457302959063269	0.6306415094315635	0.5675835177253885	2.6952504413352263	-0.03150224855323859	-0.7445446020624455	-1.3703613385702915	-0.12734087153325058	-0.0315022485532386	0.932182208688431	-2.304488883218434	-2.2082073533874707	-1.2252927805177747	-1.2676480239382224	-1.1618174968414863	-0.8955705096036177	-1.3942011017096185	0.6085734362646242	0.09325877183890817	1.5526007202027872	1.1262477434558302	1.6089702943634963	1.2067368765268895	0.7818310603585679	0.5041362030280783	-0.5127858909843895	0.3634396914579249	0.4116202641147441	-1.3975839127908334	1.0762845902518194	-0.12635297093652587	-0.1398816531541058	-0.2836601154986819	-1.2127280436606904	-0.10435126983144383	-1.0836646554470455	0.31228990750142394	2.5238861719151626	-0.37090743269467186	-1.4515915039764753
CC(=O)N1CCC(CCC[C@@H](NS(=O)(=O)Cc2ccccc2)C(=O)N[C@@H](CCC2CCNCC2)C(=O)NCc2ccc(C(=N)N)cc2)CC1	6.060480747381382	-0.7671489238649853	3.4832860884734833	-1.7425932627553853	3.442914235702811	1.7086493623608225	-0.17707769448498378	-0.5098942417991111	0.5707889262272563	-0.04457302959063269	0.6306415094315635	0.5675835177253885	2.6952504413352263	-0.03150224855323859	-0.7445446020624455	-1.3703613385702915	-0.12734087153325058	-0.0315022485532386	0.932182208688431	-2.304488883218434	-2.1524243910934144	-1.2018432693687462	-1.2676480239382224	-1.1618174968414863	-0.8993053724129257	-1.2862276818893437	0.6085734362646242	0.09325877183890817	1.519098404616168	1.0120963331722366	1.8975389550610873	1.1680990861937723	0.5759449261493105	0.5002854379658227	-0.4962324304701996	0.4346179103698839	0.14786529084711358	-1.2465168036046343	1.05498145721955	-0.11363685223609156	-0.09004158497930409	-0.3011003546460085	-1.2954150590995364	-0.4409076471032698	-1.2197869059859696	1.091286380723935	2.7291280041864607	-0.4587673138384581	-1.6720552064329282
N=C(N)c1ccc(CNC(=O)[C@H](CCC2CCNCC2)NC(=O)[C@@H](CCC2CCNCC2)NS(=O)(=O)Cc2ccccc2)cc1	5.853871964321762	-0.7671489238649853	4.7970619458486246	-1.7425932627553853	2.6345374880049395	0.9420435397640621	-0.17707769448498378	-0.5098942417991111	0.1651507649394033	-0.04457302959063269	0.6306415094315635	-0.06408537695538619	2.6952504413352263	-0.03150224855323859	-0.7445446020624455	-1.3703613385702915	-0.12734087153325058	-0.0315022485532386	0.4290936292368087	-2.4564906044829775	-1.6286705940300954	-1.019743297359825	-1.2638106730318863	-1.0942389353886972	-0.661098983988405	-1.0901720861399877	0.6794077807912852	0.31933137630658937	1.6150801265033292	1.309523029767859	1.875047901033758	1.0656301835827886	0.6811992446157381	0.08641767513910777	-0.11512754074119295	0.11725356421750524	0.34328198973930807	-1.2131555837895693	1.0910534347651146	-0.17362259086116869	-0.14055719860483534	-0.180164138377125	-2.2046565644674376	-0.5090736571167297	0.01590603329573635	1.9331600360173464	2.782495037759673	-0.7150414452788851	-1.550593582371862
COCC(=O)N1CCC(CC[C@@H](NS(=O)(=O)Cc2ccccc2)C(=O)N[C@@H](CCC2CCNCC2)C(=O)NCc2ccc(C(=N)N)cc2)CC1	5.853871964321762	-0.7671489238649853	3.4832860884734833	-1.7425932627553853	3.543961329165045	1.9003008180100127	-0.17707769448498378	-0.5098942417991111	0.9764270875151094	-0.04457302959063269	0.6306415094315635	1.1992524124061632	2.6952504413352263	-0.03150224855323859	-0.7445446020624455	-1.3703613385702915	-0.12734087153325058	-0.0315022485532386	1.1151235103072028	-2.0962139834286195	-1.8609196425391843	-1.3395921569398164	-1.1899463250641886	-1.0175223923558157	-0.9343065034642918	-1.4430419366569163	0.6791424692524792	0.22654418695170256	1.3772696109797233	1.095978209284739	2.0037062910483088	0.9198695388954122	0.7130064249542105	1.0393778413876031	-0.597650497957949	-0.2998515314202816	1.046738932961807	-1.1272215050792889	0.7246122795172786	-0.17028375878144056	-0.05850264818134791	-0.20379031467375405	-1.4512550340894594	-0.8898909765711955	-0.3444541444952661	1.0969520494979823	1.5325555828449626	-1.2411143122950372	-1.5513033379750876
N=C(N)c1ccc(CNC(=O)[C@H](CCC2CCNCC2)NC(=O)[C@@H](CCc2ccncc2)NS(=O)(=O)Cc2ccccc2)cc1	6.301029995663981	-0.7671489238649853	3.4832860884734833	-0.5533092241662496	2.0282549272315356	0.9420435397640621	-0.17707769448498378	-0.5098942417991111	0.1651507649394033	-0.04457302959063269	0.6306415094315635	-0.06408537695538619	2.6952504413352263	-0.03150224855323859	-0.7445446020624455	-1.3703613385702915	-0.12734087153325058	-0.0315022485532386	0.4119428822100489	-1.900066557904704	-1.250496777596548	-0.707839788388168	-0.9860987535334865	-0.5471248821910608	-0.34756248828870684	-0.5734174741007713	0.20188943880587215	-0.024467118862016586	1.066041222595048	0.8827930914274443	1.5271109358577446	0.6932891648366863	0.26794977029238204	-0.014097568113150381	-0.023929677079654252	0.1453469691231739	0.3027045727506615	-1.2502993510299194	1.1228976259229733	-0.11146619092041354	-0.2695878509007116	-0.30644622017372636	-2.230561147089888	-0.9033514963466344	-0.8917986362582146	1.1099381100998482	2.374935114261507	-0.5664268417272099	-0.9509436410010728
CN(C)C(=O)N1CCC(CC[C@@H](NS(=O)(=O)Cc2ccccc2)C(=O)N[C@@H](CCC2CCNCC2)C(=O)NCc2ccc(C(=N)N)cc2)CC1	5.823908740944319	-0.7671489238649853	3.4832860884734833	-1.7425932627553853	3.6450084226272788	1.9003008180100127	-0.17707769448498378	-0.5098942417991111	0.9764270875151094	-0.04457302959063269	1.149771326499004	0.5675835177253885	2.6952504413352263	-0.03150224855323859	-0.7445446020624455	-1.3703613385702915	-0.12734087153325058	-0.0315022485532386	1.0751051005780965	-2.2326632622988747	-2.441311768708396	-1.3955986872667647	-1.257459672793877	-1.120975624810827	-1.0444539138079845	-1.6730380266271132	0.8367160113006974	0.48626154698893703	1.181140636260284	1.711827122219426	1.4988868336565973	1.2449963176927903	1.1192089647847816	0.932060992396679	-1.0788077843238786	0.7363891417153526	0.6484396223527994	-1.8025955996484861	1.031824922013337	-0.03370215165003165	-0.07754124197550957	-0.45126839259155016	-0.937643981934464	-0.04860545606627851	-1.045426888133652	-0.23698680515765347	2.0011368538651473	-0.23300898343769888	-1.2950090677195916
CNC(=O)N1CCC(CC[C@@H](NS(=O)(=O)Cc2ccccc2)C(=O)N[C@@H](CCC2CCNCC2)C(=O)NCc2ccc(C(=N)N)cc2)CC1	5.886056647693163	-0.7671489238649853	3.4832860884734833	-1.7425932627553853	3.341867142240577	1.7086493623608225	-0.17707769448498378	-0.5098942417991111	0.9764270875151094	-0.04457302959063269	1.149771326499004	0.5675835177253885	2.6952504413352263	-0.03150224855323859	-0.7445446020624455	-1.3703613385702915	-0.12734087153325058	-0.0315022485532386	0.9664837027419507	-2.1800823534018603	-2.09977496354005	-1.1920148399003658	-1.202693261133832	-1.027353487386706	-0.8592886244185886	-1.389577489184399	0.8427603960243949	0.5834726963464159	1.4748171735017614	1.4184842425614013	1.8114283356652996	1.2243151706020359	0.9312348366036342	1.0115546535081938	-1.2762758226738768	1.0186013078143836	0.2487074195887299	-1.5999775500422508	1.0685872176870697	-0.04935028457838928	-0.11543069526930944	-0.4360283219651069	-1.339791155773771	-0.06312519838365756	-0.9748209532547454	0.13768382232357115	2.233790076281695	-0.5656891120720036	-1.6452561859255324
CCCC(=O)N1CCC(CC[C@@H](NS(=O)(=O)Cc2ccccc2)C(=O)N[C@@H](CCC2CCNCC2)C(=O)NCc2ccc(C(=N)N)cc2)CC1	6.060480747381382	-0.7671489238649853	3.4832860884734833	-1.7425932627553853	3.7460555160895126	1.9003008180100127	-0.17707769448498378	-0.5098942417991111	0.5707889262272563	-0.04457302959063269	0.6306415094315635	0.5675835177253885	2.6952504413352263	-0.03150224855323859	-0.7445446020624455	-1.3703613385702915	-0.12734087153325058	-0.0315022485532386	1.0408036065245767	-2.393511423309557	-2.14015684854937	-1.5057177196058718	-1.320037000359475	-1.2710695045234957	-1.0916546914924756	-1.6500712369949844	0.6092776731028614	0.042387239541546315	1.5834784155678958	1.1551350301451682	1.7248491458335997	0.8772504272326818	0.8193227554707188	0.5190367292704234	-0.510081941632094	0.34265414190440996	0.3246634408612381	-1.1756388096558492	0.9510882128821879	-0.14351831331053622	-0.13229587184253863	-0.25916779862127565	-1.1307264307796523	0.04458406200656936	-0.6014461017998745	0.5336152817466956	1.8602828157444964	-0.5670287252650159	-1.1127012609932334
COC(=O)N1CCC(CC[C@@H](NS(=O)(=O)Cc2ccccc2)C(=O)N[C@@H](CCC2CCNCC2)C(=O)NCc2ccc(C(=N)N)cc2)CC1	6.142667503568731	-0.7671489238649853	3.4832860884734833	-1.7425932627553853	3.240820048778343	1.7086493623608225	-0.17707769448498378	-0.5098942417991111	0.9764270875151094	-0.04457302959063269	0.6306415094315635	1.1992524124061632	2.6952504413352263	-0.03150224855323859	-0.7445446020624455	-1.3703613385702915	-0.12734087153325058	-0.0315022485532386	1.0065021124710571	-1.996492069339246	-1.9874699883409352	-1.1582810370827203	-1.1326068488556515	-0.8987641191216966	-0.8225097271077381	-1.3554823494454356	0.6805200915620021	0.28376731057745763	1.2580938588227224	1.3677931619749875	1.6798231339015735	1.0975338777255943	0.8737144987387333	1.378142880934941	-1.5514551632826028	0.9647868792776989	0.5307441594825608	-1.7155391947651903	1.0243764782694487	-0.0287695089096584	-0.06240862522854575	-0.47931489212555906	-1.2149575496697695	0.029828254370855428	-0.8652142919433718	-0.0417566515173026	1.9270479017394193	-0.7688267627751443	-1.8403790178586898
CC(C)C(=O)N1CCC(CC[C@@H](NS(=O)(=O)Cc2ccccc2)C(=O)N[C@@H](CCC2CCNCC2)C(=O)NCc2ccc(C(=N)N)cc2)CC1	6.036212172654444	-0.7671489238649853	3.4832860884734833	-1.7425932627553853	3.7460555160895126	1.9003008180100127	-0.17707769448498378	-0.5098942417991111	0.5707889262272563	-0.04457302959063269	0.6306415094315635	0.5675835177253885	2.6952504413352263	-0.03150224855323859	-0.7445446020624455	-1.3703613385702915	-0.12734087153325058	-0.0315022485532386	1.0408036065245767	-2.3800124652977215	-2.5378627720522577	-1.4259623616333896	-1.320037000359475	-1.2710695045234957	-1.0777950952741886	-1.675615737985893	0.6092776731028614	0.042387239541546315	1.3589416595239248	1.4315304398662712	1.3063965254511167	1.2281095936108297	0.9758023216178853	0.5184400395623924	-0.5341207892958386	0.3083961321842752	0.6326397567178547	-1.5262406600685363	1.0551511157199356	-0.11916621093137714	-0.11882974227021306	-0.2899410249773647	-0.9653523999019598	0.11021080084893778	-0.9878145254277695	-0.062371127315721524	2.292198910435832	-0.05805963025010418	-1.1173754068282162
N=C(N)c1ccc(CNC(=O)[C@H](CCC2CCNCC2)NC(=O)[C@@H](CCCc2ccccc2)NS(=O)(=O)Cc2ccccc2)cc1	6.8696662315049934	-0.7671489238649853	3.4832860884734833	-0.5533092241662496	2.4324433010804714	1.1336949954132522	-0.17707769448498378	-0.5098942417991111	-0.24048739634844976	-0.04457302959063269	0.11151169236412303	-0.06408537695538619	2.6952504413352263	-0.03150224855323859	-0.7445446020624455	-1.3703613385702915	-0.12734087153325058	-0.0315022485532386	0.4862627859926749	-2.18664152208712	-1.6305712302707205	-0.9754056991543271	-1.1294408258062452	-0.8398115794629312	-0.6598196054192831	-0.8887643573437671	-0.036721453345079806	-0.4035953378052403	0.9734692027660747	0.891957098826319	1.3315395837543493	0.6020680682831481	0.2042849941797151	-0.18108151208056092	0.026956542810782677	0.18075978311434748	0.36644043773720136	-1.2597192821634213	1.0100210320391132	-0.20714383372312986	0.02898948682295889	-0.2014233967943341	-2.2391576247951757	-0.6989251291135178	-0.5988572464931688	0.9483453013094053	2.081984842174471	-0.6220108084840209	-0.9791336471940482
N=C(N)c1ccc(CNC(=O)[C@H](CCC2CCNCC2)NC(=O)[C@H](NS(=O)(=O)Cc2ccccc2)c2ccccc2)cc1	6.0	-0.7671489238649853	3.4832860884734833	-0.5533092241662496	1.5230194599203657	0.5587406284656818	-0.17707769448498378	-0.5098942417991111	-0.24048739634844976	-0.04457302959063269	0.11151169236412303	-0.06408537695538619	2.6952504413352263	-0.03150224855323859	-0.7445446020624455	-1.3703613385702915	-0.12734087153325058	-0.0315022485532386	0.1603985924842377	-1.8360062645101856	-1.0080868253526558	-0.5655687881134356	-0.9156288697112764	-0.3945126987027237	-0.4731797591576587	-0.313854692523427	-0.10936589443577462	-0.2639361578338198	0.7502617625596636	0.7875334881844958	1.2542313456616403	0.3030122661055834	-0.2771758261647574	-0.19561039082132317	0.03309546654803301	0.12621464420144138	0.3019589001719378	-1.116286389053468	1.1084261536285784	-0.31283327862705956	0.10043277540601742	-0.2578367469623479	-2.509669020193325	-0.6621425156003377	-0.1607054374233021	1.9285719384299955	2.879572819103828	-0.7409971857019846	-1.286308788958046
COC(=O)N1CCC(CCC[C@@H](NS(=O)(=O)Cc2ccccc2)C(=O)N[C@@H](CCC2CCNCC2)C(=O)NCc2ccc(C(=N)N)cc2)CC1	6.221848749616356	-0.7671489238649853	3.4832860884734833	-1.7425932627553853	3.543961329165045	1.9003008180100127	-0.17707769448498378	-0.5098942417991111	0.9764270875151094	-0.04457302959063269	0.6306415094315635	1.1992524124061632	2.6952504413352263	-0.03150224855323859	-0.7445446020624455	-1.3703613385702915	-0.12734087153325058	-0.0315022485532386	1.1151235103072028	-2.0962139834286195	-2.2914336313497365	-1.3464699648941119	-1.1899463250641886	-1.0175223923558157	-1.017751728667451	-1.545965211549754	0.6791424692524792	0.2265441869517153	1.2995785029551417	1.3648229761733037	1.6604046452486776	1.086144274844786	0.8760112809646031	1.390993267767322	-1.551943345392932	0.9561959962088401	0.5261056048906455	-1.7066158730438246	0.9765404489181932	-0.027631050887924946	-0.02061297868666367	-0.24622187341226415	-1.1205069723340721	0.14733586583859842	-0.681050745164036	-0.03571206214928602	1.9166021356479956	-0.5037840103634318	-1.6974909606551614
O=C(/C=C/c1cc(Cl)ccc1-n1cnnn1)N[C@H]1CCCCCCc2ccccc2-c2c[nH]c1n2	5.525346746637937	1.4489777048848436	-0.4580414836519413	0.2395468015598409	-0.7000165962487813	-0.974471016727839	-0.17707769448498378	1.6911613583208753	-1.0517637189241558	-0.04457302959063269	0.6306415094315635	-1.9590920609977105	-0.2922322822839659	-0.03150224855323859	-0.7445446020624455	0.36104300819952156	-0.12734087153325058	-0.0315022485532386	-0.8114770723654873	-1.095242784552592	-1.39025518204491	-1.3771910796098061	-0.3200425259450951	-0.43571184578566996	-1.0088731327096303	-1.7220359025455902	-0.32914508206611387	0.08248470637921043	0.2863373499206923	-0.3955350252798098	-0.3043634553562188	0.6476186202814013	0.8324693917934464	-2.2563290882904354	1.5704162984416805	-0.3230555719423392	0.3615216432936691	-0.42451632860760374	0.5212313104921328	-0.2929774767129959	-0.09195395969334087	0.02991119648599315	-0.23950943252240403	0.48985364021440114	1.5458429762692076	0.7831928479850546	-0.05314883196224398	-0.8093698344440485	-0.10263404628451622
COC(=O)Nc1ccc2c(c1)NC[C@@H]1CCN(C1)C(=O)C[C@H](NC(=O)/C=C/c1cc(Cl)ccc1-n1cnnn1)c1nc-2c[nH]1	5.621238824683627	1.4489777048848436	-0.4580414836519413	0.2395468015598409	0.5125485252980262	0.750392084114872	-0.17707769448498378	3.8922169584408617	1.3820652488029623	-0.04457302959063269	2.188030960633885	-0.06408537695538619	-0.2922322822839659	-0.03150224855323859	-0.7445446020624455	0.36104300819952156	-0.12734087153325058	-0.0315022485532386	0.47482895464150165	0.07717457610878682	1.1291316590017753	0.09896757156648488	0.005031744889435069	0.25565726949432743	-0.2801431093592893	-0.5717238092948013	0.5203638393944992	1.5294565438442986	0.6832334361338052	0.792994737326235	0.1678450791919391	0.09643445400859707	0.8264222569800448	0.6939913798218226	-0.9421347045689216	0.9661175446707285	-0.9989414946644483	0.5444828841848087	-0.37176945459442773	0.6756764185287484	-0.5221314957241994	-0.8776882745545719	0.2241048332310375	-0.6007870817636716	-1.013306711747345	0.25617564076882926	0.4144295472148445	0.21891175991900308	-1.2101571839487024
COC(=O)Nc1ccc2c(c1)CCCCc1cccc(c1)C[C@H](NC(=O)/C=C/c1cc(Cl)ccc1-n1cnnn1)c1nc-2c(Cl)[nH]1	8.088309841246138	1.4489777048848436	-0.4580414836519413	1.4288308401489767	0.815689805684728	1.1336949954132522	-0.17707769448498378	3.8922169584408617	0.5707889262272563	-0.04457302959063269	1.149771326499004	-0.6957542716361609	-0.2922322822839659	-0.03150224855323859	-0.7445446020624455	2.0924473549693348	-0.12734087153325058	-0.0315022485532386	1.2523294865212815	-0.42326219158310424	0.5146706629301809	0.4289479905696433	0.4724265148420993	0.3434323867773082	0.4343815609086891	0.3902252914257547	-0.6448655228555983	-0.046564528633824036	-0.8728193410002326	-0.8205372757180374	-1.2015582571741434	-0.8164980239509806	-0.5206773478599657	-0.48131598479709886	-0.2849952647830015	0.9325193798086493	-0.35824895418664354	-0.5412676165101064	0.7793971491740935	-0.42777959893885764	0.10075825687358855	-0.7789029100501971	0.36095282776261994	-0.1245329076274192	-0.17673310990669047	0.02823836871639895	-0.17851955846559525	0.10265192056180347	-0.17939819609462493
COC(=O)Nc1ccc2c(c1)CNC(=O)c1ccc(cc1)C[C@H](NC(=O)/C=C/c1cc(Cl)ccc1-n1cnnn1)c1nc-2c(Cl)[nH]1	5.090604454032895	1.4489777048848436	-0.4580414836519413	1.4288308401489767	0.3104543383735583	1.1336949954132522	-0.17707769448498378	3.8922169584408617	1.3820652488029623	-0.04457302959063269	1.6689011435664443	-0.06408537695538619	-0.2922322822839659	-0.03150224855323859	-0.7445446020624455	2.0924473549693348	-0.12734087153325058	-0.0315022485532386	1.3552339686818407	0.5541554116994493	1.712372591180741	1.3928201084478933	0.9921935972206295	1.1324746644807095	1.5604547900362267	1.5528145279823586	-0.4979432653545034	0.660901480380969	-1.0287581761036928	-0.5147662129168652	-0.5391353044382095	-0.503016250348715	-0.5868569365143563	0.350659696706608	-1.0832161660725277	1.1768783927691802	-0.09152960893427954	-0.8577475718866182	1.2482165238129548	-1.1431831641819625	0.6292233380717581	-0.5042507298913584	-0.45834348833934924	-1.086155357704441	-1.5973582044611605	-1.0695804334784533	0.12650426634924722	0.1537020133429517	-0.2714589640593661
COC(=O)Nc1ccc2c(c1)CCCCc1ccc(cc1)C[C@H](NC(=O)/C=C/c1cc(Cl)ccc1-n1cnnn1)c1nc-2c[nH]1	7.1487416512809245	1.4489777048848436	-0.4580414836519413	1.4288308401489767	0.815689805684728	0.9420435397640621	-0.17707769448498378	3.8922169584408617	0.1651507649394033	-0.04457302959063269	1.149771326499004	-0.6957542716361609	-0.2922322822839659	-0.03150224855323859	-0.7445446020624455	0.36104300819952156	-0.12734087153325058	-0.0315022485532386	0.4290936292368087	-0.4941777702222791	0.3180783169195234	0.5005875144117136	-0.2537416527225484	-0.17450305704851302	-0.2310695755238349	0.27992623990276927	-0.5646309568840175	-0.007191404716795501	-0.8044678614991201	-0.7962602388315855	-0.8255196625074299	-0.7358083921448185	-0.787556676039619	-0.5034482820544459	-0.1644445972473996	0.8220082488176879	-0.3179009202147009	-0.4730186962363135	0.5441325459642136	-0.1387262355445092	-0.32523530668168504	-0.16261938634702036	0.3296281325222433	-0.2735771645526011	-0.393705371247172	0.1422303473847657	0.22216497534247398	-0.2932146230483876	-0.019941607663574532
COC(=O)Nc1ccc2c(c1)NC(=O)CCc1nc(ccc1F)CC(NC(=O)/C=C/c1cc(Cl)ccc1C(C)=O)c1nc-2c[nH]1	8.301029995663981	-0.7671489238649853	-0.4580414836519413	0.4377608079913635	0.5125485252980262	0.9420435397640621	-0.17707769448498378	3.8922169584408617	0.5707889262272563	-0.04457302959063269	0.11151169236412303	0.5675835177253885	-0.2922322822839659	-0.03150224855323859	0.19186103627544318	0.36104300819952156	-0.12734087153325058	-0.0315022485532386	0.6349025935579269	0.4849170749594289	0.8843059224735453	0.7808628274904691	0.15203382447253794	0.19461002710657796	0.2937446578823071	0.5467824370877996	-0.27960138698619746	-0.2568774209195069	0.4369835740096519	-0.2077165779920788	-0.6906769084854404	-0.2111932525051296	0.04797445646934379	0.6838810894299655	-1.097045369273766	1.2509510855879777	-0.8138837112996579	0.1775995458413222	-0.3585099820842221	0.3574670264938379	-0.015790215514444254	-1.17916197408906	0.17404157497525363	-0.8373346602238236	-2.987248273660519	-1.8636995415438131	0.5545558570926628	1.8459499878131072	0.17261703773325804
COC(=O)Nc1ccc2c(c1)NC(=O)CCc1nc(ccc1F)CC(NC(=O)c1c(F)cc(C)cc1F)c1nc-2c[nH]1	6.838631997765025	-0.7671489238649853	-0.4580414836519413	0.4377608079913635	-0.09373403547537755	0.3670891728164917	-0.17707769448498378	3.8922169584408617	0.5707889262272563	-0.04457302959063269	0.11151169236412303	-0.06408537695538619	-0.2922322822839659	-0.03150224855323859	2.0646723129512203	-1.3703613385702915	-0.12734087153325058	-0.0315022485532386	-0.22835167345565227	1.4621760297757471	2.4141418801275063	1.243772081545869	-0.20301224300669318	0.19844693683310863	0.36466180894461725	0.7747610267475926	1.3310349711712597	0.6229595705749716	1.4170019547511044	1.5205848754283338	1.0312269857956777	-0.36610012487473037	0.9807194587626988	0.6938544800909762	-0.9365865968997306	1.1922288241451113	-1.9764362500706159	1.6944330158421592	-0.9843247337039562	0.45561834809045126	-0.28137026331319337	-0.5496870829041852	0.29978880386959833	-0.15193829976722997	-1.5548905052060817	-0.32662669804967415	-2.1122899490993334	0.8434592676258201	-0.05810424416460352
COC(=O)Nc1ccc2c(c1)NC(=O)CCc1nc(ccc1F)CC(NC(=O)[C@H]1CC[C@H](C)CC1)c1nc-2c[nH]1	5.8830603534492445	-0.7671489238649853	-0.4580414836519413	-0.7515232305977723	0.5125485252980262	-0.01621373848188846	-0.17707769448498378	3.8922169584408617	-0.24048739634844976	-0.04457302959063269	0.11151169236412303	-0.06408537695538619	-0.2922322822839659	-0.03150224855323859	0.19186103627544318	-1.3703613385702915	-0.12734087153325058	-0.0315022485532386	-0.6685541804758218	-0.5985609349199954	1.1448043743539837	0.3350226711681297	-1.0449831092755821	-1.0993877781660526	-0.5976981550413291	-0.2373116443171138	0.6704225712125981	0.2438133042049002	1.343658284518685	1.345115709074164	0.6239885030403944	-0.327283762496138	0.49614436351310026	0.2806381101437195	-0.8396431407350702	1.1048355379966122	-0.6679464919436877	0.14514859960520662	-0.5015290287161102	0.9854530985731254	-0.9112257240174285	-0.7860009242424735	0.7836276986130114	0.6769053329065516	-0.024574243880512287	0.5165602764442577	1.6242540323313992	1.5424038387682133	-0.565393730652353
CCC1CCC(C(=O)NC2Cc3ccc(F)c(n3)CCC(=O)Nc3cc(NC(=O)OC)ccc3-c3nc2[nH]c3Cl)CC1	7.107905397309519	-0.7671489238649853	-0.4580414836519413	-0.7515232305977723	0.815689805684728	0.3670891728164917	-0.17707769448498378	3.8922169584408617	0.1651507649394033	-0.04457302959063269	0.11151169236412303	-0.06408537695538619	-0.2922322822839659	-0.03150224855323859	0.19186103627544318	0.36104300819952156	-0.12734087153325058	-0.0315022485532386	0.2633030746447968	-0.7179762846290214	0.9007321615450469	0.6451914149681103	-0.39998385313487417	-0.724809466113449	0.41136893991276147	0.2739018557838167	0.588719550809053	0.12962565267379617	1.3461088930130107	1.045117707521052	0.6011224877235467	-0.11455718091555457	0.35839870913553906	0.3162314458250317	-0.9586365042985835	1.2157243810736005	-0.6684095898528353	-0.063495940981594	-0.008446313430537276	0.33866100409602873	-0.12536880125682065	-1.4326756347491756	1.0759041796248547	1.1531986630692008	0.36861010951620615	0.58058409831953	2.2625456378901103	2.538203888548046	-0.33132618081283827
CNc1ccc2c(c1)NC(=O)CCc1nc(ccc1F)CC(NC(=O)/C=C/c1cc(Cl)ccc1-n1cnnn1)c1nc-2c(Cl)[nH]1	5.129128104932257	1.4489777048848436	-0.4580414836519413	1.4288308401489767	0.20940724491132431	0.9420435397640621	-0.17707769448498378	3.8922169584408617	1.3820652488029623	-0.04457302959063269	2.188030960633885	-1.3274231663169356	-0.2922322822839659	-0.03150224855323859	0.19186103627544318	2.0924473549693348	-0.12734087153325058	-0.0315022485532386	1.2580464021968683	0.5315127932920121	1.5610055657181365	1.3421910961351426	0.9922707109875865	1.064010072999984	1.8111232048142047	1.4621367106332637	0.43528954751151944	1.1779431016564617	0.9111323377492002	-0.019596748337471156	-0.23512499921123403	0.4253557363713328	0.2004871424337705	-0.5111326810839874	0.27691367034097897	0.20013954054234395	-0.21896498205420895	-0.2998779309454965	0.5052897363990613	-0.4546593711832689	1.1494461499677953	-2.0921347039197253	0.0171864255727294	-0.6103694387905718	-1.666763081431175	-1.0944021325825233	0.6907327921533986	1.0566219702738213	-0.9216272348081318
COC(=O)Nc1ccc2c(c1)NC(=O)CCc1nc(ccc1F)CC(NC(=O)/C=C/c1cc(Cl)ccc1-n1cnnn1)c1nc-2cn1C	6.987162775294828	1.4489777048848436	-0.4580414836519413	1.4288308401489767	0.815689805684728	1.5169979067116324	-0.17707769448498378	3.8922169584408617	1.7877034100908156	-0.04457302959063269	2.188030960633885	-0.06408537695538619	-0.2922322822839659	-0.03150224855323859	0.19186103627544318	0.36104300819952156	-0.12734087153325058	-0.0315022485532386	1.0122190281466437	0.829963440017616	1.3422948085414539	0.7678467992755914	0.2606274659690777	0.6347710739293335	0.45269476245913354	0.6740658905179283	0.5362601723877108	1.1084919154228843	0.5315450145410787	0.3107327265213066	-0.3350904027847105	-0.010507123634715973	0.24799954738497693	0.5276585475290084	-0.8661145525540346	1.0637659928590715	-0.6535131437477765	0.015485237156674945	-0.7063871801568542	1.548350542503794	-1.6178091855502397	-0.42918780930292616	0.8238891946831877	-0.6067994145907012	-2.7455988970244842	-2.017286655085442	0.37299905167470193	1.3340452350800842	-1.0780337847512653
COC(=O)Nc1ccc2c(c1)NC(=O)CCCC[C@H](N1CCC(c3cccc(Cl)c3)OC1=O)c1nc-2c[nH]1	5.469032318428085	-0.7671489238649853	-0.4580414836519413	-0.7515232305977723	-0.19478112893761151	-0.3995166497802687	-0.17707769448498378	1.6911613583208753	-0.24048739634844976	-0.04457302959063269	-0.4076181247033174	0.5675835177253885	-0.2922322822839659	-0.03150224855323859	-0.7445446020624455	0.36104300819952156	-0.12734087153325058	-0.0315022485532386	-0.25121933615799874	-0.4207015838144531	-0.28311382900233717	-0.6948615305277954	-0.14554993078741177	-0.2316146885775206	-0.976175505515011	-1.3627487058545567	-0.3210814937259039	-0.11747853870509092	0.42863677033284986	0.1388709579497875	0.14018977999724158	0.12731678343577787	0.3688846787543816	0.6730080004196052	-1.624822474369629	1.799532918761152	-0.7452362256378597	-0.07892185537600815	0.2878362126071216	-0.2578466815735013	-0.17938377538602523	-0.7946968527360546	0.006363725374690926	0.4439214804190555	-0.03632208303218295	-0.9171251892429114	-1.0637380934239424	-0.9977426500211437	0.05629957620049513
COC(=O)Nc1ccc2c(c1)N[C@@H](C(=O)OC)CCCC[C@H](N1CCC(c3cccc(Cl)c3)OC1=O)c1nc-2c[nH]1	7.912218582190458	-0.7671489238649853	-0.4580414836519413	-0.7515232305977723	0.5125485252980262	0.17543771716730164	-0.17707769448498378	1.6911613583208753	0.1651507649394033	-0.04457302959063269	-0.4076181247033174	1.1992524124061632	-0.2922322822839659	-0.03150224855323859	-0.7445446020624455	0.36104300819952156	-0.12734087153325058	-0.0315022485532386	0.14896476113306448	-0.5441473269017139	-0.4495046901322314	-0.6736485740244235	-0.29422248854759425	-0.42401173067726716	-0.9437224313181267	-1.3396835157538083	-0.1303406081956494	-0.05754134130847521	0.39015599877954904	0.15180129527448338	0.01834487980719878	0.07382965555377115	0.3238177478198307	1.677005553365409	-2.1083374042385596	1.0178600047155704	0.7918812983256929	-0.7275118208985415	0.4915050261397188	-0.9542629385408412	0.9926173323033832	-1.4500251192820492	0.5563989819728563	0.6837248060456118	0.047622448181537706	-1.914019143915595	-1.0236350498786206	-0.8448820503933527	0.19648690704975075
COC(=O)Nc1ccc2c(c1)N[C@@H](C(=O)OC)CCCC[C@H](N1CCC(c3cc(Cl)ccc3OC(F)F)OC1=O)c1nc-2c(C#N)[nH]1	7.379135524734878	-0.7671489238649853	-0.4580414836519413	-0.7515232305977723	1.017783992609196	1.3253464510624422	-0.17707769448498378	1.6911613583208753	1.7877034100908156	-0.04457302959063269	0.11151169236412303	1.8309213070869381	-0.2922322822839659	-0.03150224855323859	1.1282666746133319	0.36104300819952156	-0.12734087153325058	-0.0315022485532386	1.1379911730095493	0.8817037106797645	0.059727933059782176	-0.27214392830475465	0.22028478999326342	0.3357344133362981	-0.011753800103244678	-0.5777224109336447	1.0603864114794943	0.4677802149323852	0.27785441970287983	0.19569462595300363	0.08220820157508561	0.8857414046188904	0.8635325391082725	3.149946528082832	-3.2628946204597247	1.295718353677755	0.636164247408656	-0.3730938856543063	-0.34473557655698017	0.24798472959037832	-0.21590316541790303	-1.487523512042438	0.9319250725416581	1.714410375590294	0.845066072967773	-1.6382865876029902	-1.3878228496575014	-1.075961907604683	-0.29773293084585767
COC(=O)Nc1ccc2c(c1)NC(=O)CC/C=C/C[C@H](N1CCC(c3cccc(Cl)c3)CC1=O)c1nc-2c[nH]1	8.301029995663981	-0.7671489238649853	-0.4580414836519413	-0.7515232305977723	0.10836015144909036	-0.20786519413107857	-0.17707769448498378	1.6911613583208753	-0.6461255576363027	-0.04457302959063269	-0.4076181247033174	-0.06408537695538619	-0.2922322822839659	-0.03150224855323859	-0.7445446020624455	0.36104300819952156	-0.12734087153325058	-0.0315022485532386	-0.22263475778006567	-0.8640352810818387	-0.20073842508274173	-0.6323403840621359	-0.35182112946084965	-0.5751491816175455	-1.0697567122577254	-1.1785470982018582	-0.5889167003786909	-0.5106597649714222	0.15996111788874132	-0.4673510076676293	-0.3000225373676375	-0.2748939482656301	0.11872727177594787	-0.13104175007569116	-0.4761953345074975	0.962994866634583	-0.9950449767133662	0.8919314653751238	-0.555734937672252	0.29763311558199507	-0.7886464987379197	0.5919011631374236	-0.2887371693572694	-0.6510225310086546	-0.8361896568911591	0.013282531134526633	0.348945343224012	-0.1609177874488485	-0.7803027337903016
COC(=O)Nc1ccc2c(c1)NC(=O)C(C)CCC[C@H](N1CC[C@H](c3c(F)ccc(Cl)c3F)OC1=O)c1cc-2cnn1	8.301029995663981	-0.7671489238649853	-0.4580414836519413	-0.5533092241662496	0.20940724491132431	0.3670891728164917	-0.17707769448498378	1.6911613583208753	0.5707889262272563	-0.04457302959063269	-0.4076181247033174	0.5675835177253885	-0.2922322822839659	-0.03150224855323859	1.1282666746133319	0.36104300819952156	-0.12734087153325058	-0.0315022485532386	0.4176597978856355	0.6165062326257871	0.0890253816644134	-0.049270527547424815	0.1874343252701009	0.1905451928439273	-0.5672586443561323	-0.6202379562209559	0.7654069665328885	0.005906371064831846	0.48806657852469	0.9748147405188623	0.30297364479565714	0.5875342645906905	0.06684415660869375	0.5487719499220097	-1.1645925838507722	1.6382718720047174	-1.5148752465081117	1.2640767282336995	-1.5747595979962836	1.1135288771277225	-0.48283217552206836	-1.2345280625938868	0.9846703392719793	1.2954981585368264	0.2921180797784046	-0.9693773781098569	-1.3554273300915376	-0.25421867511037116	-0.44960289821314814
COC(=O)Nc1ccc2c(c1)NC(=O)[C@H](C)CCC[C@H](N1CCC(c3c(Cl)ccc(Cl)c3F)NC1=O)c1nc-2c[nH]1	8.165579296318468	-0.7671489238649853	-0.4580414836519413	-0.7515232305977723	0.20940724491132431	0.17543771716730164	-0.17707769448498378	1.6911613583208753	0.5707889262272563	-0.04457302959063269	0.11151169236412303	-0.06408537695538619	-0.2922322822839659	-0.03150224855323859	0.19186103627544318	2.0924473549693348	-0.12734087153325058	-0.0315022485532386	0.8692961362569782	-0.2581762504003529	-0.3456203284563181	-0.5281041822417671	0.6199654441250764	0.2318837903452274	-0.9223993866684308	-1.2681387664054324	0.4977932642004551	0.461635014549868	0.8185577409911693	0.938118585306633	0.812405231146642	0.5351848036534697	0.4212905919487368	0.5150221993902209	-1.409764449357342	1.6814953043611423	-1.02550975645166	0.8047755842257441	-0.7831593085199657	0.09031811853923154	0.02833886825533843	-1.462264411044221	0.4736733338086312	0.9648346353900179	-0.04862539930931801	-1.5840594695296	-1.0242583462114134	-0.12718935388166913	0.020983387155813063
COC(=O)Nc1ccc2c(c1)NC(=O)[C@H](C)CCC[C@H](N1CCN(c3cccc(Cl)c3F)CC1=O)c1cc-2ccn1	8.127261172527332	-0.7671489238649853	-0.4580414836519413	-0.5533092241662496	0.41150143183579224	0.17543771716730164	-0.17707769448498378	1.6911613583208753	-0.24048739634844976	-0.04457302959063269	-0.4076181247033174	-0.06408537695538619	-0.2922322822839659	-0.03150224855323859	0.19186103627544318	0.36104300819952156	-0.12734087153325058	-0.0315022485532386	0.11466326707954476	-0.44361332535203135	-0.5911154889136115	-0.6862893316085089	-0.25346149525049416	-0.44880439407468853	-1.102801557757876	-1.1756548402072877	0.06156515174149164	-0.34992637065464377	0.4588609308003769	-0.3176934933330118	-0.2788084348273172	-0.27374148892732497	-0.06499989395834954	0.047681610352452664	-0.3154990525404213	0.03984129993442856	0.22076988362211464	0.9544897261632773	-1.7595295280609602	1.193405097091424	-0.6666306294189547	0.008056928751425167	0.5780964615817845	0.07781710210587324	-0.350331425805803	-1.3818048356264714	-0.8470629526552623	0.06528573141316762	-0.2049642965631749
C[C@@H]1CCC[C@H](N2CC[C@H](c3c(F)ccc(Cl)c3F)OC2=O)c2cc(ccn2)-c2cc(C(=O)O)ccc2NC1=O	8.301029995663981	0.3409143905099291	-0.4580414836519413	-0.5533092241662496	-0.19478112893761151	-0.01621373848188846	-0.17707769448498378	1.6911613583208753	-0.24048739634844976	-0.04457302959063269	-1.4458777588381981	0.5675835177253885	-0.2922322822839659	-0.03150224855323859	1.1282666746133319	0.36104300819952156	-0.12734087153325058	-0.0315022485532386	0.1318140141063046	0.5671767070516748	-0.030088052506605872	-0.5082496676093179	0.24351239131267136	0.14296362347508149	-0.7855298092112674	-0.8712665728772228	0.055917247041604945	-1.0465843464790008	0.02887698028879395	0.36843439559384183	-0.3926116589601059	-0.3278745250470146	-0.3339274501787755	0.3957981575832978	-0.8715474141322871	1.0499417275210035	-0.5830107908290532	0.32678731391395716	-0.7069552119509215	0.941094794994183	-1.2841512243874307	-0.36667890089411354	0.13335970980494682	1.189753835865403	0.5429110710154711	-0.9547361902991307	-0.8636136903848916	-0.07472776662556208	0.002409611571197389
COC(=O)Nc1ccc2c(c1)NC(=O)CC/C=C/C[C@H](N1CCC(C)(c3c(F)ccc(Cl)c3F)OC1=O)c1nc-2c(Cl)[nH]1	5.608888386297197	-0.7671489238649853	-0.4580414836519413	-0.7515232305977723	0.20940724491132431	0.5587406284656818	-0.17707769448498378	1.6911613583208753	0.9764270875151094	-0.04457302959063269	-0.4076181247033174	0.5675835177253885	-0.2922322822839659	-0.03150224855323859	1.1282666746133319	2.0924473549693348	-0.12734087153325058	-0.0315022485532386	1.2408956551701085	0.673251852416282	0.7070883134432294	0.13346322985085454	0.9758454786260046	0.7574745300046232	0.5482960915772523	-0.1532179391248188	0.678295152049451	0.16789181113986895	0.6359579354314897	0.4955459442809386	1.4732668452828421	0.048758590500638195	0.05349293372814969	1.0997465715691503	-1.8652447376576604	2.036454770778893	-1.844628274145688	1.1843118484066557	-0.4077777594186622	-0.04357049180605448	-0.1299433339973133	-1.1846215316905295	0.8958233599316574	1.0310947784609172	-0.6627777026000206	-0.39081451546824275	-2.9641677687423083	0.3761054657325853	-0.47355955337092903
COC(=O)Nc1ccc2c(c1)NC(=O)[C@H](C)CCCC(N1CC(=O)N(c3c(C(F)(F)F)ccc(Cl)c3F)CC1=O)c1cc-2ccn1	8.301029995663981	-0.7671489238649853	-0.4580414836519413	-0.5533092241662496	0.6135956187602601	1.1336949954132522	-0.17707769448498378	1.6911613583208753	1.3820652488029623	-0.04457302959063269	-0.4076181247033174	0.5675835177253885	-0.2922322822839659	-0.03150224855323859	3.0010779512891093	0.36104300819952156	-0.12734087153325058	-0.0315022485532386	1.0865389319292698	1.4841216935896777	-0.21590347351391947	-0.3459848592677965	0.48442028337544973	0.5301879554645045	-0.3999723145491871	-0.7944904083071518	1.7344372148718272	0.30888395041688965	0.5158937351045918	0.4885374161298206	0.6896644491765069	0.984895233581441	1.2432990411437446	1.1348454742330363	-1.3092056607263467	0.5190855315698845	0.45447086348257615	0.6174164713775	-2.076061662284474	1.03162942590773	0.0582246840594847	-0.12849701097941027	1.0973857351670335	2.2128793981891643	0.2540604566010407	-0.035289950201933165	1.4404939149980611	-0.4535955935097861	-0.04302479988477343
COC(=O)Nc1ccc2c(c1)NC(=O)CC/C=C/C[C@H](N1CCC(c3cc(Cl)ccn3)NC1=O)c1nc-2c[nH]1	7.612254340391137	-0.7671489238649853	-0.4580414836519413	-0.7515232305977723	-0.09373403547537755	-0.20786519413107857	-0.17707769448498378	1.6911613583208753	0.1651507649394033	-0.04457302959063269	0.6306415094315635	-0.06408537695538619	-0.2922322822839659	-0.03150224855323859	-0.7445446020624455	0.36104300819952156	-0.12734087153325058	-0.0315022485532386	-0.15403176967302626	-0.40365009586233724	0.22416376522046622	-0.49856453852031574	-0.12864925072291708	-0.17085562434551474	-0.899081129128635	-1.1421681880139756	0.08139353243003772	0.6269229103730731	1.085309165687443	0.3691997049027341	0.33835875677636484	-0.22373850111360466	0.5804783717434476	0.5566568247063456	-1.3737854527828464	1.700435230546749	-1.0098022359330825	-0.12743255794387032	0.5983947867305406	-0.13663572575523275	-1.0783125805780978	1.0687312856761193	-0.32298785442660943	-0.3896279898957426	-0.8182729796788819	-0.6774748013308338	0.014141152589803337	-0.13930637753594122	-0.8401468940835856
COC(=O)Nc1ccc2c(c1)NC(=O)CC/C=C/C[C@H](N1CC[C@H](c3c(F)ccc(Cl)c3F)NC1=O)c1nc-2c[nH]1	8.301029995663981	-0.7671489238649853	-0.4580414836519413	-0.7515232305977723	0.0073130579868564	0.17543771716730164	-0.17707769448498378	1.6911613583208753	0.5707889262272563	-0.04457302959063269	0.11151169236412303	-0.06408537695538619	-0.2922322822839659	-0.03150224855323859	1.1282666746133319	0.36104300819952156	-0.12734087153325058	-0.0315022485532386	0.26901999032038343	0.5091909869064266	0.22461820606571173	-0.2382860972913745	0.20901257170590443	0.2099021551659643	-0.7851481237546113	-0.981772430568715	1.0109649018053068	0.7261207453440793	1.3290883959252182	1.1190748528473977	1.1298060579094835	0.6522115964313695	0.5022948887585997	0.7102934786768594	-1.4298703100284076	1.7258351983912064	-1.5533179558098926	1.2450937002011364	-0.9183516832248111	0.5033485572372012	-0.8733510196309566	-0.35153300096442763	-0.06808387201711026	0.19963602335304587	-0.5569862917711302	-0.8291209666632565	-1.3955651429078524	0.3318333317468447	-0.5050236702304709
COC(=O)Nc1ccc2c(c1)NC(=O)[C@H](C)CCC[C@H](N1CCC(c3nccc(Cl)c3F)NC1=O)c1nc-2c[nH]1	8.301029995663981	-0.7671489238649853	-0.4580414836519413	-0.7515232305977723	0.10836015144909036	-0.01621373848188846	-0.17707769448498378	1.6911613583208753	0.5707889262272563	-0.04457302959063269	0.6306415094315635	-0.06408537695538619	-0.2922322822839659	-0.03150224855323859	0.19186103627544318	0.36104300819952156	-0.12734087153325058	-0.0315022485532386	0.08036177302602505	-0.08344336126701545	-0.2860636113708085	-0.6522851464883704	-0.057436530130092214	-0.1381411508895081	-1.0291881019620162	-1.4276404063576296	0.9273574638745453	0.9349440303620055	1.458477831857097	1.2057145831333063	1.0951419883622107	0.4875342446101391	0.6542567513370564	0.7362431249028648	-1.446812918805193	1.3980838010555947	-0.448663500668553	0.10225962546251502	-0.18968213195865608	-0.08787200305740578	-0.20078989910668207	-0.7488549774154718	0.577611408374748	1.0145662342154331	0.05787098211025779	-1.6290097278049638	-1.1270093414221125	-0.046232976531258546	0.08123711013234962
COC(=O)Nc1ccc2c(c1)NC(=O)[C@H](C)CCC[C@H](N1CC[C@@H](c3c(F)ccc(Cl)c3F)NC1=O)c1nc-2c[nH]1	8.301029995663981	-0.7671489238649853	-0.4580414836519413	-0.7515232305977723	0.20940724491132431	0.17543771716730164	-0.17707769448498378	1.6911613583208753	0.5707889262272563	-0.04457302959063269	0.11151169236412303	-0.06408537695538619	-0.2922322822839659	-0.03150224855323859	1.1282666746133319	0.36104300819952156	-0.12734087153325058	-0.0315022485532386	0.27473690599597006	0.23178592928848293	-0.3456203284563181	-0.5281041822417671	0.05055738892359032	-0.051580878235121336	-0.9922902347316632	-1.3244411714932365	1.201594765465461	0.7660155091802641	1.270095632868983	1.4930744714553745	1.3448109333783724	0.9424459149586203	0.5072541385058537	0.6706205745798303	-1.4660300459949867	1.7144711037499267	-1.1983030720539385	1.0173368997458614	-1.0308281430705062	0.23279836684400132	0.010975466386199	-1.656612092049563	0.653712278747223	1.1838404381554086	0.05206455351492117	-1.2012196105792978	-1.6844816705026278	0.15670776248448431	0.24514106006332223
COC(=O)Nc1ccc2c(c1)NC(=O)[C@H](C)CCC[C@H](N1CC[C@@H](c3nccc(Cl)c3F)N(C)C1=O)c1nc-2c[nH]1	6.4817493486915	-0.7671489238649853	-0.4580414836519413	-0.7515232305977723	0.41150143183579224	0.17543771716730164	-0.17707769448498378	1.6911613583208753	0.5707889262272563	-0.04457302959063269	0.6306415094315635	-0.06408537695538619	-0.2922322822839659	-0.03150224855323859	0.19186103627544318	0.36104300819952156	-0.12734087153325058	-0.0315022485532386	0.18898317086217079	-0.24675352101276626	-0.6365755982246343	-1.0279659994022106	-0.1842625996530914	-0.30505175238783316	-1.1977557222372275	-1.6321299298806586	0.9151018081132136	0.7842070963712476	1.033650334437412	1.1812845813051196	0.9068731384399075	0.5697352091353018	0.9060653444391336	0.65720599152508	-1.2515409294047606	1.088675403824165	-0.024300867914163485	-0.11303185905378639	-0.24429214667265556	0.18877141379556311	-0.5621881149028931	-0.6797451654266409	1.2182544578231036	1.301933730312994	-0.06447358474466837	-2.229508731052103	-1.2154568163220112	-0.5276441978635427	0.02902572315846514
COC(=O)Nc1ccc2c(c1)NC(=O)[C@H](C)CCC[C@H](N1CC[C@H](c3nccc(Cl)c3F)N(C)C1=O)c1nc-2c[nH]1	7.540758335121918	-0.7671489238649853	-0.4580414836519413	-0.7515232305977723	0.41150143183579224	0.17543771716730164	-0.17707769448498378	1.6911613583208753	0.5707889262272563	-0.04457302959063269	0.6306415094315635	-0.06408537695538619	-0.2922322822839659	-0.03150224855323859	0.19186103627544318	0.36104300819952156	-0.12734087153325058	-0.0315022485532386	0.18898317086217079	-0.24675352101276626	-0.6365755982246343	-1.0279659994022106	-0.1842625996530914	-0.30505175238783316	-1.1977557222372275	-1.6321299298806586	0.9151018081132136	0.7842070963712476	1.033650334437412	1.1812845813051196	0.9068731384399075	0.5697352091353018	0.9060653444391336	0.65720599152508	-1.2515409294047606	1.088675403824165	-0.024300867914163485	-0.11303185905378639	-0.24429214667265556	0.18877141379556311	-0.5621881149028931	-0.6797451654266409	1.2182544578231036	1.301933730312994	-0.06447358474466837	-2.229508731052103	-1.2154568163220112	-0.5276441978635427	0.02902572315846514
COC(=O)Nc1ccc2c(c1)NC(=O)CC/C=C/C[C@H](N1CC[C@H](c3cc(Cl)ccc3OC(F)F)OC1=O)c1nc-2c[nH]1	8.127261172527332	-0.7671489238649853	-0.4580414836519413	-0.7515232305977723	0.3104543383735583	0.5587406284656818	-0.17707769448498378	1.6911613583208753	0.9764270875151094	-0.04457302959063269	-0.4076181247033174	1.1992524124061632	-0.2922322822839659	-0.03150224855323859	1.1282666746133319	0.36104300819952156	-0.12734087153325058	-0.0315022485532386	0.6006010995044072	0.7976577424502379	0.2261845766386817	-0.39691932985292233	0.27966239054921443	0.37645077132120486	-0.17305407447144777	-0.8442337280789254	0.8655728379058482	0.3977963978056741	0.19041912651963463	-0.06593042004034509	0.2492347325461703	0.7487357642140284	1.178694958593867	2.025017045982008	-2.6470956513194612	2.114738028590693	-1.1919243646036255	0.5336112077623066	-0.6162342137073946	0.9983498373163197	-1.7015935468807255	0.32782913584971496	-0.14162091802157092	0.5334986677935576	-0.3800860509672798	-0.7808686796900729	-0.6208817350175097	-0.3724550552986597	-1.260852114525322
COC(=O)Nc1ccc2c(c1)N[C@@H](C(=O)OC)CCCC[C@H](N1CCC(c3cccc(Cl)c3)OC1=O)c1nc-2c(C#N)[nH]1	7.874518734299406	-0.7671489238649853	-0.4580414836519413	-0.7515232305977723	0.6135956187602601	0.5587406284656818	-0.17707769448498378	1.6911613583208753	0.5707889262272563	-0.04457302959063269	0.11151169236412303	1.1992524124061632	-0.2922322822839659	-0.03150224855323859	-0.7445446020624455	0.36104300819952156	-0.12734087153325058	-0.0315022485532386	0.3890752195077024	-0.16311602055724966	0.16673423702950904	-0.2226317101256198	-0.1474332498133096	-0.1701454271124782	-0.49689674616298185	-0.6124653257793462	-0.1811252035789137	-0.11947503983961169	0.2622072855155179	0.1721001915485697	-0.2894185418882195	-0.0980007198479881	0.0439751829941298	1.8521645998090965	-2.2259714007575826	0.9359638985034637	0.9777984596106758	-0.9672029147187624	0.6662582728215863	-0.7323454087184977	0.5259348696728653	-1.3209339055496367	0.7909820568630188	1.042484319468008	0.6925759323071964	-1.4902690217069783	-0.8619163052766183	-1.0819803417556524	-0.00035104992821916525
COC(=O)Nc1ccc2c(c1)NC(=O)[C@H](C)CCC[C@H](N1CC[C@@H](c3c(F)ccc(Cl)c3F)OC1=O)c1cc-2ccn1	8.301029995663981	-0.7671489238649853	-0.4580414836519413	-0.5533092241662496	0.3104543383735583	0.3670891728164917	-0.17707769448498378	1.6911613583208753	0.1651507649394033	-0.04457302959063269	-0.9267479417707578	0.5675835177253885	-0.2922322822839659	-0.03150224855323859	1.1282666746133319	0.36104300819952156	-0.12734087153325058	-0.0315022485532386	0.3833583038321158	0.35846629164263855	-0.14748537746250692	-0.37560461240527915	0.07453977044683725	-0.013943069462508973	-0.8496521839104154	-0.8884822261996006	0.4300588472934048	-0.4703436308708869	0.28261571200598895	0.5546386501582693	-0.1847739353811837	-0.20731714545253774	-0.215119821531416	0.6023730333825134	-1.280761476498724	1.7077515261281477	-1.4286895426344206	1.0876643556495806	-1.4541470055620893	1.1239518460421154	-0.7915336010494209	-0.7233309012911482	0.8051890586908409	1.1599273700686852	0.14234641199031156	-1.0553319350905122	-1.2885995603886575	-0.042517611017665324	-0.30322957568279724
COC(=O)Nc1ccc2c(c1)NC(=O)[C@@H](C)CCC[C@H](N1CC[C@@H](c3c(F)ccc(Cl)c3F)OC1=O)c1ccnc-2c1	8.017728766960431	-0.7671489238649853	-0.4580414836519413	-0.5533092241662496	0.3104543383735583	0.3670891728164917	-0.17707769448498378	1.6911613583208753	0.1651507649394033	-0.04457302959063269	-0.9267479417707578	0.5675835177253885	-0.2922322822839659	-0.03150224855323859	1.1282666746133319	0.36104300819952156	-0.12734087153325058	-0.0315022485532386	0.3833583038321158	0.35846629164263855	-0.2535602739368209	-0.44257059810787297	0.07453977044683725	-0.013943069462508973	-0.8773967089202607	-1.0287683394803855	0.4300588472934048	-0.4703436308708869	0.16510264784331402	0.6050416037698326	-0.3383115550201103	-0.34235296818601696	0.07312160122226681	0.59975710254032	-1.2918935344299323	1.7785194107454572	-1.7770083499916316	1.7097676033721652	-1.8782287490550928	0.8899909032559196	-0.4177278592108795	-0.4415431751776931	0.8051890586908409	1.213621974576078	0.29534272043526555	-0.840503688081268	-1.2921581612599	0.1331201312377402	0.06830014111741475
COC(=O)Nc1ccc2c(c1)NC(=O)CCCC[C@H](N1CCC(c3cccc(Cl)c3)CC1=O)c1nc-2c[nH]1	8.023191662661933	-0.7671489238649853	-0.4580414836519413	-0.7515232305977723	0.0073130579868564	-0.3995166497802687	-0.17707769448498378	1.6911613583208753	-0.6461255576363027	-0.04457302959063269	-0.4076181247033174	-0.06408537695538619	-0.2922322822839659	-0.03150224855323859	-0.7445446020624455	0.36104300819952156	-0.12734087153325058	-0.0315022485532386	-0.3255392399406248	-0.9290435836192589	-0.8117331492844763	-1.0403890259708601	-0.3771427792368024	-0.6337661263784433	-1.298794241727164	-1.6824520464367982	-0.39954260651640533	-0.38415777299654424	0.4039443965552975	-0.2303393208304523	-0.008457864623323845	0.23626845306513422	0.30881182006472546	-0.18510447542582786	-0.48998425834235393	1.0109019849177958	-0.8855108966289128	0.8306926284410641	-0.656285930111771	0.02471972895232743	-0.025156559672459562	-0.20011630139464986	-0.06577906285935847	-0.17406548721762807	-0.44262515220972215	-0.31409880448199223	-0.5607491081442694	-0.5829862206045886	0.5255047200741043
COC(=O)Nc1ccc2c(c1)NC(=O)[C@H](C)CCC[C@H](N1CCC(c3cccc(Cl)c3)CC1=O)c1cc-2ccn1	8.301029995663981	-0.7671489238649853	-0.4580414836519413	-0.5533092241662496	0.5125485252980262	-0.01621373848188846	-0.17707769448498378	1.6911613583208753	-1.0517637189241558	-0.04457302959063269	-0.9267479417707578	-0.06408537695538619	-0.2922322822839659	-0.03150224855323859	-0.7445446020624455	0.36104300819952156	-0.12734087153325058	-0.0315022485532386	-0.14831485399743963	-1.2237181583194492	-0.7437168832795392	-0.8922630911831513	-0.567226350630499	-0.940475766992221	-1.26453824454424	-1.2333460548434823	-0.8462999540930687	-1.2127467713305746	-0.45875056124259633	-0.6615403417497522	-0.978713216328631	-0.8563963355926684	-0.4035898995562251	-0.615516767815402	-0.059337938357961466	0.930056414687786	-0.9980794091968376	0.7733312621450392	-0.8628405926798289	0.6441710278223741	-0.6391395803781279	0.3215783084918265	0.2488402136258654	-0.19446738133670566	-0.5582359772985727	-0.7357334143812083	0.12670119763610801	-0.27902964288787957	-0.36799264559426326
COC(=O)Nc1ccc2c(c1)NC(=O)CC/C=C/C[C@H](N1CCN(c3cccc(Cl)c3)C(C)C1=O)c1nc-2c[nH]1	6.007093181776687	-0.7671489238649853	-0.4580414836519413	-0.7515232305977723	0.3104543383735583	-0.01621373848188846	-0.17707769448498378	1.6911613583208753	-0.24048739634844976	-0.04457302959063269	0.11151169236412303	-0.06408537695538619	-0.2922322822839659	-0.03150224855323859	-0.7445446020624455	0.36104300819952156	-0.12734087153325058	-0.0315022485532386	-0.07971186589040022	-0.799402078668303	-0.6112017080519955	-0.9600043382074283	-0.3626952881924399	-0.532525932593112	-1.1451575550084956	-1.4118887740620223	-0.2210039105612793	0.06612868855757402	0.8685882521987928	-0.4760678346806184	-0.4147308588302633	0.04454510811021959	0.6448576983133211	0.3251400657308855	-0.6966730466402862	0.48219801249643257	-0.24282336106142993	0.7669550175673565	-1.0647436876295029	1.003810205317449	-1.1564352583607374	0.5198114494613333	0.2906437763122606	-0.2678642526291363	-1.136211555241537	-1.084541471855528	0.25292624511909567	0.27103328894339773	-0.7689018053928707
NC[C@H]1CC[C@H](C(=O)N[C@H]2C/C=C/CCCc3ccccc3-c3c[nH]c2n3)CC1	5.209433374853924	-0.7671489238649853	0.8557343737232003	-1.940807269186908	-0.7000165962487813	-2.1243797506229796	-0.17707769448498378	1.6911613583208753	-2.674316364075568	-0.04457302959063269	-0.9267479417707578	-1.9590920609977105	-0.2922322822839659	-0.03150224855323859	-0.7445446020624455	-1.3703613385702915	-0.12734087153325058	-0.0315022485532386	-2.2464229069377284	-2.7868745021316714	-1.963447415135199	-2.1471925778642804	-1.8970443433930955	-2.513811091906352	-2.400100269882342	-2.7006875760979607	-0.0068058330444884544	-0.46245121552567614	0.7958547182515587	0.7359404881905738	0.6412533676623419	0.15647637883169585	1.038223138696543	-2.14340604982998	1.5286037014625486	-0.5453284589395089	0.5315786683412389	-0.15340384837631146	0.2899832319968177	-0.4955835405018774	0.6913229788856323	-0.7057415458188444	-1.2475431091524545	-0.18553655318481063	1.1694392006620429	0.6518724180602957	0.4441982197584129	-0.4583408188600091	-1.0360011730640262
COC(=O)Nc1ccc2c(c1)CCC/C=C/C[C@H](NC(=O)/C=C/c1cc(Cl)ccc1-n1cnnn1)c1nc-2c[nH]1	6.196542884351586	1.4489777048848436	-0.4580414836519413	0.2395468015598409	-0.09373403547537755	-0.01621373848188846	-0.17707769448498378	1.6911613583208753	0.1651507649394033	-0.04457302959063269	1.149771326499004	-0.6957542716361609	-0.2922322822839659	-0.03150224855323859	-0.7445446020624455	0.36104300819952156	-0.12734087153325058	-0.0315022485532386	-0.09686261291716007	-0.2767195951540356	-0.6103456287288543	-0.8372673386613642	-0.07144694896616585	0.026105741616417315	-0.5694090022538303	-1.1338073500627974	-0.09421220638443494	0.6805832015744008	-0.12344014980833132	-0.516250932366403	-0.6637832053120846	0.12824223219794553	0.8851705471860237	-0.5518763058044851	-0.1792671351252555	0.8010749382829166	-0.20318195229480246	-0.4610771730549843	0.45598106758855705	-0.10798517693237004	-0.3632746272760255	-0.12127798579974552	-0.0016032513883989675	-0.01992372433290099	0.051223804953907257	-0.12601034654771576	-0.17890074841154482	-0.46561584340103496	-0.12651988362765043
COC(=O)Nc1ccc2c(c1)CCCCCC[C@H](NC(=O)/C=C/c1cc(Cl)ccc1-n1cnnn1)c1nc-2c[nH]1	7.468521082957745	1.4489777048848436	-0.4580414836519413	0.2395468015598409	0.10836015144909036	-0.01621373848188846	-0.17707769448498378	1.6911613583208753	0.1651507649394033	-0.04457302959063269	1.149771326499004	-0.6957542716361609	-0.2922322822839659	-0.03150224855323859	-0.7445446020624455	0.36104300819952156	-0.12734087153325058	-0.0315022485532386	-0.09114569724157345	-0.5559068916812512	-0.9310354317817161	-1.0880014948768926	-0.2240693222041064	-0.23392373296688498	-0.8369772390355912	-1.4850238409484073	0.13121452800092415	0.7222720729636886	0.2837685204232034	-0.17728458243328535	-0.2590427409120235	0.3508549573905433	0.9113022912146304	-0.5900041180986282	-0.1858388632966878	0.84196911425836	-0.19007401469952395	-0.4994118583267726	0.4354877819306643	-0.08264392637362462	-0.39304064622367124	-0.04292198150363012	0.4979125803710144	0.8120578034924827	1.0181911486730655	0.33086188265490224	-0.3477013737652634	-0.9752702570195068	-0.3806209662950066
COC(=O)Nc1ccc2c(c1)OCCCCC[C@H](NC(=O)/C=C/c1cc(Cl)ccc1-n1cnnn1)c1nc-2c(Cl)[nH]1	6.603800652904264	1.4489777048848436	-0.4580414836519413	0.2395468015598409	-0.09373403547537755	0.17543771716730164	-0.17707769448498378	1.6911613583208753	0.9764270875151094	-0.04457302959063269	1.149771326499004	-0.06408537695538619	-0.2922322822839659	-0.03150224855323859	-0.7445446020624455	2.0924473549693348	-0.12734087153325058	-0.0315022485532386	0.8064100638255255	0.03642787470039711	-0.024890579230173793	-0.4944708514436244	0.832349418790498	0.7647108639736641	0.5083420200977784	-0.44779148853178974	0.13333573246910022	0.9714436652882451	0.5249215342295909	0.055099150922560666	-0.3043411173109365	0.11397918876315659	0.5716758691394147	0.24935463861408202	-0.6182111607292137	0.8025099009640398	-0.6023735054067338	0.12687257087807272	0.052197139962663605	-0.14732157420876915	0.6019944279968898	-1.6723413658891502	0.3582404365308915	0.5194742545854582	0.793050025604805	0.21414607875448335	-0.78427350302122	-1.258318081552767	-0.3381109799374546
COC(=O)Nc1ccc2c(c1)NCCCCC[C@H](NC(=O)/C=C/c1cc(Cl)ccc1-n1cnnn1)c1nc-2c[nH]1	8.221848749616356	1.4489777048848436	-0.4580414836519413	0.2395468015598409	0.0073130579868564	-0.01621373848188846	-0.17707769448498378	1.6911613583208753	0.5707889262272563	-0.04457302959063269	1.6689011435664443	-0.6957542716361609	-0.2922322822839659	-0.03150224855323859	-0.7445446020624455	0.36104300819952156	-0.12734087153325058	-0.0315022485532386	-0.056844203188053756	-0.34541216369579186	-0.6681065681575438	-0.9283459851499121	-0.1122456494838479	-0.026810528145056422	-0.6896379016007003	-1.350307448468007	0.4720310578167	1.439095148656834	0.8711718500744461	0.3371913925183268	0.20337097677176139	0.6193442369495203	0.9857504669442946	-0.07036952789565838	-0.4846227356576354	0.807681521039247	-0.42821364159921577	0.19620546937199385	-0.359798488820754	0.3133808483643289	-0.12932720663008562	-0.9275021154411416	0.24893070620517949	0.5602338621778259	0.8574134360335505	0.25611139889560486	-0.4933386934508212	-1.0259219955966474	-0.27182247810797466
COC(=O)Nc1ccc2c(c1)NS(=O)(=O)C/C=C\C[C@H](NC(=O)/C=C/c1cc(Cl)ccc1-n1cnnn1)c1nc-2c[nH]1	7.017728766960431	1.4489777048848436	-0.4580414836519413	0.2395468015598409	-0.19478112893761151	0.3670891728164917	-0.17707769448498378	1.6911613583208753	1.7877034100908156	-0.04457302959063269	1.6689011435664443	0.5675835177253885	2.6952504413352263	-0.03150224855323859	-0.7445446020624455	0.36104300819952156	-0.12734087153325058	-0.0315022485532386	0.9264652930128444	0.6793271410388916	0.4169950243979977	-0.2583760885702263	1.0506715371620976	2.5777226518170044	0.8046441724509037	-0.23897143461979692	0.15208878440198745	1.113895951617719	0.38969378803327936	-0.1832806167127498	-0.397532649307236	0.26605854263134876	0.8459118894617629	0.22416288825726685	-0.9270168960709271	1.3281546109667552	-0.782169336517794	0.37878332027340195	-0.7287595555929535	0.6217161131053522	-0.3897637355329098	-0.9074554506573169	-1.4430156655219843	0.0677795419125608	-1.5674806711016795	-0.0003374170491902405	-0.34013790038553765	-0.4391128313554188	-0.4275026251584112
COC(=O)Nc1ccc2c(c1)NCC(F)(F)C(=O)NC[C@H](NC(=O)/C=C/c1cc(Cl)ccc1-n1cnnn1)c1nc-2c[nH]1	5.345342245350476	1.4489777048848436	-0.4580414836519413	0.2395468015598409	-0.19478112893761151	0.5587406284656818	-0.17707769448498378	1.6911613583208753	2.1933415713786686	-0.04457302959063269	2.188030960633885	-0.06408537695538619	-0.2922322822839659	-0.03150224855323859	1.1282666746133319	0.36104300819952156	-0.12734087153325058	-0.0315022485532386	0.6120349308555805	1.6624330730119463	0.8925332270171311	0.065726300856094	0.7312920190202377	1.1855399253548278	1.3458349533344764	0.0235825832447704	2.030153653857848	2.7295801141390355	2.5317424693106636	1.2519427263203602	1.1910405395385597	2.1970946087369825	3.1190075178905072	1.4385883133229094	-1.4206398535702145	-0.06421135620886945	1.0938795828566195	0.45785466133234953	-1.1993496871723557	0.15229267367386876	0.7407189064265458	-1.4458404705406034	-0.5630723315644381	-0.5450124375560012	-1.387078297468335	-2.2252642174006434	-0.39912587341845435	0.864567698706362	1.2489061968179256
COC(=O)Nc1ccc2c(c1)NC(=O)CCC(C)CC[C@H](NC(=O)/C=C/c1cc(Cl)ccc1-n1cnnn1)c1nc-2c[nH]1	8.301029995663981	1.4489777048848436	-0.4580414836519413	0.2395468015598409	0.5125485252980262	0.5587406284656818	-0.17707769448498378	1.6911613583208753	0.9764270875151094	-0.04457302959063269	1.6689011435664443	-0.06408537695538619	-0.2922322822839659	-0.03150224855323859	-0.7445446020624455	0.36104300819952156	-0.12734087153325058	-0.0315022485532386	0.33762297842742284	-0.19465375645830707	0.08340669289092137	-0.696288837581231	-0.12097003761036672	-0.060784276565651586	-0.4202090927372504	-0.8037060267276992	0.3891589843745439	1.1828967939850674	0.4984053586295451	0.4273313226982803	0.2801053632576349	0.4206634426929061	0.847204415319557	0.20362227951587597	-0.9039613965621925	1.2871248739720027	-0.7331329493957675	0.11771366376950862	-0.38795380572859434	0.8122950542399031	-1.1777628928945223	0.16662832976586497	0.7684731344222355	0.5838649875053216	0.359298060830592	1.3947408706049795	0.3662091172619672	-1.438404266567224	-1.5632536744484151
COC(=O)Nc1ccc2c(c1)NC(=O)CC/C=C/CC(NC(=O)/C=C/c1cc(Cl)ccc1-n1cnnn1)c1cc(Cl)nnc1-2	5.975925012692573	1.4489777048848436	-0.4580414836519413	0.4377608079913635	0.10836015144909036	0.750392084114872	-0.17707769448498378	-0.5098942417991111	1.3820652488029623	-0.04457302959063269	1.6689011435664443	-0.06408537695538619	-0.2922322822839659	-0.03150224855323859	-0.7445446020624455	2.0924473549693348	-0.12734087153325058	-0.0315022485532386	1.1494250043607226	0.46713008185123717	0.5490889695699801	-0.1260502609346286	0.9812412071312586	1.0292090681785346	1.0035120945323417	0.3754205853376497	-0.12204727063974204	0.8754626913371455	-0.2764036869947484	-0.6017460060800078	-0.8067729463207055	-0.40171238217110145	0.31726130484307463	-0.23564971544207403	-0.4287710010006612	1.250293791171147	-1.5606443607502594	1.2376452180321025	-1.0813369152458774	0.9829088658692351	-1.5664601456115206	1.9389807989681282	-0.00046986973639093427	-0.4016272366377739	-0.35804947277135213	0.0395308225100718	-0.44519508083377324	-0.4763995221635909	-0.14098090945486721
COC(=O)Nc1ccc2c(c1)NC(=O)CC/C=C/C[C@H](NC(=O)[C@H]1CC[C@H](CN)CC1)c1cc-2ccn1	8.301029995663981	-0.7671489238649853	0.8557343737232003	-1.7425932627553853	0.41150143183579224	-0.5911681054294587	-0.17707769448498378	1.6911613583208753	-1.0517637189241558	-0.04457302959063269	-0.4076181247033174	-0.06408537695538619	-0.2922322822839659	-0.03150224855323859	-0.7445446020624455	-1.3703613385702915	-0.12734087153325058	-0.0315022485532386	-1.1373412658739244	-1.5815116017920763	-0.4045031789659447	-1.2332847476004387	-1.4191967364682805	-1.7794555136037808	-1.4511388459294083	-1.279960209712764	0.13418014292178093	0.011083013827324944	0.5731877084107949	0.5278450681259623	0.10898571477706558	-1.111924213959964	-0.08241160847857341	-0.13691217760217134	-0.48361986625449543	1.0211252973733185	-0.9701388052093983	0.8187515101784534	-1.1583576567674392	1.1421552090038114	-0.9500509026811579	0.5427526009493642	-0.30760398880390116	-0.03599596129475571	0.6579954386919749	0.8634257280116493	1.1061036250977234	0.31198113574112385	-1.3391399427933517
COC(=O)Nc1ccc2c(c1)NC(=O)CC/C=C/CC(NC(=O)/C=C/c1cc(Cl)ccc1-n1cnnn1)c1cccc-2c1	8.301029995663981	1.4489777048848436	-0.4580414836519413	0.4377608079913635	0.3104543383735583	0.5587406284656818	-0.17707769448498378	1.6911613583208753	0.1651507649394033	-0.04457302959063269	0.6306415094315635	-0.06408537695538619	-0.2922322822839659	-0.03150224855323859	-0.7445446020624455	0.36104300819952156	-0.12734087153325058	-0.0315022485532386	0.2575861589692102	-0.12065165469292295	0.20073866425149542	-0.6173135082615482	-0.04421543066506412	0.04432466796789735	-0.35966237285336705	-0.29805564523292044	-0.6818599106935768	0.0064594083775512505	-0.8780317702938406	-1.0555025622834393	-1.4469420514337559	-1.3971605772921385	-0.646069461473268	-0.40050230063625314	-0.3533002968957013	1.2905403027826634	-1.3992902298427639	0.940247984680087	-1.0366475185327209	1.0283197426616173	-1.1957679914765411	0.7760611858472927	-0.2500085428679607	-0.7571759150523036	-0.7090684689799327	0.15887927535175067	0.11304204638930859	-0.3579804303970614	-0.7073446825230992
O=C(/C=C/c1cc(Cl)ccc1-n1cnnn1)N[C@H]1C/C=C/COC(=O)Nc2ccccc2-c2nc1[nH]c2Cl	8.301029995663981	1.4489777048848436	-0.4580414836519413	0.2395468015598409	-1.0031578766354832	-0.3995166497802687	-0.17707769448498378	1.6911613583208753	0.5707889262272563	-0.04457302959063269	1.149771326499004	-0.6957542716361609	-0.2922322822839659	-0.03150224855323859	-0.7445446020624455	2.0924473549693348	-0.12734087153325058	-0.0315022485532386	0.4005090508588756	0.5654670689041567	0.973381544105177	-0.0726659282239058	1.3502274990054957	1.4461336542774463	1.5716420554428883	0.5533194601735428	-0.3122248340003233	0.9802456740693304	0.06641770709047594	-0.1433288355404887	-0.12332327298985948	0.1824659423142339	0.34830174673671327	-0.5526995650136725	-0.35305256555053804	0.9831755662041348	-0.31474471290484685	-0.4817353629674555	0.7814137384239258	-0.8082716511139844	0.3468296447072454	0.21394791848418823	-1.1834983980818843	-0.7477449072114198	-0.05904628478201967	0.01718027001782243	-0.3350157888172219	-0.9490481316314732	-1.056910535952123
O=C(/C=C/c1cc(Cl)ccc1-n1cnnn1)N[C@H]1C/C=C/CCC(=O)Nc2ccccc2-c2nnc1o2	7.602059991327962	1.4489777048848436	-0.4580414836519413	0.2395468015598409	-1.0031578766354832	-0.5911681054294587	-0.17707769448498378	1.6911613583208753	0.1651507649394033	-0.04457302959063269	1.149771326499004	-0.6957542716361609	-0.2922322822839659	-0.03150224855323859	-0.7445446020624455	0.36104300819952156	-0.12734087153325058	-0.0315022485532386	-0.4227268064255973	0.5214187448680913	0.9577448996557115	-0.13236453684665048	0.39869679667940516	0.7694760583114538	0.24070477191674977	-0.18348738703936796	-0.2070898854858496	0.7869082133346259	0.3940015123517736	0.17197908876461623	-0.052818340345863475	0.03570816266808089	0.7643294809875397	-1.163900802158551	0.6247000865411485	-0.032298347830248916	-0.09603416332491187	0.5103092059268713	-0.3315194643952512	0.15654786692996853	-0.04639485088581387	-0.2455150393897657	-0.5086981388021503	0.038602293417761314	0.5673577220731416	0.26765713844718164	-0.3176761783168173	-1.0172832207627787	-1.6026429918040515
COC(=O)Nc1ccc2c(c1)NC(=O)CC/C=C/C[C@H](NC(=O)c1ccc(C#N)cc1)c1nc-2c(Cl)[nH]1	6.016824927962187	-0.7671489238649853	-0.4580414836519413	-0.7515232305977723	-0.8010636897110153	-0.5911681054294587	-0.17707769448498378	1.6911613583208753	-0.24048739634844976	-0.04457302959063269	0.11151169236412303	-0.06408537695538619	-0.2922322822839659	-0.03150224855323859	-0.7445446020624455	0.36104300819952156	-0.12734087153325058	-0.0315022485532386	-0.411292975074424	0.17374874252772193	1.304087587634096	-0.36419413366497566	0.21389719963042594	0.21857294942644237	0.2496798424142118	-0.04612454122025193	-0.6126048906682411	-0.06109608028441609	0.033792473940666146	0.2995331247205486	-0.35427617159684965	-1.6097947795865677	0.08099666701860705	0.0995345602700401	-0.9103182655374934	1.117495705403725	-0.454225543388145	0.36853626652388777	-0.44386600475183596	0.20399606609524304	-0.21760902164932674	-0.5154195022074278	-0.8058872580081978	-0.41691001546193696	-0.44959938309484454	-0.48354836759629033	-0.21961463561870379	0.12832311842742533	-0.7634530510942903
COC(=O)Nc1ccc2c(c1)NC(=O)CC(O)C(O)C[C@H](NC(=O)/C=C/c1cc(Cl)ccc1-n1cnnn1)c1nc-2c[nH]1	6.716698771296451	1.4489777048848436	-0.4580414836519413	0.2395468015598409	0.10836015144909036	0.5587406284656818	-0.17707769448498378	1.6911613583208753	1.7877034100908156	-0.04457302959063269	1.6689011435664443	1.1992524124061632	-0.2922322822839659	-0.03150224855323859	-0.7445446020624455	0.36104300819952156	-0.12734087153325058	-0.0315022485532386	0.4862627859926749	0.6766066659211012	0.2749893860701337	-0.3496182362675648	0.33692774444507373	0.6221330943496802	0.2780990183695919	-0.49238961897083394	0.5849803358514923	1.8480150029686928	0.7888978680081123	0.5706236917182308	0.5079832400197041	0.7977138742781745	0.8843312901174167	1.431130090547979	-1.5980573892070062	1.1614103857254707	-0.8791895654615866	0.28776858581376796	0.03595607244466544	0.23332034445798364	-0.48496401560518426	-0.5638224596547599	-0.903489434785586	-1.230336369063245	-1.5043037319510535	0.1684038651779834	0.20088209719427663	-0.4946184411972149	-0.28999779144173915
O=C(/C=C/c1cc(Cl)ccc1-n1cnnn1)N[C@H]1CCCCC(=O)Nc2cnccc2-c2ccnc1c2	7.698970004336019	1.4489777048848436	-0.4580414836519413	0.4377608079913635	-0.8010636897110153	-0.5911681054294587	-0.17707769448498378	1.6911613583208753	-0.24048739634844976	-0.04457302959063269	1.149771326499004	-1.3274231663169356	-0.2922322822839659	-0.03150224855323859	-0.7445446020624455	0.36104300819952156	-0.12734087153325058	-0.0315022485532386	-0.4970467102082233	-0.08610619920010759	-0.607787582179931	-0.8544247018757358	0.11808334418786819	0.2789433544650117	-0.21865821830576043	-0.7618220105146986	-0.2998122002564139	0.38344224388587955	0.15361352175607454	-0.7295377936718597	-0.811345659655364	0.32860996514285873	0.6142596291861637	-1.7360837001142395	1.2502354726301304	-0.07320748064932318	-0.09579953348538246	-0.14089012849497376	0.20619920460782104	-0.26722912029034784	0.47868476595609394	-0.7822776955792312	-0.6506290590535685	-0.6157814989751289	0.2644035714406038	0.2065524567960264	-0.321804566199412	-1.1530622751586734	-0.5016530380630068
COC(=O)Nc1ccc2c(c1)NC(=O)C/C=C/CC(NC(=O)/C=C/c1cc(Cl)ccc1-n1cnnn1)c1cc-2nc(C)n1	6.804100347590766	1.4489777048848436	-0.4580414836519413	0.4377608079913635	0.10836015144909036	0.5587406284656818	-0.17707769448498378	1.6911613583208753	0.9764270875151094	-0.04457302959063269	1.6689011435664443	-0.06408537695538619	-0.2922322822839659	-0.03150224855323859	-0.7445446020624455	0.36104300819952156	-0.12734087153325058	-0.0315022485532386	0.32618914707624963	0.43010395440063093	0.22369217566408248	-0.5893222690251583	0.1814038051759938	0.4485271643344328	-0.036144604977716356	-0.37069086167836757	-0.03367296609132304	0.853230901825117	0.2394935553051119	-0.8174233908736392	-1.0820215785972784	-0.22126369059364961	0.5593965524719416	-0.04983451452003605	-0.6780870291514542	1.4592159013135988	-1.3617824923879185	0.818977585980916	-1.1292125525032317	1.1813479978073411	-1.2871200321098548	0.6777827636749548	0.377077690659654	-0.4633536637685688	-1.6914558396747015	-0.37804015629487364	-0.6366721647675345	-0.5694482204103107	0.1542136933941854
COC(=O)Nc1ccc2c(c1)NC(=O)CCCC[C@H](NC(=O)c1ccc(C(=N)N)cc1)c1nc-2c[nH]1	8.301029995663981	-0.7671489238649853	2.1695102310983416	-0.7515232305977723	-0.49792240932431336	-0.7828195610786489	-0.17707769448498378	1.6911613583208753	-0.24048739634844976	-0.04457302959063269	0.6306415094315635	-0.06408537695538619	-0.2922322822839659	-0.03150224855323859	-0.7445446020624455	-1.3703613385702915	-0.12734087153325058	-0.0315022485532386	-1.188793506954204	-0.38066679532256253	-0.017813500233395167	-0.7710367204744604	-0.8868975395651818	-0.7976441379014573	-0.9749681495435778	-1.0244155297007782	0.3669505332200049	1.2494421572656669	0.7104765670044397	0.7478176086862486	0.5221253297859829	-0.4927167782238094	0.2570300094256032	0.8750797712988722	-1.6626243820950029	1.6174977754411066	-0.7272946685168666	0.5221893488133778	-1.1345830451606975	0.2812097187357314	1.3253493079144036	-2.58154700337336	-0.5637685032576226	0.11040858747476304	-0.4276873663346001	-0.5877365971525959	-0.6127975393820765	-0.4071350631499816	-0.38766683082569936
COC(=O)Nc1ccc2c(c1)NC(=O)CCCC[C@H](NC(=O)/C=C/c1cc(Cl)ccc1-n1ccnn1)c1nc-2c[nH]1	8.301029995663981	-0.7671489238649853	-0.4580414836519413	0.2395468015598409	0.0073130579868564	0.17543771716730164	-0.17707769448498378	1.6911613583208753	0.5707889262272563	-0.04457302959063269	1.149771326499004	-0.06408537695538619	-0.2922322822839659	-0.03150224855323859	-0.7445446020624455	0.36104300819952156	-0.12734087153325058	-0.0315022485532386	0.08607868870161167	-0.011908495168096537	-0.1784663242514724	-0.691316832096703	0.028657079108147947	0.14920659534262562	-0.30704992398267095	-0.856000047323359	0.02301420597435844	0.9138737181657176	0.8800337210081615	0.15125728890238174	-0.16727785485512123	0.0076991556801349606	0.5619545084690092	0.19656936398995484	-0.78315722730222	1.225590320527921	-0.7500487344340669	0.28979072900975994	-0.7669806219921179	0.5952516226858926	-0.1037711583433052	-1.0421717945383193	-0.04638687546308772	-0.0979975573924034	-0.4528084048678827	-0.3450748739496478	-0.8889229394306085	-0.8432333754103544	-0.00038223363459768137
COC(=O)Nc1ccc2c(c1)NC(=O)CCCC[C@H](NC(=O)c1cc(-c3cccc(Cl)c3)no1)c1nc-2c[nH]1	5.727694155597914	-0.7671489238649853	-0.4580414836519413	0.2395468015598409	-0.3968753158620794	-0.20786519413107857	-0.17707769448498378	1.6911613583208753	0.1651507649394033	-0.04457302959063269	0.11151169236412303	0.5675835177253885	-0.2922322822839659	-0.03150224855323859	-0.7445446020624455	0.36104300819952156	-0.12734087153325058	-0.0315022485532386	-0.11973027561950654	0.20799870293082173	0.756223608976808	-0.22416850185081158	0.16040113034166484	0.2905915464605203	-0.543443013903095	-0.7354189263357584	-0.4215538192074128	0.22877083632904638	0.6225318251437411	0.4896390970572417	-0.021155467936295153	-0.3687855558771893	0.6373112116016789	0.5490553540414587	-0.8102829913937435	0.503050391459814	0.22545689701286192	0.09840392852235855	-1.1180072520141477	1.2711414645298689	-0.7504511823672241	-0.5534457541725725	-0.05150193329405325	0.38810330865593134	0.5560312757213897	0.10510155615785323	-0.9824145955541398	-1.301881703846918	-0.9828331198266378
COC(=O)Nc1ccc2c(c1)NC(=O)CCCC[C@H](NC(=O)c1cn(-c3cccc(Cl)c3)nn1)c1nc-2c[nH]1	6.66354026615147	-0.7671489238649853	-0.4580414836519413	0.2395468015598409	-0.3968753158620794	-0.20786519413107857	-0.17707769448498378	1.6911613583208753	0.5707889262272563	-0.04457302959063269	1.149771326499004	-0.06408537695538619	-0.2922322822839659	-0.03150224855323859	-0.7445446020624455	0.36104300819952156	-0.12734087153325058	-0.0315022485532386	-0.12544719129509316	0.18585197494265449	0.756223608976808	-0.22416850185081158	0.15441276437650497	0.3291510785835815	-0.543443013903095	-0.8272211474246898	0.20518212363223484	1.185765589230743	1.258232171638967	0.9865234938945585	0.38953770492528184	0.09367350586997188	1.301874597019952	0.26381549900968787	-0.7108854495275848	0.8529653620813552	-0.7851663427794726	0.9874998624392038	-1.218368112107604	0.7133413056764343	-0.038049572598041995	-0.7958230041477735	-0.020350748658237505	0.37486609712806696	0.43408051366805006	0.1536451350113111	-0.9991289058342857	-1.2621484665095046	-0.8798888746387808
COC(=O)Nc1ccc2c(c1)NC(=O)CCCC[C@H](NC(=O)c1ccc3c(c1)CCCN3)c1nc-2c[nH]1	6.507239610973162	-0.7671489238649853	-0.4580414836519413	-0.7515232305977723	-0.09373403547537755	-0.5911681054294587	-0.17707769448498378	1.6911613583208753	-0.6461255576363027	-0.04457302959063269	0.11151169236412303	-0.06408537695538619	-0.2922322822839659	-0.03150224855323859	-0.7445446020624455	-1.3703613385702915	-0.12734087153325058	-0.0315022485532386	-1.114473603171578	-0.8014178995223041	-0.08478573518798928	-0.6738470518140307	-1.089647920236332	-1.0510267284878991	-1.192573163860614	-1.1360976122796227	0.02945133239098556	0.4205025137758251	0.787638616870492	0.5309886527559665	-0.07543985237424759	-0.2401529915315845	0.31296783522136135	0.4167710770369955	-1.0372739253734593	1.122638788303806	-0.3862261646973708	0.10935779992667866	-0.9593430965001754	1.3213666423918944	-0.8401604037678434	-1.1195196924277717	0.006746315873028062	0.4985809842903652	0.2569989696642423	-0.3508412806318567	-0.42074056269371646	-0.9044053073904916	-0.9577040339345008
COC(=O)Nc1ccc2c(c1)NC(=O)CCCC[C@H](NC(=O)c1ccc3ncccc3c1)c1nc-2c[nH]1	5.534617148551582	-0.7671489238649853	-0.4580414836519413	0.041332795128318264	-0.49792240932431336	-0.5911681054294587	-0.17707769448498378	1.6911613583208753	-0.6461255576363027	-0.04457302959063269	0.11151169236412303	-0.06408537695538619	-0.2922322822839659	-0.03150224855323859	-0.7445446020624455	-1.3703613385702915	-0.12734087153325058	-0.0315022485532386	-1.125907434522751	-0.178182425145034	0.2491580117088909	-0.4774022578696314	-0.8199799262402203	-0.5552242601592854	-1.0522025518743803	-0.8748356500384717	-0.4564889087213836	0.015798226484621473	0.333721833608502	0.31249910464976466	-0.28487506616023955	-0.5019358394705209	0.015307405764176236	0.12696696359832038	-0.8418311981275498	1.082067502627744	-0.32829889371759735	0.16854963924107938	-0.9646942328619892	1.0708707161906434	-0.5727665718588648	-1.1255225412263936	-0.39535282353788703	0.02625457202043278	-0.14132650668569202	-0.6936319602066235	-0.6721514346769009	-0.7161853716352832	-0.5395370240539096
COC(=O)Nc1ccc2c(c1)NC(=O)CCCC[C@H](NC(=O)c1cccc3ccccc13)c1nc-2c[nH]1	6.454692883534176	-0.7671489238649853	-0.4580414836519413	0.041332795128318264	-0.3968753158620794	-0.5911681054294587	-0.17707769448498378	1.6911613583208753	-1.0517637189241558	-0.04457302959063269	-0.4076181247033174	-0.06408537695538619	-0.2922322822839659	-0.03150224855323859	-0.7445446020624455	-1.3703613385702915	-0.12734087153325058	-0.0315022485532386	-1.160208928576271	-0.45202847439554605	0.16436077754921122	-0.350606991319963	-0.9294814753174295	-0.7633689982365117	-1.091811492424618	-0.7583480006349804	-0.8094236054518413	-0.4388561607057629	-0.12374800494065348	-0.18765402385956104	-0.30814880947215484	-0.5469264936327991	-0.40410509112604953	-0.0462557019538335	-0.7231518299872087	1.0528370402770069	-0.6203923453225554	0.5755825911096623	-0.6379511507106272	0.32353790205310856	-0.10228816405563791	-0.6760067456354018	-0.4418088908149979	0.1541374722441167	0.3007310567508422	-0.3458375215982773	-1.1207383525492425	-1.2682738511552174	-0.40051860615880924
COC(=O)Nc1ccc2c(c1)NC(=O)CCCC[C@H](NC(=O)c1c(F)cc3c(ncn3C)c1F)c1nc-2c(F)[nH]1	8.301029995663981	-0.7671489238649853	-0.4580414836519413	-0.15688121130320437	-0.3968753158620794	-0.01621373848188846	-0.17707769448498378	1.6911613583208753	0.9764270875151094	-0.04457302959063269	0.6306415094315635	-0.06408537695538619	-0.2922322822839659	-0.03150224855323859	2.0646723129512203	-1.3703613385702915	-0.12734087153325058	-0.0315022485532386	-0.3998591437232508	1.674057412468511	1.0662672158277455	0.48955250241359083	-0.13302880195116826	0.3548574333322911	0.27990851666176264	-0.1706485875153223	2.174318167718362	1.6311749932717352	1.7836972488793208	1.9455354298757968	1.7315446658186462	2.063033156246923	2.1089038740587256	1.0914227066767388	-1.2714947685248048	1.204753069906999	-2.00313953063636	1.2149041252404604	0.28438834329870366	-0.6604455196047971	1.2067019261279932	-2.4211401109546062	0.7078959195544339	1.4976561799476436	1.7054322288496484	1.9637468486900307	-1.8633195259052087	-3.713158785871594	-0.7426138246887437
COC(=O)Nc1ccc2c(c1)NC(=O)C(C)CCC[C@H](NC(=O)c1c(F)cc3c(ncn3C)c1F)c1nc-2c(Cl)[nH]1	8.18045606445813	-0.7671489238649853	-0.4580414836519413	-0.15688121130320437	-0.09373403547537755	0.17543771716730164	-0.17707769448498378	1.6911613583208753	0.9764270875151094	-0.04457302959063269	0.6306415094315635	-0.06408537695538619	-0.2922322822839659	-0.03150224855323859	1.1282666746133319	0.36104300819952156	-0.12734087153325058	-0.0315022485532386	0.30332148437390316	0.8656549112206818	1.0319778117263305	0.330981516880135	0.3289691633310907	0.4200284735402845	0.661689693133616	0.13248383875531453	1.3699988480930192	1.1715689262990407	0.896183276971756	1.8144810496703712	0.898788245594153	0.5328107848937165	0.7991922510089585	0.9382451653997087	-1.1368741281932109	1.068164122103154	-1.7236128792637129	1.1868305811244628	-0.13773226444024808	-0.26578151669650296	0.8688897688313277	-1.995245493607507	1.0634180330087206	1.6699802694241126	1.502313910975467	1.6410784956884963	-0.9642867708971453	-2.202175307697901	-1.418233193030819
COC(=O)Nc1ccc2c(c1)NC(=O)C(C)CCC[C@H](NC(=O)c1c(F)cc3c(ccn3C)c1F)c1nc-2c(Cl)[nH]1	8.301029995663981	-0.7671489238649853	-0.4580414836519413	-0.15688121130320437	0.0073130579868564	0.17543771716730164	-0.17707769448498378	1.6911613583208753	0.5707889262272563	-0.04457302959063269	0.11151169236412303	-0.06408537695538619	-0.2922322822839659	-0.03150224855323859	1.1282666746133319	0.36104300819952156	-0.12734087153325058	-0.0315022485532386	0.26901999032038343	0.5925669040383502	0.8874347299157349	0.2882256605859521	0.20901257170590443	0.2099021551659643	0.5843513000951132	0.1351434927669004	1.0109649018052964	0.7261207453440921	0.6165986866739211	1.452013403149498	0.7425721554834194	0.6268833247414723	0.5928573238546422	0.7150731445266741	-0.9495948997546007	1.1111619069560164	-2.0343381340463003	1.6602890168311777	-0.5635866325337017	-0.14593075957610607	1.0758869456902553	-2.495847172372256	0.9871213413446408	1.4753215618129922	1.1227732818234708	1.67976411288295	-1.0587461699531742	-2.4738002333430296	-1.3360538187235613
COC(=O)Nc1ccc2c(c1)NC(C(F)(F)F)CCCC[C@H](NC(=O)/C=C/c1cc(Cl)ccc1-n1cnnn1)c1nc-2c(Cl)[nH]1	6.210419287835575	1.4489777048848436	-0.4580414836519413	0.2395468015598409	0.3104543383735583	0.9420435397640621	-0.17707769448498378	1.6911613583208753	2.1933415713786686	-0.04457302959063269	1.6689011435664443	-0.6957542716361609	-0.2922322822839659	-0.03150224855323859	2.0646723129512203	2.0924473549693348	-0.12734087153325058	-0.0315022485532386	1.561042933002959	1.1530528446189	0.5583379418388217	-0.07098427727678752	1.1865202899491978	1.1688920003747105	1.3738266919536446	-0.08636379893203835	2.216968793220156	2.042881055860467	1.8700402956104236	1.5197189045433186	1.0253016353184257	1.8797687673042085	3.0253137498757616	0.7321195012842397	-1.2901769081196495	0.6830392091219998	0.44147946188698023	-0.2981831799374763	0.26755972522834026	-0.46705606205938754	0.6185012737174256	-1.8007698892108461	0.3329198192333916	1.8009189491840072	0.17599088561039714	-1.466247185500536	-1.3843396992626456	-1.7635656896823553	-0.07340222738033748
CCOC(=O)[C@H]1CCCC[C@H](NC(=O)/C=C/c2cc(Cl)ccc2-n2cnnn2)c2nc(c[nH]2)-c2ccc(NC(=O)OC)cc2N1	6.692503962086787	1.4489777048848436	-0.4580414836519413	0.2395468015598409	0.916736899146962	0.9420435397640621	-0.17707769448498378	1.6911613583208753	1.3820652488029623	-0.04457302959063269	1.6689011435664443	0.5675835177253885	-0.2922322822839659	-0.03150224855323859	-0.7445446020624455	0.36104300819952156	-0.12734087153325058	-0.0315022485532386	0.6291856778823404	-0.1470484647473654	-0.3145676440300211	-0.695800991781975	-0.14803860235734803	-0.07199500045798801	-0.4354738914840906	-0.9859745738433265	0.4959149983137896	1.2356816881240906	1.090381989922596	0.16348445831863395	-0.05440006531798173	0.3067040129733289	0.5878205206090662	1.177814314150438	-1.4252461511074912	0.6213182942982883	0.6524928399197749	-0.26652115395260056	-0.392700161028256	-0.18554178296849427	0.759281984163332	-1.662349204975783	1.148606878573637	1.0156814912834498	0.12400398613091003	-1.3177507026596087	-1.2666290846396098	-0.7634574066812905	0.49699032672953253
COC(=O)Nc1ccc2c(c1)NC(C(F)(F)F)CCCC[C@H](NC(=O)/C=C/c1cc(Cl)ccc1-n1cnnn1)c1nc-2c(C)[nH]1	6.568636235841013	1.4489777048848436	-0.4580414836519413	0.2395468015598409	0.6135956187602601	0.9420435397640621	-0.17707769448498378	1.6911613583208753	1.7877034100908156	-0.04457302959063269	1.6689011435664443	-0.6957542716361609	-0.2922322822839659	-0.03150224855323859	2.0646723129512203	0.36104300819952156	-0.12734087153325058	-0.0315022485532386	0.8464284735546318	0.8520421056030678	-0.05561054224673159	-0.7090825769367424	0.2668969358842366	0.39012127894910764	-0.037546736188861826	-1.110966438333035	2.235165898774037	1.9383455519771338	1.8485453867039812	1.561816068517043	0.6161862606034716	1.8154625784151148	2.8254079663008365	0.6966009178094772	-1.2002295841185233	0.6637580146688823	0.3654952661742385	-0.0921785480912283	-0.02146322587449387	-0.5110428951737944	0.776839565568755	-1.6282936882493826	1.0555321866089284	2.210553692434319	-0.3414530826742593	-1.9105225229608147	-1.7130682955088403	-1.7515282992625971	1.0452595534166116
COC(=O)Nc1ccc2c(c1)NC(C(F)F)CCCC[C@H](NC(=O)/C=C/c1cc(Cl)ccc1-n1cnnn1)c1nc-2c[nH]1	6.539102157243452	1.4489777048848436	-0.4580414836519413	0.2395468015598409	0.3104543383735583	0.5587406284656818	-0.17707769448498378	1.6911613583208753	1.3820652488029623	-0.04457302959063269	1.6689011435664443	-0.6957542716361609	-0.2922322822839659	-0.03150224855323859	1.1282666746133319	0.36104300819952156	-0.12734087153325058	-0.0315022485532386	0.5091304486950213	0.5181722737544924	-0.1551542046148659	-0.6477905521387973	0.19329497155873998	0.32983658137687977	-0.06440446079671164	-1.0271628363572194	1.6948497641938338	1.8276049154858653	1.599790394902115	1.1589832527229935	0.7325585917324474	1.4532715073741376	2.448435320990949	0.4264888512993421	-0.7777640170998105	0.5364187648926961	0.13238163851240548	0.034571244752246114	-0.3127299614246666	0.03780370170368613	0.268856021293198	-1.2802442892275698	-0.10261573472649073	0.14798380534122313	0.32682087434147905	-0.6659055587618492	-0.8475808648860151	-1.2588093309075392	-0.05903088579107461
COC(=O)Nc1ccc2c(c1)N[C@@H](CO)CCCC[C@H](NC(=O)/C=C/c1cc(Cl)ccc1-n1cnnn1)c1nc-2c[nH]1	8.301029995663981	1.4489777048848436	-0.4580414836519413	0.2395468015598409	0.41150143183579224	0.3670891728164917	-0.17707769448498378	1.6911613583208753	0.9764270875151094	-0.04457302959063269	1.6689011435664443	-0.06408537695538619	-0.2922322822839659	-0.03150224855323859	-0.7445446020624455	0.36104300819952156	-0.12734087153325058	-0.0315022485532386	0.23471849626686372	-0.3451834231823988	-0.6118506862888865	-1.0511803950130727	-0.14167866390084366	-0.09804794835876318	-0.6766827554946075	-1.4226760163107508	0.5815966797549372	1.5144364920793603	1.010695237981685	0.4520635280488903	0.04628889299109831	0.35606431932205146	1.0666622501893728	0.5575692020439474	-0.8777227797481012	0.6742400262644788	0.0694179406852344	-0.20052092637266863	-0.258290841802997	0.19495401025832557	0.2250491340486764	-1.3882634338359654	-0.00041490517940341023	0.20478349200217622	0.7859262795386093	0.29502007268101593	-0.3404984623901904	-0.9153957824766074	-0.18507909582901574
COC(=O)Nc1ccc2c(c1)N[C@@H](C(=O)N1CCCC1)CCCC[C@H](NC(=O)/C=C/c1cc(Cl)ccc1-n1cnnn1)c1nc-2c[nH]1	8.301029995663981	1.4489777048848436	-0.4580414836519413	0.2395468015598409	1.4219723664581319	1.3253464510624422	-0.17707769448498378	1.6911613583208753	1.3820652488029623	-0.04457302959063269	2.188030960633885	-0.06408537695538619	-0.2922322822839659	-0.03150224855323859	-0.7445446020624455	0.36104300819952156	-0.12734087153325058	-0.0315022485532386	0.8006931481499389	-0.5262043417283925	-0.12796106030762627	-0.38358693447098846	-0.3359029562342662	-0.2978475970113433	-0.6395666269875108	-0.9307199165989759	0.5327506805636649	1.1914317574949698	1.2358808394056988	0.5773023420860567	-0.001086219734153028	0.30296243652719596	0.37893874191805355	0.7418716169693731	-1.0855059876591118	0.6207571127106012	0.480333550062466	-0.11815980801345598	-0.4918520148190274	-0.10429456822991533	0.617704652551947	-1.4813451292632094	1.1607043562623816	0.9429102735126969	0.7020119564404165	-0.4961018407154135	-1.3097030235879163	-0.4993920637497743	0.6218011870117673
COC(=O)Nc1ccc2c(c1)N[C@H](C(=O)O)CCCC[C@H](NC(=O)/C=C/c1cc(Cl)ccc1-n1cnnn1)c1nc-2c[nH]1	6.236572006437063	2.557041019259758	-0.4580414836519413	0.2395468015598409	0.3104543383735583	0.5587406284656818	-0.17707769448498378	1.6911613583208753	1.3820652488029623	-0.04457302959063269	1.6689011435664443	0.5675835177253885	-0.2922322822839659	-0.03150224855323859	-0.7445446020624455	0.36104300819952156	-0.12734087153325058	-0.0315022485532386	0.4119428822100489	0.21872355729476584	-0.11075913772441569	-0.6116429890915133	0.1015295888813607	0.27156884394647657	-0.15447918813718867	-0.8972216368904368	0.48431161290912494	1.5065876556904383	0.8320608907274368	0.3682896170117181	0.015273943327877309	0.309519912578674	0.9079636468444977	1.420399810592056	-1.8282160093880393	0.9606624758748158	0.5386343727795528	-0.5264808236179537	-0.13914946269064443	-0.17824168460358947	0.8236870564647426	-1.9620572176802258	0.015974493492836053	0.3298719916370301	-0.013153047432395551	-0.5940802973155058	-0.6695991432462851	-1.1493460082319653	-0.012089180812848863
COC(=O)Nc1ccc2c(c1)N[C@H](c1nn(N)cc1Cl)CCCC[C@H](NC(=O)/C=C/c1cc(Cl)ccc1-n1cnnn1)c1nc-2c[nH]1	5.414426481377269	1.4489777048848436	-0.4580414836519413	1.2306168337174541	0.916736899146962	1.3253464510624422	-0.17707769448498378	1.6911613583208753	2.1933415713786686	-0.04457302959063269	3.2262905947687655	-0.6957542716361609	-0.2922322822839659	-0.03150224855323859	-0.7445446020624455	2.0924473549693348	-0.12734087153325058	-0.0315022485532386	1.5038737762470928	-0.07705386764895991	0.6148108926072686	0.23274341710830695	0.6134948980432408	0.6661551194965237	0.16360779512712587	-0.24844332717641462	0.7848460220452976	2.300126019502804	1.0295010156802058	0.31387078263563006	0.0714197473455256	0.3668952481106278	0.6901153128808516	0.7242139354459173	-0.6743856047682883	0.5060489061061555	-0.7070754558301706	0.7312331223417561	-0.27011746486195487	-0.1674546408344675	0.06636229366925153	-0.948586408811278	0.5494968391934312	0.2541660300547761	-0.37322343476265524	-0.5886134426219014	-0.8992845659699139	-1.0593212213120349	0.16914452406412328
COC(=O)Nc1ccc2c(c1)NC(C1(C)COC1)CCCC[C@H](NC(=O)/C=C/c1cc(Cl)ccc1-n1cnnn1)c1nc-2c[nH]1	5.878768544850378	1.4489777048848436	-0.4580414836519413	0.2395468015598409	1.11883108607143	0.9420435397640621	-0.17707769448498378	1.6911613583208753	0.9764270875151094	-0.04457302959063269	1.6689011435664443	-0.06408537695538619	-0.2922322822839659	-0.03150224855323859	-0.7445446020624455	0.36104300819952156	-0.12734087153325058	-0.0315022485532386	0.5548657740997143	-0.5915365941759854	-0.0743630214895867	-0.563015652208867	-0.3473213409829011	-0.3138138181668428	-0.8716375857749213	-1.2316111274676076	0.40769539510071523	0.9875679712497107	0.036214838565680404	0.9179632717963039	-0.04621704956684837	-0.3616131778586382	0.17602772490065632	0.43340284336006574	-0.6213753530325433	0.5801785823883033	-0.4136073679814243	0.3396837433352626	-0.4242397614983347	0.3498100861124872	-0.22841742107845023	-0.8077705979017753	0.8578780870514633	-0.1610777966704949	0.3939497932613882	1.1130112228328375	0.20553754334647875	-0.7167496544632207	-0.11542097400401351
COC(=O)Nc1ccc2c(c1)NC(C(=O)OC)(C(F)(F)F)CCCC[C@H](NC(=O)/C=C/c1cc(Cl)ccc1-n1cnnn1)c1nc-2c[nH]1	6.361510743045363	1.4489777048848436	-0.4580414836519413	0.2395468015598409	0.916736899146962	1.5169979067116324	-0.17707769448498378	1.6911613583208753	2.5989797326665216	-0.04457302959063269	1.6689011435664443	0.5675835177253885	-0.2922322822839659	-0.03150224855323859	2.0646723129512203	0.36104300819952156	-0.12734087153325058	-0.0315022485532386	1.3152155589527343	1.3807881465921719	0.06919943699223881	-0.16471119331156267	0.4492425744274274	0.7049081652807468	0.580485888019303	-0.4010206092135701	2.1777959622635175	1.9517903386934359	1.275066934227993	1.9996126327188828	0.8583885046088935	2.4780089445953806	2.4845386678079158	2.0841161832122665	-1.8467901420770731	0.20749400541561117	0.29490997065383784	0.6245257299828227	-0.26535225886237507	-0.7755623033394039	1.3714256791536978	-2.180335277034478	1.1369571534547465	2.4416525475863224	0.693537543808856	-1.5776181814006585	-2.3479341056582506	-3.036537939638231	0.06135053488728046
COC(=O)Nc1ccc2c(c1)NC(=O)/C=C\CC[C@H](NC(=O)/C=C/c1cc(Cl)ccc1-n1cnnn1)c1nc-2c[nH]1	7.619788758288394	1.4489777048848436	-0.4580414836519413	0.2395468015598409	-0.29582822239984546	0.17543771716730164	-0.17707769448498378	1.6911613583208753	0.9764270875151094	-0.04457302959063269	1.6689011435664443	-0.06408537695538619	-0.2922322822839659	-0.03150224855323859	-0.7445446020624455	0.36104300819952156	-0.12734087153325058	-0.0315022485532386	0.11466326707954476	0.5647986854835879	0.2491580117088909	-0.1736108482587281	0.31462458612131994	0.6495491232776244	0.2857592278064492	-0.20379215685839366	0.14220392686008623	1.4073521372098263	0.2724368905465037	0.0035097767031559194	-0.00935700883366803	0.2050392065362103	0.45461182725095917	0.21706569123605599	-0.9714138603705017	1.2997295771718695	-0.6120901589665422	0.21418187382993598	-0.6754913395627118	0.6489355914313184	-0.3858032238089095	-0.9608537196848732	-0.4160372289506767	-0.4520579633184865	-0.6827813639011114	-0.48075375582530594	-0.7504464406135611	-0.48597175202324105	0.13671817055773866
COC(=O)Nc1ccc2c(c1)/N=C/CCCC[C@H](NC(=O)/C=C/c1cc(Cl)ccc1-n1cnnn1)c1nc-2c(F)[nH]1	7.5376020021010435	1.4489777048848436	-0.4580414836519413	0.2395468015598409	-0.19478112893761151	0.17543771716730164	-0.17707769448498378	1.6911613583208753	0.9764270875151094	-0.04457302959063269	1.6689011435664443	-0.6957542716361609	-0.2922322822839659	-0.03150224855323859	0.19186103627544318	0.36104300819952156	-0.12734087153325058	-0.0315022485532386	0.16611550815982432	0.588652322070503	0.2205931585792644	-0.28758091926578505	0.27835379329178356	0.5362708511303176	0.16907933126383	-0.5109321904003264	0.907581359794307	1.4079577282801865	1.198698817439185	0.4697815088979103	0.5921214795850518	1.06924805162332	1.370642534256919	-0.18857774218154963	-0.52683720445147	1.0149439690984399	-0.485378639696053	-0.41208100640049855	0.7250223427102837	-0.5713589347743635	0.690685109904091	-1.5387340514532055	0.30126049929134785	0.7748309389696132	1.1589125176181578	0.36819186594539827	-0.7209060792828926	-2.0263483745221387	-0.2707785835400219
COC(=O)Nc1ccc2c(c1)N(C(=O)OC)CCCCC[C@H](NC(=O)/C=C/c1cc(Cl)ccc1-n1cnnn1)c1nc-2c[nH]1	5.412401270278755	1.4489777048848436	-0.4580414836519413	0.2395468015598409	0.6135956187602601	0.750392084114872	-0.17707769448498378	1.6911613583208753	1.3820652488029623	-0.04457302959063269	1.6689011435664443	0.5675835177253885	-0.2922322822839659	-0.03150224855323859	-0.7445446020624455	0.36104300819952156	-0.12734087153325058	-0.0315022485532386	0.5205642800461946	0.10503895616434354	-0.43674967061277836	-1.059969612353448	-0.02831332142526495	0.14920659534262562	-0.5390670878498653	-1.250895633579162	0.4903485093696493	1.305996669115831	0.4314988464826838	0.2667397821771956	-0.3624532076013251	0.29657281463931157	0.8490985831570056	0.997283255395002	-1.756114244409751	1.6628097700114455	-0.3726047056637232	-0.25602260903796686	-0.7908791894656013	1.3602651245824877	-1.4265488560953545	-0.25274624731130885	1.1479837996829938	1.1264743525418686	0.44629410255385266	-1.1004514383618575	-1.0352127765956043	-1.1278728521977632	-0.515834027546719
COC(=O)Nc1ccc2c(c1)NC(C(N)=O)C(C)CCC[C@H](NC(=O)/C=C/c1cc(Cl)ccc1-n1cnnn1)c1nc-2c[nH]1	6.528708288941061	1.4489777048848436	-0.4580414836519413	0.2395468015598409	0.7146427122224941	0.750392084114872	-0.17707769448498378	1.6911613583208753	1.3820652488029623	-0.04457302959063269	2.188030960633885	-0.06408537695538619	-0.2922322822839659	-0.03150224855323859	-0.7445446020624455	0.36104300819952156	-0.12734087153325058	-0.0315022485532386	0.4805458703170883	-0.22691199702973233	-0.4606387570938424	-0.7786019751878597	-0.1374202703256189	-0.0886585353068129	-0.4475299023276894	-1.0302320418159419	0.7113677404749369	1.774614165326748	0.6311972327375934	0.6117731175867019	0.3652525829892831	0.427135079443638	0.8360827971821034	0.9115239546708145	-1.4786105020564089	1.0353179465153473	0.3518920973984217	-0.40405241193092395	-0.34882478534136047	-0.0081652832803897	0.8132783720112818	-2.1622920716434817	0.6323990221653523	0.5637951843150297	0.013073500924265824	-0.05663921753801298	-0.4291748757790667	-0.33555937618627646	-0.38274687410114866
COC(=O)Nc1ccc2c(c1)NCCCCC[C@H](NC(=O)/C=C/c1cc(Cl)ccc1-n1cnnn1)c1nc-2c(C#N)[nH]1	8.301029995663981	1.4489777048848436	-0.4580414836519413	0.2395468015598409	0.10836015144909036	0.3670891728164917	-0.17707769448498378	1.6911613583208753	0.9764270875151094	-0.04457302959063269	2.188030960633885	-0.6957542716361609	-0.2922322822839659	-0.03150224855323859	-0.7445446020624455	0.36104300819952156	-0.12734087153325058	-0.0315022485532386	0.18326625518658418	0.06034988711992373	-0.13103616022769887	-0.6378527555869746	0.042543145114315624	0.23900276604016965	-0.32118590219819443	-0.7213514826336787	0.40883639514460807	1.3524175462541836	0.7201932380640715	0.3569956882106825	-0.15911127608418407	0.3800531113672528	0.8382042494572891	0.10478450675686571	-0.6023173445356705	0.7250792697111743	-0.24964375580965925	-0.07607999455232775	-0.23701391589151408	0.5769779185277516	-0.37729554618997907	-0.7307452276259319	0.41605341924902983	0.9130549568103157	1.549033812161885	0.7243796274735672	-0.4500461137680716	-1.6336662547189134	-0.9173875250909096
CCC(=O)CN1CCCC[C@H](NC(=O)/C=C/c2cc(Cl)ccc2-n2cnnn2)c2nc(c[nH]2)-c2ccc(NC(=O)OC)cc2C1	6.133122185662501	1.4489777048848436	0.8557343737232003	0.2395468015598409	1.11883108607143	0.9420435397640621	-0.17707769448498378	1.6911613583208753	0.9764270875151094	-0.04457302959063269	1.6689011435664443	-0.06408537695538619	-0.2922322822839659	-0.03150224855323859	-0.7445446020624455	0.36104300819952156	-0.12734087153325058	-0.0315022485532386	0.5548657740997143	-0.555653288068575	-0.636897566094475	-1.0150015236352523	-0.3473213409829011	-0.39836973231660244	-0.8546305475580223	-1.2789344672706262	0.40769539510071523	0.9303316755667893	0.43868096847094334	0.3064738966331744	-0.01980604054931301	-0.02841925313050378	0.5775511117189537	0.03995732637205762	-0.3855445128558989	0.5379167731686698	0.13562029988553062	-0.6318450440348437	0.5295736336674415	-0.1507657817367393	-0.6467702881861379	0.660681883185268	1.1951178321765552	0.30315321335873047	0.10815013267090602	0.07526133123206179	-0.5849550389239999	-0.40525895024546665	0.4044786549120871
O=C(/C=C/c1cc(Cl)ccc1-n1cnnn1)N[C@H]1CCCCCNc2cc(NC(=O)OC[C@H]3CCCO3)ccc2-c2c[nH]c1n2	8.301029995663981	1.4489777048848436	-0.4580414836519413	0.2395468015598409	1.11883108607143	0.9420435397640621	-0.17707769448498378	1.6911613583208753	0.9764270875151094	-0.04457302959063269	1.6689011435664443	-0.06408537695538619	-0.2922322822839659	-0.03150224855323859	-0.7445446020624455	0.36104300819952156	-0.12734087153325058	-0.0315022485532386	0.5548657740997143	-0.6453615533371011	-0.32928026416606465	-0.575152795114874	-0.3473213409829011	-0.3138138181668428	-0.6281994927624475	-1.059596945035941	0.40769539510071523	0.9875679712497107	1.4657516327237106	0.5366784146913217	0.5804548587937001	0.5771466696900658	0.7995161983586324	0.4327908846337419	-0.658051742568996	0.566534126038106	-0.09336386730144229	-0.21769587840159815	0.0873262394532665	0.2140335963668201	-0.2870942152809937	-0.9647963179693425	0.6098170407349234	0.46549972706227316	1.2242901461622266	1.3822500427770692	-0.3624970158584478	-1.6122463476918165	-1.075564217358221
COC(=O)Nc1ccc2c(c1)NC(=O)CCCC[C@H](NC(=O)/C=C/c1cc(Cl)ccc1-n1cnnn1)c1ncc-2o1	8.301029995663981	1.4489777048848436	-0.4580414836519413	0.2395468015598409	-0.19478112893761151	0.17543771716730164	-0.17707769448498378	1.6911613583208753	0.9764270875151094	-0.04457302959063269	1.149771326499004	0.5675835177253885	-0.2922322822839659	-0.03150224855323859	-0.7445446020624455	0.36104300819952156	-0.12734087153325058	-0.0315022485532386	0.1603985924842377	0.5671767070516748	0.30628771796814636	-0.25385644211399067	0.2725468929619321	0.5737286823355762	0.18889745441107136	-0.35768659362182287	0.11428007065850909	1.0008374864499343	0.4196276852129573	0.02424605988268656	-0.13459079892875878	0.0741770637630239	0.3906220319802212	0.46803530186904263	-1.0444552561310327	1.1521919573520976	-0.5186466531479133	0.41348033861101147	-1.1755646018555068	1.371796678440085	-1.3675246370266567	0.09829305292142958	0.2876185337812359	0.3455452877817224	-0.12694739167658914	-0.3665656096292031	-1.0267266585430195	-1.1421386610257254	-0.567495389740371
O=C(/C=C/c1cc(Cl)ccc1-n1cnnn1)N[C@H]1CCCCC(=O)Nc2cc3[nH]ncc3cc2-c2c[nH]c1n2	6.73754891026957	1.4489777048848436	-0.4580414836519413	0.8341888208544088	-0.5989695027865474	-0.20786519413107857	-0.17707769448498378	1.6911613583208753	0.5707889262272563	-0.04457302959063269	2.188030960633885	-1.3274231663169356	-0.2922322822839659	-0.03150224855323859	-0.7445446020624455	0.36104300819952156	-0.12734087153325058	-0.0315022485532386	-0.21691784210447904	0.2371484185823129	0.4233114711121031	-0.11690043943232384	0.23882940717569412	0.6057821498346037	0.06720344582930834	-0.5514243468695114	0.26666446898953455	1.5922159774226397	0.6025308073732757	0.26035209252587976	0.10213700008077416	0.694217432074919	1.0134485574064327	-1.050116130952303	0.7592024593714342	-0.02719973037373954	-0.11507600509810657	0.1095351159587103	-0.04108946142584099	-0.43661287899391477	1.206274313628932	-1.8252424770926565	-0.47499467818857155	-0.2841817083605416	0.12257253580722426	0.43293031517568414	-0.2612818851702322	-1.0318117643832305	-0.47492017745152654
COC(=O)Nc1cc2c(cc1Cl)-c1nc([nH]c1Cl)[C@@H](NC(=O)c1c(F)cc3c(cnn3C)c1F)CCC[C@H](C)C(=O)N2	5.525929496784956	-0.7671489238649853	-0.4580414836519413	-0.15688121130320437	-0.09373403547537755	0.3670891728164917	-0.17707769448498378	1.6911613583208753	1.3820652488029623	-0.04457302959063269	0.6306415094315635	-0.06408537695538619	-0.2922322822839659	-0.03150224855323859	1.1282666746133319	2.0924473549693348	-0.12734087153325058	-0.0315022485532386	1.126557341658376	0.9460964631098939	1.2429590959650338	0.5537149043812377	1.1526823086283031	1.0170676141123904	1.2660651844756767	0.6018749074832297	1.2789865046028654	1.1944269634029379	1.0216779484018355	1.621978656278255	0.7035552096288855	0.5912283504994439	0.5324543020543125	0.6915722788937685	-0.766970038980679	1.0678048929213495	-1.8424213592760048	0.9679488390730189	-0.2833357234420014	-0.019367717968124563	1.0137618602506386	-2.4277452602376006	1.1214431649578296	1.5468707148655305	0.8020407141122564	1.85468668583094	-0.47317962543180314	-2.2051894103755214	-1.3074903607679202
COC(=O)Nc1ccc2c(c1)NC(=O)C/C=C/C[C@H](NC(=O)c1ccc3c(c1)CCNC3)c1nc-2c[nH]1	8.301029995663981	-0.7671489238649853	0.8557343737232003	-0.7515232305977723	-0.29582822239984546	-0.5911681054294587	-0.17707769448498378	1.6911613583208753	-0.6461255576363027	-0.04457302959063269	0.11151169236412303	-0.06408537695538619	-0.2922322822839659	-0.03150224855323859	-0.7445446020624455	-1.3703613385702915	-0.12734087153325058	-0.0315022485532386	-1.1201905188471646	-0.5211944094970536	0.36980063163067034	-0.4991831551470969	-0.9589626616074471	-0.8071443124824995	-0.9436679527878661	-0.8230341293753424	-0.2060427844557762	0.36885832555821574	0.0843852852759567	0.052478948524459015	-0.16375961029831107	-0.7085412128367805	0.4801102003243062	0.2918142479116262	-0.8651798549544395	0.8721334803635963	-0.3860629053046721	0.5324081064481965	-0.8033778620097041	0.40882455817729746	0.15615621611021896	-1.2194713112293096	-0.6135159780004398	-0.6145894797138891	-0.4257330776034532	0.24964765330529443	0.23381464773247276	-0.6013500969419756	-0.5324598861110644
COC(=O)Nc1ccc2c(c1)NC(=O)C/C=C/C[C@H](NC(=O)c1ccc3c(c1)CCC[C@H]3N)c1nc-2c[nH]1	7.67778070526608	-0.7671489238649853	0.8557343737232003	-0.7515232305977723	0.0073130579868564	-0.3995166497802687	-0.17707769448498378	1.6911613583208753	-0.6461255576363027	-0.04457302959063269	0.11151169236412303	-0.06408537695538619	-0.2922322822839659	-0.03150224855323859	-0.7445446020624455	-1.3703613385702915	-0.12734087153325058	-0.0315022485532386	-1.011569121011019	-0.7581744201143286	-0.11638284318431076	-0.3830308537341975	-1.0534758764783867	-1.016148153265476	-0.8609801565522561	-0.7154218371291566	-0.16901640901203355	0.3288014029241029	0.14450407170009433	0.11653967209996285	-0.0996250977686204	-0.29641813748158996	0.2729930386319932	0.35913006574644474	-1.0297412727790944	1.04849323465102	-0.36031147149761267	0.4383743265038927	-0.929861506056882	0.4841014067332866	0.43756461356722126	-1.6725839760587615	-0.3463635272908605	-0.012504571822771477	-0.1482839212768308	0.09392010766794466	0.35808099927255715	0.054024191782530484	-0.6157777065535446
COC(=O)Nc1ccc2c(c1)NC(=O)C/C=C/C[C@H](NC(=O)c1ccc3c(c1)CCC[C@@H]3N)c1nc-2c[nH]1	5.781989957015637	-0.7671489238649853	0.8557343737232003	-0.7515232305977723	0.0073130579868564	-0.3995166497802687	-0.17707769448498378	1.6911613583208753	-0.6461255576363027	-0.04457302959063269	0.11151169236412303	-0.06408537695538619	-0.2922322822839659	-0.03150224855323859	-0.7445446020624455	-1.3703613385702915	-0.12734087153325058	-0.0315022485532386	-1.011569121011019	-0.7581744201143286	-0.11638284318431076	-0.3830308537341975	-1.0534758764783867	-1.016148153265476	-0.8609801565522561	-0.7154218371291566	-0.16901640901203355	0.3288014029241029	0.14450407170009433	0.11653967209996285	-0.0996250977686204	-0.29641813748158996	0.2729930386319932	0.35913006574644474	-1.0297412727790944	1.04849323465102	-0.36031147149761267	0.4383743265038927	-0.929861506056882	0.4841014067332866	0.43756461356722126	-1.6725839760587615	-0.3463635272908605	-0.012504571822771477	-0.1482839212768308	0.09392010766794466	0.35808099927255715	0.054024191782530484	-0.6157777065535446
Cc1cc(F)c(C(=O)N[C@H]2C/C=C/CCC(=O)Nc3cc(NC(=O)OCCN(C)C)ccc3-c3nc2[nH]c3Cl)c(F)c1	5.305482546188844	-0.7671489238649853	0.8557343737232003	-0.7515232305977723	0.5125485252980262	0.3670891728164917	-0.17707769448498378	1.6911613583208753	0.5707889262272563	-0.04457302959063269	0.11151169236412303	-0.06408537695538619	-0.2922322822839659	-0.03150224855323859	1.1282666746133319	0.36104300819952156	-0.12734087153325058	-0.0315022485532386	0.3833583038321158	0.03834195717062911	1.7675584858806483	-0.19568563385669757	-0.0789694434437659	-0.29930164672036036	0.458270002043492	0.02954570024630101	1.1782369693067045	0.8038105486040226	1.035528530205645	1.6492406222749032	1.786457334192439	-1.0573015913629682	1.4020104761825172	0.6592846875373469	-0.9045699620068425	0.9896020847933571	-1.9249001583569862	1.9098275150879938	-0.6746594491482308	0.010418669238179898	0.01326171698267074	-0.6617974453405957	0.8983702062063953	0.561182960706052	1.7060978761771521	3.7910234548643578	-2.1558200345778484	-0.9127838308349665	-2.448596622864875
COC(=O)Nc1ccc2c(c1)NC(C(F)(F)F)CC/C=C/C[C@H](NC(=O)/C=C/c1cc(Cl)ccc1-n1cnnn1)c1nc-2c[nH]1	5.66334017654558	1.4489777048848436	-0.4580414836519413	0.2395468015598409	0.41150143183579224	0.9420435397640621	-0.17707769448498378	1.6911613583208753	1.7877034100908156	-0.04457302959063269	1.6689011435664443	-0.6957542716361609	-0.2922322822839659	-0.03150224855323859	2.0646723129512203	0.36104300819952156	-0.12734087153325058	-0.0315022485532386	0.8407115578790452	1.1115791289281587	0.7530420209155182	-0.06903560742927826	0.42255848481644187	0.649465788412879	0.4010076955349057	-0.4579209575324093	2.083836892353583	1.931401303153287	1.7069107336103924	1.3390091022771773	0.799365885605946	1.1508203770413985	2.569294639566572	0.7616925380616866	-1.1618364411162216	0.5220759178755358	0.4445292866926405	-0.09161172439955263	-0.26500422897310877	-0.06134083661061422	0.8739090792696337	-2.973603547198946	0.03946825230164646	1.093478658078869	-0.5968769606824809	-1.5514110895946454	-0.3828142453926907	-0.280249264437774	-0.4430381647768229
O=C(/C=C/c1cc(Cl)ccc1-n1cnnn1)N[C@H]1C/C=C/CCC(=O)Nc2ccc(F)cc2-c2nc1[nH]c2Cl	8.301029995663981	1.4489777048848436	-0.4580414836519413	0.2395468015598409	-0.8010636897110153	-0.20786519413107857	-0.17707769448498378	1.6911613583208753	0.5707889262272563	-0.04457302959063269	1.149771326499004	-1.3274231663169356	-0.2922322822839659	-0.03150224855323859	0.19186103627544318	2.0924473549693348	-0.12734087153325058	-0.0315022485532386	0.5548657740997143	0.6179227899480186	0.6434492709195337	-0.26219985437280263	1.2933999709499104	1.2690396740832213	1.1652323840464982	0.1641535589487762	0.3180286507580823	0.9480359908011904	0.9022050858946957	0.06353831043590277	-0.23057308226589646	0.31883965731346553	0.9216825763943725	-1.2762555201851407	0.6352283307066069	0.3204602009369109	-0.15580949427476742	-0.7153211527641873	1.4167451680804104	-1.0445206953507742	0.3965557773084537	0.14262897380973835	-0.8482340121632284	-0.6682357507528858	-0.32892078856165957	0.5269112383197032	0.645738321382895	-0.5950028337550834	-0.8701615473824796
CCOC(=O)[C@@H]1CCCC[C@H](NC(=O)/C=C/c2cc(Cl)ccc2-n2cnnn2)c2nc(c(C)[nH]2)-c2ccc(NC(=O)OC)cc2N1	6.341035157335565	1.4489777048848436	-0.4580414836519413	0.2395468015598409	1.219878179533664	1.1336949954132522	-0.17707769448498378	1.6911613583208753	1.3820652488029623	-0.04457302959063269	1.6689011435664443	0.5675835177253885	-0.2922322822839659	-0.03150224855323859	-0.7445446020624455	0.36104300819952156	-0.12734087153325058	-0.0315022485532386	0.737807075718486	-0.3093597995285622	-0.5106670815391989	-0.9711080399783353	-0.2587844872195253	-0.25138409949141066	-0.701806397468853	-1.2714795199173266	0.501064000587113	1.129474613874434	1.028857424435866	0.24781626970917986	-0.4832284759240496	0.2546708339230414	0.5779574622600483	1.1648154513400368	-1.4535205470743884	0.7222633440940643	0.5393543097998126	-0.28752665487308926	-0.1458669147303444	-0.5504446444247975	1.0209235539346606	-1.7338933919667876	1.8032130424608461	1.4433616542417433	-0.16712885174299494	-1.6829515619020758	-1.7004061357782945	-0.9914663725626492	1.2295840728959906
CCOC(=O)[C@H]1CCCC[C@H](NC(=O)/C=C/c2cc(Cl)ccc2-n2cnnn2)c2nc(c(C#N)[nH]2)-c2ccc(NC(=O)OC)cc2N1	8.301029995663981	1.4489777048848436	-0.4580414836519413	0.2395468015598409	1.017783992609196	1.3253464510624422	-0.17707769448498378	1.6911613583208753	1.7877034100908156	-0.04457302959063269	2.188030960633885	0.5675835177253885	-0.2922322822839659	-0.03150224855323859	-0.7445446020624455	0.36104300819952156	-0.12734087153325058	-0.0315022485532386	0.8692961362569782	0.20935176355181473	0.1858913252850677	-0.37115897133762915	-0.01065116927854159	0.16519469402779716	-0.12267613115124334	-0.44468235543467266	0.43970582312312667	1.1609981330648118	0.953431377697622	0.18453458685504104	-0.36773556411508806	0.1161550747655581	0.49531221887449955	1.3529688185830204	-1.5429332196700032	0.5388340721029665	0.8328048712796815	-0.5264574632172255	-0.21846741877224407	0.14202795453483907	0.2745499017408633	-1.7367851357494353	1.3359914916202043	1.3762144726174432	0.7496992904322397	-0.9523345718416306	-1.2851135478817473	-1.2845370920629797	0.2285660264800999
COC(=O)Nc1ccc2c(c1)CC(C(=O)N(C)C)CCCC[C@H](NC(=O)/C=C/c1cc(Cl)ccc1-n1cnnn1)c1nc-2c[nH]1	6.023650020996727	1.4489777048848436	-0.4580414836519413	0.2395468015598409	1.11883108607143	0.9420435397640621	-0.17707769448498378	1.6911613583208753	0.9764270875151094	-0.04457302959063269	1.6689011435664443	-0.06408537695538619	-0.2922322822839659	-0.03150224855323859	-0.7445446020624455	0.36104300819952156	-0.12734087153325058	-0.0315022485532386	0.5548657740997143	-0.5377116350148697	-0.9483845036782884	-0.860336393758117	-0.3473213409829011	-0.39836973231660244	-0.655746387182736	-1.0679252274601208	0.40769539510071523	0.9303316755667893	-0.23689266795359706	0.2410304805275771	-0.6136190817841514	0.440833508316977	0.48651649869345714	0.19387598720496202	-0.6762124279437556	0.8110496820520086	0.08217515713370635	-0.6792298595603722	0.5079368346497094	-0.4522679591868956	0.26010487482979633	-0.5050837344081978	1.4431788784930928	0.6241125230020752	-0.40582343751699	-0.9475628138872554	0.09988941342106981	0.23628189966640584	0.12279721810121749
COC(=O)Nc1ccc2c(c1)NC(=O)CCCC[C@H](NC(=O)c1ccc3cccnc3c1)c1nc-2c[nH]1	6.170696227168975	-0.7671489238649853	-0.4580414836519413	0.041332795128318264	-0.49792240932431336	-0.5911681054294587	-0.17707769448498378	1.6911613583208753	-0.6461255576363027	-0.04457302959063269	0.11151169236412303	-0.06408537695538619	-0.2922322822839659	-0.03150224855323859	-0.7445446020624455	-1.3703613385702915	-0.12734087153325058	-0.0315022485532386	-1.125907434522751	-0.178182425145034	0.3974755183434967	-0.5021923580604314	-0.8199799262402203	-0.5552242601592854	-1.0267503056517298	-0.9044790905228187	-0.4564889087213836	0.015798226484621473	0.333721833608502	0.29800921591610335	-0.022049928551942245	-0.7256574540250149	0.18999855603440177	0.1293370481541468	-0.8334770805009851	1.093591317696495	-0.40409665846070103	-0.023841479499318318	-0.33189540556827346	0.6016319596024077	-0.653166434469869	-0.38084856651467985	-0.39535282353788703	0.02625457202043278	-0.09483832737217546	-0.5371661979135258	-0.5099146851866377	-0.8839945712680628	-0.7524405080665649
COC(=O)Nc1ccc2c(c1)NCCCCC[C@H](NC(=O)/C=C/c1c(C(C)=O)ccc(Cl)c1F)c1nc-2c(C#N)[nH]1	6.876148359032914	-0.7671489238649853	-0.4580414836519413	-0.7515232305977723	0.10836015144909036	0.17543771716730164	-0.17707769448498378	1.6911613583208753	0.1651507649394033	-0.04457302959063269	0.11151169236412303	-0.06408537695538619	-0.2922322822839659	-0.03150224855323859	0.19186103627544318	0.36104300819952156	-0.12734087153325058	-0.0315022485532386	0.14324784545747785	0.06034988711992373	-0.6886542790680321	-0.8583476165805288	0.0036621602970459857	-0.15427120377406472	-0.6834007831155168	-0.9435869335433433	0.1755214516672014	-0.002182875143602162	0.6791326165464463	0.25383201522995036	-0.20876497914267575	0.4136877458624864	0.6804688853935762	0.36584281377757893	-0.6930010880340604	0.5964514325332133	-0.05799337439231767	0.04244521911172862	-0.5303621107088975	0.3061897632504866	0.46401810853591674	-1.4645238129278861	0.5475670078459218	1.1863981998989377	1.103963630244272	0.20287292993412104	-0.38859107577158475	-1.1833972393331946	-0.9079152952131384
[truncated: 2,648 more rows]
[truncated: 261 more columns]
